# Supplementary material for: Quadrupedal locomotor simulation: producing more realistic gaits using dual-objective optimization
Source: R Soc Open Sci. 2018 Mar 7;5(3):171836. doi: 10.1098/rsos.171836 (PMC5882714; doi:10.1098/rsos.171836)
Supplement: GaitSym config files for all the individual run conditions (uuencoded tgz file) [file rsos171836supp1.zip › rsos171836supp1.dat]

begin 777 S1 exemplar_config_files.tgz
M'XL(`!&:]%D``^R]V7)<1Y8MF,_]%3"]MC'*Y\'L9EM38^J6E%*+JBRKIVL0
M&9)P$P38(%BI[*_OM;8/YT0@3B#```D"Z:A*>=#CQ)E\[^U[7B_TR?J/]>LW
MYZ=7_^OEY<6O9[_]KU_/SM=O_^U/]_>G\!=CE!%_VZ-\UE9'K[6+#O/:66__
M=.+O\1X6_]Z]O3Z].CGYT]7EY?6^XV[[_I'^O5A:_WNDBKNMO_Z3,BIB:JS_
M1_B[X_I_??5GM3+^Y)=WUR<7ER?GI]?KJ]/S$[S#7\[.SZ[_N9-`[K[^P>G!
M_Q_E[[[7_\NST]\N+T[/YX1PY_6W"O\<Z_\Q_C[8^BO=2>#.^[]5U@_Y_U'^
M5O^V^K?_^[O+B]^^.[OX^P>Z!A<X.+>X_CJZ#5I06@?E_W3RW0>ZGXV_?_'U
M_Y#\__GZ[?4WZXO+U^O_59<V::/LZOJ/Z]4?K\\?^M''WY\^SOKOD_\ZQN"4
MI?P/RAD;`^6_40;\KS[&"_@7Y___\<WS;W]^\5_?__#E5__7__%__(\7/S__
M^:N3%V>OWV%ISRXO?CY[O?[S9WH57%:Y_B7KDE[_GTI]=O+%/U^>K[^^.GW)
M8__\F5FI[3\Y[M]XZF]_^.*'O_[\TP_?G?QP_NK%]3_/U]]>O'EW_?;/G_UZ
M>OYV_=G)B],+4-`7OZ]?_OV[]:_7?_YL8^JGL]]^WYY[_L<9?OY?Y?S??/?#
MY\^_.WE^?G[YCV\O0)>@PB\NS\_/WN+>IJM\_OU/?_Z,M_[U]WBP]3/-SY<7
MUWB&[T__^.+RZFJ-I[GX[6_K<WROIF]?O+OZ]?3E^KO3?ZZO<`8\JO[LY,LS
MD,_%R_7/5Z?_O3X_7[_Z_/+5/[_]\L^?_7SU[N+OGYU\]=.//-9\=O+UV?7%
M^NW;G__Y!B_TQL\^._D&'_%<?\/5+\OY3_B_9WF5<!T^T&]7LB0OKM=O7IS]
M?VNY>_?9R??KE[_CE;P\/?_J8GWUVS^_.WM]=BV/R,5K_UI8&?P:K'MY?O9R
MX\=FY7<<;NM"_O7GKW[Z^OD77YWP8;D&Y7;42I_4_WTF7^'M7[[#LZQ,]">K
M"+&Q<EZ?Z!6N^^75Z3_PEG^X>L6W^=7%?Y]=75Z\7E]<G_S/RS/\]_MW;T%:
M)]^L+U_+N?`JIV.F:^)L)WKCNW91M?(G_!^N5J[(4_4O3U3YH5QL_@B*OZK_
MJ5]//]+\&2CP^NKT39OEW&SVG^=G%WBD^6_TC6^_6U_\=OU[N5S]ZNO+JY?K
MS7/B[N=?_G3ZZNS=6_F1GL^_P,JO^PJWKV9'\QH@M)=_WZ1-6<NO_OJW;W_Z
MX:_??_77GT]^/#^]6+=W4YGV\Q^^_*^3+\XO7_[]'V=OUYV)0*QO?C][^?49
MKRRG6UW^\K]!IA/E__#KKV_7(*5G8:5<5,FG;'/R7GEEU\^4P:)83/ED8M9&
M!Z^CP;PCQ;N4==;)>(@:&T)0^`(/]N/EVS-RP%\@"CZ_?'?Q2AA4G?@3,WWY
MW>4_ZG=@[9-G6$F\D?**A`R@YZY/K\#=ER_!;O-3K8RVP5J5<6]X!3>.G9]Y
M=JQ<AD=_?_H6+]RNG.7=6Q^A]'J7LP?KX.Z__^%;7L3C9>"Y@HHA6*^]\"%>
MAHLI:JVB<RGFB)<B\W:EC,&J*F.UQL'!:KX+S">=HC%.\^BHE7:8M[B1E3/&
M9I.]2<IEO+Q<?V!CTGC)45N'-VKD;5LPXOH"+^Z??*CI)?[YL_^\O#I_=;(@
M-A;G_0HKI_"`&28<+IBT+DOW_[RCIG`Q.W5<P<KG$P48>R;C?90;?696L`*3
M4\ZIH/DPL3Q:6"6\<&?P"$YI/F3Y@5OA3:9$DQ'4I4RVH3S9YNK]^;.TBG@O
M.``T9UQ*R3LY@5GEB`5S-GKK0*C.>9G7?$C08+0."\-GRN5AGE_\ANUQ=N9G
MN(?L(HD5)\`:N6S+P^`<&C?G?%()U(+_)'E1S^S*\)+.FPCV\"&&)'=],-=Q
MBWQ^]7KBNSHQXSR_PE)G$`@>-N.);=#">;BK''&KX$G<JO8!E-=OUX"RG8NP
MQK'C^Q#*-G$OK%<8!*_;XOS!&$\WKU.Q*A.50>@&P#M)N'8PH.)0I45VQED5
MR";*IBA484!&8`^(#X?;=>!(+6_>G@@?:"R$RS%XG\!UF/<DKV`"F"?[&"%[
M7%+E!V`0DXQ*^`5I`.>W!S`(-*/D,\Z.I=6\MYPJ[>2,)S3)*Y-`&L:Y2JRX
M3Q`*[BU@0XPYNR4&R2OPL(*4P>NP4*"Q8/74.D>?M`K4R$#T1C@9QX.&(%#(
M\O@^E`<PX$G0';@CDX"=`:_XW?P1<`+(&1P2L3X@!&\J?UA(+`^AI"TXVIK"
MU)C'RPH@XZ!4!D^6)=G)'[@'!VH"78$!P?59A?HLO!+8WUKO-%]*KG)$1V>B
MYKLC8VEAO3MR!W9'/-\6A]3)&9=$:":@"(OW"T:QD)V%LD`I%IIN3!#GSMD4
M0EU#_`)L;'W`%YC&/:?[W*`:EV@;P2C.>`AM';1L(Q.7@`="QDX#<8:=*"E5
MN03K"R:QH'K^,)M"`VZ%18),#@KD#EXQ.9;M@B\:I(N]"IM,3J`T*VR"?<=&
M,$DP6-=L\.-0?A!79"BC$_[G3<@F\4SN%C8!TVG%MZ6A"JH$-@F-M'#%H"@,
ML.F'U.=!;A"8"?>4(;^PIRRS";[$/@&)@:=SN+M4-SR(>>T=)(*W!CNM\>4)
M\"[`3M!%N.2X%5]I$5LJ7I'F]N@"7GFN$OD&G^!`L`@V.(A.K`](055BY@NF
MY-2X;VQ>,=9YDQ-D$(24"A`[$+P'\(GV%C^I+#CC$T,M*ANUP2>6&Q=V*:/?
M@T_^<GKQ:I-).#/C$%`;)#&X$,H&F!2<H-M6;7`G6DC0<;,L3R9DA0?%AH?-
MCX>8MG[WR"$96ZN&I+80N]@6(/HK%PJ'4`W3("D(G`3*QLOS5<Q#>>!&#%;'
MOF&<CU5Z6HJ\1-K6H'EH5J*-0I#CY1H(0&PC4%*5;!>.CXBK0I:3"$"^V"Z-
M<`XV76/IZ8+J!Z4-/&4/8!"[PF:7'.2=P=.`Z:QM#((M'+08L,98:-A/,I^P
M\-YF"R:GMD=-F8R^FT$2M9[H([02:M]%C3DA)T/F.KRZ@'T&.E>J3PSEBZ[X
MX"D0R5UR/&G-8PL.9,C$!W:[^0/T#C&#S0BGP?9E?&B*&I0-,!9N-I`C0YX$
M+10@K(3F;@)E21C*[&<0B"J<*6IU@T&H#\"PV&(0"""L8@[V[@SR\^^@UDT.
MD:E-52OSUK&%@;B@O+9GHZ6`S9M[6PY00_#PA44<-A'LLY!XELI9#CG?.XL$
M4%6R)E,TPHQ(>!6S3210V8O8NH.&+#1X]4;N&8HV1%B`XFJ@86#!1*@8T")8
M!QHK-(R<#-3GJIIA_?!J;8Q5&<#^7E0J#\-?7CF$>("59W4J(MBLN+4E;D14
MEU7]P2T\0M4M4Y.#U/;R(]46OP@F`WFNH5/A[5>*A;$`OH4NE""F^5#+NPC4
MMX#E<]0UP$TI5_ZC<@.Y@#?!F[557%"%5F#\`$,-+U!Q3VL*'LP9\`[8`T0.
MUEO0MC3-8NS?8&Y<$AI&%%6;5\0&D;'#0ANRD$\Y-MT<X@$/X1S9DZK)XC;B
MH)4F*K-6%%#JVDU@@PC(/W@.+"L-CV*.!(@Y$VS$0N)V(O7NN_/)B]]/YXZ`
M/C7C$[P>;%*15`F:A_P5?;GP"39);-YX$[":<?^Y/386`^2+5PH-$TJ[_1#*
M%G8#2$=H>+0?(63=AK(%'3Q0,F-#R]2`=56VL,4G)BL$"%8#=B[/0D4"9JW0
M(S0TR-BB.QD:L#!Z,O6R&&/1&QP?$10#_L3CX>U[;*BI$1E(W$?*89!!H*/\
M,#Z!>H/7"+L3FAW,'=NT".[%]##P==*:\EW!S^!?\`<L!="UW:-MT?UKH#%G
M$`Q6S#1%'@(L<?&PNT*-+#:T*)B0T[`^L!%@2]#DH:J14A9BTX3D5R3HM&"U
MXRUGNHEH/D/=A#*<JL>$NZRCV4X.Q^NN)C?%&A0X6$B&,C]W#MS))Y`GCM(A
M8G?%-M_Y!"\0C*,"WCM,DUSM$JB_&7*.RPY[!4P.F_-]#)/+ZVVKY/)ZQB4)
M;QF<3Z.55J6#Z=:XA%J*HH;I:(OE*@')5Z(+X%U$ZC6JR/)[5KBT&`E0;2&$
MZ!IQ,X4+$I0$84'[E&FXPRS4#56>'A48$:++V[)KD!NH-6JPFB(I0;]*=9X$
M"ULLPUK``GM=N00J4J)O#/8GS%RHWR:*P@5*@IEOH#[A.A#212_QMS$)Z<H%
M<)<V-/"H*S8M'B>G0D7+B%ZEV#83%V$:1)`Q=@1(*K>L<5%,@;1`K-"4L/UW
M)A&M$Y+6@+#PX*F^(HCUG&G"T!<44^C[%^0"[$S0,:RQN.C9@K$(N\_0U0,E
M-87F/01]!\AY[%H0"'BK4/2JTX2>,@@Z"/Q((U$VKYT*UP:+4'U3]B:+A"!B
M8P>+0+^QQ35Y.(M(I&?#M=5F%GU;L)-3\RION+:\:QRRY=H"87UXUQ;LMV77
M%M2BG:XMJ$IAIVL+C-^VA;EO*V&S#CM]6WSZ\HLMYU;*=4UN<VY1@X!BPFM1
MBEO7WB54))@DT+\#;5WG;"58;'S8/1RU#@;[=5[>2*"^:ZWIVH;0`C=,HI<;
MD((=1IL%.Z\7)@'[8TN#=00*Q):8HE&=2<`<"IP)@1%)U;N9)*U$G<(912F%
MMIZ:KZ%XR[DE:RNN]Z+)&3P=6`;T),:7W:-OP1!,(C=@:F#]0M]PA=2P^6$C
M!K>E]IXR7PX>,D/"T]4=Q$:\&XO<\&_-9Y<=7+`;3=7G-_Q;T*GU3O\6-E[W
MP?U;N-@^_Y8WN_U;OFD3F_XM7]7T3?<6.#^:7>XMAFKD^"WOEH<Q<X#QCO<%
MK8IQ&@>+'UI_4-VPI7<`"HS"B\2MV>XY!4?CS6*WCH&6ZQX^(:&"[,&Y$!ZN
M<&[1V:`.DH-`7XSSZ"8<&%%(BJ$DSV"':88)M%1#F0T#!<R\Z-["1HYMQ/*-
M08SA'3G=3&R\+@=^310%V!5T/3&#+S03&5VR$/Y^F4^P*U`J@MHRY)SVH0D4
M#2&#VW9T[&/1:U@,@BM"EL`P4[1WP(5%HMV14S8]7'UJV<5%`[>^YLG#!0L_
M^<K!6QXN;#5*?V@/%T.`RQXN;#AIIX<K6+7+PT65HYD?FRXN8]0N%Q?^7S1I
MSR_F/BYZ6=,!;,+X`C1'+&>BUL>MJK&)X1>PZ.FF@"@WS4.%E0>E01E3(L+D
M,CM5+FC,#F](4P])8(J9-4#G@VQ7@0%16_UZ;D6^-%0#0%7<5)K.I2F:H8MI
M.LQR4:1W>[GP8B!0($8H56%`-)V+CF?L9[15+,W#*J)P3BB-HK;`PC-I7S11
M)P9M$B.H=$FDQB:,E>.^C(4HX::B"YM@0\$NBMT-TQ+4<G?T`PM/;/FYIKD]
MCJY@F]ZUZ>?2+NST<Z5.Q!_.S\4WM^SGLN"5G7XNR,7=?BX=ZOR&FTN5L,^V
MFRM16ZJ6S*:7RT9UB/5N5]HKJGR,=&/_"-/J8V>A^@+]DIMVKL$2:!^.?)OY
M\B%:M=WCYJ(;BYH5/5G8UU.+*4+E\J0?Y<AOT;>@*/8I!O/Q;C.C#LE78LX9
M&RMLA\A')]?NYA*RL.(^1X]OA-)5_;5,,/(PHQC\@1REB=+5/Y(*+#D(?6Q6
M-JLE-H&V"5Z%V':,A>+%!]NT+D<36>B441'K*F?B9$PY,7C8!-:L@="[,<F6
MDVN:V^/E:F&X;2=7KID&-YQ<*:0/[N2"YK7'R65"WNGD:D[?+2>7=Z8Z1K>\
M7%B!!2^7366_VG9R19,/8Q,(.C`B*)[9-A&&77N7>.OT)U`/"R`@VT@.M(WG
MPBXFZF8R>T+O8/I$OQG-::KVA;+2BLD2($I\1:V^7),A$T8@$X,>AGMO*)%P
M;B;@2UCO,"HD%\<LV"9TDC!6A'M-#.>T"V+YH&BIDLH#0Z]&FD5A`K]B63PV
M&ZR+"7H/FR2>&_(1>YVG?5G/G4B),&O`]A[K6X0FQ")V9HUMFBY$:!'QKBZN
M:H;,?5Q]:MG)A06)E>(V?5RQ11NW?%Q06.P']W&Y&)9]7.(^W^7C*@K,#A^7
M=8U)#G)R04>0X)N7;733RU5L_MNX!(81-'.F6,.$)?GHB4O`Z'B[E)+0OJIU
M2S.;OAO-K89\4GZPX.;"[8`5,F.6C'^FNN5;N@%29E:7HQO6&EM->.X`V"DC
M5#WL&RITUQK8!C887@7]'3:I)3:AW0$%A&85=)`86MH#=#!3<F0476"FF(MB
M#&$3A_S-2G3.LL4OV/#>8RLR&AN$!$'*S865IN(=I$")R5P]^P5K`$:%7.1/
M?$E=J&SR/W_X]J\_2]ZJWHJ$<,YLNGU[\M;%W\_7DG&*A3R].GW]E[,7UY=O
M_OR94Z_JS'>79>:9]9@JN<1_.;OX#2PHP_.+E[\S>[A?D*26F=+2]B*3:I2"
M,HN[5(*Q[)@AX7HDA@_*Q:L!EV;/E2M(RO7L_/3+X"W``H3*;)F2B'>OHSC<
M-O^,:3:=,]RO$RZ`O9N&+7]1W\V-Y^!+DKP3KBPV2:HYI->^/_'4V`=`&N`^
M5[.>##T(N'^=+:T:["U56,PNTA^E7`*",C)<8*D0&KI;\>!:[W@2U:U3V./8
MK7$=6&IT[2G^@BFXIU=8S]_.US^M?UU?K2]>KJF',AD`1ZE(P>M]B38L4HPX
M/+?HI?IVVL17Y[]<_F,7R=RDF*!NI1A<D,HO[5W##`#*X))8*N2"[0MV+HRW
M1&>E#YU<L,FFGC&8?=Q)+CRYHR8.5E3T=E-;I?ZSDU;:&X;N#C*US`\6/XBX
M>75:IA5Y0;3NJ,LF^NZ\90)%;$I(<D%D-ZA/6T;#FF9FF.6$&\-^!,,K5NML
M-[F4JS#0QE(U2%B0L6=R",^6F<*<-_Y2#R>7O%,Z52D?K:1SY`6">28Q8F;[
M83%R!,OX--53;%%,3;O>H)=JO/6TGK,WNVCEF;])+;`R]Y*+7*WL2I&AP)+;
M33^-O,ZT$E]LS>[6]/84:K&BA(::VTV6#C>HI9Z;<01)A&8.(.Q:0_5^GV#1
M*T?%D\8[E!R'G_('88E6Y.7(#@G-%@\1F>\"XRW$=JLPZ;-VT>(VZ&]T33^A
MRP?[3Z+K$&J\T<ND4B[B80E"N_?B7<*66)@G;M%)HJXZF4$0$=A8(;_X>KVX
MQ^,RH8"L<`$Z&NGH##6G=DFT5,+8():Z0;5__OO%>N=FE&\0B[Y]+ZKO.N(V
M76Z^`X@"7_2D!'6()6))<NJ@B(:>S0XFT=192Y),=KN%2ST_EHS;EL>:,8Q.
M2^\6^>)7#!]#DP"/T:^I2:C+>U'9\S(37Z'F<7>4R($N:N`S"D_LJ8&G@L*!
MQ[#5/H"6$$$JT(;H</+:+)-,N0;]B\Q.I&W$.&44'>H&R5"%C%6T,)S@H5Y9
M9QG.U'Z/:($""I6-2>D!!JG-)0-G]UZT2[(\G^]"+WZ_?'?^:GVU4[B((-D2
M+NH0X9)7DLE#VQXOS3/*4^U%P^"$:Z4CUC6%C#:89_(!=@N8"/61'D"T<*^#
M8L*[H]I%,J&B7^0*U`#-,X`)/-C!%N<_Y0K37!54?HQT+3?38Q>1\`K4;EU6
M/$UY426W(FS1"*5OZL$UQV1"QA,S+4<G2NX>L8(]%#<$0>@9@8!*M%>L=/UD
M@U:*J[W]ZS^OSMY>[Z*4>',7,K?K+&TOMBL?*+P#RT!8<A%[<J$2`[XE<5L=
MF^+BZ91K4:Y8G3$W9$O?[?$V:-`P`9?F@!';3(<]TB6O:$7!S(G*1%B+R>[5
M=/FB)%9+%Y$22Y<$K29A&&FL024``8E=4PD'&Y&GM!!_?U,V=A-.NP;4"0;$
M6)D`8[/DYVY+EVQ8M]^,;\?@-</+EGM9\4JF!<JA.D7G-]0<R\0@&L1+A#/W
MH'6ZF3D,I@2`)?O(WA0Q;C_E3->\82`QX-`(9--"TJI_L6$A<>.]03FS*]!2
MI/'IL?OC7=`($VFS2#8,)[/<")L(/:%)U,K=9-/?4[60/&.!&O]A2*[?+DTD
MB`'8<BXQ9*.ZB03=S6&A\/38M.R"B32["$QU>KZ8'HW;LC4<&4\VZ`:;L*OA
M%,;)F"C`?`2\K:2*.W!1XC@*=\A+)K`E.G]JKOPBX6P:29L1\#ZS:":%&S+G
M`+JY:28%$(/J1#.SDQPES"X[B860-U69?OI`][AADA/>,&-(='3L)QDF!R;0
M)!-U,G:$=`O)3(:2I<Y"?Q]+A&JV1;&38**G4K.@50_`TTY*3"(T5/#S@O*[
M<962?$/^XN)B.W?B[PJ;9..8]=Z5&2-IJ`Z/PM(ZMV^?DK>2(&FQ_SO&;=*R
M]KNMS,R#7%-P>+>AI&_J,GX_O>PVD["=5O\4["0HMSJ`!YF>'74R.^TD6^AK
MES*SI,LLNE_NH,M,+Z?92=0:Z>J#@JE;MBL>)Y%:-(6++KDLDYG$W2^`A$**
M>RBE7`0[+`2E98T)E(X(%K`WR40QISI4?SS%5D@JT%1B)HW?NRDY*=!DGK=4
MR9FP?U/:MI+F.U7_]Y*=]$S?W)7R`=)EIZG4'!66)#.WE:+*-;MXVU9JZ3PW
M!4RY0J`V`P.6#G8&,@*-&)T6Z<:M6"X%-H,M3]DGU7XZ+Y)--Y68A*(E'PSD
MG9RJ'G,G9I*/#%U":NE6?$)+R4+@!6R7]!"F/533]U=6HS!-B,F`T-#TS3U)
MJA=[%(?10FA`BOH//<Y[J$8"6H%'\?^"5&T>;"I-6]2,?I:-I6(8;=#,07Z8
M35-),=S0:()Y;<DW`0/E>*>M9.*#B9>9K03>IXG,(IZBV193"0)=0Q-CR-LT
M%XR82@X*IF..F'<+&F^_`@O3%3VZENX_`[-Y!XU`1+EH6D@BLE>!"[#1F#(I
MCKJE#2BN?&)AE6<T1&N=ZJZX*%EN&DJSI*3^ST53R=PTE>(!HF6WK03;)+2$
MP+FIE*`.]"*F#5,)V]=-K]WFAL]<B<BJ=X;GF01LQ*]RLNT8C;5:$WJ(L1Y*
M1;"1*:I)+?IA^INJIA(C^DQ=<$R!,M5%0$LI,G.*[,!DW`U+"::;YQ:F]M)-
MN08T(5@]FGHR$UEL<3=L/PE(MV6&T<>+=Z4\JU&Q9YK;7'?,];'@0&Q@-*N\
MGW:E;[[ZX?N3Y[]<7EU/_6MJ$X_)LO[R]/4;W/H7EQ=L*G/-OC!NLK>EU<SY
M=Z51T[]?O'L)(ZIVM/GLY/MW-?HY;Q=BMGJ_Z$98+][\CMN>1QDGBY(IC=RZ
M:XDHNWUTA1$J'!-@/-=;MS!3HA/-3Q6B)0"Y%6CLYU]2?*$H0F@JEOD:IIF(
M,P6[F&B<6&76I#(AB04#^,)+<-)Z;'FB1D@!I"F4]N+-U>9;W'G)<,\+\_WZ
MU=D'7!<(>J8L,.&,G3]B<'UG"&5GKI6[O3=$`J_KV;HD99[.NA2/POYU84<D
M<.K;SC3WNBIB1D.[CW324F%+S&GHE6,ET)"8]06QD-3DJV*1;R_O*7Z['8LB
MIU]:%+O2K$PPK+EBV8!LL\7M"1,K,MX7Z4=B@4)9%)8_,NG+T.F#_THIV\,N
M2F&8^U\3)J%BPVMK0OVYO'N_HKM-M7245`H0I8+-6_;@X:8/?=+'F@/WK[(F
M>(EXSK/+J\HG_,W]KPL$DDG0OUW-$\*&&JNV8FD75V:)V%QLLYUA/&2V<"G,
M8O."!'OR"U-XY8.MB]6B*]9U,;XI62RUG@LQU=9%XB"AKHO*WC^==3EDQ__Q
MZO*/L]<?01F+9(VI70>W5-GUF7\AS=B*,D9?2%D:&##13NTZV)OHZ6SZ=UF:
M#ZZ.12,-P:H^YEOY.UY$GO51`6?5^ND(:X+Y:'5E8/?N:/3Q&%=F9O`N+XT<
M]$$MF)FEMVG",#N^^_2[#1/H,[(MMKAAPS!('7:PS72%I=6A>4WO!Z/%](,$
MFXI(XQTE4DH`1T:F.,>V.A"YXCB.4@+D@W[8U?DP?#.]N@T[AMT*4DL&Z&:,
ME&>U=+5-,X9)%V;'9O-XE^8V-4`.^G"6S!01W#)E8@A]M]^P9=CP9Z<M`^MG
MAT2;+K!G971DR-M!`\E1!=JI%&ELH").GJ08J&;Z7%N9S>P@%]S#K\P]FS/3
M>]NR9Z*O/22VS1GC_"YS)EIO;IHS3WQ9/JA%,XNB;YDTN3O%-FT:Z;2RTZ;Q
M?I?N_*^R.A_`K-E8G`V[QJ70BPDV#!N8-F&W8:.>ED0[2`WXP+;-3$W;,&Y"
M9O/5=6WLV*T;JFG>NKS#NM'2DNDIZ0)W6I\/KZC-+1RK4\V:G@P<T=-R2'J'
M@:.=R[LZ&7ZZB_/]?[SXXKNO3IZ_O#[[;VG/_^_2"!^GF4V=7:ROSUY.&`33
M5S_A&9E%@E?_]>G;ZY__<7;]\G>LU1NLMCRY-('_^NR7J_6L:;R35I_3\F"7
MEE;P/ZZO_N/B[/KYU?KTSY]9^6I67O3+JW?$%OB1F`@OS]X2].?=6T(+O%W+
MQ6[:S-^?O?J1X<=-!U3K+W)U]MO9Q<ZO?OSB>45(8#(26^2UOQ*V/#]?G[-+
M_=G%\^NO7Y_^(8^Y&1C,:?O0[R]?$9+AQ?_[[E2(;^-+OL=^+BPA]HG3&Y=0
M.ZXQ/W+K"O.OML_/%OM__NSGWZ_6ZQ]+@/;G:5'Q\,QRLQN3G_,.R`R<_G)]
M.C\ZJYO3<CQ=6+:QW?<DH^NSY^?K/TX+QL#K-^?K:]SIW[X__>/KTP(<D59N
MDU8A!?[S[!4IAPR\OGAU>=%(B;%--I"?_FK*]+>@(FZQ<[H+*\T*71^8J17I
MUJL!NQ+7[#<N!?<)Q\!DEOY+5K=>\X5D;J35,O%KZK^L>B_C8-CE@+ER;,#C
MHJ_SS&*TK!+0[+U;2G7,C)`W'"(LUYP<+K:>A"TH57*3QZ45_T=PES3M8:$6
MWDQ)+3`3+VS>O<?-4++TM.,T)5T&-J5J:<?&]#S`P/+Z%DM/Q6+5#R=-L&<J
MG4(V!PF15T6(?'ZU_N^S)>'1>D9L"(B:&M-%@V);]J"?F$#XQ^6C%@?;^YQI
MG'53'#`;GM`(*;'G;@@IUTRM&^)@]VEGXJ!D&E']U:[D,#G''G:MN!XWG>B!
M*T@AR?4<R2@]JBI.2.Y-$[8$0<VH@[#3[.E24NK8#Z^JAV'%;K*M<0D$2FM3
M&Z#PF]Z@-S+O==U+?!^$534;3D;<4]].#V?9O?O]02RKF51C;_#A8-E'P[*P
M*@O^`IU"V01[',M"=V>?EI9W:%QM7.NXN8)8&\<6$!KI0\@^/*ZS;&@=F7>R
M+-.XV,F09<5)N5JMY&4/U;.6VE#P<TN.)>Y.9UGV()#7\7`<:_$64F2]X-TY
M]OO3WRZ.Y%AO:2GT51S;[2?$NV&5V&]Y^M,U@607[[+%B#=!VIDG[`!EDSJ"
M=XFSY-E:K=0D:!-SZ_D$C7EBWNP;<(9=9;8WZ<Q;XO>+^VU8L=RC%_MFK7KS
M$R-LV]G7]58";(69*_OZFI=Z[ZIQ0V&;<Y/D:!_.UCIX-LP+ZBYL_?G9R_6;
MMY]?G;[\_>QLKP*]8&/?X&Z6'ND9/STM[F[K])_XU^/D<*F\RW/[6BW;UU"H
M`WN)L)$./;JA-<]]?X6:;;SZ]LPF=\)G><6.;KU^6C4_-@4"T7EJ48`WK>WK
M%G\WVY?-J30K:8KM&PJ42JV/9$NW9OOZ6OH<V;=XLMQIVQ=EI:WT9L;$CG8D
M&'>W([&Q=TC?;$<26W>&=HWFX8048GFEF21PVKR9[00+WDYD.Q(V:M90:KQ+
MI5._M,S=^"(JW7#`8%HH]KMA+T$FA8N3\48U31"O9/[0HJY*D#L(.LO^J[`Y
M[BS@]IH;APHX8D;9)ZN^/'X!1Z0)P\;'?87</@&GB&/G(YB!#8J].5K`N3@S
M/[*J[42TM.I7#5P42DM'%6.[GB[@@C</)N!V%6X1Z$*O=_6X:-U4M^JVO$UV
MMW2S*Z4MY,VTE'99NC5C;E.$E5;+.V1;`^]CCAAKNZUT-L]L_>Y:0X0,Q0]O
M#(L-&<V.L5(#]A$4N6H6W4'"1:OI`+V#A/MZ_?KRZNSM=W]9D&ZM'>A^_R==
MU]K-Q,D0;I^6<-,KJ44\5'O+LLL'@=F4WG,+PHU]NRE16%#G)1VSNFRV[+.X
M8@ET,]"";AWOTHKJ8>BB(9F:/.)JM]'66\L9M5.\];X7!$93O4FMLPWF2UK#
MM+87D!R][Q7[%Q$D-[/+7T'(TTO:V\XZ9A4*'L=VRR?V$NZ%2?,R9O"Y3TL*
M'+1EW$3??;3>K\"5.]J69CZ6NKWM^=!;(QMB4%@(L^Q8X<D;A9!S;-G*.E+#
M$E1=E@=2[).4<6S:CW5T=Y9Q+^XDXV8W-XOS@%SB3$7P0\Y]:G).6N[/__;Y
MD`F%#1D'985M^55Z;Q_R3$J8%0Q/2JPB)EBZNVX%NQ!&O3-<::!K"LB7G\5F
M7*L>';+N:<FZNSKFJ$?SYB>EZ@"))Q;KZ?E=_7']_KJP8P-^8]/$2$/6?5JR
M+JTRT75GN]$>6<<3!]@O$:8->_0$OY3Q<I"LJQUP(SNYM_:ZI@6S"3H1;8,M
M"RFJ5N5(3Q9$'>Z:;O0JH19M5G9)9UB\9M,XIUNB':QE")G):&W-L_&4;*+?
MC-9H&K#=0WCE-,$OC#2,K7_^Z7OEWD?.96S8-+C;?G"XG+N\.GUU+\*./>W#
MG.:?6&;`XY=VI'-P_'2LWFO!4@?2;'WM7!!@R&,TNR(G(,Z@1C1I%T,3:BF(
M9!4Y87*LH+#//(07.V56,8'OW%YI)\![?DJ_LU-N$/U/D[";(ZCZ-.OZ&97;
MI]E]Z!@$B):@7--V]/2DW1WRFK$>A.KK(9F#4A*_@$![>?G+;3K<\T/"#48H
MHG/+TY)GCSM;(J_8#'?V.J)?UMP"W;K&!YH\TF@_Z_?5W%JH@7C=OJ4GIE3J
MKQA+);!(CZ66H&WIK1K,+);J=H<:JGPA7$J7DMVA1[@3;;I.B%/I)B:==UV\
M$$W1?HC$Q'O04Q3-6YK>[>^@4H4OU^?7EV>OWI^3F4GJ\\3)YFEQ\E/03(PG
M\LOL;UDSR5!WK13<:1V(L5LPR([(?2K^'55]Z\3H:\#8A/8V/7"H*RN21;V>
MV-DUP-:=[)RT-:ZK"RGU-@(VAHF=H=[TREMV8V\FGBL=/?<:8*5AHI3Q%C/2
M^.87$\2*?@VUV5R^7Z1`+.U020@8I14QIAJM[@D<+J@D,S^39;M,%Z/)BI%+
M*;%*-U65]@.UN[KK$Q1LFKW-H7:V(JR##+`O+Z_>7J[?G%U?7;[\_1P:[#T8
M8<099W?!(=\^)?F6"7469\<&O<^G[HQU@3C845I6OG]BQ"0@B+/FNT[1V_MY
MUC?E20BIVH&&K4SL)(2LRK?ZF12S1CNJ>,$V+X`+A(QLII=W'2'61C?+CO#1
M/)SEQ217)H-,*WJ+0WV'F",T\BYW>FI==FG.9A:!,0/;>)I8OC;/W;3('#/M
M='I`RRMGP_[_G9$/RH;XZH_K]<7;RZLO3J_>G/U4O4I[$UO?JZQT2^"!3[C_
M]K\G%D]\[#6E[,:MS#R<F)8U.Z)&>ZJ!@G81V*3Z>,EG0TI=\IE8V]+1(Z1L
MEQE:V4EFT%#K,B,$NU.WJ_6D25`1>D-5IUOR!928J9PT%7@'"]F`B335DQ:L
MJ#WUI&:CGC3&>GZ>9U9.RH+UYM;?J">-J;["!Y,EVH1DC.M>QX,THYVBY/XK
MU+=$B4\![VR(DD]6E,"4,;,$K+17E,#J@IJ#O9:UFKD@#7R:[NN/)$K<7)3D
M,(&.;(@2F#!A093,P7<>QB$<V!9D(H%T%UGR)583-/?N]8>3(*._Q2<N0()E
MXY_IA9AE`1)7R1!UR4J/85;*+OF,Z=QE`A3[="9:;BX_A"X">:!=EQ\Z%Z@I
MRHD\:_(::YFO):A4CI/\(+[H/OGA5GHN/_"GJ[L*=N*L+8=*:;?X"!4EXN'$
M!^&?<1<]O'90/.EKT-^6(K)7@-PN(PS[#$V&YM.2$7]]!/+A;V>G7<:K+1$_
M_TYO?;='KA##:WZ19;D"MG/8YP,8U$(&^)[O_?Z*B<4RLA]&DRO-_>M(09-8
M(=Q88TU"J<492/?N<%25*YJPL%6N!%RH,[BU:889H4IC=0@6E^@U:HJ):6'L
M]FXWW[DTY7'1=,G2L3HEW3/.FN9T$!%-_,2IL*9EXK<+Z!L7@$B-W8JJSBRF
M!6AM)MV'[Z)=V1&L;%)]*H;FP\DN'RTS&2?M]XZRZS_.+_;XE^]#]\E<B9D#
M[6G)M<>O^U"5F?47V)?[XU>P#HB<AO])JF_RQ\HH!JD9)"&.)U.TG9Z@9S)-
MIA[63JFSOU9ZYKTMT#,+4@J\#/5+Z8XXI%KK+;]B\X(NI=A+:%W2L`F6/(DI
M'??:3TS)]!"A+9/2JFC;`R11HYJ8*B"YM8%!4G'2@))_:"F28.KYJ03](+]N
MD2+=?+JEDI>=6W<)DL4*D?K%K(T!C.8X,_.'(/FT!`G4`#\[?I\@<:O(]M'L
M[0'56[.WW#&"I)9OT+?#+D*U?(,`"2W<;4$]B0W#&(]AR>FZ]#"!061[^89V
MIK=%VHIF75Z?L.%OR+U3=NC1)(C0Q&>OK;*SG[Z(05`1*\),U5.V)4F]>\<V
M8LKVNZ]RAP86-*A>>T*(N:ZM1>V=<05?.@;WT"[=D"DTHY\X],Y2!-?X]=W%
MJUO\N0<U%278YU/K'/@$S:BRHO,OS/R+97G#U+U9TK+9VU/`,G4..QPT``,5
MOADV-^1-7H$'C9)FEX12P=:]WBB[W6I*:F&U]<W?2X2VZBC:SBR(5%NWAQ6D
M@.H6BBGUOPNN7U;.FRSQ8M%=4H-DQV7-!)8HALBZ=DF.!E9/@X&QKA6`+9A8
M>-KDNP$$DTH7'8CMD,/<Q,I3=I(3_(:>&.UVVU@-%3/SMQUB**7F&C?1S9Z@
MGYY?1#.#%71;#V`V3V^8U-A.GUVU-*GS$9JEGIZE@CWOR>@XO9]0LT,?T/?D
M-@HTU$&UMULR\\6[-^NK7\]>WNZ$.LJ2P_8%8VYJ)_W$1.MC5\#L*I#1IA<2
M]PA$6%W$E0!',J3DE7/Q6$N.?ETB^+8PF$L=-<RZ*9\QL1E+$3)YE5-2DQ?;
M355V.X1A7*DP@95I^DO7I?&K8=?G[L@VS4Z$%"`><9<EQ0.]:,C!7',15F!S
M-VG5O4'T*4VR/%9(>];E$H:CRT(7'MJ.BTJJ6CL1W$&:_`4,^.ZV?N_W8<9E
MJ.#&#MGQ*<D.PUYO>M8C,,5]L@-<ZR$VM"'G.J^6(V"&\&@YL%(L,DB>;BI3
MO?:>".VIF3_8G&W;RUEWU.P?W7*M8;L%`JUTVRWL+NT7VPWB3CS>#4DWS)HZ
M&Q]]M]WL!#\5V+"ZPT_9!J7[J&RW>VD+`KG)-YR[DS`<(E6^P?FO+E]>K%^?
MO7M;X5[VY#%3KMS>)02+#XMZ4OJ?F`KR^!.:R<5V?JS>"Q4!,8*=W[#%/[;M
MY8(-UBLD>GR3RR&%K`L?[6P2@GW<$E"F=93U13`P&QC_ZDU"DHJ=U5GJGWH_
M6966&EH2]TE+%J_@"0GP4RSM+YF$##Z?8)]RG'6!4ZQNJEZ@E+:J-S]ZDY"D
M+<L2^A+=4DWZ9)J$/(3D*T!*QPN^*,V0A[C[U,2=TXSE3.).[]6;+'N$)$HR
M%YBSMVQS"7_$D',`?P97I>A.<>>25*95<6=M[_/F@INZWT/`]@X?QO.?75*H
MW=WUGXR\<RG[J6;AUE*U1RGO[M+EC9Y''0]*DOSF_-WU&E+L](^SU\=A#+`4
MF4W;VU]X6K+L$3KFZPKM<,G7!=W3\=)`$S],R9,:VLAHMZ7:!I'PW@G7M2HW
MK0C#E1LD0;(UHF]7B;5TO>.E=MVIK.BC:8@$R8;='2^K*/(KMA_.NLHBF*W-
MZPY9-RF03/^4>99O00#"_*/?2ZGNTY\YW>NM!RD<)B/(K4,,EU-'V*>::.ZU
M/X!7O=]3X&P'4]#&[W2W=S`%W#$#&%6,YHJ90$^5!"G;K=NF$QMV%N[W;O1#
MYS-A!3>@B^XDI=:4^/N%U+;OJC+!+;(+%H?*D^?[B?4)>.S>*S;@-G/OU?Y:
M,B(;$3E7TU%C0CA6'L45=M/<N@1X:`:Q,C7L2J.GYMQ3#(W-3DV71]KI_?(H
MPDR>R2/7TAV#,G9BZA0;LQOR=&?JGAT^N:ZZ.&(>.7=EN7-7^Y^<B&.>V-Y=
M',4FCJR17*IZY\6/]J`>;[U91G90YE*3%V<7QVHU&GIT\D_-F_VH.P!A+_5Y
MWC#=A>88WE7-$6"0^:RL#5$99_U[9UUWGH*YEMCIOFSQUC7M@3V!4NY,)4G7
M6@"6,FZA\Y3+NYN&W+,T>#BL,T?_4W)W`D7ZYNKTY=FR&^7`5OK:L9A^3D2#
M;3\5MG7L.#''0$IQF6W9[A2J,+0R=HUA+PRWO(D3NQO[1&2/_!R:L^-FJQ_P
MOFZ;.*%%*_N`,;69VNB['ET6#:*WT==YMU$QY282(Z1UEHY6VY9I@V>8)2?6
M%A.4%X0)[@&N)A8^->B?]^L)\>WYV>G+X[9>$['Q/C68T<?O$F5+&6_GRGA8
M5L;%E,_8]>B4<D;K]R]ZFK;?2`._*>.QPH2'5<*_)SYV4_0'VS5Q$ILRGFYQ
M#@@NJ>[N5M>306`@SORMIH:=H(Y(9[NZ_5K\WY([M",N@JS8*[`\@DJU+(GU
M4YZ`/^41H+F')HJ<\KYK$-F&K6:E4]ODA9?XE.%^[B[1WBLG[]N+7Z].W[XY
MNSB]7I1K![0D-`'"WL_ZH@SY]LG)-Z?FQ>)YC_,SEI:$D?5OR<+2T.]=,#4S
M+S3TCBH<@NF>/!U8O]/-BY(.S83C,($U$JA\=\)QJ1?%D6[*X$NNUT^PC>C4
M#<S5+!G(3AO5K!W8,O[%!P8R,S`K'*3XK)?:<I#G7U:RF5!\J^TM'53H_AUN
MX^U;.DK8E_#L"-%FL\/+F0A\B+9/3;3MDD&+)IBC'Y"="#VLJF3C$L*/7T&K
M@FC(;&MJ(Z/).TVPL(+F%CO2=#(V5N%@O6=N7G='5L\)*T1S!YH.*2^D`!;9
M%J"UQ:E)3^RM4`V[W_?T9*--$Z@QSR`U0O8/)MLHY_44$\GNKK*MU+;>#%ZW
MH#;4VD25/9H`.Q9&;6`+E"K:#$SQG,0]AC6DE/P$1=O[*6T__'+][NH4C,)F
M0%<71_J"-6MOIK#H2$[\Y.0;["^W\4Z6Y5NBXF0C&WA:KWWR-B^K;I0;4)`B
MV1Q'[D9JM!()=]W%E$TOAE(Y3*:I\%[)X&%<:T)JU&%W8F)/H5'2::>AHP77
M,W(,6YQVT[3XG@32!S9K-TWU#<%RPS3UD&40'](RA-IG+OHLY8JTY&BFJ0F3
MEPS*JNNF:=;QWDS3O,HN*&BZD.I8(*=*VR8\EI$.0ZSYA=P,)>O<"DZOP_MA
M?W"7&8./S0//T\"VQG,%_%<*]1^RSZK6!9SLH"[X/ZYQL8OU<;)+>3:=F?KO
M/S7A];A]XW=2S'AP=$0!3#$DFG%+$+,'@UK@YABDKJ`6S74&L6*@''2YE77W
M1S&AVW>YI53<)[?8R-`:MB<J<LO[7IQA2J"KB"V<K.0$XOPV3RXU<'J)\#U<
M2`M"&J+4'LROEU(,\?WI_[Z\.L*>8NA^[HD8+/MH65:S+,DH&D!L%'@LR]I5
M2A('KICW.C=5PT58-9UE?6C!ID2?0+-%7%IP@A=+2K`O>E<Q[7M#'6@V<5;H
MF=O)P<!NLJ1239)^P'8W_G`L=WQYR=WU@+K(`XH?:8O-?8=/BV4?81+L;)5V
MMOCCNNYI>0-U<=88.NX)=3E"0R7)2L6!_*%]7U?P1M4D$ZM[X:$I7@KFPK(O
M1:L\Q#9J6F:7<];UH+(*9D_5)$%"8<^VS'_LT+&W`&:A<6]YDUS5]^V*G;RB
M@7@(;"):&N?9&_TGZMW+X5;WJ'AQ1_`TEB`3O>;3J1YD,R'2RJIEDP4#:U>'
M/]X^I1UT_7[_)83.TX>H\E2ZT*M!Z5#R2??2A9H$\`GBRJC(\#?[M]8_?Y`L
M@RBCM^/G]=5Z690=VMA/2?GJ4Y5E3\'=(<CD\Z/WB2>IL"00&]%EE%5+D7A(
M/2(QT,:P$NA6.XJ3BJ)@I9E+!Y]RO4&HB6I2%+*M;$^QP@Y>$V3=0BI<:]E`
M523D&:ZGZ1G_K/F9VM>$J66#SE[WC@VL/UUR>4SMW3\@KB=NQ4^P=SHN.W;;
M[3PV7,_C@U:X=4GR;2_I($GW]O)TKWUUF%=DH&9]BH+-L,_?QL&I:!F[XU1L
M]P#%*SO-Z%/Q7AR3[^^AA!@P=?/CZFKGT"UA?*\_@A+44XS88[`'JE(O51PI
M1D\C$/^>Q>7,!V<O@_IW4,3JI_7+ZW=OOUZ_OESNVGQ0-C2V61742#3ZA*4<
MJ-MOA*N6U3=/(&$'4PK_HQLI*;>@OE%89'9$ANU#<--@X\YH/-0#Z855180)
M(=2@$4N;XRS/J)<J@A=]KVK*SN\N*R^VGV&E(C5`VG-4!KUNIR&Z=DN'9N2Y
MA=$5,[F[Z=K5S@<K*_?0FF;-3O,MT(#[R\IO"+M65XXO)#N!H-9:L<L^WZOH
M;\I:^N%@P+H`P<_V9@]96&Y9U:%UCR(=E%WT`N0)4;;H63NLLJ.T)ISM.4]+
MF#U2OUK=$N]>8`X9!15K]@+]GEH0MN>CL><SM"_M(7:6>KL>JN`1NH;:3E/P
MC&D6GV77G"GB%6P+(%--2U,)E]D=\)HY[53L?:JA2Z:F94$<6S<UJNXU7$R/
M5Y/L<UMN+[4A].C?8O/7(O5L;O@8M$PEDVB*J)7SLS,)T4=;%;BJ`;6%*G/F
M$U@"-5>I:K1J$8#H9J<WY3U8ENPKM@HI0M7EZ$O=^R>IEVD&3QEXO(N]^6+]
M^NSU^O4O5Z<7EV^/%&9/'+GT\6MFFHA:=J-6;5DS`[.#'SS]UH$-R8W51XHG
M*@0ZZDDSJVYMPJAG-VEFL8HMRC-BX_5XO->[Z\U[J5J"/=B]\A!)IHF/*!97
MU\UJH3L3:XCAT4O5[&*JY,=2S6)B`D1[C_HHU>P3[?AS+\*._129$-Y>U4$9
M#!1VU^"(L^-EW1.'5GW\LHY881NB+N]5Q9@?!!L48D)@;19SPN\@ZUB]VV0=
M.]14*S1YZ>K5K-"J*4'6&>;Q=5EG%J`1AZQ[3++N+EBP]`9B(6>FX`$2[?)\
M.8'RT.0.2XJ+3S8@^KCSL1AK@_$V>Q][<C7LRL,0TB[2TX4E-?E^X(D"=+#<
MS3Y=]3:W(G!%3W:(M@(ML_,B!$`7-38L14/OM4_C)YCL0.=7FL5\#C/)WDDQ
M[F($\/!$![Q7,^\H\[3X^O'K*-B<0-SS][(7"B@;J13J[=R6/>5*MF4F&T-/
M=MULNIGH0!5ARHA4VE7&CFJ6(:!M@Z')T)/RE""`6U_"'6L8RPY;;,]SJ*`[
MM;+#33`]OF=2)-R[[VD.VBN18/9A\AS""IP;IB[*!9=M(2;X+YOG("1,*7>(
M<),,KB/SQU5DYE[>8+$AV#XEP0:^!^UN'+QL?+$!F#:L`,-N!9LBJ.5$!^CL
M1KC"$I^]6!TW0X`L*),\JMIH->I6^,'T;C4KR"V%5$R,F)+(;8P-.75'%CGL
M%FRLJDL;WY#3_"K3!=ZSR&,5IGE%AW5/(M?.;!DZ.Y(<+($^NAL_JE;9NUE/
M;+RM`L3Y64&N\]'<6XZ#9G$P$RM@Z@4V5*Q%P,_8@`[6*L0G=IDLZ?3K"HZ4
MV!D2RA^T4.B+(53Y=T/.T61]R&JU]^O9^O/9+](8__D%7M79'BWM,..+\$\F
MS]L./2UA]KBM+W(,D5MF?_LT-(.CR1`&FEHR'8]C!UAC=BD:0_T@*Y;6+UI?
MDBB??,LWR*XYC.**-M?DYXF5`=/*0J^:\(7\WDQYNPK0`&TSOB#\6NT+ZWR;
M\:62,>7LAA:FL2U3/@>3/X3Q=0<F-M%'QC;OPKL0N0<P[U%P88Z:8YS:NCRU
MNM1'WGJ9S4OS_*6DO8S-F+"#I(XA8^-R9LGT2F1*6#L.^W!TKCHM]();A>39
M6ROR"BV:CHM,C16Q]Q;>"RLPW`PY+"RT1&HU,%ILK,;96A7!`>T"XJ9S=L8.
M6#F;B>>]!"85-<P^`>"P.WIMH-<9*)CQH+3&GZ_.7J[?O/W\ZO3E[V=GK+6[
MF]?F9FTL>_U-=/S$$H(>OVE#9=MO]'O=@YR#713[+TX8V`4C^>5>0X?'E5S4
M/:QD;&D=)+V&`GVG4Q"]V0:1S<6F`EFWA)E3D:&=5)F:A@P=8[(MOU$QO[&[
M;)QM_9O!*C!%&C3T#>OC8WIL+(P/G#1,ZWE+5&F'QR;D4O9_PY-C?<WO)G"&
M(YRTQC+1;4;\5!UO>'($5?O^+9S[\$R_5_/;36%7$,*.=5)+`ZPX0_\=`N_3
M$GB0.&'#`FHP5`MX]4R--O190G8H5W%9;@H\R[@6[`KF`2L6/I24NUWPS)J:
M="_'LZEC.E"X3M5XQ57,6A"?]:S_F9]N>(B\)R3R[EZX\EY"[V\X_[NWW]+;
M\WH?3L^B9;@-B<@F4]C"AXKWJ4H\Z03NTORE+*MX>05S!_(QPAQB)Z]\7'N$
M*5,9UJGIF=#9Y2K;%+L:UKR;0$!&4?_\"C)BRH-V!1K1CAJ6QUW#<C]YX7>Q
M9XNTNPWV^F!99VW"[FZ'A/O4)!QSN^=*75R6<%3`F*L-94>Z=H7PWHG@&Q(N
ML"BX2X>H6\E(9!5Q%W$ER"5NJUGK-.A&,0X)-R1<D7!,Q\9K/0B1J4BX6^"M
M#Q9P^BGBJ#T)`0<.F_=:V(OT"OJ!":4%MIKM%L+]"#CEDNI=;9OQ2/>^F(*M
MV,SZYH"?2[@`.>&&A'O\$NX.]JF3*N3),KPUIOD3WLCU\U]>O2.'_'AY?G[V
M\FRYX9\<_1=PV,W0IGRUX+/;_&Z2?,;&/'>$/RT9^-@#G.R,"35J]D;V2,#`
M^A>KK,_0M[)2RP'.6R7@G%HH#9Q3-G77F@^]HI>)7%#CV(U;0\^+K4PENM0]
M:U`X\TWG7:=C')W!V#"#V3,XTGOFJ[(8%41KUC;`=J9GK2';XM'P@(21QQ5,
M:AW/IQCGQOVS+CB&GK_*!H'U+D.@-ZPX!BE9>J<;Z>#=$EBMC0^,,TNG!)NU
MW%I-4D3)JR)*/K]:__=.W4B..K`%%7LI/[6LAT>?S'23=Q<]^<99]G"B<S=:
ML]R-.Z\\TYX8\F?P486VD6]WXX:*U7IQ9QV-9`8X)@S&"-'C"')"NZ_`TULJ
M2E%2P7M)G+I9_CL1I-3$L0']I''5!K]AQ4R$IG"!,7/1B)X%)C&TXG[6FA0E
MYB'[<?O-C,0[<>W^C?\P*)"(E7EJV)3_4EP;,W@&9`12#U2OEU(0`\R$Q&TV
ML5NER:K5FVYR;60%1VC]N)G/5--\F>(-W;]RK6S`G6M5CA-R1MS14V3&M1`+
MT.'9#4UB7,E)\,USB]5Q8MH<=#$\GB4"WL;.M>#9^+`9B`:O.^$5N/=BVN]/
M?]L-WW,'IO5VUKWHZ:4:/FKV#:L4\OQ8*<9:[/EH&>QFWVL<Q_+UI7RA`,W7
M>>G!8QVWYU8ZMI4O9!C+,CU?"`*A;ZX^3/S+1-[4OL@ZIVG7[1#5"[MN(##Z
M!-Z#;=14=X8I_HW*P3[W^DV<U.7.P;&B;'Q@SV+ANCNF`DI)M@\'0[[+13Z?
M9\GL5Z4/S`IDSD!XNC4"3\'?R/Y:<VM[3\MJO2+$4U"$FF%3F^7&7[`_%9@K
MP)0E3%1V[;3;JG5*)DR[=*E3E'I-7,/XT+A<NY8###UY0E?USIK=/-X,8>D>
MP7ZTQ1#&SI^K(:QQUFX(!U-!X-D(S<S,>&\6.[LVOMQ*D0DT.YK`F.?(N*AM
MV)4CDURO'-N!L@HI9,TDB-.RK['?T+9',18DQ9NNQH92N-!4XF0+ITMEZDH?
M/DGF[I6<5GKSAUOS8FZ*N?VVQZ%B3F5M[9-59!Z_F#,$]NL-S;E">PO6*;'H
MDPO9,K[BEG(!$Y.4P5^:55,0)\5PWR'FH.R'#N<%(33UY7<.0JG+N=*J3(J5
MZ&)L8LZ[F^A`'TO,[<!:=6S\V(%)3&(4ISU"*)@'-\!6BW:U,PU0:<L$O+XV
M=EG$/97^U7,;Z2Z-$NUA,$HS,5<;5W_WER41=UC;,!`MWL]0Y#Y9":=7/AD8
M2P<J<I'][A,SF,'/L<!X'%?>$6-4S5Z#35;S_IZE56)95A,//C>,5$<C98:U
M6HO";\JXWL/5L>5^AR[JNB+KOWR:2K=4['C2CO*GEYUM(Z%NJ7([`\=LY>&;
M_V8>.89AJ'9&CAU$ZJ(V=X?68;-[.K1W6)N7!',\-4,HV!*B))A+X)B9[2E+
MH]V`[9"F\X=7Y]Y3V!V:_7=3V+VXF[";W]\L#$2XX)G&,!HE?G(23ZN-GM4Y
M[_,O$_'9LT6&:$(YO'=!VUQ8F!6L4:>FQLQ3F%A%-O!HTL*V&EDF0OLI=F-T
MO-F):(B])R/V[NJWHQM$D*B[FG6(\!-3=B$K\-8,F<VR-L/&"W:4M7VR8B^M
MLM1)3!O3'K''LGZ3H>=!Y!GVN@KQJ/R8Y](;3<&:3<W=Y6$\5M^<4]&VLC;(
M)-T@<.GFJF5MVCM86;LEWJRNS3.`WG)O@JO%(IH@<V;*7O&Z7!FO3^MNS3)!
M9LM+]G&==BS#D?:.G6K]OX#3[KW$7>T,V,CYUDYL,W%W>76ZF`E]1YFG<MYL
M^O7$\@@>O]!CM288?SI6[[5N(1@<$P()SPL+0BUE``6V,X+JHLC/T!IL"VC<
M$'IF!;'F;1=ZP?FFAJ6@0A<7.*2F,WL(,1.[M'"A28$EL><@V*/O.7O6^X8L
M+"U3FM2#7)U0[CRTLI:S!_D>]FIZ'SQ6`<*%?CK93$]1[-VE,;8N'9[ZAGJ0
M=/L"@NWEY2^WJG0'])MD^9-^PJV<'G5^15Y%D^:O)/IE/2Y@JR1[TMHD0IW.
M[ZW']?:(,3%WL41>";S:(J_@03M%7G.!MJ0_GWT4NS]?JX7LBBIE8+'F)F6"
M5[T6SFHSJ8BMF0"$)1ZKBQ@?DG,?(J'Q/G06ZK`"_MG^#BMV^')]?GUY]NH(
M;F8@RN>)FT?Y_2?&T>P-K?.!\-\9^P/KH$CQ,%[8^^@XCGY6'#^MQ9)C4XMU
M;;A(A"O;6=K[QM),XIA8VJ:%-.6J`&EK7%>`G&JM:6&@S5G:M%;<#"MVJR]`
M%;O5)M.K@-?@8KU&3*HU#^"L;=<PH;<S@?S"T=VT3':W:N)6&F>$A.G$NB?&
MN*2:]%XCD)WL$2O0$S&D`F&BTW(#[1L-L1EN^40M,N4B-=!6RW681?;EY=7;
MR_6;L^NKRY>_GT.;O1>K;&"!?XI2#GI+F.U"2@6]S^V.%13+REN54LINJ45V
M9D:"<MD[PZY:OF!\[_(_T;TB&GY5+FRUASQKI'*71,;86+U#R=FY)%+]AA?]
M3QM]E;*NO64WVRK!%-*YR\!96R6FD3^D(7:GQDJ+AEBSMY8,M`5[2[QWGQA"
MT9W;)\E+^>J/Z_7%V\NK+TZOWIS]5)U-^[-BW[-&=4ON/7$XRL=>H&I6#"'-
M`X][P"B)E,+R<W"/5(R:]R_1GPE`:!.I"T"H<-7E1$^1LI,O*OM>W:EINDVB
MPR[DD]7B5.@JO3C50-CKJM)%'Z?:5%OT(0L)$9CCVXI381S59++%XE2S69S:
MBUSGM:E.NU;NMEV<:CY,"]X[:$DF)&-<]T<>IB7M%"@?I.A]2Z`\<<S'QR]0
MF($U2]U*>P6*8G-L,C^80DHK%@0*U`!6L#AMH%3Y".5D"W3D8SBW/Y)`<7.!
M`E,S5,UOH]A=NY!V"Q1GW<,*%&:G4J38&4_<0:)\B04%V;U[_4'ER&B<\8F+
MD6"MG>F-R2R+D;B*6;,[+73C`',AZ*7&&73\9ANR,L1XM2ZX_$!Z220*^"1%
M<@$JLG1P9>5$4@1F]H,R!.Y,&NK&28Y08.Z5(VZE-^1(L#U7%0;DK.>';I7^
M-]IF&/O`@H3%"+CS'H0[+.CT-<AP2S'9+TH.$!9&X[5,)NC3$A9_?02"XF]G
MIUW<JVUI/_]2;W^Y1\1`4S'SRRR+&`_](]!5E`CGZD+T:4'$6);,6V@%QC&L
MDG4+V-\0,18K:7S//8JQ]28C:G:>*2HA=MO!>)<G527Y_2)&)SN)F)1MRSRR
M-JE)5?&F=>APB<VZFX0I&+!F>KU;[UT:_[AHNHCQ/6M301>:C!^G6IMM38$V
MN99:47.[@+YY`65SG+((:A:6Q8G,S+I*J;N57#)$TVPB+)L'%F$^6B9!3@KQ
M7478?YQ?['-!WX\RE-D=RCU5^?;XE2%/^.;IV'T)0[`?Z"%TIM0BPUS*1V=)
M,J3-8$H&IV5C"6S6`$^RR,0>,(N3?U?IF7\WY84(NT@J*%50R)36.K';2&2_
MK.H&UZP$ZD95#`U>+;-.M1M5!5!E61EBYCE,LIZ%F8ODM%*TS=/T+,Q@NB11
M"8_3)(FN_78?4))`D"8_E;<?YO@MDJ3;5+=5".]"7+NEV&0;<TUK6--QY@$8
MPN33$B:,FL^.WR=,F,;'N+"#^0![Q4.D+%I6>+=$0.7*&Y]3JFZ.#6'20=?`
M4"ETW#(H"U4#L7K6-15&7S&*["JR$<O4--7=Q%SK!$SL1<T&LJSH2&PWH%N_
M!78(BEXGLKJ.(?9FK9'8`0W+WNJ%AH2[4=?P"]WTM@W8-0B/26_;@%U+^:%]
MOB%3=$YM7]]'EN`BO[Z[>'6;P_>P/J:X%?W4&A4^2;NJ+.K\&[/QS;+<@;7E
M9UG/9F_7`LL"W*B3@BE!<;`4:<HKL*)1TF"3N!_8QG?(G5DK5$M0D:X(%,S7
M8IK8F7O5FI:MHR%`)HNE-$!;\@VS--]DB2Z+'D,T[9[>;-+DU6%3J>;NB<82
M-B10SV&Q6]IO=&4V4IY,(C8I6)=.3RG,C:[H>O4>$8,F3<8N65WE$:#2P=#M
MCZ`*6EYI:1W=[!F2]=,74-G:([!5T^8CF*T+&-R?K1<(V"TZXJ:QO&*[@`[5
MLQ:([A*G=Z1KS=T#.J;<1JF'.JRN=TM^OGCW9GWUZ]G+`SQ41]IW)EL"E@_[
M[M-4R>R*(?59F6+<(QK=RD',T6BA(RHQ!V]!)8M8S`!#1ROH39"AQFTU=)GG
M*C+3LCN[4\U"BBOKIG1(J&RIMG_,*RIXW;JC3K5/+#)ITW:)HIFJO9:NLY0%
M=O)V6YM,EP4^V$FFQ):8M6#@P8Z#Q'/=%>6J_*:/S4[U)@TT6`I^G67V99.*
MZJ'MNZBD6+:3P5UDRE_`@^]N[3I_/^9=AFINGAC6QF.7(#!M(.)GO0E;G^C=
M]1?D!=`]5`1E8)+HXSQ$O;C?,@>\FT5)=:@-PU3AR2ZJE:ZPZJB_-*NNMLE=
MLNKHUZ)3O%IUR=14PK#R4!1]L^K8GJ5Q>(">9YI5I[/9[2/ZU*VZ^^E`HA*3
M?%BA6O_"0>+E&US@ZO+EQ?KUV7Y`LIF`.:`AB38IL!KGB2HDCS\QFLQLY\?J
M/<`5$482B"MA%Q<H&;NHDK#X@;8)F!6J2<BE8>Y"/Q+LZ18ZQ]34UG5C*BIF
M5K<V'DGU39W-!-+4D"0MMIJ#1)&^)C@U@UB$GX&@J!W6S$I:Z+K$\+A.)L9>
MI0H[A!535:8HOU5[\0#]2)*VK'/H"W5;H>K3Z4?R($)P#V;9'65@E-;,0_)]
M:I+/:89^)LFG]TD^8SWKO+05YXA]?]S93<GG$GB^`\^Z*G]@^P4WM>,/MN8&
M26*`"6;>C__I"SY*G:D.XO8RN$<I^.[28XXHZ#H>EFWYS?F[ZS6DV>D?9Z^/
M1#Y@M3,[R;>_\+1$VB/TXM<5VN6^KRNZI_.F@7)^F-XG07XH7\%YNFX@-)=:
MJ#/,KCU]7$0\#*&[T;?*?A/DF&5*9>F\Z:SO-B01B73H2"=-Y6,9&PNS*M`)
M(0YV2[XJD?R*$86LFTBRKIN+N,.Y4EGS)3V(5J>&"`D!UGK<S1ST]>[#"H8B
M/6T%YR&XIK!&R&TZFWK1\N0Z#]K2YU_O/C<XR&W??(=YP$TSX%%;]/F<)W>6
M1#?KW8?8JOD,>QWWVT_F@:'05(Z;X$IW$U=K"O];I-6V@ZMRPRU"#,:(RI.+
M_(DU)'CL#B[V!#=S!]>^.K6\"DF!:2-SH$RT087WU<IZ1V!LK+FU(_`00*EQ
M-L2EZYR=U(2OPIZKIG,V5+9;Y!*X,W>YI'K9"D$MC)TXV]?F)N!L,O;$V0V7
M;7)O=;'$Q'3NT'+SOF"R2GL4`CJE"9C"=+$$$UY/0C7H!\\$UYM%:H<E/S6I
M<79QM)*CGR+$].-N.H1=U>=Y&_>6!+C@HV(0S!LH-V!@;)!+"=R'RH2`YV,*
M064K9T,O!%$^LAE10Q$HN"X"`\6`W*2KN(4NX?<M$QX.E<W1.Y7<W:";OKDZ
M?7FVQ\5R8)=_[2"8-RAI\.ZGPKN._2WF2$TI+O,N:TI!0IYIOB&S"FJI!^(=
MV@M!']=M/V?LJ/LYP,E3>Z$"NE'PXJ/.IG?XMWYA/Y]2'(EA4J-)AL`J-4U'
M03:T',<(^TE7UF5+$3]UNOXPF,5'HQ.]9_^);\_/3E\>N06;B`WXJ<&B/GZ'
M*5G&V[EJ'O:IYMC.?$P1IA8T<Y?U/6S#,3%!K[`RR%.UK#&"&LXZA=FNFF/?
M)BY[W8:-O<UE($"J>NJ+'RK+XB%F[EBO6M:,DYYZ=1,.*FZ%9+;QB)Y)MU%G
MFSCB?]HS.*@2N9L7!=^U5*%"C>FJ1/40[^S?O/`:GS(BT=VEVOLE]'U[\>O5
MZ=LW9Q>GU\NR[8!NB"9`Y/M9%Y8AXSXY&8<M?U:.GO>X1=-*!W8&52%Q)"#8
MHHP#;V16>3,U#B]:;[5LGID:6C/K3^0#Q)KNZDJ(RDRFAB]=^@+QB'HS1.A-
M2RTM2ATJ#G4]^R^[T*HQV+%KZD'F>QDGPR!3$S+;6GQ\?+PU0\PYO+M9"[?E
M(-"_K'0SH7A<VULZK(S^.]S'V[=TG+`CXMDQX@W[$U[/M`,-\?:IB;==2L*B
M-0:K&F(MT+E*C5R_=Q>P+MZ@P<6F_0@":9,/;+7H)DC)VL:/G(>_IOV$E,)"
MZF"1;T&@B8I\DS3;*M^8Y3>E-WO5:T%BGH%\6)L?3KZQ(E5/T9)6DG^X?%MJ
M?=CBV\_8VH!VG`DZ$^DC,`>[BC<#NSPG;C%.YTA)^0F*M_=4WG[XY?K=U2EX
MA8V'KBZ.]0]KEO%,@=.1T?C)R3C/.HCY.]GG+78L.O>&,*%&.9?>.Z^GRCC+
MAM;1=1//5U!;.H43^W1T$5>M2#9NM6:.*:D7<GIZKHUB'4-/M@FU$R%S@Z*9
MS%17JJ<(-)2E.$3,5+,/:*@^@Z<X"Q&*3HF"V=KO@P5:D)C,SJY>,ZVZUPQJ
MJ^MF:HX+3:W?PTQE2)"^=68KL)&+*Q7Z$'39F$QSWRAIY]I*^NE[<.P@9WW6
MD09]1><([$L"Q8Y8=KA5JGD/V^15ZX*;=E@W_A_7N-K%^D@!IO#"0._3`CPQ
M"?:X_>5WTM`RTTT")$848R6EXP$V<'-)-]#OG$P/=8''O)K2<D)NC`^M)DS^
MJ:#37N'%[HG0FTSSL;4NU8&U(UUV01NK;G2<W^;)QV9=`=]XP$@7)#7DJ3V<
M92^EE.+[T_]]>76,;<7(_MPS,;CVD7(M(T!0905A9CIX=\V[@IJ>@W,A6>7I
MF-KE-K*KE"1`7+E6^]!4#N=YALZU/5DLT470S!+0U8)CO%A5L`Y,]QKA9G+-
MEV.CL9G7R+8`%WC8;8!H/'!.B?=W`*#'MY?<8P^IL#RDBM)+2/.ILNTCS)F=
M+]/N?H)<VCU==6`MS-I2QSU!,.:@>F(-8`\+RGK=Q,*Q!9A,Q>X5C":8'KMF
MSXM6PL@&%44CSBP$=;,"S+"OK0[;$D)"M9H!;':I]1.D2V7JJZ-[[34[AD4#
M(1%R9!J>+3>_W=JBWK\<;W5'AS;3_5MB7O02S%D>C`DQ0E*U"DSO=Z?/E@=@
M'@$,]?X$2O5H6H@J3V4/SO8N8!F/J5O9@]'Q@Z@9]P+E%1D?9^O8^N</DVL0
M:W2"_+R^6N\1:P=W$E12#_M4Y=I3<(,(FOK\Z&5!Y5;B(<@V>:;"F+A8W@3Y
MAW.""YVQGB6;+9%]1]=3*^UB6E_ETE_&2J:ZBC/$9==C7(K=PJ96@GHA\Z;U
M@J!F$O*$/6IKSX=2,33U@H@-)I"J"0]LT*/1+@;L^V-\6.Q1]CJ=4/ET7';Z
M]AMZ;-BCQT>U\,XE*[B]I</DW=O+T_U&UV'>DH'G]2E*-\/&@AL'IZ)R+*05
MLL!1*_8#Q<Y?4O2."61YZ",0DKI'LO*D8+!;SI3',Y4)L*UACV2E;O2-7*0G
M$JU_WTKU(#9^3ZL[+*;UT_KE];NW7Z]?7^YI&7U0^C2[+6`?&(K<IROJ0.!^
M(Z"U+R4IL`[0"[*?$Z#6(^-9;F6EVU83$Z:URTDKJV;.)5@EW>M$*,1>$96-
M76@)7<Q!PU)':H.T\&#=55"/$Z8?3#UB"0RBFQ7*=F&3->OU4M3^HU6H>^EJ
M--'N;="%^RO4;\B\_L5"+3HSNV#0XAVR0Y)QA/UXV,"693&(UCW,=%@FT@O0
M*`3:LMOML(*0T@5Q1MA/2Z0]5I];W1O?HU@=R@WTK=DK]'N*2&!WJM($$;LJ
MC"#]_N"%DPCT5'Q:$4DT85+JK+%35F;L!6`*]O%4[NWM0E1LYM&C;[WU)"L@
M@M+5$&:MFQIEY^;`9Q=;-2LB29O^,+4I_.CW@J7>^XQ$U<\C:4=3HQ'3?/NP
MIGO*P)39NE"NSM0#J[2;"MA</0\VHIFRJIUN0E>Q^TAO8Z+*@WV:.AJH2)H)
M-6%VF`'Z8OWZ[/7Z]2]7IQ>7;X\5:4\<7?7Q:VF:,%]VH]!M64LC9'QB5QXM
M#9Y=5$LBBD$V6).PAFA4FASRS@@@R]/ID/<]<;RAF$7(+AUF6IKJV$."WMBS
MCEJ8;KG.C>D%W6FO6NJ/ADI""ZSI:0W`FED[A!+IO?R3>7@U#<8L;.>VG/HX
M->T3;21T/S*/?1N92=Y>UF'I#I1YU^"+LWL0>4\<__7QBSRBEVU(O+Q'*V/<
M0%*/12(P<J`61%X@>H=+RD"N!#:2;K&(FR*/:/%-Y.%C;H8IF\Z'J1ZP]?!P
M;)[&$$,5>=H/D?<D1-Y=(&OI)S2JMPLXT#"]/-^3=GEP,H@EW<4G&S1]W#E<
MC,;%,$_5V9/985<,KP4:?TSD!G\M^=E8,\)D9,/&:1J&9-@J_=N4.+!9816U
MS`C?&HNY5793;VH8915%E@T>(08FD6/U;I%VW_T@/\7$"-C9.<WB0@?::>^D
MKG<Y3GB'I`B\7#/O5/.T^/OQJRRLP_7SK)6\%YLH&ZDWZLWBEC#1(F4[MFBF
M*D-Q)G#-8E($-88IF3*:7@0"(W#*)O"J559D]C.:)1/4=(GEK`BW8@KHE!71
M^ML+INP,-ZCC62=FJ75\#.SNDLA@'RHK(JS`P&%JW:R,70X>_NMF10@=4]H=
M).0DZ^O8%'2%EYA<WN"T(=\^)?D&WK<V;!R\;)+IE96H&]C5,VS4S94=CG*P
M"A28`$N$</(J+GFA5)#4J]HIS<3>KY^JS.0HK_[P$^913'GH-L88=@NW(G,@
M%=D$H<)H!]^<U9D^\IZ('FHB0X;)::8\]*C,8BOKGA)A?0C]_F$E]/*7W?7)
M>D4DS%[?Z^)V!?$1&1&X?8A+BN6<K=2^5%U-UHU%7%YGR#DFRE5=D*E[EKBL
M&J(>Z^E;U%"6+C%^0+$M^"LZ/[K>L#^?_2(=^9]?X%6=[5/8#K3'"$=E\KRC
MT=,2:(_;("//L+_Q[&^?LJ8U6%\9NID"P8[R@C#+,*6D8RQSY=G?P"VGVDNF
M??(]-T%7_/D(@3C+35!6EPSY1-;,L]0$OR#/BCEF5P'*H&W6&$_5Y(UWLS3U
M5!+YK?A9P.(MU3Y'^T&LL3MPLHD,-AQ8P-H8&(+W$`X^$L#,48V,4\>8IU;G
M^L@[/;-):IZ_E+27O:$R1':F@+B.4,K34JNE1-:$[0-+*43';A9QG[^%-#IU
M;XP5QM6N<E`3?T=3^5OJWR<D,R@U>1]_NY46FZOQ=R^GA:(!L=/YVWC3L%VS
M5-L7]DZF!`;MTX`RNZ,[!TJ>@;X9#TN(_/GJ[.7ZS=O/KTY?_GYVQN*].[IS
M;M;;>F-G\.E/+(GH\=LZU+W]1FO9/?@]8'2MF&4+G3Z"L<W1O8PBWH=NT2>7
M(&EZ+R"6Y*MN*]@"T2A1(QVGHMOD;BEO86,0Z/BF85CG5BM/*`P]\^0$W;)Y
MK.1]=A#KUC[W81PY%@8,SAJF);TM^+3+D;/4UJ@Y>!;\-5+%N,O!\RF*NO?L
MM;LI\PI>V?%.;.FS%6<@Q4/P?5J"CR`S&V91ZUFT(/@".#A::!K074+19'8)
M/LOXETJL]$^,XD83=]A%!46:LK27]D5;&Q!)%'CJLP8=H\P'(NO,VJPY9Y:T
MIB'Y'KGDNWL!S/O)OK_A`N_>?DM/T.N]6$'+]N(V3J,ANHMZLLA`CU_P20-R
ME^8O95GCRS"E&`@SEFHB;!Y]7.^%*=,91JOIF<[)5A=W6"DV4:S).O0W%Y>-
M7V4F#O6Z/"7<:T<US*$Y1Y]L-<P])9??R<PM8N]6?.[#A9[%-JJT':+N4Q-U
M;`,Y5_+B7M\WS%K'R+TVRD+NO7=]\Z:H"ZPU;D4C*>O>+"6R.+G+.ELK_X@E
M/I4@QQ1%%@U1-T1=%77,Z<:+/0P<JHBZVU"X#Y=T^BD"NST)20<VF_=RV`M$
MJTP`![#S@H$)IO-2R@*,HPPII+*Q`;884R1WA`$F20?F4EU&F-)]6QK,J%E#
M766;FWY#T#'(,`3=`PJZ+W_Z]F]?_22BX[OUK]?/?WGUCH3XX^7Y^=G+L]K*
M[\NKL_]>7X'\3J]^6U_O/[:1^^>7?WQQ>L7'?'F^_OGL]9JT3007%P3V3TR+
M2J]?KL]/_RF@($JQ^""S"[PBAD?YOC*`6]$#;2S,=075RY5L.WS_ES7?&_/?
M5"*`(;9/AA^L+H;$[B=]5>[^\ZOU?Y\M/>'&,4<\&>L](F0H68K\5_LP3ZP-
M4>$#^)-]P;"LMI57M"?+*VPF2:!)O<2V*A7M>[*]:[=QS!%/YD%<T(295YVB
M@TJ<:S>9^F1^Y9)A1;$"NR9C0M3;:X;'IO.I`%-EB+0IK+;P9-^?_G9QVY.5
M8XYX,JQ)8H2>;;\)9>>#VZ)&-O'.#E(N\<%+[M3&D^7D/$.C,*0C!&_-F-WU
M9)_/W='[2'+'@4?1I<&-&S8J)"8W^_MM/*-?80O`+]E-)X1@>^RG/:-?4>18
MUE<F1^:;!T7W/>,^XMQQX!'/:%;8](+7TL;=.%MROJ9GQ$XE**`I0V5G,]C6
M<Z,]8V+TR>%_W&:BQIKZ6YZQ-I?Y[B_[GJ\?=,2S42P$Q5;N!'.VV&3MQK/%
M%>T@MK,,FH!N(5;LG_9L=N6XR?.'>$4X?45NO_797ASR;"^.>3:SBIHMZ'(D
M7`CKN&O>0GVV@*T9-^WHO[5:LRAM\]G<R@68=,1\-VP%[)-=?C8A-FK+"X_5
MOS_JB2"WB>G);`D'J='0"OHN0'`,C9/$S-4(%8A^M@O$`!N5@+?4$IFEL;B_
ME3N^O#I]=>MC]8..DB00`=`LC&'RI[>Q"H))DACVOV&N::1J$MV-?2!SIP`=
MJ\2UM,$L<MD7N..7E[_<LF;;1QVU<LS](!5"]](PPUH`NO.9=H$UEXHA&HH1
MMTF+1K9)KGA46#MCK5Y\.ESS^O+LU>Z'JE\>\2R0"52<0TC2BUWEMF]-,A\;
MEF36!,)NA&TM2Z^L]!3!-:1<T4EJCMO]+)=7;R_7;\ZNKRY?_GZ^/KU:6JP=
M!QY%C9H.8\=.E3![V"%DZQFAM[/#6;:L`VB8<'-.8W].O"#'#$(0=M:+G$9L
MG(NWEU>XR3=G/U56VK>'[_G!4>L:(NTZZ?0?#).C-IXYK)(`^D*7P2Z8=%NV
M_LPP+"`P(].]\?\@89,7:73G(^S;T_?\X,AU]I%I6;`!0_;1F(T]@O@M!K(4
M]A"8%NJ)WM+1+(&=6!@$X06Q2XC46Y_Y2UC!4##?O=[_I/VPHW30G`(!!D-D
M1!=&WR8=2R,Q[&V.N30Q69.WZ-@PF\T&)K>#'JP+DG6WFXZ_/E__L;5`NY]P
MQX%'K:'RV.$S,1Z]<S#ZMG<.*QBXT.`\,W[-]JYH5T%'2")LG/2%9%V9_99G
M_(_SBV5Q=/.XHVPD`MD;")20DU;);VEIT%`#Q9!-D8N=5;.A)LX,+#'!KA^9
MOJE]4HN:3+GS3GS[>'+GH4<\)YB)#8E@H+*]`%.^X]9S>B:ELPJ78$O1F;A-
MK=!66182+4/;>-:#G_/'J\M?WUV\.O!1^]%'>2M@\@5IZQ?`5O01;3QMED:G
MB:3)S2C>T'AP@*)*08"%Q.W4+>NG6_?_XMV;]=6O9R]O9=+=OSAJC0,=2PF,
MR'!_1;.9[S(,>Q`1C!FZ,3JUQ:UQY4'M`JKE<FDV=@NW_N7T_/S=+;ZH74<>
M\91\B@SS`T0<:=1JL[FV1+IG(PO(52>@ADEO4[*AGB?X(S%:7:JV=J_M-Z=O
MJ?5<K%^?S>*3NY]S][%'K6<N+5^SCB!![V+8VF&8&\0-B)4A0>OJGIGK[2!?
M[E$.Z\H\T66;9./N6WCB@`>=(AE'<&L.Q#JSD>DRX->4MU8T)!&Q6#,=@O+J
MAM:K)"LH4M-0;(6\[*?ZYOS=]1JW??J'0,/N?L"-8XY:03P5A"GE#.5O[X@U
MT:IC\9K![D%<JMSVU^G)$K5&^B69$1^"7I:Z[:XE;VC_@]74HN-V30,&@HJ#
MK8)<MNTSQ8)ATV2Q)*R9G/3FKNE9*4#4#66A.6C7G%O[GNOLXO85*\<<]V3X
M8V8AE$[V68Q^:Y_$PQ"!CR6844,K#]OZ@$!:08023\NS%F_YR6#_GBVS6?WV
M*!\4]B[B&K!C+B$.D]U:IV`=C$3"K6%'MVE;@@AG!;9IB\8G<E=8?)IOS\].
M7RXM4/WR*%TTL=03JAA,*>78.7`[`A%"+LT@!>S<;]&<62GP(/70A#/!.-ZC
MBWY[\>O5Z5OIH+'X1/-#CM.QC66-+<@-N[+U#8Z\4UQD)0\QL+'IT0NHM]=H
M-PK[KN?:`L7>_60WD+./H+\<B3H#PG*07UBU;?ICVFN$:02N@HP,><L'"CF1
M^-0L?L0!4:ME&_`&(.[NI]N!FWN,+A+8(EK*EI6W/FX^7X#Y(UFX@:'*64/3
MR7]M0(HDV\@@#![6+_IK.D[F[N>:P6@>8=-&(DH["[W"*F@7<=L:@E;,)F:6
MT=U@;.O#/?-30$I$HI,HK">L_F4>VP(17'ZJ#:3!(YZ-)C@HT">P&$VA;>W8
M4^Y#KN!KK%?O.339!+MAZW8_VQQN;>G1-B'9CM"?"!4K8!!<'.7LID:<F`?@
M&4%A^5R$D>LV)6-8$1B!E;J.XD5;LZSW;P`N+3S8)B;3,9%9Q?"(@99!F(D4
MMO7?R%:.;#FJ$T.TV][0)52?G<_5@546'FH&O'*$K]IF@A=!G?41[[MVDIC+
M0^QQA)*'NNM\[8JS&65@<RYFK66BG1NUK-%O@"GL?J@MO(4CM*9D"&/.;PR]
M"&J3M]P*Q)DL5=W(0'+66WH&<3ZPM5-WQ_F3"G99;O1VZKN?:=9M_0A_+7=D
M*`A,<.'NJS>]);1('':K3&\)GLC>C-TIFB,&FW*6FMBP'%/8ZJB\\%3;;9>/
MX2J?-?0-XF8F@=R^(2WHTHHI%+3M'+;WY-W->Y>>;>J<NOQH\^ZJQVA2S+A*
MK#N&Q:2\VM3=]0I*;DSL6D=@/Q#;UFZ\U*-SYY-)[\2%)ZI]%8^0Z/@.3&0A
MMMAJW-Z(KVKN87A*[PAPEI*](2=VMN?;^22M4]S"PTR-Y([@)X(7)!BY4.+H
M)W:;\D'T1';'BA9<Y1BEW)8/NUN1[7J>J2G4[@>:-XTZYHGHW"?PDF5!M;WA
MFV&X!CSBH-SA1#TJ.6GMNYL/[7RBK0XQ"\]UHX_,$7X+QT(P>B68?0U1L!FO
MHGR4?@%$9%&978NVZ6]W-Y)]3]?;9^Q_O%F7C2/T=A!2QG8%M<<*#'#<ID<Z
MS/#8D.SL(W4S[V1W.X:=SW>CAG_A`7?4^A\3<?34$Z!!!%K+1FW[,111O#(#
M^UD*R-TV?;)FTA-@E7LZGG390[.K8O>09VRUO4?0*3N_8PN"$NB)Z[[E$P"7
M,J.?-I@E"JI)6T^Y5!VZZREOU.;M?L0=)7Q'V"ST9&#M(D0B1%\!=MVPGQ/(
MT)E$='NO>X[1E&>38H:V&(GR(%5FRQKP5A'.OJ>[#^]V7&7J&5`EL'X69+CE
M]\!N3L^`PEG`C-BQ6Y^SF3\G0K@:&&.P0_&0!4MNS[/M=VMO9^8?HX=$?,'V
M*-BEF>[JMG@/]^REI5RD,TIM4^52EO?VDY4:VP/3@O<<?)R'^^/D!9?;OR4Q
M>,=!QV7P;60&>WW#RWT_F<$;M[U__>XO-YC0/_/LX$V-[-YR@S=N>RDY>,=!
M1^WN6]G!-ZS1>\H.EML^*#UXZ<CC?/L?)S_XYKWO)='[S1".'RM#>';O>U*$
M=QUUI(?KH^0(W[SO74G"NXXZ2L:8K33A3?EY;UG"Y;[WI)QN'7`4/6[E";NX
MM2?<4Y[P[);W)`KO.NHHF?*1,H7EOF]/%=YYV'%6^\?)%98;7TP6GG][7!;^
MQ\D6+O=[2+KPTI%'T>1'RA>6>[]3PO!MOSAJ;3]2QO#R,^S=Y3],SC"TSLVD
M8;]I$]Y;SO#&,^Q)&MY]W%&ZZ4?*&BZ=IPY)&UXZ\BB>_4AYP]OWOI@XO'#@
M4;K;5N)PZ8)Z_YG#LUN_-75X^=CCLFD_3N[PKKO?DSR\]_#C<J4_3O;PK@>X
M)7WXUI\<M<X?*7]X]A"W)1`O'GJ45_4C91#+S1^:0KSGX.-R:S].#O'-VU_V
MMBX?>URV],?)(BYW?TL:\8Z#CEK%K3SB<,,+<C]YQ!NWO1#DN'G,D;OH1B+Q
M5J3[WC*)-^YZ*95XQT%'/=M6*G%KJW[?N<3EMA>3B3>^/NIY/E(VL=SP8CKQ
M_-NC=-3-?&*C-W>!>\LG+O>[/Z'XYC'':=^;&<5V.XOSGC**Y:YO32G>==11
M5/B1<HKEO@](*MY]W''ZR<?)*I8[WY-6O/G]45;O9EYQ\59L9"/<3UYQO^.]
MB<6[CCKJZ3Y29G&][_VIQ3L..C;#XF/D%I?;WI]<?/.8XZ*['R>[N-SUGO3B
MK0..B[AL)QAOR\;[R2^66[XEP?CF,4=IP-L)QIO=!.XMP[@TN%M.,=[\_KA<
M\(^38USN^+8DXUU''<==FUG&^:;<N)<LXW[?^]*,=QQTG'[U<?*,RVTO)!K/
MOCPN<W\SU3C&K;WKGC*-R^TNIQIO?G\47WVD7./2$')/LO'6`<<]T\?)-BZW
M?&NZ\<[#CLMWW\@WSGI3/[RW?..-&]^3<+S[N*-T^H^4<5SN_("4XX4#CXM9
M?IR<XQVWOI1TO'CHL?5V'R/K>#<DR,)#WF?><=C..PYJ:X>[I[SC7=W_]S[?
M??C$S<?*/-[1\'OOP]V#%SQ_V-SCYS_C_W[ZYJN?3[X\O3XM=_G\XK?S]:S#
M^5_.WOQ/@CK*$?*8GYU\?WK]\O=R>.\"?G[)?^H;[Z+]OGW!!W_[Y\].U(E:
MD5N2M?QD)7S.3QXDQA'_M.6[A/U;O@/U:0[X5^(WK'8K7WBH91S;^32QC?B-
M4<IPT"')3PCB(S\QL!?Y$T.WH'R3;)"?T(+D`'U"?M)OC9EY_(D-4<E/+#U2
M_`8VFN-`.<`OG,6>+E]X2$Z.=,[)-_3?\)OZF+A++3_Q3%V5+Z"`RC>24\`/
M@BV%#Q##@0,L"/E)L#;+3P+5'H[ME4$+5_(36B0<Z&#C%]$2@8$?H#3P)[A-
M)S^AABL_22`D#IHJ%S^TMY\\J)`CFW[+-XD:)CYDI3('#5N47]#/*C_)H#S^
M!+<9Y"<Y.2@$TCR<8(.XR9`X6BA!')E"<%(\9M)B/#EG!,I+\W#<8.3AVH(E
M.$*9X^&%'BC&P$T8V0^=`Y.=.5+3X.BUX>&XM\S#(<F#P')!T^5`VX:C$!71
MU*$`<Z2:Q1%:*`_'JW4<--B-(R./`K(.#N;(/`&.L`EXN)`F!N9L<82(XN&>
M#B2.`3L'Q^0R#P]@"@Y$5#X1'WSFX<'KP,,+@6-DB@+A&I6\3A(1#X^@4?DW
MZ(J'X_4Z`5U/7EX)57\.>%,R"I=@Q-WQ<"9/\W#(&L/#H7QE#OB6AU,;Y>',
MNN+AU'%X>,:O!/>LH)_1*\&1^.\<J3H(*EJ*;$M/KQ*/T]",.&!SY>%XV8Z'
M:P(A<12.Q0BY)VWHE9%!PX#A:+WGX3#;C)<N]=B5.-*[P^;WRD@/?)AT/+RP
M/48"IG(D(#;'Y",/=]@?.$"/X>'.^LC#*9UY.+19S<.9*RD8<DHNRNPS'DYG
M(0_'G7J9#UFN[I//IF"@!0XZ&QX.49QY>/!0<3F*",*8@KQ!Z(S\.C()CJ.%
M/<`1;Y^'8[=R/!S6MN;A,#UY6-)0Q3B*',-(F#N.(7L>GJ".\G!LA9D#UI"'
MLX-]%%!?DWDX;/,@(+_$G3^Q-)_X7^P=;'"OL(]$CM`-/<<`RXLC_?<GK!^Q
MF@,T6AZNZ17A"'67AQ>9:NFX\CR<FA<'#5.4HPV>AQO0$P\W=)API*,5HZ7<
MQ<#T;XXBF#%"'O%P*-MRLY2D/!QJC^-@*-(DN3KR<$?3@V,DXV,$O?)P$>\8
MZ`?@2"M%>OJ#U#A&DI1E>DSFX0'OXJ1V:>,(DN+AT)H##R^;!/T^45`:Z.H^
M*25N/)SY4/)OQ@4X1N5X>&20!F,JAR6CG(RRTV#TH%B.3&KE2#N)&!#*Y@(%
MX7EXALK#P['RF8?G",V/(UC0G#@"C_._L)S3B2A(N#=I#XE%9<$3=%V.]"&<
M$*?9:0Y&11ZN;70\G'AE/+SL>AAAU/%PW+(,T(=Y.&P@S\,9*.#A)JK,PTV*
M@<=9/C@&@@-RE*T3(P,,'`EBP3%!]\8('8CWCJU'\7!L')&',S.-ASMHZCS<
M$8_^A"GY,NV9=,G1X@5S]%"W..)M\W#P;^;A3$WE`(N%AX/8,P^7O':.LHUC
MA*[%P[%H_#HRILW1)B7_)EH$QZCEV;`/:1Z>N)@8F'3-470!C(PH<&0Z,T?6
MZ&#,RF4.$(@\'-+`\'":*3P\1VCM'"$HS8E?4:/PQ&3"HF*D=G(BE4%EGDH`
M1V[;&+'3:@[<)3ER>^/(C8FCZ"48N1=@)-0T!\I?CA2<'"GR3J0V(/-P0RF#
MT9(\,9"S.8IR@Y',="*IS`([9TF_&$%WC@-IYD3ZD44>[KA,'/F".?+-8!05
M"0/OAB-/PY%_'`E.SI'57AB#\H&#,8:'$TB$AP?O`P\OBA;&!-%XPD(:>32>
MA(='"Q6:(S8<'@XR=#P\$FP*8R++L6>&<3**MH;10_ISC$9>!>_%"-*>SQRP
M;?'P;+/AX=G[S,-S-$$`^8@@<Q)6U/D(VX?]C:,%9W/T>":.8',BOK/@AT?#
MD-`<C(D\7-OL>#C=Y#R\:(X883#P</"_#'@O/-Q`6/!P@RV4AQO833P<EK$<
M9RE$&!\SF8<7]1.CQX;&,5J!G^?KY>%0-1T'8Q4/=S`]>;B#P<+#'>QI'NX8
MOR#^*I58#$R%Y6@AK#ABD62>L0R.*6<>'F`AG$C1B>'A=,CP\."#G*:HPH'V
MCZ"[1B7WRJ7FX=%1,PZ,G4<>#GW3\?!(?Q/&I.1],R=71M&G,4)=X^&)<7B.
MF5I)H`F:.3!VQ-%Q!\<(18"'8X^4-Y<S]SNZ)"/_B^TN<73<&C`RNUO@:/`F
M.3*''Z,&ZW*`(.7AVE'H8(3LXN%%M\>8R:+,,HDR@'IYN'$D9XS@"AX.@LD\
MG$5^/,XJN1A>;N;AQ4#`2#A>CGA3\GTNIW6P2#G@M#S<X=\\G+X\'NY@K_)P
M!SV*AXN9@8$^%(Y,0N`(5I)YAMLX9IBH&*'H!`[&&1X>G,H\'%I!X.'%6,&8
MH3QBC.7B9$@>CFO+B\5^(U>-T3D>'K/6/#PI>8',\Y!1+!Z,'NHQ1SP"#R=?
M\W`\<>8`%9"'9Z<-#P>/9!Y.1PH/9W3*G*05E0S\%^:\C$S%X.@A'S@RWXMC
MUHY'8_?2'(R+/%S#S.?AD/2:AQ?K"V.&/GS">%F2`3*&A^-U>AX.&6)X.`L'
M>;BX04Z8=BZ_ML9E'EY,.(RPSW@X=F0EWT-4\7#Z:SG`*.;A#H8L#\=S.QZ.
MS4SS<"9Y\W`Q!#'`H.+AGOXQCA!X,@\U@(=[J)@\G'6E'*"J\W`I+^8(18J'
M%W,2(Y07'AZ5G(UBDX?31RS_9ADH1VRN/!S[M>;AK$3F`/5"1K%),=)APA&$
MQL,I?7DXZ#)SP,;%PYEFQ\.A"V<>GB$0>'BF4_<D$^2*_X5$3!Q!K9$CZ-5S
M)"841X*M8M1870[@-1[.,!X/%ZA5CF(?8R2:\`GSBK,,6$4>CG-X'FZ80\8Q
M^LS#33:!QUDE_[3,N>8H1C9&',7#H3<I^1X;"@\'[S@.!N^?(\/^''UV/-S%
MH'DXS,[$P\54Q\#J(HZLKSF1P)^7><;6.68C-QU4#AQP:SR<03T>'GP./+P8
M_!@S##&,1+OF@,V-AX./E?P;AA`/CS$X'@[#7//PI.01F4PHHW@-,.+)>3@T
M1\_#N4?R<$@/+A/>D^?A,(\,#\\^RS/E&`(/AS&!1=5T/,E_^?XXPH27,=3Y
M6.=SF=>ZS&ONP1RIF'*DM<8QUOE<YHTN\]BSLXPP/&3D^G",=3Z7>:O+/&^:
M@_A"Z&92<GD;RS]SF8:,DVDLI]P50<9EI$;`,=;Y7.:+2P4CJ8(C]F$9L8'*
M&.M\+O-T1LI(S8*CD\L%VJ`<8YW.,AUUF88>4OX-V2$CB8YCK/.YS+.X0D::
MLAS%P4.GDI*KIUCG<YF'H)=YT+3<5:9$YQCD=-`HRC0M8DV'DI:!I,[1\>;I
M3ZKSL<[G,J]UF==4ESC2AN!(PYICK/.YS!M=YAD*EM'!6N!(5N(8ZWPN\U:7
M>:HH',1M18^2ELO;<G91TC0]2F4:G"=WQ7Q3&:F\<8QU/I?YXOTJ.;4R.B=7
MA[(G5_>QSN<RSWQP&:D$<BP/%>@NX!CK=);IJ,LT`QXR.B]7CY0/'&.=SV6>
M*'DRTNO`47QQ]"EIN7J*=3Z7>>S),@_Q(W?%BA,90_DZUFDZ+S2]2D8&2B6.
ML/=DA*4F8ZSSN<QCH61>4[/E2'./(WT@'&.=SV7>Z#(/33C+""U51DH]CK'.
MYS)O=9FW1J:+AY%N)2.7M[%,YS(-S4&FF1,M(S4*CM2S.<8ZG\M\<50:(A_*
M7<$*DO,Q<4G&6.=SF0>YRGR@OL[1E7_2LZ.E^+!,9YF.NDQ#NY>[@AXC5V<&
MI8RQSN<RGW293W00<12W*1U+Y>%3K/.YS$-]DGD6]\E(/8EC'6*=EG_3M50&
M;B`<':P&CL%J&6.=SV4>+"7SFD8(1UKF'.FNXACK?"[S1I=Y&"U91@>[@2,W
M*(ZQSN<R;W69K_\57["5[@LRRKG%\,$('4]FL9O)/3'E3T8:1!Q3G<]EOGB4
MZ5I2<D\LC)0Q6+FV3W4^EWF(%9D/-*PX.KELH`^.8ZK3Y0U%7:9AALE=0>.4
MJ\=0[CJF.I_+?-)EGEF*,HI_F_525JZ>4IW/91YZKLQC2Y>[RM1H.9:%R:E.
MTR.HW4K<Y'0N<8?`Z&+Y=^!.0.=2G<]E'L)/YC6M18YTH7"D8Y%CJO.YS#,K
M0$;+'0*CXU:`D9H$QU3G<YFWNLQ;*Y<I7GO'M"VYO$UE.I=I1MUDM%KF'=5T
MCB(TZ5ZJ\[G,%^<__4M:[LJ[*%?WPHKT+]7Y7.:Q`\A\H`W,T<EI@JPP_4MU
M.LLT>U[(:,L[A7$@5X_U9RP<ES&7^:3+?*+7E:.$(C`&)U=G^8B,N<S#)I%Y
M:%]R5YG&!\<@A^&L99K.6^U7$M&@AXD[!$;'G0!CX$Y`#U.=SV4>VY3,:QKV
M'.GMXD@?,,=4YW.9-[K,&\L=`J/C5H"12A_'5.=SF6?)EHQ6?E8"+&R8XN7R
M-I7I7*9A.<DT=$2Y*T>+BB/=#%HZY93Y7.9+G(9.)B/G8?A;QN#EZBRDE#&7
M>6S6,A_HKN#HRC0]VQQ3G<XRS9)N&:V1NX(=)U=GX;N,J<[G,I]TF4]TD'.4
MJ!'&X.5\*=7Y7.:)9"VC-7)7F78BQU#^F>HT_>PZK"3X1#<3=PC!YG`R!NX$
M=#/5^5SFH5#(O!8%!R,=DQSIKN>8ZGPN\T:7>2/;)D:7Y7J&^CG'5.=SF6>.
MC(RV#!(+PQB"7)Y^#PZY3,/(E6DG+(Z1QB]'>H0XICJ?RWP)J='39.6NO,MR
M=1^"7-VG.I_+/`O-9*RW4WX=&(/@F,JL_"/J,AFME5N"O2V79M&3C*G,)U7F
MDR[SB8$,CA+=PQB"7#JE,B_.+(ZZS,.@D5O*M.<YELN"3S%-/Q.GXTJ"A)%1
M]C)Z;@1L?L*-@-GX95ZK,@_-3^8U?64<Z4'FR+`*QU3F63XDHR[SQG*#H*M)
MR>5A7\GEH6_*O%5EWNHR+R^'KB8EE[<AEG\G&<1#QU&7:5AI<E?LY"$C/7<<
M4YEG=RX9=9GWULE=>:_DZCY$N3JSNSD&5>:A_LI\H`>0HY?3!0:+.*8R'95,
M1UVFHW5R5]'K,A^B7!U:L<PG5>:3+O.),2>.$HB-C*++U5EAP%'\CAQUF8?M
M*7>5Z7KA&.0T$*F8IK.)TVDE\=S$`'J4T7,C2(RU:AE3F=>JS$-'EWE-MR9'
M.OLY,@+&,95YH\J\T67>6$HQ^INT7!Z6L%P>MH',6U7FK2[S0L;T-VFYO`U)
M+L_8E::[J4P[7:9A3\M=.5^>QH5Z7"KSOCYEB5(S=\[+7;'OCHPAR=5]*O-!
ME7E6PLI(9RW'^C7C>AQ3F69\CH,NT]%ZN:OHC5P=UKU<'?:+S"=5YI,N\XGA
M08X2,Q>P*KDZ$W8XBHN8HR[SV7JYJTPO&<=0IA.GZ7'B-(M(L@R6&P1=3MP(
M,@.N6L94YK4J\["F9%[3`\V1<1F.#%9R3&7>J#)O=)EG=8Z,WLCE3<AR>5AQ
M,F]5F;>ZS(O`H=/)R.6M^`$R0ZX<Q._-49=I9X/<%=L%R"C&96;(5>;99T%&
M7>:9URJC-W)U+R9+9LQ5YH,J\[`I93[0K\[1ET$TX;PJ>0GT.I5!E^EH@]Q5
M]%:N'D6]R@RDRWQ293[I,I\8R>7(]`:.LFE+J:',BS>?HR[SV0:Y*_;OD5&N
M"BTEG!C%0+J5T<A_+?,1F.\$(<B1\H5C*O.LNI?1E'G-6`%'!M`XQG*>DFS!
M1*<RST9.,F)E9,0KE9'O@F,J\^PQ)J,I\]P:./@Z1B67MTG^*1$*CJ9,.QOE
MKAQ]M!P9N>"8RCS;*LEHRCS.*G?EO96K^ZCDZNP\Q9&-P60T93XP`L+1R^4"
M8^4<4YFN-Q=-F8XVEG][)U>/4<G5V0J18U)E/IDRGQARYRB)*'0Z*;EZ2F5>
MXBX<39G/-LI=97J>.9:'A$*):>8R<9I>)RT#'78</78"CE&7^53FM2KSVI1Y
M33<01\8Z.3(!@&,J\T:5>6/*O*%S@2.L1QFCELN;5.:M*O/6E'ENXAPDO89.
M)RV79W3(,)NI3#M3IME^2$:ZTSDRR,0QE7FORGS)TF$^4Y*[8BZTC%!]9$QE
M/J@R'TR9#U3:.'KY>6!:`\=4IH6.Z'0JTY&Z`$>(>AFCEJO'5.:3*O/)E/G$
M'8:CY`S1Z:3EZBF5>0F1<31E/E-N<620@&,L7R=.,Z&)T_0Z&1F$&YC11+*D
MTXDKSHRF,J]5F=>FS&MYQTQIXL/2Z53.4U*8F-)4YHTI\\9BA^#HO5R>'2ME
M3&6>-?$RFC)/=8N#9$+1Z63D\O4L$O?C:,JTLUGNRC'RP9'Q0(ZIS'M5YDM"
M%9.:LMP5;E[.YZ.1J_M4YH,J\\&4^<"X(L=RD\R#EC&5:>%X.IW*=+19[BKZ
M(%=G8K6,J<PG5>:3*?.)B2P<);V+3B<C5T^IS$LTDZ,I\]EFN5YF/(=C+$/B
M-+.:.$VO4QDL$[*8UH2=@",L;1E3F6>"KHRFS&L&2SDR@X`CTVHXIC)O5)DW
MILP;V"@R^B"7-]'*=5F0R-&J,F]-F;=RM9*SQKRF^F\Y5@*T'$V996<^&1FC
MXLC`+<=<YKTJ\R7SC4XG)?<$(I/S^6CEVCZ7>=8:RVC*?&``F*.7RP;F"G',
M95I$,_.:RG1T2NXJ^BA7C]'*U6,N\TF5^63*?&+*$4?)PV-B4WE*5F)QE+`S
M1U/FLU-R5YF1-XY13ILSIYG8Q&FF-CD9'.^.F4VQ_#MR)Z#3J<QK5>;9F4I&
M1K4Y,M6#(Q.@..8R;U29-Z;,&\<=@KE-42YOHI/+FUSFK2KSUI1Y6RY3L@N9
MV^3D\L*93&TJT\Z4:>=TF6<XD2-C[!QSF?>JS)<D13J=M-P5Y(%<'0\M5_>Y
MS`=5YH,I\X&Q>HY>3A.8UL4QE^E8GCF:,LU,=!E]DJO'Z,KWN<PG5>;9TD1&
M9H=QE)1)9C<YN7K*95XR!#B:,I^=EKO*#))R+*\Z9TXSNXG3S&_R,CCN$$QO
MXD[`]";N!'0ZE7FMRKPV95XS`8$CLW(X,E>-8R[S1I5Y]E>4T7&'8()3DLNS
M@%_&7.:M*O/6E'D:FQPD$90)3EXN+S*4^4UEVIDR[9R1NV(S5!F9#L$QEWDV
MJY31E'DH*G(>B&ZY.LA3KLZVQAS9&D]&4^8#TRHX^C+-##R.N4R+OL,,IS(-
M(I>[BC[+U6/T<G7V&.+(=K8RFC*?7%F#DMW*%*=R&7;5YBC)'!Q-F<_.R%UE
MQK,YQO+/S&FF.'&:24[EGXX[!'.<N!,PQXD[`9U.95ZK,J]-F6>W1!F90,61
M:84<<YDWJLP;4^;!NEE&G^5Z)@:YO,EEWJHR;TV9IUN`@^3L,LLIR.5MN6G)
M4.%HRK1S5N[*,4C/D9DK''.9]ZK,E]1?.IVLW!7[;LL8@US=YS(?5)D/ILP'
M9L!P+/]BJ)IC+K-1KA%-F8T,;'-D8)LC`]4<<YE/NLPG4^83`]L<)0V964Y!
MKLVV-APEZX:C*?.9@6V.#&QSC'+9S+BVH=>)T\QSBC(PKLV1<6V.#%1SS&5>
MZS*O39G7#&QS9&";(P/5''.9-[K,L[&WC`QL<V1@FR,CU4;`:F3>ZC)O39FG
M`X>#)%<ST2F6?V<9))6(HRG3CH%MC@QL<V2@FF,N\UZ7^9*CS4PG)W?E&=CF
MR$@UQUSF@R[SP91Y=DV2,<CI`B/5''.9%AN"F4YE.KIR\S'4>0:J.>8RGW29
M3Z;,)P:V.4K&.%.=HEP]Y3(O"5(<39G/#&QS9&";8SE-9ES;T.O$:28[)1D8
MU^;(N#9'!JHYYC*O=9G7ILQK!K8Y,K#-D8%JCKG,&UWFV5!11@:V.3*PS9&1
M:HZYS%M=YEG#):.3GY<\>&8[);F\:)#T.I5I]GN6D8%M(R!-<G7'0#7'7.;9
M:$M&4^8]`]L<&=CFR$@UQUSF@R[SP93YP,`VQU"^AE7:BJ'^=GK^3JJAF%K@
MI21#YU*Y08U2QA+KE5PBJ7&A?LL,!E\J9[P$0RA#@Y:*&P;IQ)2U4A(%/8O>
M,V9DB&(HQ4",>4F5$!>.N1U"Q32W0PSU`SW42D+(GC^'VL?0N9*$RE)39&EX
M,N5#,N'%W*:'G/:UETHE&%WTW]2"(/Z8Q;ZZ5/XHN6U+LX"/P2V$MK)$M!@Z
M,E+Q8R2NP>`N7=(K*1>6$AYQ8$HJJI;:'"]OS97<"*X9?<OT#/I:3B.50^P4
MQ^/93<?5NID@=3/B5J.?7LIM(IO/<8Q*2H3`O.6X**$PZCYT^="?+Y4QS.*7
MXZW$^6B_)OEWR4^@2B7'B4^9/"XE0I#E4L3#U@FZU/Y(:5`JA4>P7*28QS/]
M64J')%A(9YE<S)>$):J#]!E3)`4I0)+<"/'-2"&2DYP':I-2!@6Q*I5'TGZ?
M(WN?2T&3Q#II/LJK]1*H93Q<7AWV-[D*.U0X61+QY0W"'80["'<0[B#<0;B#
M<`?A#L(=A#L(=Q#N(-Q!N(-P!^$.PAV$.PAW$.X@W$&X@W`'X0["'80["'<0
M[B#<0;B#<`?A#L(=A#L(=Q#N(-Q!N(-P!^$.PAV$.PAW$.X@W$&X@W`'X0["
M'80["/<#$&Z#)7OQ\O2<L&2"-?=R_8;(?7?`!_OWB_7Z*("P?H*!$#80P@9"
MF!X(80,A;""$#82P@1`V$,(&0MA`"!L(80,A;""$#82P@1`V$,(&0MA`"!L(
M80,A;""$#82P@1`V$,(&0MA`"!L(80,A;""$#82P@1`V$,(&0MA`"!L(87D@
MA`V$L($0-A#"!D+80`@;"&$#(6P@A`V$L($0-A#"!D+80`@;"&$#(>PQ(H0]
MHPD=Z-J13Y;+5.:X;3V3NB'Z./B)28:Q?!*#53YENA_+MZ!R^:FCKYF?\$"V
M_%1;4N\S)=L39,`SL?NM_,`JR^5\1E>!HS7&3]`5\8KY"7).ESGF&[DZI\OI
MF'L5Y(X-(TO/Q*W`J)!<2L5Z>2/);'*75-.>,1DENW+C=+*7!X2%R%WNF90_
MZG(<V,&7DP2H&3G4.>ZF<EPN[P',0V'#3Y[R\IFDKS`4\JSX%)*\8*P,?77\
MI`-]B'+]1,\M/T5N6_Q@O2F7PM-1<Y-G2+:\5A83Q/+F-#-ARYNS,;8W$F/Y
MD!@4D5=CJ8W*RW&,\\G+D?"3G-C24.<G%GB5%Y9,JI<E`[OR;59U60U%C"RK
M5N4D-BFZ4I^)'X=Q=%E@'>M2:T]U5];:F/()2T+7K=Q[TN47$*"Q+`!3]WUY
M'FRB7H[32:E"?W1%R7UJ*S[Y9Y(B%0HA:"NZLAPFGA!^HA%0W@7=E86<H-D$
M72Y+!;/0']W.\DGGLA98$E>/5]P?Y!RY,@=]FN4<.%Q'/=AIL--@I\%.@YT&
M.PUV&NPTV&FPTV"GP4Z#G08[#78:[#38:;#38*?!3H.=!CL-=AKL--AIL--@
MI\%.@YT&.PUV&NPTV&FPTV"GP4Z#G08[#78:[#38:;#38*?!3H.=!CL-=AKL
M--AIL--@I\%.@YT&.PUV&NPTV&FPTV"GP4Z#G08[?7!VNB=DW^<7?S\_#MIW
M.L/`]AW8O@/;=V#[#FS?@>T[L'T'MN_`]AW8O@/;=V#[#FS?@>T[L'T'MN_`
M]AW8O@/;=V#[#FS?@>T[L'T'MN_`]AW8O@/;=V#[#FS?@>T[L'T'MN_`]AW8
MO@/;=V#[#FS?@>T[L'T'MN_`]AW8O@/;=V#[#FS?@>T[L'T'MN_`]AW8O@/;
M=V#[/DYL7R5.Y^2DW,<Q0%IL8BW5/!"[4E\4/%.NI;Y',V+(]`N?:SV/=5*V
M%"7Z2EN7.7?\X#(7G=9N8CR8,Y%.(29C,"=3?BV1("D<TE*Q`S)EC(EI)*Q]
MD&*GQ&@S/0B*UA)=$**VTG<!`Z;4\RF6<90R/N[(M022::FE0!`\7CXH9OZ5
M:D1E^*1R(MR9D7O$.RS72-3?Z<Y(-#_HQ_!&7@87WZ=2K\5`)&<\76I2RI7D
M);#2IWR0^D%^,+3XF*NCJ$0QF8=Y_5)FAB4H=X&+FU*)"E78U)I%S<2:4I2'
M-UP+0*'DJE+/ATVD%@HR,U_7RCYN+5*5EVN-']Y(*-606LD&)Q<Q.96*0J:"
MNE*8J$#-V=>/41(+Y``(YW)#D*.YO?60)-E#/D*\EB)3O&J3ZUI`D2VE<HJQ
MEI1DU6`H1#XZ^3*[LJ)T3M*;E%Q9;&;GRXO#OJ?+!T75GJ_!:CD1T]GDQ6'G
M=;Y\D-@@/[@0ZSIF(2R\BG(MB&^5:VU>E-LP1I4B.1!3J5N#A4,S@2\ZT.\N
MY9I9UGCPR^"7P2^#7P:_#'X9_#+X9?#+X)?!+X-?!K\,?AG\,OAE\,O@E\$O
M@U\&OPQ^&?PR^&7PR^"7P2^#7P:_#'X9_#+X9?#+X)?!+X-?!K\,?AG\,OAE
M\,O@E\$O@U\&OPQ^&?PR^&7PR^"7P2^#7P:_#'X9_#+X9?#+X)?!+X-?=O++
M/>&MOOC]\MWYJ_7549"K&R<9J*L#=76@K@[4U8&Z.E!7!^KJ0%T=J*L#=76@
MK@[4U8&Z.E!7!^KJ0%T=J*L#=76@K@[4U8&Z.E!7!^KJ0%T=J*L#=76@K@[4
MU8&Z.E!7!^KJ0%T=J*L#=76@K@[4U8&Z.E!7!^KJ0%T=J*L#=76@K@[4U8&Z
M.E!7!^KJ0%T=J*L#=76@K@[4U<>*N@J]J%3Y)":*2CE-%%U*JF&D]@,&(GV+
M=,9)C0C,`54*5,3C),:Y5*2(ZJUE$^%QL!.#C$D"A(P6T\=(A9V>5:9VR.^8
M,BGSS,8I_Y;ZF!`DU,H8E97:%"N)+72OR?V$XI-B;$LJ7&0;*.D'<MD@\1GZ
M=EPH!3%RMUX<7K(URM-X:HQ:'$Y2O>.-*L4\])`P)T-"\U35Z+>E.9WD[8BK
MB(Y0DZ3"R%*B*HEA&2=E2;:4W.$'N51Y2CJAD@!HEMHG6TI#H1,D*<ICV6:0
M>E*HK3I)C96H1W11:+I[I!R5.@(S:B*55J;:V%)VY:#=>JD(`]M+T1:4]%*J
MQH"B%*@Z(S5^$.=&"DQQ,E^JR.CFE!GH:5*?"AO<23DIA4Z2L\1,WZB2G!#Y
M$=9.;AA7<:J4G$G.@GR@#2Y?E3HQ4K@4OX'$J1GPS@,=S$JR;DO5&9XSEO(S
M([\.2E&Q8X*0I-;12:/H0&.*D+A4F2042FTL]R.I8AMD/<AZD/4@ZT'6@ZP'
M60^R'F0]R'J0]2#K0=:#K`=9#[(>9#W(>I#U(.M!UH.L!UD/LAYD/<AZD/4@
MZT'6@ZP'60^R'F0]R'J0]2#K0=:#K`=9#[(>9#W(>I#U(.M!UH.L!UD/LAYD
M/<AZD/4@ZT'6GPI9WQ,"W5?GOUS^XRCXN>D,`WMN8,\-[#D]L.<&]MS`GAO8
M<P-[;F#/#>RY@3TWL.<&]MS`GAO8<P-[;F#/#>RY@3TWL.<&]MS`GAO8<P-[
M;F#/#>RY@3TWL.<&]MS`GAO8<P-[;F#/#>RY@3TWL.?RP)X;V',#>VY@SPWL
MN8$]-[#G!O;<P)X;V',#>VY@SPWLN8$]-[#G!O;<8\6>2]2@^"&7XAEHP`SG
M\H/-L90J6@:.^4%R3I1PLI/R'2B@4IU#BZD4!276XTC=7-)2H0810[.)5GH.
M4B^%725((5.P7HKMK/92[\;@F2EE4D("4B]5#L%^RNU`B<XC=PQ)%J1"CSX&
MJ:W#`Z3Z*U^/@1252BAH4+2*Z+A06DKUH&MEJ6\#6:A0ZKIR*5_"ILT(*S^0
MP'EL8&">N3?B*J(?Q#+4)N=SIIPX6"D/Q-8>;/D0&1H0)PD7BRDZXO^BN\2X
M>H-\"?S`BL%R[YJQ07YP.909&^5.#3/AY%=T<)6ZLIQ"^;G8_?P@J9!\&9K>
M$'FI08KTF/$N98]8LUR*S:#*Z5);%HR<!SJ_EM?,_'<9P;I2KVB9XBZ+94V=
MH5-/*M2T]5+CB`^E5M+2BV#+I5PY&(:1W#NC*4(@,#/*`D`4YGHMGJ#<3CD$
M"H14'$(ZTK5'TG%!5@+4EN5VO)%$)ZG/Y-;*U*%L96V8DR^UH=@,O2PZR;V4
M@MH@APSZ'_0_Z'_0_Z#_0?^#_@?]#_H?]#_H?]#_H/]!_X/^!_T/^A_T/^A_
MT/^@_T'_@_X'_0_Z'_0_Z'_0_Z#_0?^#_@?]#_H?]#_H?]#_H/]!_X/^!_T/
M^A_T/^A_T/^@_T'_@_X'_0_Z'_0_Z'_0_Z#_0?^#_@?]?U+T?T]XC?]Y=?;V
M^BB\QND,`Z]QX#4.O,:!USCP&@=>X\!K''B-`Z]QX#4.O,:!USCP&@=>X\!K
M''B-`Z]QX#4.O,:!USCP&@=>X\!K''B-`Z]QX#4.O,:!USCP&@=>X\!K''B-
M`Z]QX#4.O,:!USCP&@=>X\!K''B-`Z]QX#4.O,:!USCP&@=>X\!K''B-`Z]Q
MX#4.O,:!U_@X\1J?T:A,C`H^HUD:N-S/F&01J'0_8Q:'9\#J&0UUNK&>T0,@
M.M`S^A!,+1V$J2@1)?H-M%&EH"_3>4?/@"NU4"#%4@L%JTD*=PR4J%++IDK]
MD,E)BH!`#:&4+;K@I"A-9XD922FAD1G%3'4I\,/.;*EY\(Z8\@1&X$=\Z\OC
M8,\VC-_SHV&R7;E[%CG64B]FF$O!).:TDM)"V*>J%&?BX6RIZL,Y#5T!_*0M
M_;=*,@.4E&,J^C14^86B(J@DD$$?$=]5"*6*$9I##E(Z"3/,DW3E8H:**T_B
MI:Z")[:23<^G8L('GQZ&(?92J6W"1Q>S%)8J;17S`N3QO"HGA+XAI7^*05RI
MQH**JHQ45*JH5*DEQ0U&)?5_D)IB#,O[<E:5]X67055`EETS%OE,%I1.OF>2
M6>0*G>"Z5,!E+M%!P$].8JK/I'#3E@_8`T-9'I8GQ+H\L*9UN3),UYC:QY@J
MG6&SHPN6'S.S5V568QV#*3>D:8+R$]3W<J#%1F=E#HM/;>>9>(M(,21K"&<C
M<_@JE'L+XG)X)L5K=8I9HO(H48P1?F!I3?D$JK-"=-!?:4SRDQ'C=G#5X*K!
M58.K!E<-KAI<-;AJ<-7@JL%5@ZL&5PVN&EPUN&IPU>"JP56#JP97#:X:7#6X
M:G#5X*K!58.K!E<-KAI<-;AJ<-7@JL%5@ZL&5PVN&EPUN&IPU>"JP56#JP97
M#:X:7#6X:G#5X*K!58.K!E<-KAI<-;AJ<-7@JL%5@ZL&5PVN^I?@JN-QAK];
M_WK]E[,W[PLR//_Y0!@>",,#87@@#`^$X8$P/!"&!\+P0!@>",,#87@@#`^$
MX=5`&!X(PP-A>"`,#X3A@3`\$(8'PO!`&!X(PP-A>"`,#X3A@3`\$(8'PO!`
M&!X(PP-A>"`,#X3A@3`\$(8'PO!`&!X(PP-A>"`,#X3A@3`\$(8'PO!`&!X(
MPP-A>"`,#X3A@3`\$(8?)\(PP_"T9?@ADS*?E:*.(!\LG3[\X"EM^"'0+<`/
MD7JO?`CUX,AHC7R@/UL.Y@8O/Z?9+B=D..J9V%FIS$@@7:ZNR\%T?\IM24D<
MLP6D/).6G"F_"73C/:.IQ[`F/P3&^OB!";ORP=KR:Z]SN;27+)MGS&*@IY,?
MR!D<`V/Z_.!I(_*#8[1>/C!,\DRL4^_+!U=N`OQIRZ\T0W7/:-AF>0!HSZY,
MB(7]C&D:KES2:"D29*(''5(R0WN7,Z5N4XM*7SY(M)T?'+4X?J"-\8QI)%2Y
M^<$S),4/*I<*/+IMI2@/IJ$MY7S0>.G'+%5\U-&?26$6XX_/I&2+7,1/060*
M/]%EW3ZE4D7(F+XO=8(@"V-*F2Q=Y7(Z&TL!(S0_54L&80,'^90L_?)R3^)7
M>U8KM4PIORU%M\RA4>59+$TV>3KN[_P@\49Y\%36%WMP^4J'2EK8;<MRLNRQ
MK(,QN2Z,+Z_620:+4(4NB\>T6OE5$*_'8(?!#H,=!CL,=ACL,-AAL,-@A\$.
M@QT&.PQV&.PPV&&PPV"'P0Z#'08[#'88[##88;##8(?!#H,=!CL,=ACL,-AA
ML,-@A\$.@QT&.PQV&.PPV&&PPV"'P0Z#'08[#'88[##88;##8(?!#H,=!CL,
M=ACL,-AAL,-@A\?##O>#:OGO%^OU,;"6_?<#UW+@6@Y<2SUP+0>NY<"U'+B6
M`]=RX%H.7,N!:SEP+0>NY<"U'+B6`]=RX%H.7,N!:SEP+0>NY<"U'+B6`]=R
MX%H.7,N!:SEP+0>NY<"U'+B6`]=RX%H.7,N!:SEP+0>NY<"U'+B6`]=RX%H.
M7,N!:SEP+0>NY<"U'+B6`]=RX%H.7,N!:SEP+1\EKB4MZT0+7ZJ+2"I*`I&9
M'T"O7%[:\@Q:<4Q.ZFKP&R<%/M`O&#E2HE&D).>S-/R8%Z)I1M`V-_24\H-C
M])Q?9:GU<50XC!0P:26_MDG1)R?^`,9CZ1_0U$)Y6YY*$ST(QL@';(ET__%&
MDY:#P8*,ERO)_?9RZQ#"/DAEEJ)=4AP9I8A+'+J27L-7Q!E3BI/H=W8\GZ;V
M*`],-Y=4:V%##%HN1;6$UW;T52K)1/9R;4_>X:&*$H4_SE0"E/C`Y,<X4LM7
MD-+TJ_&#)8O(3#G8T0LD[X_9G5+4E<51P`\YR,+@*RG-@H(60GFCL12B0<,*
M\G14",K[L]2WQ0%#]I$[K[5IT,Q=+G=<GY*Y7:[,:%5)(,E+,DDJWJR1Z)LX
M;&*YHI&40=X4=6$F_&0G=\DXAB^%8\G+\@0\HQP#FO.U<DPE(3K,&"$2^M1*
M<9FF(%=2M2)'@"NS.2G.FL27!XJG#Y0Y1(&N65XR)5E!)I_*A/5&SH_'L(4:
M!^$/PA^$/PA_$/X@_$'X@_`'X0_"'X0_"'\0_B#\0?B#\`?A#\(?A#\(?Q#^
M(/Q!^(/P!^$/PA^$/PA_$/X@_$'X@_`'X0_"'X0_"'\0_B#\0?B#\`?A#\(?
MA#\(?Q#^(/Q!^(/P!^$/PA^$/PA_$/X@_$'X@_`KX=\//N+SB[^?'P60.)U@
M("0.A,2!D#@0$@="XD!('`B)`R%Q("0.A,2!D#@0$@="XD!('`B)`R%Q("0.
MA,2!D#@0$@="XD!('`B)`R%Q("0.A,2!D#@0$@="XD!('`B)`R%Q("0.A,2!
MD#@0$@="XD!('`B)`R%Q("0.A,2!D#@0$@="XD!('`B)`R%Q("0.A,2!D#@0
M$A\G0N(SYJ1`8$FI'/0O4ZH/-9,Y2OV2J?5J4*ND<(A2JQ0`,A-<E\H]2C+F
MH>12PJ<=<_]+X12%*4]M<I):.R8=.JDR5'AMV9=/40+8_!8R0&X!W)J-*Y^2
M9!1(;99R4@H'X\YDJ8944)48*WTF>36!E@\_@@>IV#U3LOBX!WZ*K,;@)VRZ
MC&SS$[/`??D4219ECDHD/S%T)"=DZI0.Y2S!^?I)(E'RR='ES$])<G_D%[E>
M%P*#&Y-\8A6>?#**\5[Y)`YGN:ZC<LI/6.-8YIC+)L<Q.I#D?-`\&,I^5MP7
M6K[%!LPH*S]YYL?+IZ09WWW&;!F?RSN"-D&UFI\D7/Z,W@EF2<HGE\FG_$3'
M5RQS,92;3YJ9M.4D$L"32SA='A?KS.#@,R8`L6J%GRR-I/*:83![6Q>!-H>L
M$<S/LL*LP2FK"6VJE#\RHUCJ"B&=951,V92J1&7XV.4<N#M3;A1D[-L2A/)F
M83:;LMY0NLK;(>MZ><=6*5?6S,`*+^\8?)S*2V&M5OTDU;5EI6BUR](J:L+\
MY%B=(7>"JX9Z4X.C!D<-CAH<-3AJ<-3@J,%1@Z,&1PV.&APU.&IPU."HP5&#
MHP9'#8X:'#4X:G#4X*C!48.C!D<-CAH<-3AJ<-3@J,%1@Z,&1PV.&APU.&IP
MU."HP5&#HP9'#8X:'#4X:G#4X*C!48.C!D<-CAH<-3AJ<-3@J,%1@Z,&1PV.
M&APU.&IPU"?)4?>#"OSB]\MWYZ_65\<``V^<8V`##VS@@0T\L($'-O#`!A[8
MP`,;>&`##VS@@0T\L($'-O#`!A[8P`,;>&`##VS@@0T\L($'-O#`!A[8P`,;
M>&`##VS@@0T\L($'-O#`!A[8P`,;>&`##VS@@0T\L($'-O#`!A[8P`,;>&`#
M#VS@@0T\L($'-O#`!A[8P`,;>&`##VS@@0T\L($?+38P-MU:RP>[+]?*-\E[
MD\HW*O4L?$NV%LUA_TJE>HQ5;*'4VT')TJG4X,EN+G5YFNZ)4K7'38V?0+VV
M?-)6E:LZ:&1>*M1P52KK_`1EKE3M,0Y6*OF<*<5XD$.FE.#AK%[57VJZX/@)
M.D8IY(,!Z4JY'5DFE;/%3->>?&+H2CY86QX"5Z1.6$X2RV/C$^W(\JTJ[X3K
M9,HG*(,^EL<)=)3R$S1T6\L6C2XO"HI(.4E0BDH*/VG)$^,GZ."YS#GQ$/)3
M"+6DD`+6EZ6`$E77B2F]<CX(/JJ]SZ1RB7<GUKR3&</D.WZ`]:;D*QOH(7RF
MQ9N2Y(,82\^T[/MR,&S[4#XD1G6?,7N#O,D/ECHO/X3Z<^:ZEJ^81U5G0&UR
M#,/D_.`8$Y"?4WK+"5.YPR`^15Z+;"[7Y$;^K&20E+L(C+'Q@V5`4^Y4EV?P
M]%OR@Z([A(_GI795B^M0;@(JE2H?Q-O%MQ-,>05:-.AGXAU)Y0W2]<=1@D=\
MN<ERC^0G/(-Q@UD&LPQF&<PRF&4PRV"6P2R#60:S#&89S#*893#+8);!+(-9
M!K,,9AG,,IAE,,M@EL$L@UD&LPQF&<PRF&4PRV"6P2R#60:S#&89S#*893#+
M8);!+(-9!K,,9AG,,IAE,,M@EL$L@UD&LPQF&<PRF&4PRV"6P2R#60:S#&9Y
M\LQR/[BI7YW_<OF/8T!3IQ,,Q-2!F#H04_5`3!V(J0,Q=2"F#L34@9@Z$%,'
M8NI`3!V(J0,Q=2"F#L34@9@Z$%,'8NI`3!V(J0,Q=2"F#L34@9@Z$%,'8NI`
M3!V(J0,Q=2"F#L34@9@Z$%,'8NI`3!V(J0,Q=2"F#L34@9@Z$%,'8NI`3!V(
MJ0,Q=2"F#L34@9@Z$%,'8NI`3'VLB*G0_!@UY"=6%$HM'MUMSI5/CN%2^61C
M*<LSS,>*Y9/E0LE9<@KU+&*`RB=)RN,G4)TMOTWB(GRF)/VZ%.CA]5&G>R:5
M3C3[^`EW7<X')90N)OE$N2%?ZEK=:)EV+2>VUK0YNIKD]JRVOM1%XE.ML[0T
M;VV]K*N_@,Y>'HB>_E@N"RVU/"X8-;?K\CSU]NIAV.%*82+XE\XG*<)TM$5*
M/60NMP?CQI5;86Y;#J64,=.D9I$HZ+I4T4%J^U+H";6FOH%D0SF,4[94-V)3
M"O63!-_ED\VQ5D%:!OKEDR0)\<20O65Q(9Y,J:JDE5O.`F-)E]^">G0I]<3.
M0&M7JD]S*,L"=:!0`VFFOGCM2P4I`Y^FD(7/C2Q@W)7#0%*J+"-UUO(4>+Y0
MZF#I)2J5JWBLU'[KVW'8"ETA+JC92<ZG\6CE14%GKBL%_E;E]F`GU<I9Z%\,
MELLG"BOY07!E?700QQ\_P=0I+QDG=J9>(MA2D@L"#+9^BHSVR*U8,B`_:7%J
M\A-7.0ZN&EPUN&IPU>"JP56#JP97#:X:7#6X:G#5X*K!58.K!E<-KAI<-;AJ
M<-7@JL%5@ZL&5PVN&EPUN&IPU>"JP56#JP97#:X:7#6X:G#5X*K!58.K!E<-
MKAI<-;AJ<-7@JL%5@ZL&5PVN&EPUN&IPU>"JP56#JP97#:X:7#6X:G#5X*K!
M5?\:7'4_*,/_>77V]OH8E.'I!`-E>*`,#Y3A@3(\4(8'RO!`&1XHPP-E>*`,
M#Y3A@3(\4(8'RO!`&1XHPP-E>*`,#Y3A@3(\4(8'RO!`&1XHPP-E>*`,#Y3A
M@3(\4(8'RO!`&1XHPP-E>*`,#Y3A@3(\4(8'RO!`&1XHPP-E>*`,#Y3A@3(\
M4(8'RO!`&1XHPP-E>*`,#Y3A@3+\:%&&E68V@91PP>R`I,Z^?G8QE^HZI:UB
MW)D?069*:L!@'29?*@(5XX1*2LZ@!BE3"L=45*J6T\$6BZJ4G8$Y:TD45L]R
M>Z+/(1FI/=(,.+$*"'J.KV52BD*<?@3OI-@),H,&*--;)&0G=6E61@A8J4=2
M3'V/6JX!0TW+U6`4E>HM1<,WECM0+#'AI\RD2*G@\I:^(-Z"IEU#ST4N!4@6
MLM.6>BO)G!+W`[VT]#=DAB+H6$A!;B:(`2N54&6"&8=!*I^<U'E%%FG(!^SD
MEG5,T(-HE-`;(382#?YDI8X,U@<YD>DO(<K[\##;HU2'6;H7^>Y$-:5GQ[0B
M0ZR1!/I8O`<K7M5ROTROJI3LN3*%_;@6AH+R*2#X"1IN+1%EE5R98BQ42A9S
MJ.6.+KA2Y*BS1/5*V:$I<XK5!*X2CK=4#_G^O11<TA>5G-=EG6"["BU@X5PI
M\U(LBZQ75BP!**66F-6J%!\JO/]:XHDGM;5\%F<U7%_YJ"V]['*&Q,4JLT99
M57^FJ+$7$G7TYO$C`S&EY!%:7@ZEZ!(VLZ><*=<U-#/D7%[*8.0*5JH?!D\-
MGAH\-7AJ\-3@J<%3@Z<&3PV>&CPU>&KPU."IP5.#IP9/#9X:/#5X:O#4X*G!
M4X.G!D\-GAH\-7AJ\-3@J<%3@Z<&3PV>&CPU>&KPU."IP5.#IP9/#9X:/#5X
M:O#4X*G!4X.G!D\-GAH\-7AJ\-3@J<%3@Z<&3PV>&CPU>&KPU."I1\Y3MZ,'
M_]LWS[_]^<5_??_#EU_AGW_Z5_Y[H4_6?ZQ?O\&;^E\O+R]^/?OM?_UZ=KY^
M^V^[9[^^^C.)]>27=]<G%Y<GYZ=XM:?G)V^O3W\Y.S^[_N>_?7EV^MOEQ>GY
MORGS;^T:"G\Q1AGQMSW*9Y()*)$(7'\";8#3_W3B/\8+>(=[OSHY^=/5Y>7U
MON-N^_Z1_JW^;?5O__=WEQ>_?7=V\?</=`TN<'!N<?UU=!NTH#2[)OWIY+L/
M=#\;?__BZ_\A^?_S]=OK;]87EZ_7_ZLN;8`<4*OK/ZY7?[P^?^A''W]_^CCK
MOT_^:X*G.4/Y'P2@+F">ZH'^TXGZ&"_@7YS__\>&*O0_7OS\_.>O3EZ<O7Z'
MI3V[O/CY[#4T*;8R)@)1^8.I$/SZ_U3JLY,O_OGR?/WUU>E+'OOGS]AS>.M/
MCA.EZ]L?OOCAKS__],-W)S^<OWIQ_<_S];<7;]Y=O_WS9[^>GK]=?W;RXO0"
M%/3%[^N7?_]N_2NTM8VIG\Y^^WU[[OD?9_CY?Y7S?_/=#Y\__^[D^?GYY3]$
MY0,5?G%Y?G[V%O<V7>7S[W_Z\V>\]:^_QX.MGVE^OKRXQC-\?_K'%Y=75VL\
MS<5O?UN?XWLU??OBW=6OIR_7WYW^<WV%,Q#$X+.3+\]`/A<OUS]?G?[W^OQ\
M_>KSRU?__/;+/W_V\]6[B[]_=O+53S_R6//9R==GUQ?KMV^+:GKC9Y^=?(./
M>*Z_X>J7Y?S4P$^>L:%[T6%_NY(E>7&]?O/B[/];R]V[STZ^7[_\':\$RNY7
M%^NKW_[YW=GKLVMY1"Y>^]?"RN#78-W+\[.7&S]F/^6;A]NZD'_]^:N?OG[^
MQ5<G?%BN0;D=V!TG]7^?R5=X^Y?O\"PT'4]H99VL!(9MA>M^>77Z#[SE'ZY>
M\6U^=?'?9U>7%Z_7%]<G__/R#/_]_MU;D-;)-^O+UW(NO,KIF.F:.-N)WOBN
M710&&HTT7JU<D:?J7YZH\D.YV/P1E)A%Y3_UZ^E'FC\#!5Y?G;YILYR;S?[S
M_.P"CS3_C;[Q[7?KB]^N?R^7JU]]?0D39?.<N/OYES^=OCI[]U9^I.?S-'/6
M?87;5[.C>0T0VLN_;]*FK.57?_W;MS_]\-?OO_KKSR<_GI]>K-N[J4S[^0]?
M_M?)%^>7+__^C[.WZ\Y$(-8WOY^]_/J,5Y;3K2Y_^=\@TXGR?_CUU[=KD-*S
M(%9B@AUG<R*<M[+K9P2M8*MO&&\P96&M!@]C'_..%,^FWD1K]<DZ"U-0X0L\
MV(^7;\_(`7^!*/C\\MW%*V%0=>)/S/3E=Y?_J-^!M4^>827Q1LHK$C*`GKL^
MO0)W7[X$N\U/1;"U8"W;O^*7^L:Q\S//CI7+\.CO3]_BA5MI59ZU)4J`(RH/
M927N_OL?ON5%/-$&$OMVPL3UV@L?G@@^8M3LZ.Q2S+!BL\RSQ[?!JL*TU1H'
M!ZOY+DZ(?Y:B(3`QCHY$2,$\C&?VPC>6/B238%'CY>7Z`QN3QDN.VCJ\42-O
MVX(1UQ=X<?_D0TTO\<^?_>?EU?FKDP6QL3C/#J_T1^`>"!^;L;>7I?M_WE%3
MN)B=FHTT;<@I^)",(J92E!M]1B@"%[W#*[#8;#(>1^B%G7SQ61$F-;,%>;+E
M!T&P3%,RA&V..6,HC[:Y?++^T6J3E2.J#OTL1N[Z&5N-ZD#85B(^$]TYR27Y
M-BV=#EA1I_"%=KD\S_.+W[!#;IQ;>TO'DL^!?=.AZ\K=$9(KL`T\7KM-P1F5
MVV,Z$+TG_!.]6QH_XS4/9SOND<^O7D^,5R=FK,?&SGC%,3OBMSM0G6[/15!O
M!Z:TVFFL0-33RP=I.Q=ACF>5?0AEG[@7WBL<PO;V.#]>DZ>'TBE<O.Q%A4/H
M!X@*-P?B)>IRJ.(B@Z*L8@=232R#Z&1>@)RP>@ZWZ\"2.EOA!&$$C04C%6)!
MP7:8]R?/V/,_)(+(QPCAXY(J/V#_>F)LX!=8#X?SVP,XA$"GH-6<+$'7P:!*
MA!5O-^`VB:L%$8<WJEREAXR[(O`,I!^NE+-9XA!"MB2;(;_Q?YH`&YUT-'&X
M\0S:JLB^QJF^(D)I6J)N8Z55,J'_`"?Q1!/%VV,O7YUV<PC!H$'EX!+!9P<#
M5KI@PV,0,?VZ?*6$+N\<HNCMM'AQ@;`%P2QSB/4X,9@A!$_$GE3?E`<YF*QC
MR+B[#.XO7$GL1RP;EA0O6%G<B[X[AV"+Q!-N<4F=G'$*FQ,3%@I,0?A`"-!"
M7<^(4^'HM\8;)P-#OK4W@B6W/N`+3&NPV7WN4HU3M*6OV!FL'CA&9[_!*20P
M$!)>62;"CI`>R8"(=-@J0/G\8:X"E&B4BO"7=`J#7XK$Q9[!?O*409'Z0TY8
M?BNL0F2)J`F,"A[-AJ#9Y0=L'!V#T2D0[3!DDW@F=PNK$.;)$;:.W`NJ`;'*
M?1&G%K?IZ>6G4':J;5F$MG>6;>;I?L]-#]C+*D3/!NGJ358Q!#FF?]CF;59A
M=WJ\6[?!*EA3301($)_;S2I>6BM'@E$:G;EE%W)^1G!/0@F"A`@U3\"V0DK<
M"O`,6!*\Z9@R'E;H>2^K8&2C^GB#51(4!>7T-JM@\\/3X&W=G57^<GKQ:I-/
M.#-C$D)+&T_A`!$,:1!"?<M$%C9*"Q4Z18=^?1=$*,`/5"9$&PXQ*MX[DQ!L
M3)-.(-NP.^`=5#(1)J$ZIAU!8,&@6&XL;I7V#EH5*,XQP*.Q5H49B!6F&`D)
M7$4(/:=%*R7:CH48\D1OA[*J9-=P?$1<-1.:PSML:=@UC3`/P16L4B`/EXD%
M"EE]`(](F_%HH3K2&P*.L+'R"/@C,NP%1HEL;5^V&4*J!2B4#+>!X((J<FLW
MCT";$KYUU*SP)M+$(Z!'=EN'7I08I6JRW>#FH:-X:ND@NJ@K\S`6Y"-%#]B_
MJDL[%2YY@X;0'GB=V"1]OZ3#*Z19@$W0404IER2H"78N*$HXJ\(UO+J=1X@M
M!1GI=O`(Q$GR-W@$>[O/3BCACCSR\^\@V$TFD:E-I2O#>*'V`?IR#&OUU\EG
MYJO(@6+!=XF1;(3^GX.EFI9#SO?.)<1<2%"R'>$1H.5$9V9;">$K3%29FD&B
MJZ>*9J(H0&(K\#TT%6Q!.E=R!/=`,$-%@QX-Z5R5M&=$FR*$&/:,S-]!$Q&V
M(@2)@FIL"6$$E<46#80_X`:7N!VIA%VK_N`6-J$2!VT#XH0Z!PP)R/>Z^AI?
M0&%R'MH$E?PB.0G(0HT36P]>/K27[/?L)6`R!YX(!")1NMD95/%Q+9H(ECR!
M*[6%#7@WA(*&L8+MU>OR"RJZ6$Y#SL5O4K$)=O`)X16QTQ)4VA$`%&^AR<](
M/&+LLY;J,&^J[26)2B3L8]@LW/C$,%GDDTPPRA"Q_T%XZ,8G^!46G+@\GDI&
M;GP2H";B;FB9<0^,[\$G+WX_G?L$^M2,3P@[;<"EI#<BQT!`=SZ!69@)"TW=
M.L!V:0L`E8LB#BI$C-!C[8=0N1Q?*H&UH56!Q+7;4+F@,P0Q/\$/V/MMDX@!
MJP25ACHPU''8VC)/Q"B0$2043F@SQ&#1H(@(9F'^9&IGA+^0)W%\1`]Y:?AX
M4-5`""8UNQZ;"<0AI(D'F]+2/(Q/#-:6NA'%-"1+5[JIO%%I"M@YR9B^DJR"
M%81W"W+%3IZK.;.TGU"W,A:B/''',M-^0KL-5`PYC$VL6FIBC<+P@_"#]9FI
MZ<NS$=K4$A$)OPJ$)!>CP]UD$T,L%TV0<T-X)EHY3?_PQ,&`70_Y[B`.?+=.
MP*38V:@7@9AA^J=EZP2J((%++#9(7$4U'I:W%JF'J^J]$C8AU`[W-.@]U!AA
M+KV7=7)YO6V:7%[/F(3(JM!-:+TF,##5RO9DU%.(&P4E%828J]U)M@)E>5!5
MD$P@I:N6>:\JEQ9+`2(2+Q[ZGG<SE8O0H\4@!@%!_]/"OXZODLL4"5\(HK!E
MTR`S4&_$>M(:MI26J<[#4*=!EJF,,U&E,@DE%+UD%A:(YTJ)D/<G`AT/.\5`
M&\2;`N7SMOSM/,(,+$]%!_>-L\:^EY#A'!UV#&`E[ZM=@N=-?+F\A@&-YV6=
M"W*,%@D]%]RM;'=R05Y$0S,#X@^/XOO&"JN2JJG"P^/=1M=(G+EA='Y`E<6"
MQ[RPEW#/H.</FRQ(GJ:\.#XL*4.)2@*5*V)WI(NC[\'0SF&_0^:#2Z#=N^7-
M!-HF]!-LKXJ[1NZB&<HI?2J)+AC'Q*'ZKF1+XS:(&X&\,,6<.IA+).RSX>9J
M,XM^+FQEJ;F8-]Q<WC4FV7)S@;8^O)L+\FK9S07%:*>;"Y(G['1S@9K6D\.W
M^[D2_2H[_5Q\^O*++4<7Q*T[8"LA0*CXY+%5,#^L.`/D7>+-4Q;#B`_TE10?
M*?VUD9X!!R,:TA?O?M$73+!AYC4:8OU!VA;-JK").*WQ)J`VX^EL6=AGA*#2
M1+6#]@+3WN&^ZNO#Q@K;)--MK.E=-DNFB>+CXX%@>X#H\6*;+Y@.=\CSA#T&
M>XVNM"2:*C8G:!]44[%;-'?$3BXQU%(\F9"8UT7E$JQOPJ!JLF6F\Z:<FM"<
M4+"AY]&+AO]$^QY<<L/5-9]=]G7A)38_S(:KB[FE.UU=6'KWP5U=N-@^5Y<W
MNUU=U7&_[>KRU;K?]'1%@K+M\G0Q="/';SFZL.3Z`"->X&(=.17F-(->*C4A
M[JB]&KQS9N:"`&/S=!'<$)=11..%^`^'L`HVIN!G5GQA%6-Y"2*:;K$*5#+<
M#>7TG%6TM=B*`]$ZXR*KT+M!M#5H:6`V%PNK$*L3=@G>%N,8@:&5QBJ)#`CA
M!?/7!OSJ$%8QW)9"W&851R,NJ;C%*M`AP?98WO?94#9=77UJV==%,[?J@Y.K
MB^$IWZS#35<7W1OZ0[NZ&!-<=G71N[+3U16LVN7J(@YF,T(V?5W&J%V^+OR_
M6-&>7\R=7>`5<0#>QB?$SX5@4;2<*'FTZ_H\KH`[@_J5Z&10L5LMCH8I.`J,
MS83T/5M*8(A(Z\#(8H"6/&E>8+0LS$8K-_GNZ7?E<6'UT_MFJT.7Z+Y,>0?1
M@54RI<P2GX!,Z`^#,H>E@3);`QF,(BKP`S;B3.^:<MW!%IEL#84/.S?S\Y5?
MY!,L!TPR9EYKV4V[7FA@)EKZ"L':8'N\*EZ46+"6%*EI:.)G18^X(Y]LN;NF
MN3W^KF";\K7I[NJKN^7N2IV*/YR["]916G9WV>96V79W>>MWN[MTJ/,;WBY5
M8D#;WJY$(58MFDUGEXWJ$".>6-J.,7&<D8CTQ0LGM&P"K)\`JLPPK4T+XQ+F
MF"H18<5QMT;'/=ZN3*LKTN2%YDDU:[+B0>X4`LQ6L%ZWR(GEC@&"%A^!<2WN
M01Q7JHB,I^!K6/AJMQF?:=/2A&<TGFZF%M<DOC%T9:UQ,<-R@JSK:\:S:/JN
M(%XD;T(OVR=0$ITVB0_"\&HW0R`)H&'`P"<#Z>9@$UA.O"KLJ1`(M)CR>VPG
M6]ZN:6Z/NZM%Y;:]7=AE=WN[4D@?W-L%[6N/M\N$*7@V]W8U[^^6MXLI',W`
MW'!W82-:<'=!ZUR7X/VFMRN:?`BCX!U#3K-\"*JJCZ:(HIIL`9L`5$'/+FW]
MV-Q=CMX+#TD`\8YO]FTH'L2:\:8LG0MILG]T=-S(&/F"=5X2$$BU@<1(0R3"
M8B/4<A?9V"%!:L7L`X_9W1M*A@Y"G1L;"E@N66\FDPN4S0"@8F683ZG)+W".
MI=>-T7)</NZ)GG1&H26C@]]B%"K.D%4UC67&*'B'Q*EW[Z-W;?J[^M2RPPL2
M-#:QL^'OBBWVN.7OXC:Y_M#^+A?#3._:\G=!3H?U+G]7*$1\T]]E76.3@QQ>
M]*CJHG?=\'@5X_\V/L&63?T1ZXFM!"28;1?Z+C"L%QE:H<0Q;4/AX5!36$'&
M[UU]R3OSNO!M).HQ8VV0&OW<$!6*=7[8JN3YBA9$Y'8F`H)LJ5EB6XQM0V&,
MDID?$![0QI1HFSO#)[@Y3S&2F+KA?'T<O!U\A"V4F#KGN'KR/A-U0P8TZ9B!
M<`LED',;F]"5&?,6FT1NQSS+-IM`TE%TZQF;_,\?OOWKSY+-JK>"(IPSFR[@
MGM%U\??SM>2A8B%/KTY?_^7LQ?7EFS]_YM2K.O/=99EY9OVK5OSVE[.+W\""
M,CR_>/D[<XK[!4EJF3DN;3>"2><JFS%W@F3FZ>51SJFFJO)U>=9WRFX46F9?
MN8(D8F^<G_*;EBPD5=*X#,[#DD2]D#GXC(M(S&OL^BDQCXX*NX[UW=QX#KXD
M240!57A&IJ-E]:-KCQ&8AD#C`C8NMGO3W*M:688),@5R8O5I6?G91?JCE$M`
M9XLPR:ETL)(Q%S,Y,DTUS_XHH7O."91Z#0ZC#<PD+PD'1B;FGEYA/7\[7_^T
M_G5]M;YXB84B"TM`!_:UI9W@2P+5$L6(YW.+7JJ'ITU\=?[+Y3]VD<Q-B@GJ
M5HK!!:D`T^@UK.5E^#.93B[8[[&EPCZ"7%;E46O@A<6E+8W0.[V37'CRI632
MF[1B:KXFJ"LQL,.`=&3F)M-]]M&*O"#(`R@XFEXD\+^2&M*FAB1'UQLDD&6]
MLU+-FPA=ANXXJ*@.NTN1['J)7,I5J.TP#02T#(F?*;EYMKSG>;"Y126^8C`7
M\VI$/<D+%$-?N^-6Z*FTZR2N8[U;QM1D[`UZJ09<3_(Y>[.+5I[YF]2BS7X!
M(U<KNQ*C(E8ROB$@;:&6A&T'LK+E?$/XVN;4H1H:6L8WN"W?H)9R[H65W_%N
M73>^(_-!+,TG:C61V67+M"(O1_)0))M1P6JE_\X:TVX5>R.]D(D>2="X:CHQ
M_3[8@5FHK_`H.2Z32KF(!YTP6@):).=[Z%OX2=J6+)DII%USA-V8O:(+-)-6
M^45:H!-JUY$;+1,H80GB5M-4CK-#M%3"V""6ND&U?_[[Q7KG9I1O$(N^?2^J
M[SJN$F,1Q7]@:3@4*QH[@I&X&R:ARN(M]!QW[$-:7(XP3CP]J3N%2SD_MCHF
MQ>5,UYRBEA$*R6R]YMSS#,3'Z,&=/D2)J,2]6U'9\I@V`OTED-*@+C#7M@@7
MRDYLA2HP9(U=(J8B=:AK42N$]06KE_J/6J:8<@T&C;"I4K%@NGHJ_K<;CP+-
MRC9U'DH>:P1H%60/9='L$2QVY14]6!)F@I5FX_)6M$NP/)]O0B]^OWQW_FI]
MM5.VB!S9DBWJ$-F25S"7Z`4C9U)>]VQOPPB%:[+%=`./V9]X<&J6;,70TI,_
MOF3A5@>]!'>'K5Z!4)A?5&U%Z+ITYUMH+=QO&%=M.Y#3=.1"]Q0?7HANF4AX
M!?H]:5_#?K(&&UE)(+DI5'QS@4#V0A\'=4*9A76#Y\G[9$IFYIYCH@;V0Z7I
M^-^KKG3E9(-2BK.]_>L_K\[>7N^BDWAS"S*W*RQM(V94)6B&DJ"XTJ57=W51
M3B,MA9K2K5W/T//TRK5`%]M5[!0L[0J:=2,.6SULG<A70M_-3III*@WK=GAZ
MYL'05>_#7LV%[TG\?R'#B@%1TP,("R=T00AR8I25>6D9VT(+BZGB$F33%Y-K
M:=4"U<@U&`[U,%>8"`"U"$3`)]FE@[4G<1"K($MF`"G<E1&]6.LEN@&9T?ZB
M>P9J,86W6Z2;N?^LD\W,63!E`2S91O:F?''["6>ZY@WC*!C5DVXVK"/03<\`
MW+".L&/=W)'F5_#8R!VC_TS]P'^%2T$X2QHB-"=#+QB4R<`B#J?\$MGT]]2L
M(TM-!I2`?33WN(.81UXSUX.M>E3S9VMLE#"/^!38^[*$<7:81]-%'/.FK$1)
M(7_Q6Y*:5HM/0E<*3&18QXE%;<R^+S6XN\D&<I%)=E$\:TP9\[>0S:9YM!D!
M[S.+!E*X(7`.H)J;!A(CU9TRYA82F#3W$JRYA43[P^\FF;)OL.`)2X5=AHYB
M'Q;H1;5R0D@%OF6(BP!]04H-=-A#+S,+*4@XF`8&@W)55Q$#"0J]*#@\X]Q`
MDJ@V'3@V+AA(&U?!)D*ERK$8T3./5HNNE$^6-#(FYS'[13$L:0-MZSUJ#&46
ME6K85'2T"2/CZ<U!>LP\Q#7%AG>;2/JF&N/WT\M.`XFN[YKZ"C[WLCO@:]8R
MFK#;0@HE7VR7'K-D'-^DE:K'W$&-F5Y.MY`L`WZ9`3[54E[%0%))>1:G,78T
M-Y!TH%\17V6UH,G,+L(<99A&+(GUD)$L+A%E9DFX.(830!S6BY/2ENS5)3J!
M+@EQ`I*E*Q"FGJ\1^T79LFT?S?>I_N\E"^F9OKDGY0.DRRXCB1$V7YS)SS:M
M)+"I[8EA<RO)P2A0NP5,>]>04I9Z(%T*D2K-7A&SL(4MDLUD)5'X@\QA)4$(
M6%U]Y6(D08FWS&*S2?RFS4@R+.N$[@"5R?H]5%-W5[=B%J-FAH0)HFT(&2P^
M"CTV09-8`U,-V#\N[Y,OC.RP,Q]$,I,.0PD?'V8G39O4C(*6+:5B%6U0S4$^
MF`T[R=,:\(TJ#/<0WT1,K+EIVX:2E_#D@PB8F:%D6-\!TF;'P!KA*G82")KE
M[##J6S*3V$G83;#RV%:]6C"F^Q6PU7G#K`P<[F#&1+E"NK$'6>M:.(+U?,QC
M8`(Z0]1^KY/.9@DY0-'EUDD=<LGWLJFE;)+*9"G)/Q=-)7/35(H'2)?=MA+%
M2,]PF)E*3(3I\8`-4XDY`;NERVS3]XR!TH&>F`\MZ?_ZY@N?N6$8#<?_F->'
M7=\Q`T&G1;J9&4NLOV>`U;%IHZH>`K&5$LUCZ65CFPM;;"7+4!&>$SJ/W4,Y
M<@V*7$9-,VON(/RBO*P;3])-;.[WBGI(I`T:M2U[WY*-S;V>;,BT.?8=T&FV
M+WWSU0_?GSS_Y?+J>NIH4]MZ3(;UEZ>OW^#&O[B\8)L9]CU<N\G<EN8SY]^5
MUDW_?O'N)8RHVN/FLY/OW]7(Y[R!B-GJ!J-[B\4WO^.NYQ'&R6J%4(7LF16+
MFIZSR1Q_)L!X\6XZWY0?['"^UXJR(.IFD'%NL>X6YKLWI@2&#SG`4H8H@MD=
M(>U4,=8->VE([4FB=EMJUDAG+]Y<;;[%G9<,][PPWZ]?G7W`=3$TV,`$K#/%
MPK#TH.T,]'3W&EXH=J:MBP]ZMBY&IZ>S+L6CL']=V",)C/JV,\V]KHJ8T>#Y
MZ*C`X?TG)O#6?%=HTTQMAD!@*BPL^,8L$&?,*.QE/MDL+(J<?G%16.++(#:V
M0L8)DF\>++<RHMM':<(+;J5\UX&I92Q:R)XQ>Q94EE5\R$4I#'/_:V(DG[.O
MB6]!3^:I,?>ZI:(DYUN#!6PB[,IC\4,REJ[I??\J:X*7B.<\N[RJ?,+?W/^Z
M,,DB,6N\Y@B%5A5B5@RCS9C%]/J*$+P4/`FSX,6%?RUFZ0M3>.6#K8O5HBJ6
M=8$9-W7ZBO-U4:ZM"].);&CK$MT36I=#=OP?KR[_.'O]$92Q2-;HNEAD;HSL
M^JP)E/9L51ESJ5>->$GR;8T[?`F>/(U-_RY+\\'5,1@%NNMCUODNL_#RIXXJ
M%%_KUGPGT7)MZEAIE_,$5F9F[RXOC1ST02V8F2VY:<(P1WSJC-)LF("3L6AL
MAPV#^9("O;4XTQ7VQ`DS2QXC_0;T=(0H+YNUQT9)VT"3:EVI2+3MU33B\'_`
MQ?DP;#.]N0TSQBKFXE0SOULQ4I[EK-IAQ;!"V9LGM#*W*0%RT(>S8Z9XX)8A
MPW2HGC@UMV1J0=9-2X8ME!869K\68!AXT!1<3-9TL02D(UN_:"LIEG0ML<+3
MRL(\6PBJ/>S*W+,Q,[VW+6LFJ-(B[&3+F($VK788,XG5'S>-F2>^+!_4GID%
MZK<,&E/:II;N@W.+1N>)FS8L&EO[@OQKKLX',&HV%F?#JC&M?_&S+;-&^Z1W
MFS6EIN[)+,Y!6L`'MFQF2MJ&:1,)DU45Y9EM(TJ:;NT6-FP;31"K'4WS'JTJ
M<*?E^?!JVMR\85Z`J7[-9MV(EA9,;<NX:=VP*MWL"`)\LFOS_7^\^.*[KTZ>
MO[P^^V]IUO_OTA8?'#B;.KM87Y^]G!`)IJ]^PB,RAP1O_NO3M]<__^/L^N7O
M6*HW6&QY<&D)__79+U?K60MYMFY@C+O]88^6QO`_KJ_^X^+L^OG5^O3/GUGY
M:E96],NK=T0:^)$("2_/WA("Z-U;`@V\7<O%;MK+WY^]^I&1QTWG4^LN<G7V
MV]G%SJ]^_.)YQ4LP-C)FUO]*Q/+\?'W.GO5G%\^OOWY]^H<\YF9,,*?M0[^_
M?$6`AA?_[[M3H;V-+_D>^[FPA-@E3F]<0NVXQOS(K2O,O]H^/QON__FSGW^_
M6J]_++'9GZ=%Q</3A+8;DY_S#J@!<_K+]>G\Z*QN3LOQK#ZQC>N^)QE=GST_
M7_]Q6A`'7K\Y7U_C3O_V_>D?7Y\6&(FT<INT"B'PGV>O2#GDW_7%J\N+1DIZ
M!1&:9LN3:R3T6U`1-]@YW;$K`@N<-'L,.6VZ%Z*$-/N-[V*8VI*GD,Q6\0S[
M:2L[:\2<>LTQLT`".^I*N+D'_B,$!@0\@]#L)='NHQ/RAC.$99J3L\6VZC9V
M;$EN%ONJZ081W,4R^L041+P9W]HL-E[8O'N/FXFA9QQ[.^6'LG'TU$3:S#(Q
MV6NO=Y&.>I9*\A#2!%)0Z12R.4B(O"I"Y/.K]7^?+0F/UB]B0T#4M)@N&A1[
MM`?]Q`3"/RX?M3C8Q;=FMSA@6I'G;LT4=38KB#4_\>[BH&09:;;7=K7.(VO6
MQ]2$,-QTDEY@!3>DMN*@?T$Z5+4,2=/R"[<$0<VG@[!CC_M6=915@T8(*RGA
M:CUZ8W:E2R4;/B;3>_1&9FBL>VGO@[`JBYIAD*1I.SV<9??N]P>QK&8ZC;W!
MAX-E'PW+LHEJ3&R[9@@E$^T"R_H5&R1*'R;V:3*URGJ;9:&ZLS-1S3G$_TM!
M-&-,V%R-;AS+GDOKVHA0FB8WEO6M]'DWRS*!BZT,64[,;C>E3-#+'JIG7;5=
M:]X&RYUE;Q/+^N)6>4".M7@+L,[=^W#L]Z>_71S)L>R7SJ9,]6]LMY\0[X85
MM*[YL;IL+SMYUZQH2;$[):LUO4TI+?"N)>`4Z\.PD2DI>Z\)U)N\^XP``]XT
MD"XV.F\X"="8Y\P[=1'-;&O2]]ODPK[]-JS8Z:OEK_.V*Y,*^H=T#ROL6]BZ
M(LM`H$Q=\;W^$*IQPV2;<Y/D9Q_.UM#TV2TOJ+NP]>=G+]=OWGY^=?KR][.S
MO0KT@HU]@[M9>*1G_/2TN+NMTW_B7X^3PZ7J+L_M:[5L7]-B9`\LVIR*^<K!
M+RK4['"";9$U>UX:SNY6J!G"Z=NSLC4Y*H,:K.J%TRK78E@CW:]5+PAP:C=_
M3[6P]+?Y9ON&DG==:R/91;<#*.4&W`6FGUGNV55/7UOIS6R)'6U(V$6K.0%F
M17:&73G[M3?:D(36B+1=HSDX(858+&<F"9PV;V8[N8*W0U`L5IG`DD@LG5:Z
MML+;^B(I7:K1,:]=3(FMLY,F:DEM19!66=``\5_GI4!&DBX^M*RK(N0.DL[&
M)$;'G27<7GOC4`G'>C[[9/67QR_A!#V"[;/["KE]$LZQ+1XL>,..MEI%?:S+
MP,69_:%++IOTAG#1J8XU6N^*_=D(-#])N!0?3,+MZFZ1B2RVWMG=H@"?W"C:
M*C)]AWACO[+:V:C^V67QUJRY3>$6DMLIW*8O<#=L)$%W)HN[\9Z"A%:DPH8U
MGT':YT)02Q;FQU#DJEET!P'')I"L'CY<P'V]?GUY=?;VN[\L"+?6"'2__Y.N
M:^UFTF3(MD]+MND5FWG:0[6W2.`-=A:$->6@G+CC9!N;]L>HNH'&=J/KTE.+
M6*6A2X;6`4_JLZ6TOMIG4:F=TJWWO'!&6FO7]K2E-3'50&9)SUI>3.7<CH*'
MO1_PBZD5^6[M;6<5,SN2%P&WU>JI=1>]4<2<2\NVG0H<>Y<XW3>?"L>SJ,"5
M.UH29MOS=@*49#TZ&\'"Z#9$.BR=&+;CS<Z5^/$G*>2(&*ML='<6<B_N).1F
M-S<+](!>XDQ%\$/0?6J"#M1M-E[*/B>RBH'M[D)F!TN;&@KN^X6!JY@P*UB>
M3)YN+>5U$SKL>IBZG`BUWQ$QYHV?!V>"VAD%'L+NL0N[N[KF:`H(4&E7JPX0
M>6*RGI[?U2/7[Z]+.SIGC4T3)PUA]VD)N[1B/^K9L7Z_L&/S;<@%2Z.5?:R/
M$7:E"P5LHY":1XO)HBTCA?`(#;F,*2L-"X&^+,@Z9MRPDW&SY!:,5O9'9V"\
MY=/HF;2!P#:3U=JZ^./UL;:G6JTFEUZ2#^278P-N0C-,+.3W2[HGX9=['T&7
MV>$T^$;+^G!!=WEU^NI>I!W;V8<YT3^QY(#'+^Z(JP&6GX[5>XU8:.H.VA=7
MTB<BQ1TK[@@$`MG2!`4SY:I42]0B6Q]Q7>`HI-3>$R*IR8D8\^[TOJF!7:[G
M+3XZ$WI.OF.KHB;M8$!/6?P^38ULH!.Y?;K=APY#*/9YG;E0GZ*XNT-N<\`;
MBP2-:'1UB%C[`A+MY>4OMVEQSP^).("`8IS8Y6D)M,>=,9%7;"$W>QVM<'"7
M,`MTAQ%-AFYI&GBAZDWO'VT@;+=O*8JI(6CD%25/=]7#_&CHFC2KIVA#26B\
MZ8^K`D81=ZF)R53;;;(>#';7I!7F!O+H5U`%9V@+RH</D9QX#XH*$<(LK>_V
M=U"YPI?K\^O+LU?OS\F,!_D\<;)Y6IS\%%03@XUGX_AEU22O&%XB!G<U4L)[
M5Q]4_WIQ\:AY`E2-X;&-C)G2(SI8+GA,SX*'-NUA9Z)\NZXON%;>2=R/,&-G
M4T_NF`LV&7FTQ6XSP6K#Q-A$1J]2K!T3^S5T;(!:I6-BO0B[<N_62=CA62OB
M2S5:W1,[7-))NDN)05>ZT5AF0%&<0ZEIO!%6C+GCX.'^7.!]2M<);],GZVQR
MW%Y\*\4ZR`;[\O+J[>7ZS=GUU>7+W\^AQ-Z#'<:J-@(.#0GW*4DXZ"MAM@.I
M6G*P[&OR1D!;H(MKZ^)RAB=T!8/SLH@2G%P9YZ;Q15]*#KYK%;T(R;/**7<Q
M1#=4BRU"C^EB"&(NWN9K@DFA37,V0;*%IK=0DY_YFESO#!7=E")A^KT_A/'%
M5%=FA$PK>HM7?9>@RQ4P<7N^()#I&S86C-+8C"^G"4K&VR<,K7/Z@8TO;`D>
MB]DY^:"DB*_^N%Y?O+V\^N+TZLW93]6SM#>_];VJ2[<D7O#$.)JDS1.+*C[V
MTE)"GDH6Z_1&]BEW-+OIV4Y,'`*W^T7E#@P#M2U!OU+$!5!Q2?39P.[%3?1E
MW=IK0IC8R>\4)LU,TU:;A(;+.]6[6E::P+936:GVNN5@1(*QMAY>T=4F17&%
MB=3+2ANZV')9J=DH*XU3D[:-JE(G&5>UE^M&66D%^'PX6<(R86-<]SP>I!KM
M%"7W7ZB^)4H\^[^'(4H^65$":\+,\K#2'E$"HY(P6(SE*S"_"LHLNK`#VQ\2
MRS4G\'MQH)B/Z,+^2*+$S45)R*DWW]X0)7A1NT4)+O+`%>JP_-D<9"*!=!=9
M\B56$S3W[O6'DR"CS<4G+D`"VT?,7HA9%B`L^O:&T/&:?)%3*WW=(4`8.Z)W
MT]'&LE&;W0+DP^HBD`>$+&WR@Q92E1-YH\^KR24-((`&XTQ^>&WWR0^WTAOR
M(]3XFEM9`CFU[AR\SP5-Q.<'%A]X+3D0U*WY`P\1'U^#_K84D;T"Y'8988@#
M.%F:3TM&_/41R(>_G9UV&:^V1/S\.[WUW1ZY`L7$S"^R+%?`CM:PYTR,$D,J
M->OOW3[GN4"X*!;P=KGB<JBL2="Y#M&=BPY4H("\RY-FXA;*[ZM<T<E.<B4H
M%]M9+.RTJ76.Z4@]CN*PM\Y1S7G4WNWF.Y?>/"Z:;N3DV%OD*#84Z9'[F'M2
MIG9J5E[3=+MV`7WC`LKFV$67-;&E!FAM)MW'9]=3`US"*YI4GPK__7"RRT?+
M=,9)^[VC[/J/\XL]#N;[T'TR>S?-/&A/2ZX]?MW'&SMO,[`O_P<<'#6+@[,%
MDQEO[;(?YD`9Q3@UHR39)68X1QMBUQ-RCFH*A?D)<U4K/7??JMU5>@W]R<#4
MTQUT*#<OL%^QAT&WGW*N]@T30/4DIE(P>I_^P[Q,;W-/ITQ&=SLIB1K5G3&Z
M`WW"0%-QTH""?6@I`BTV^:D2_2"_;I$BW7RZI9Z7[5MW"9+%.I'ZQ:R;`8SF
M.#/SAR#YM`0)U``_.WZ?('$LJ\`.[ECL"[(S?BGW)A*4+T(0.*+M8"^15+8M
M05*+."`8K`:CM2*.SG"PV8@Q!SYTV+RA>.12=V%746O;BSA8H[H0SKJ\)N(R
M6'5JEQU\;*$LMO")'?PGFZF'(*19-!W,).[TQ'2,2L@.9>O=ZYQ#JMH:I-%4
M@8+/7<\RD,:.0+N$F.;K?&"7+JQA",WH)PZ]LQ3!-7Y]=_'J%G_N0;U%<1_Z
MJ340?()F5%G1^1=F_L6RO(D")C`I&'L["\1`(XCXU=BE?51+G<WNVIL4MEKJ
MFS_$V11BUG9F0:2"FPX;2!L8'<U"T7FA+*WI+M!+)&!<=!=?:AWH,#(SO,0"
MYEUZ)4=C\PRC)Z:])E9FD\9N`'F"Y*YK#R;:5?W^H99-N@L$U%QWV6UCE0?0
M#&WGZ0%<;#4K)KK9$X26>\TOX@1E@W_HS0<PFZ<WD+@3B)$.S7%F+#M_U]/'
M%'I5("1IG$[O3#&R']#WY#:*--1!%;A;,O/%NS?KJU_/7M[NA#K*DC,9]&JG
MKM)/3+0^=@7,K@(9;7HA<:^W*1$[7D-JX:2&_J9C+3GZ=5/N83`V3V\Q:>NF
ME$;*C=KM,:]R2FJ*@Y4V+$O",*Y4F+!C;2H90^S_:JR='-ETGS4OCB$B\4W`
MLMV&'+M?1N>Z-\CYCDE'G](L$N8GQ$UB<4R%(N:AO4%126EK)X([2)._@`'?
MW=;V_3[,N.P)%C9DQZ<D.PQ;ONE9J\"I\='."!@8D9V=?3;!F&7C[2#9T2OP
MH;CXU(TW%1HNA`$=3_:/+4B=M-V8[]UM-^?VV&Y^Y<3CW3"H=.JYT!Y*DI]L
M-]V=3`%JG>EHNBJ[1VB[W4MS$)68J,-BTOH7#I$JW^#\5Y<O+]:OS]Z]K9@O
M>Q*9*5=N[Q6B(?F)QO%$59#'G]%,+K;S8_4>Q(BPBCEA?R8Z$3VB*1REA$Q]
MW*W5J3>6-;H93<1RZ:U"0C03=",>,$V]0L+N.JP"_J0EC9<!\X+^Y$JV$;.0
MP><3]I/+W6)BG,AV2>)MWDPB_NBM0I@;Z6*OR]:W5)0^G58A#R'Z"I[2\9(O
M2E/D(>\^-7GG"$DUDW=ZG[Q3Q-$EGA0D`D-,9D'>.=X"E`;8.N#5X&RK]=@I
M[QRD0^BB(J?>[\T%-W7!]S'H*<QOPJPYTD(CN"<C\`CL/14MW%JN]C@%WEVZ
MO8GO,1Z4)OG-^;OK-<38Z1]GKX\#&V`],KNWM[_PM(39(W3-UQ7:X92O"[JG
M]27AP0]3\YBM".M,69^8O@QF7"I<.[0T-T&`$1RDE.828J39BHG"K%?:ZPG-
M2]%+,T$3J-TJ7I5%'O?!Z%$7J;E5E$'8S53(5+O!>1`L)*"2GL5>!=WR(F9N
M]WKK0:J'R0A256QB-7,C+%2\G=ZU4TT%_CQ=FKIVMK+B+8=[1U7`'3/%O<$J
M=%0T[R1,66X]J9I,14.4Q[5[-RX^L`^+L=XYAM&=I-2:(G^_D-KV7E4FN$5V
MA8SW.?F^GUBS@,?NOV(C;C/W7^VO)DN.S)>9.&C`C._OO^JM>+&;YMXJ0,6B
M\8"I85F:SM3:NJXBL>FIZ4SMK=XOCY@5WN01KI$:4P=E[-3]TNA6R6_(TYVI
MK:T*WN2\ZN*(F>3<E4N3@]:;1%SS*?8[CU/=KC623=7N7#UPT@&4L<U"LH-R
MEYJ\.+LX5JO14*23?VK^[$?=!H@Y0WG>.=V%YAK>%0FS++C0TL<_2U^+(Z5!
MP/.Y!).M:"=$0:Q<R<9`:4(=2+T#!DRTY#M/A;P7J/"^I,'#@9XY>J"2NQ,Z
MTC=7IR_/EOTH!_;4I_$5-HAHL.VGPK9N)5C;L]<1E]F6><O8<8D^%ID5F-V1
M\**2/<CF$74KM*U]%^83C)V^%09O6UPX1YVG3=PNX(M.V8F4,2V^E5QR+==&
M13>E)Z:6MJCI?DR^A[AT]4M_:A!`[]<5XMOSL].7QVV])F+C?6IXHX_?)\JN
M,E!H9^\D[%/&H7Y[YI^#X;2V)AVKC`>V0F>&757&;<6_"*N$?T]\K*9V,-BN
M"73>+>S=]033]NM$(C0+._6J3!B(<X=KQ?J&.B+M[>KVZXW?ZB*S#?KS3)I^
MLF%@=1+XZB1@!94G\$_S;^B>HN+H+NZ/`#U^MR]T\24^8=B?NPNT]TK*^_;B
MUZO3MV_.+DZO%\7:`6T)F5$!*VQBGB'>/CGQYM2\6CSO\7VF%>,`RH'BF;&6
MXV+(YR[6!?OP-O&60U=3`@MX)F=#Z98G;4YG34;M0L9Q*1C%D6[J9*$;\FI@
MDP@]ZST?FT,T,)35&X(9GS;ESD?#,S.P*AR$^*R;VG*0YU]5L)E0/*OM)1U4
MZ/X=;N/M6[I)V)CP[`C)9K-S>LH.>6(^U*<@V7:)H$4#S*K`D*UFE0U(WQT;
MU0DK0L]W/+-4JATH&Z@@ZB[92KZA+A6B><*;)O#U'M$6H+/%68^-G@%HV`&_
MIR?7;$;*TYAGN!JVH;L]@&@3D3)%1%HJXN&BK;5.W9YWI7JCQ.PS]Q6(-*82
M2$4))!LT2QM*3$W\Q#A5^B1%V_OI;#_\<OWNZA2,PF9`5Q='>H(U:V^FH.A(
M3OSDY!NMP8UWLL\O'#Q=J4ZJ&K2JL9LCY)ME0^GHNH,IUSH"J"[0XB;#M!9M
M2?-4:V:`C7ZA07S/H&'DV?84&M]:P3/?)YK),&T0&'AWL%BGT*_WMZ#1PO8U
M">)#V_H(7C=<6R4M.9IGNP2IBX\,NJKKC^#,(JS/PDM<%G)YE5U0+!)C0\AD
M<X$+QF,9Z3#$FE^J8L70MX+6Z_!^$C@5DHQ]B:J&#*'H^:89Q6?+[?S0^3D%
MH.R@/O@_KG&QB_5QHHNT@OUJ>OE/3'8];L?XG?2RC+O!;@V.AD2);#UWI-SB
M82[I!FL14VKYU,9D,]F;#8\,/`])%29G5%Q`T:YBBWT,K8'R5L)9*>=>K&E*
ME*M(+1U]<9CC_.3U)K8@5(O8>KAX%F0T)*D]F%\OI1;B^]/_?7EUA#E%?6SN
MAQ@L^TA9EH$>!H0BSY^QP?KWAM4J+&M7*4D0N"+1-'<-.Z7"J)FR.E2+3">Z
M!+HIXN,R$@UV=*)?='S"TMY<^ND0?&8RI$+//--L6#\94O[!N]WXPQ'=\>4E
M=]<#RB(/J'VDR37W'#XMEGV$&;"S5=K9X8_KNJ?C3?!FUA<Z[HESN57"=IDT
MVVF"Q;Q:Q*=)*W:;UL2D`GM%$Z4_YE+1)+.J[=3QIJ:"V!73;'OA(<2+K6E=
M$F?KJ,5.[:ZX+IG_CNY@U?/^\ZR`@'7&4\>;Y%I-)AMY10/Q0%^TBK%@3FVW
MGZAW+X=;/87$?;M[8F'-0)?C9,B$&'UH59.E;<2N!G^\?4H[J/K3_==`(/2'
MJ/)4N&"GPH6<?=*]7T]KSO'IX<J0+))G^];ZYP^291!E=';\O+Y:+XNR0_OZ
M*:E>?:JR["EX.P2>?'[TLGB**V:X$'#*6;;%4ZT3UH[2)`@R*`H09E0P5&H8
M>S>[CUKIY5+;09C2+ZO6/JLXP[A*JO&?8@.OJ2%$4CO5D-:Q@:I(R!,*0FJ6
M0ZGXF8/+3*T#L]=3PX;:#/#!H#TU=:UN=NNX[-=MM_/HH#V/#UHY4]J[M[=T
MD*A[>WFZU\`ZS"TR8+,^1<EFV.=OX^#:$W`A3@55)?MLV>N&,>TCC2LZ08.)
M1K?\7ML[501K_%1]Y%0O,&>/P2E05<J51H+14XG#OV=I.9/!0^YY<@<%K'Y:
MO[Q^]_;K]>O+Y:;-!Z5"8YLE]LE0WSY=(><@-3:B5?O4MQ2=M1!Q$`KL:'IT
M29-;66F%U81<*[%,U.IF+J1@IV:G4*>F;.BL[$XA5VP_PS)%:H"TYZ`,FC@U
M``RS7.AL34L"4.SD-25#;P>2/GI1N7?LZ#H1[BW0@+N+RGVTNV5=^R(0/)I-
M`"SK0Y5QE,A0WQ:*S1_.JV99T:%U#R(=E%OT`M0)2;;H6#NLJJ,T)IQ1]-.2
M98_4K59WQ+L7ET.=@8(U>X%^3QV(9?1%:4^04RAEL.Z.5>\(7$-=IY5$ZN['
MMNR9,P6\5&K:B'+&SBJT5=@C^>1P%7N7:I5:NVC"MC(\W61?Z/5;["6K)J]=
M"IM>+[4A\^C>,FI*`]`F=,-4\HAZ0*TVJ_5LF&1FZJ/9:AJ[66'.;`(+F[(+
M5=]!8Z.;G=[F!BN2B$/BIG8CND(F?8IJ&3T;;/C3Q-A!UN:+]>NSU^O7OUR=
M7ER^/5*8/7'<TL>OF&GB:=F-.K5EQ8SH?4PATBQQR1Z[M3M2/,453)[8R]14
MJCVA(^U<%Z<LPPJ*0WE&9+Q),?-IGW@2U(HX.>55ZM@W,;(141-/*K<.$LH2
MP:-K9E$_M&8&?1)F<GN/^KTTLT^]W<^]2#NV4V0^>'M7!V4P4-I=@R7.CA=V
M3QQ9]?$+.T*%;<BZO+<F%P(`9AUC>NS4K!HPSS'"CIZ>[J<RU>.55LE+3Z^J
MBN5JG4+8&5I+4[ZAW6>%#F'W2(3=7;!@F01N5"_R/\P.O3Q?SJ`\-+O#DN3B
MDXV(/NZ$+`;;8+[-WL>>9`V84+!8$I,GP?Y$BUY.UE`)S*(H)F"\J8Z8N!.>
M*$`+RY/AEQI2:G:S)M$P]6QS>45(@*G%]4*3H'MNT_@)9CO8Q-CE%/,YS"A[
M)[6XBQ'`PS,=\%[-O)_,T^+KQZ^D:&@)?IZ*,O7/V<7;B1UVZ.I(;$L84GI?
M5_F4Z4`=82J;3:KAK$8UI0A8%5/UQ.05V'#*$/!AH7!MPEAF0=F$L>Q#SY@P
MV*5G,$.J9DI!+BD_Y3FDTD[0/DRB0UB!<\/41%E)-MI"3/!?-]%!:)AB[A#I
M)CE<1V:0@R`U]-(-'AN2[5.2;&!\%NS/#UXVO_1*RLO`NT$YF#4IO3?(63>_
M5)!,JA($9/)$\T@3*VQRA>M21LK,B%D:N39^=WII$3<>G*LF<=/@7?TJTPO>
MT\-4*E^P;:.9M1K0VWWK=V0Y6/9TZVUB7>VINEU07,ZD3_@"-RIRO=XMT-XC
MR4&S.IB9%3#V8/1QOVCB#$(46P:LV1QS9'[NNJ(C)0MUC8VH3(3"Z'U<?Y+E
M:N_7L?7GLU^D+_[S"[RILSU:VF'&%^&?3)XW'7I:LNQQ6U]D&"*WS/[V^<P)
M\@.YD"4WH")"OS=88T\X<#[YEG"0=6V;`O[S=I9P`"(RU3=C65+:'3TVY04=
MC=87+$9PM&W&E_>VB1K(G<GX8JZ2G!W2#T:%;:GRJ8+)/B`3F^@CHYMWX5U(
MW`.8]RBX,$?-,4Y=79Y:8>HC;[S,UJ5Y_E+27L9FHV$OL2@8&B&Y9=1G,46@
MG6KP"!-+U!ZW"LES:JRH;(^GYZ`FU&<V/1?>"RMLM!-RF';[4)^?N946&ZNY
M56S-ZH1RH5WG;,7N(I6SF7D^U<!86\MW'CUPV!V]-A!V)BD;#\IK_/GJ[.7Z
MS=O/KTY?_GYVQF*[NWEM;A;'LM/?1,=/+"7H\5LVU+7]1K?7/<`YF05AW"8A
M"`@B[%NEQ`[!`64?!RE'K'9+"+]-P=$M&Q?UU+`=-D:H/E<;H"',JMI=-0TB
M>XMUT\`L](CLR-!.RDQ-0X:&6=$;J"LF.,YJ4UJ_(;"*\0T:VM26/0_CL:&3
M#"<-TWK>$E;:Y;$IE<$W@TJZ-#JZX9@Q`M]</#:.;O#$VX>@QIO2'\-C\SZN
MZ??J?;LI[0I"V+%>:H$UB3/XWR'Q/BV)!Y$3-DR@UNEVM\1C*WJ8%%"57%;L
MS76LEQK,3U6Z>ZFM[@@S7OLY0'-N#7,]E*;N<"'&ZEXO]9!YCU3FW;UVY;VD
MWM]P_G=OOZ6_Y_4^G)Y%VW`;$Q$F!'3W)PO*\_A%GG0"=VG^4O8I>1%FDX=\
M8,\![_,B&JQGU(NN'&7_?_;^K3FR([D6!O538'P=JU3<+V9?FPW99'?SB%3W
MD%3+SM,QL)@D<80".*BJ%C6_?M;RB'W)Q-Z)1"4*!:"]6J(G(B/W-=S#[\N!
MZT/KD+"&CNA@<;HP@&6D[DU.&P,A,:;>$!!(%,"X@9"8M40S@H?EM8SE69>Q
M/$QJ^'T,VB;L[L*]/EK4>3P>8[T*N*<FX(RS=:[4Y74!QSH.+!_H=$3-LC0G
M5_S:82/U%1ER(N#5YY@Z@-&B@$NL"A[AKKLW2RQ6&,*C<!B0[8G0/=4*!Q5P
M*N!&`<=\;#S5H_"8FH"[`]WZ:/EF7R**VHN0;V"P>:^%@SBOAEV3V(N@8,F7
M%M%?EF\N9`_Y0,EF<FI@I&L*'+,9S"C?QJZV[/YBIG(S"(?8'?!S`4<@U:`"
M[MD+N'L8IT'*D">S\,Z0YG=X(.\^__&G]V20OUU?7EZ\OEAO^">S_P(&NQW9
ME*]6/':[WTV"S_E<YW[PER4"GWM\DYTQH43-GL@!`>@W)4+T80.UJ1HFYJQ9
ML'<Z[>:KA<(@0`\L@V,M9SOVLTK.TQ`N[&9-5/<A[2"',OK5F/]YVW4WKF/,
MKD5F66);.^(Y=%41*FK`WSYY+(4X5,=D%CS':H@ACS/7T3$XA3AWKI^%P3F-
MZ:N0:H.*"N,]#&[!$D,8JV^D@?>0O^I=RR_[A!U^64<-W>C.8I(F2GYJHN2+
MF^T_%E4CF75D!RKV4GYI20_//I?I-N^NYF22.9F\G`+V<E=3.BTG$WJ!'7MQ
M)T84*&,"TP5S-CX&8IR4S-;0/6/`;[)D@D]8T[=#E]."E)HX-J`?=96:!H\9
MR_X'?<M"%+4RE5>).0Q#=7]Q4!I$4_J4_;CC;D+BO;CV\,9_'!((K.W\TH`I
M_ZFX%KM@RBD'KO]BZ]`Z\T.Y-K.`(W6V9=#*ME2D5TSP)D)EYUKH#&7D6E-S
MF#71O]V2>\:U$`N9<"6536M+`?>2.2.W6)LGIHU1//#2D\,R%WGD6M-+4#X=
MT[+OJ`BN#V':;\]_64;ON0?31C]K7_3R,@V?-?NF#;2O^5RI<UYM^4AD+8+=
M22ZN:8#*IQ1".`:RW)`N1$`M/[`IT39&_O5I:)$MP#=EUO/1W0:'GN^ZB:CH
M8],>)@K[[LUP#;.G<[`;(!EA$\#2K2,'>UL?(Q&P<=T],P&E(CNFH_'>Y21?
MS'-D#JO21R8%,F,@O=P2@9?@;F2#K;FU?:!E-6&;8TC1P?[$ZH+VZTY5K0N$
MQKA+6Y\[JQ%2ASU2!RZ/WG?[&'KR#%LU^!4>'PQAZ1Z!`W5#F"UDNR%L8=//
M#.$X]/0)SLW,^)I62YX&OMQ+D$F03F/[KWF&#/7C49+,,V1*B$-<:@%CE0"!
M;A+$>]VSYZ[&\8+V'8HNF&5/XZSO*VND(A]XJ9&1`;H:"Q&'F')B,)6-TG((
MX6D6<GIISI_NS(JY+><.&Q_'RCE3K?<O5I-Y_G+.$=AO;&C.-W2@8)W5[6QS
M#'O;8_%$5]:T&?9F9<=8;'*A%,^FF+MAE4'.A3P9(Q[*@Q]B#@YRP9M!T'7@
M+BE6HAMCK.N,GT[.+6&M%MOJWMLM%&(+C+?05+];8*MA/]-PR@(TUKMDII?I
MUV7<"^E?/;>1[M,IT1\'HS23<KUQ]3=_69-PQ[4-*QX/=MX:607<TQ)P=A.+
M@[%TI"+'Z((#8S)E.%!@G&BNY4VF.C@BK5K?Y,RKLBFLRAJD`Q69;>\;!K$P
M@UH-^7:3Q&F!"L((.^X/16<46D/8&(Q;)N0E'T;1%RA^QF8^9C5L/#<+=^+&
M.(O+>?#?S`/'!1(D+@:.H>FM:G/W:!TVNZ8U#.DUS&G6QE8F0`?N()!J-9J6
M\NPV$,6N1CQ#O"HB#\3'T.<^4-P=F_UW6]Q]?S]Q-[^^62`(ZR;/5`9ME?CD
M9!Y6O]MY*`?C0I!/5=I+P\H)R7QPKXZYN'`;NKO,F.WL>W-8Z0X&N31E`]:>
M1<,\Z#A%;WQ.(R:V"KZ7*/CNZ[NCC2!HU*.J=8SX$VMV)3'PSBR9W<(V+('H
MO!:V/5G!5S;5N/GT>%#P&4.8$)O(&SXW)]NR-0O.R`G<Y&$I66AM>4'P?2[M
MT5@@5P:75["A=/]<(!)]+VR+?J@)@Y0D/[;"-G9;][?;K^TFX`2&U]*8?Q,&
MH6,)-.<F@S:&)E99S&4G@[::%#ZEXXYU.`:B>6*B>(?$>Q&.NP^2=Q5;.%O(
M#GO#/>3=]<WY:C;T/86>J76W[]<+2R9X_E*/;4?`^=-<>]#$A?).O#5#OP];
MRWYP&M!,7D"NQ:'K))U&>=#$2C)IE!=DQVWOK!8S+F,2%\$=EGL!DCW',7'/
MA1%!-S@VS1[$7LT3TAWN<9:XY]-!9>^C!RRP<*%H3V;3BY1[]^F.;5N;IW%Q
M'27>_@C)]OKZQSN5NB-Z3N)MX!I>;C^G9YUE43?9E?DC&;!]EV1:@F&77643
M1[!BRMFO9SM;FI8^,[VG&';=W>Z4LXTM$G-A!F./O[H!M;=NF'`Q^?13'..O
M[*4X.O6CNXVK.1<SL%KKJ"06,QS$>^LF)=%V$')(RQ##*&,H-MW'2&M\"*6%
M6JP@@`[_CBMY^')[^>[ZXJ<3N)FYJ)#^TU[ULKCY)6@I#J;3D2#@=>/81`:L
MQQ2,1#2R58Z^0TOICOCF_#$CBJ2OG:79639:/Z54N*'D(&!1S4*-9B7ML6M`
M4#'"J`%9-P"F^9QF+%WLT(\;IMAD]]D2[[;*[`86*`3=>(Y>89$V'/7#.:@'
M]7-#?F4SG"2TQFT+NDG86!P1/QP7ZX%`XZIN,@LI%N@>3%(I(3G/:Q459*V<
MRQ,HA5@9>-*1CXXR]>.C%'V8"TKTISA4=!UGDGUY??/V>OO;Q;N;Z]>_7D*=
M?1"S3`'!GZ*4@]Z29KN0,<FNZRU6.L&:ZISU->=LTP>WEYU)"1LK[+I)N6A^
M]\A*J3I*(B*)=/]0@34X2B(7%AIE[WN@=GHK02')76#.6RN5T`I,;K562JGL
M];)^7$OL7LV5[I1VJU*0".E6JET,"XQ96BQ2D)EKL#JPO=F2\4JD\^@G-<3N
MW4%)'LI7O[_;7KV]OOGC^<UO%]]U;]/AW-@/K%3=DWLO')7RN9>I8GT[X^;!
MQP.8E'4315PX,FZ((QSK:0(0BF,9!6`:@-I>T55D_"0Z;)K0:&FZC:+#UQ5-
MKY>H%E/&$E5O:D^##QMH-%.%:O"AY=_G#41-&4M4\8NN7:V6J+IYB6ILJ6].
MCC.K4/7%E"':^,1*5*U+Q4'`C?+UPP7*1RE]WQ,H+QSY\?D+%.R?;I;`50Z"
MW#K3K)YLI/+T0+E<(D(9>Q^Q$W@R<:^QT6-XMQ])H(2Y0(&>-VA^<X%"P):P
M+%!L@_OXE+YB(D>Y:1'<">NQ(U&^Q`O%LGO_YJ/*$6V?\<3%2&+2^NR!N'4Q
MP@XS'LP%C1Y&$[:R\O3UDDPP\$F*T`9M[)PW#/L0E29AE7K3&HE[::J;)SE2
M@T\'Y4B@EWV2(R/\`)$#8!`.G3\"CI:?JB!AOY+DTAB%.R[H]"<LPSW%Y+`H
M.4)8.(O',IF@+TM8_/LS$!1_OS@?Q;W9E_;S+^W^EP=$##05-S_-NHC);*L-
MMJG6Q%92N^;AIL<`EI$G:$]QQ?MJ5T2,QYMTL4PBIJ,_,FFHUDE1R6Z&X1%#
MG525%--!$6.+'T4,_FN'W",/<V12508`M;0)A0V[NX0I.717R_!X]YZ[M/\)
MV0TBQJ<PN+*-`(P,QD^RPSCDC1E=2[B+[D`;3F!OG\#XFD==J`&Q,(W`2F"P
MGR#9/+J50G&$2.LBS,2/4MM\#Q$&A8]ID)-"?%\1]A^75X=<T`^C#%7VB`HO
M5;X]?V4H.C_O8G`H8PA<G(C,S&[40<"2XLG*$$/:=(S64$HE/$Z)MHN26D56
M]&"6CV%4AJ"\S/R[^9`R!*6*D2<+B9GEDGURW0UN60\T2*K2D"G9_;"R6'44
M526:@\H0L\\C05V:$QSW$$R_@2(ZU2BJ)FT.5AND\J@,)?NI)0D3T^-4Y'Z<
MX[=)DM&FNJM,>`EV[8Z"DWW@-=CH[*FIEM53%2;0!F8`5P>%2=A@>V?V+[B_
MTAS*:WCVQPF3$7F-(")I1%[+<8B->SNU3A5S1[C4;[*U?H9G7U>C7M?O",!(
M#"?+J@Z<(0Q('Q"CA?<.BPJL;G/.<?`,45[F`=#>Y15IL@B]!FUP:*JXC[V6
MTAKVFOG$EA6>#T7GU/OU0V0)3O+S^ZN?[G+X'M?--+/WY0O3.UZD7=5>ZOP;
MM_/-NMR!M15G:<_N8.N"G"1<7-B@'MI`7NMX?^^&J-1>1D4`&HT931,_B]?$
M$>W#.M@@8SU&-BM5;H,>`[M*HLO48R"TW)3?#"ML\.HPI]$.[IX,<<;&T-1S
M@G$#>,F:T54WKL3))/*M9H7]GH@%.VN1,*56$U)IKLF89:NKW8(ESE`=;H'9
MF2,6D\MAN@=F94Y?9#?>`FQ?MWL+;N\$#M?G1UTOA1%VTT&BCB?`379E,FVX
M1TPG<*ZIM)_0,15V:CW,<;6]>_+S^_>_;6]^OGA]A(?J1/O.5;;TF!I;OS`Y
M^]Q5,K])Y+?I@>2#GJ@2V+2JF$B!!9/K@W,MY[F*S+0<8V8#Y$?>^#!+AX0%
MUIM`UDUE:^C!N@/'IT-BD4F;(\-#V(78>\]2%OC)VQU;=_LF"V+R$\O[H0_U
MBH$'.XY5$J-8+-U=3Q^;3S-/T8!=1WQM']TD%7W\U,YN(^6RXS*XCTSY"WCP
M_9V]YQ_&O*N1>:(J09Z2!(%I`Q$_ZU!8#L`))3P_:B>,@3.SS0WQ[M.,.L)G
M,#MC,(MR]^&0E[&:)[O(UM)Y$TK)!*=MDE\1(F+5Q4T0IWBWZE@"WS6TZ&*.
MHU67)E]P(HKO8-79GIGS[*RZA^E"8@J3?%BBVO^EH\3+GW&"F^O75]LW%X=!
MR68"YHBF)-856-R3,?#"%)+GGQA-9O;SN?8`?`6-I`)3@:GVD"C6F-/@*Z9^
M\C"3RMA/WN;1N2RIN+V51R*<Y_`%VPF4L2F)C2M>9Y$HTML$AV80R[#AKVL]
M]L5;#'Z7`U!C@%`983-@A[!BJLD47L5N-O(GZ$E2J!SEL>;;WE6I^I)ZDGP2
M,7@`NNR>4C!+BV:5?4]-]@7+X,\D^^RZ[(L$TDFLSH<Q!);MM:>+V&6X!`I(
M2S"L%/S@TUJ6?>#YDL9^3$-="`Z2PM26WV<S"@R694W]F,):V_"7)/I"@=B9
M%O"=A7#/5/3=I]<<H9R@ZAXGU2[?O]M"GIW_?O'F1`P$5CRSI_SP+[TLH?8,
M/?G]#2VY\/L;/="#TT&A.T[W8U$<5,7D+!&%;"D?WH^NE_X62#(P]5#Z6YM@
M$#N20%IV+/U-/:[WBJ5LOMH),B&MI$5UF11Q)8PW#8JE-Z/^"+$W*I:8T1))
M87OR\P`-"9DX5-W-G/3]ZF%<5T@*,(-T$*6[9-L+EP,;#8Q7[]QX]<GZ6&:`
M#WG9/S\"/N"B'?M`MZTA3)AN,%#+>/4E]CV#=BJA(8;+CWUK^(0U;'D79NE^
MXFI+\7^'M-IW<G5NN$.(I6J9SS^NSY<EQ)Z[DXO-P=W<R76H5JT(_J(+B:V\
M#0%=UIU<`3LF]`QP5/6>$$C;A28C8&!,JU-+@M23%O`%Q&68.#O:$8TPBR=I
MDDOU#KG$=G637$IA;,()(]=/G)WSD%#I&N9+Y^PT-$">7%RC6&)R.G?H=O$F
M=N=<W53\MHP77R>QY)UD9`WH;^932XUL=PO5CDN`&J3&Q=7)2HY]B5C3S[OQ
M$';56.<-W</H0U[R4[%O"%-=JQ-_=/A@/]7(5NR;`4MNZ!<^[<4F9C8D&AN&
MU\&^@ND&$3'*A,FX_+@RX=/ALP5ZJ$JX'XC3GV_.7U\<<+(<V>^?U<II9R4I
M[SX5W@WL<3'';!H"-,O0;%`7K<"R5_H>TM"R:X%W,Q@,&W4D_KN-V:7%_9Q)
MB$14'.R,,BODBL%/+89<[QI&:+9LZ[2?5[OB7I[2'`EF,F8Y>CM`LQG(AEF>
M8T]TL71/ECA%Q.)'V7)/ABGZP!X47U]>G+\^<0MV`J*E/4V?&"N39;#[S9Y)
M6E?-R1;%VLPF5CFR$BF>Z#)(;,S.)+VV#6/O*T/F6,DFCZS,EM#C[AF*6`@=
M)34=1EDD$CDF#]NP]7GHEE,)$SGAI/HA<R9(7[V^";-ISYJW=$2*-"SJ'*!'
M(#?<<`\L]JZ3AC[ER`3ZD\=[<$,UV.TNSBN/\05#$]U?J'U83M_75S_?G+_]
M[>+J_-VZ:#NB(:+#AA;BK!&+BK@G)^+H*9P]DP->T4QO$I-.;&)4)GG_P743
M,TL#UH4;M)5V^MY)*T,MFBP-\8HP<SG-("9]\^(N9->T4M3(BO6Q%-7W]+G$
M9A1VS``<ZC^8,,C0T]B'+`[E^8^/N^:(/<=:TND)KD>!_EF%&R&-Z6\='M)Q
MA?3?X#K>OJ7;A#T1+TZ1;KX&)G&:Z?PJW9Z6=%L20ZNV&+6-4AP,&@)E)//!
MU1FC=(/^E@?=QX3DS"`>?/3B]NC:3^]"RC(%_)OT-YM62L*:>$O0W?*8WQQM
MZ.+-L1?_*-YL&OK`VEQG0!\MQ_H3B3<1*U.LI(;[BK<ACKT6]Y;0?N7N`K'&
ME(-":0[I!@W32WM,V,ET'@?Q,3U!\?:!NMM??WSW_N8<O,+60S=7IWJ'+0MY
MIK"IYC0^.1D7"2XV?R;K,B[+GDDLGAQK9AC$G*C!>;:TSF$4<F9(5(8L*.S4
M,8@X/R"C!0EX3=B2OAR.'[',PGH_)$Q"6QP#P$S+G+*&F@PAV!"LU]%(K;T,
M]X"1&BG.(&Q]-[1=G4JT(#&9G]T-;3L6=55<1YC"2-XN"[H/,%(9$,S).^8J
M2"N7=FP(NNH<[L;C6MBJ-^4IV`7QC*OVL5J&X!O*"'MR^\+W8MCZE45IX6/T
MM+Y/'D^#3CNN'?_?MCC;U?9$^66XU-T$!?#2!-CS=I;?2T&K5*>\)7.S)3\C
M7J<)+TZ#6M,1-E@X,J9B@\7BI)[Y,!9]0,U*DW,J3Q4IB[*+[1.]BV[,:NEM
MJA.+1V:BR_;J"QP?G#U%N8:6_)\NS`5!#7'JCV?9:ZFE^/;\_U[?G&):&6F<
M.?&)<NTSY5HV$$R>^9LA^\!]]D2_N-^4(M'AAHMC_%3*C;_LE/3A6N8LJRCI
M(1BM$F=7O.+-J*JNNJEHU'5([+C!3IHGHRI7-QA5-859[_K\J2LN:0<>C4./
M;Z^YQQY38GE,&24-L+DW\66Q[3-,F)V_IN6&@GRU!]KJT-4[/<%\(`(6-JEX
MJ*P&NR,L1M8LK>S/99.D/!E&0(Y037.KP%ZKP&0>]EC"B/VQ#ILQFUY,$,NA
M1Z_J)@0?QGBSMVMEW*UH(-!+;(:2@>!;P(E-M%BZ/#;686QOVPH\V3(,^K1W
M;.8#];*W0MSO;=&O7^9[.UP_#8WA^CU!+\;KSW92/U+.,8TEF,4OY\ZV&V!S
M:MCIPQUXO(%16\FF3E4/<?B";J98[%A$&EH'PJ>(=L/542)[Q_9_\3BY!K%&
M'\@/VYOM`;%V="M!(P6Q+U6NO00OB$"JSV<?BF.!QZ&.A"I@?2&7]*&&Q$QO
M\-(O9NS/[DJ7(HY=X,=N$WD&0<]V85.W";=B2@S-(*B9I#JU/BYQQ`@KX.8)
M?31,,;3*!J9#UU`[W.8G0Q_%Q<0)EL_F=9_O>$'/#GWT]*A6<*W3_/"8CA-X
M;Z_/#UM=Q[E+%-'K*8HWQ]:".Y-+DT/+@:S(F&XH5%D2^S_D$P-9$0J)R]!4
M>IC>#J7IT##8+V<TN<R4*<S&AE,D*X45+%+-1'J>P?H/+51/W(;JF%-W7$CK
MN^WK=^_?_FG[YOI`S^BC<J>Q4DPRFI#TA"5=@.38B6<=RKDT,-<*L>UHR&#7
M7)-T=+AZ<'ED'#C#.!RJ/_<D7=AX:;<UA+.\Z3@[9>/-W+GDR^AU@LB(4_JT
MJRN2KIF#CG6.U`9IX1$;,0UM7`D$/B5/9\D]$BN4_<)&:]::PQ#RCU&@'J$C
MSKJLUKNP"Y<+U,="]+4(_DH=NA1Q&3;^PUVQ4-3Y\HGA"STK0:P=PTS')2)]
MCS4*@;;N=CNN&J2U09SM/2]+I#U7GUO?&S^@4AVZ#=2MV2.,!RI(_`;\82%)
M(I@A6R@OX41ECT@ZU'L&12F4F4[GG1_#8MF5034Q1$^<(OKA<`4)Y].X')J2
MA3@`8!!C.PQ"L*0R)BY)2M980=+!!6]YW+KPH]_+&3^V&8D-755@:=,L8R!W
M;36R)9.;*LFSZ8;R2JTZ,P^PVXPMG%P8X&USF!T>2NDH=(T\QRY:(6,?S]]V
M;QW-XB;82V@09L?9G]]OWUR\V;[Y\>;\ZOKMJ2+MA<.K/G\MS1+GR^]4N1W2
MTCPCY<;!8O-18*%/%%%Y`Q,HVU%+R[$K8QFRRZ:9EC84K4.H$;EO*G(S_J"(
M$@2-/#KMZ5;O(B1G]C@:]+3)3C6>6")C,_]@/KV:!AT2VM'P*.V'J6E/OH_0
MPT@]MFYD*OGPN(Y+>*#4>P?.N'@`H??"(6"?O]`C@-F.S*L'*WO!UX8U',6P
MB:T?(J>G"#UZ@`:AY_.0_U>(#6O3U*DCCCU>'0Q3/^EE[J!IJD+O^0B]^^#6
M,H7<F;%?P)'&Z?7E@=3+HQ-"/%=>?K&!T^>=Q\6(7$[S=)T#V1TLILLP+\6\
M@3#PYK2@Z2AS$K2R.F9WN`$W(VQJF#6H=C75P2$F[KY1Z*QI<@_=$O(I)D?X
M$O%*IM#0D;;:>ZGL70\5WB,Q`@_7S5O5O"S^?OY*BX76$.>9*_4`"H??8.5C
MOV.W#H$;'5R["VU?L2,SN.XM,V.\,[T4>"$Q@CK#E%`9AU8_`2>;9Q3XH4=7
MW=A0QX0"9GN;M?RM`10ZA&K'S`@;ZE0A$N:(K0.+%ZS<.`/)**'N!NP>-S,B
M;<#`:>K>#$MY/7[X3YP9(0N9XNXH*2>I7Z?FH1L\1:R.'593`?>4!!R8W_NT
M,WG=*F.%/]9B((XBY!8U_9.M,I,D_ZJ[HM).OR7C9T4DC3V92S%+1H=FDY>E
M6Q,Z$'_L@]"%9S*#I[G243XBU+K6!_*L;DIPLP8&SM8[TR(\Y>+8_]$$.WK[
M=VJ46Q3"0EB$.*_QO67TG9`5@<N'O*1<KM73%=\KV7@QQ;.2B_5\T$+;7D%E
M,%=(2Z*S6LAZFTOLH4-8D`7BK+)352HE?6HK[,.:P_YP\:,TY?_\"D_JXI#"
M=J0]1DPJ5^<MC5Z6/'O>!AE9AA`RLW^'W.JL`XV>G05"$9'VH;)L-S\AQ!*'
M_`3\2SWA*OHI/X%>K9:?4,B9=0K-U;S2D*698WZ3`JN!AFS[;ERU-L^S5/4>
MLV-7.2BDS@_I]M3:/H8U=@].=CEF8XXL8AT8&'+W&`X^$<4L4(W,4\^8EU;K
M^LQ;/;-+:IT_E'*0O3/5!.O8M`-J0K8/Y&_A&IW:-X:N.?A-369R\3)L+OPG
M)?`3G!E#VX?X.VRLV%P#?S<\W-9XF99BYV^<VJ3.W\Q=']@;/_#=]GD)>&;W
M=.=`QW/%^'Q<4N0/-Q>OM[^]_>+F_/6O%Q<LX+NG.^=VS6V$'3@MYQ>62/3\
M31VJWG&GM^P!"!^V7<W,=@2O0X2055;4@\S25JC+4/V3M&?P;C$W,N-YV+%3
M?,VM8J6U,TJ\B\G4<=U4R.Q@-ID*9J73QPAD':1\U0U`UF6HER<6AIT\.:&F
M(0(%;G%Q1+).9:\/Q^,Z<CSL%QPU3:_TKO#3DB-G\->L^G&8%&_%?V68^HJ;
M,.+'<1N\Y$SP2]@^]%N'CY(7^2">ZP]KMKLK\QIDV>E.;,9&F?C_0FVBYR_X
MB#*S8Q:5T<A8:A-2V)(H<W%E42[6%"=BSF0VS6<S))?<"/&^`"5MJ5F/,L.V
MF6*=Q#F6=&H1\T1HG=$/D["QWN'"5LGW;"7?_8M@/DSV_1TG>/_V:WJ"WAP$
M"UJW%_>A&AWA7<R+A09Z_H)/.I"',G\HZQI?W51V5@O.&QAQ4./2!_='VLMV
MAM'JQOYKSO><2HA/5R>HCN)R,^DBKJ-./8QB'DPZK8AYYA4Q#Y1@?B\SMXF]
M.T&ZCQ=Z'MNHL5Y%W5,3=<;9.E?R\KJHHS[&4(:!O4J\D]9+X,-]WZ.H8R)?
MF(FZ24%B??),U@V]%^;MVB(C>RKJ5-1-HHY9W7BPQZ%#-5%W%Q#W\9+.OD1D
MMQ<AZ<!F\W8.AY%H8=C8RN:4F4#(JY(N;!QM(@=K%J8=+*.\Y\;;DW2&P?ZA
MA,V4H02OBHG82]A<JY/Q>X(.7"J)$RKH/I6@^_*[K__^U7<B.K[9_OSN\Q]_
M>L^%^+?KR\N+UQ>]G=^7-Q?_V-Y@^9W?_+)]=WCNL-R_N/[]C^<WO,W7E]L?
M+MYLI5M;8F_DC-=6I?*Q!YJ_W%Z>_P^],Y:ZOQ>C`[9Y'6`S.@/`'B"<(9YE
M,)G-DH=LN[]L^=S:'LT^);9@&;*K1T<47;S3G]K5?W&S_<?%VAWNS#GASARN
MG*LU0LN(]/^$L'-G#%YE&%HFP)@O)M=@=N\L;CQ;<^`=5L.&4[ZWI3IT9P??
MW<Z<D]X9.\Z!/:ICMRIF_NS<6<"JA)+L:F()"S2LH:O!=&<E1#;#A9CQ@0BF
MLTZU*W?V[?DO5W?=69MSPIV53<PY0VC&1,<16WGNW)EG@6N)F36N/M*I9G;O
MC&T%F:AC^3H36X?&U7?VQ=P=?6A)+DP\[>U52[E'B%YP7@W[')<=-%E&<IBT
MS_6Y>X_,IV(2*&5DBCA6B\;>?8^'%N?"Q)/>(PPU:5H.B2E%1[S'.+M'L&1@
MLU9L1M[QX^X]X@".C41RLJ%(XVA_QWOL#6:^^<NA^QLGG7!O:>.)S)QK#BP=
MPG(T>^^/D(`V!H;*L2NFW-/X9N\/9\`,[-;&2@^[X^[M^V/N[?M3[HTB#UL!
M8_F),17GW)[,C,1KAFAQQ&#R.97=]P:AZIBDF0R[^'-?".OW)HN-VO+*;8W?
MG[0+E,":^,1[(;,,W#2^K61M*EAC[,_$\*??7XG8UW,B3E\21(*6FW#@CJYO
MSG^Z\[;&2:=Q&40XD;&P>^/F2MG=X1(LXI)CS"5Q<P8[\?=AO@_DB-V?3&IK
M250!5M_6'W'%KZ]_O..=[<\ZX>["1K!IH'BY8G#I<>C@-:U%[!4>,I2)='BQ
MR>[+2<M^#9YO%>HR-CFSNLOAG.^N+WY:OJG^Y0GW8C=2XE`\)$-PTEIMYUX$
MDX>'B*)6^W'?F_:U[(B_X*B)0?*77%97(9&QKK>_7;R[N7[]Z^7V_&;M92U,
M/$EVA,3\0`:2;,+F9/<YK3(0E9A?A+T[C=]/]X@=VV'+9ID#;(*N?2_>(^%Q
MKMY>W^`B?[OXKK/2H3W\P`].N.?*SJ60WQ'K$!</97+WO0:H(XF`SSY&J)AA
M['$UVPL"<S8+`:D]&WVN[P6+MW!H3S_P@Y/T%ZP^%A1C)V`0:C3W^CW7#0$>
MN&W#C(/^;4K:O^?$DCYKLZDL93&M`<3!>_X25C`4S/=O#M_I..VD=\KJJ<1$
M4;R7U"]O+G<\!&6%E0UKB<W:A]_/Y$XJDL(?V"\#)W*K]_>GR^WO>R]H^0X7
M)IYPCX3"<)4%\=`C8:$.@G_B58("0?YZ]L6"OIWK_C[O+`[NV5F;O?I]M:OR
M:';I_W%YM2Z.;L\[24N#M(S.2VC<P<3;T[(K;:3D'"&^@R,&DMNU_MB;">O3
M,WK.MM_1UCO>XKCX#O'DXM23N#&+V9XMW0U0.LO^F[3,SS25F$W07VS=XT8:
MDWB]F5+(A<I.4'>\R?'B_W9S_?/[JY^.O-5Q]DE[3*ZF2HH[,UO-_CX:Z(R0
M+394`HR.?9FG=0M%D-H>^Z$:?*[KVMS>]7___K?MS<\7K^]DTN5?G,:M4-X2
ML5M-A(Z0A]3CV<Z:B'S%)Q*(W%=V];RZ,3"JH2$2<ZM&Z!IE=9=I]_"7\\O+
M]W?XHI9FGJ3O^21]T"+LI^RY<^S<9=XP281N<;S@Q$R8/4\4[I)OG>\>YAFT
MVK3.L7\^?TNMYVK[YF(6GUR^S^6YIUE9N%'#]B(LBL`JS'M>#KD-_#_[(7GV
M"]G?8;*#%0;KBBF;KM_I\OO<N?HA/''$C4Z1C!-VTA1+9E4=:_533G5W)X4E
MC5V&J5LP/DRDIKY[GX&.>>*U8!=B,=XP8?$^+]^_V^*RSW\7=-CE&]R9<Y)5
MB?T@6L/,V,3$>+]O)U.!2(R5X^T:K-L].12)?T?L*&B-X-K:_%3+<FBX:LD;
M.GQC/;7HA%V3?;X,]W4'FS&6T-/O)M^&964`(3'8&=_46RL3O\WTCSBN4.ZM
MZSS8+_KBZNXWUN:<IJG;!&4S!0A!S]+-W;7(4`VV^(*W@MMB@_Z\Z[4)&Y@V
M5-$9EZ#?-1^0+K!_+];9K'][DCV9Q2N-1RU-@F*T>[(2BAOD//27D.AH-+<E
M")BR&OJ`6=>1W;H._O7EQ?GKM1?4OSS-GJ!!##:AQFGHTMB3$F0CJ'*EA.@K
M%I?;]Z?%)*A2$7IYI+?&KM_+U<\WYV^E@\;J'<VGG.8G9")H8'3+L0G*`#73
M[XN^;EM8!TQ5!/+>W_83!H/-D"J9I^&<W:J,V,/%7KZS6^#9)V@DKK(7@?6"
M[@/&B'MZF)6VNH&7[6)))>WNU64#P0^=!?9#\`3G[.KYTKW=PL1=OKL%Z-P3
M=NB8B/L16/U0*.IV^<M+#PK6;D.F1&FMOWM_8$!7B3$8'38('WU9]X..6)G+
M]S6#TCPER@>ASF:JU06JO6%7^I6-@]*,ZTS%&<8EXAZ/\8:+HTR'^@V3UN7#
M]S,#$ER_JQVTP1/6(FP:O`:8!'C<T(3+?LPH>,/L;UASCAWLAXXD,\D.=2H$
M@M)%NE/CNC:U"[FV=FN[L&PG[%F,OE>78)['Y.D]W']KF5=KV/45NW(KK]WQ
M72]#=2W>V1QT:>7&=G&93O!;$YF:AC=D>8&^GO*>]/!LB`+I66,P[$RWYV$)
M&ZQ%WC3W-R:3Y;@J\2=LE96;FF&OG/"F8$ABDX(8+X7&FMGW[T;LLL0RQVY,
M;/4APWYFEQ:&76"(LZ,-5NSZ&MP!5%B^J3W,A1-X"V^)WC#(<:+:I+UXK,.+
M8,**9\068L.7/1_\6NO^I?L:6ZHOW].LX_HINH94W,.VQ-;LV+5G[WY@&P?!
MBL81B([B=]]3(D=%W`_]UP%BQZ_[J/>Z*J_<U7[KY1-L$@]I0&3K!`F/_:GN
M[LEI0\65L4D8T4G>Q^Z>!;:SU2<8,\2"B;!1RRI7[?9.7;^U>7_5$[1=1AJQ
MAW*AL63'[.ON[,12G(3#N5?;6_D.^#5!QJF^0W-W;IV[6N_$E3OJ?15/D'P$
M+TL.8@TRG0')?8LXL7<*^\%#!'B7TBV);H@,9)B#)0ZNN*XWC9WB5FYF:B1W
M@GR`WLUD,%P'R\+C7@22F2@N.+:8PP[K>BQ\1Y(OMR);NI^I)]3R#<U[1IV@
M^25V3T\%DACF+1ZRW5]K8)`B-5N0UWB9MRTKJ,,P))GC@?O%Y-4WM-\A9N6^
M;O61.>%]&:(Q)A@EV&U,2;=B&\E#"9)6/<P*\W%/K\4!2M='HJ?@]^N<=*M]
MQN';FW79.&$?]I+)'0)[10ZU<+MQ5EC.S#F'Z5+IV]_WAK<,2N)ZT[<&[6+]
M_F[5\*_<X$*M_RD<YR7G$]<(GF&NZ)[ECV]H=;%!!:SE\0U/=[A<,'[W'3:/
MX#'W.-3VGI*[)]%4+$`:SW5!IV=`E5*P,.G?V;UX^5IUZ-)=WJK-6[[%A1*^
M$]9I$2Q<.BVB)S/MRTVVNV>>C6'?J=B"3WO^0[;*2.*+2B$?L%GVBG`.W=U#
M>+>9^^6<24YRA"/-QKUWQYZNM(RAW[,$9#]^&C8"SY$3<TZ]IX?\CG=WV*V]
MGYE_B@\Q4>[1BF1B37.:S7?OYO)ECQ/F",-XV[^SY2SO_3MK-;9'I@4?F'R:
MA_MQ\H+;Y=^1&+PPZ20KX)$R@W<N^_#[>ZC<8/=8N<$[E[V6'+PPZ:2][Y&R
M@^6RCTH/7IMYVAM\G/S@V]=^<(D^;(9PE'Z&\RSAO'>7#Y0A/+OV`RG"2[-.
MLE@?*4?X]G4O)0DOS3I1!]U)$A[`H!\Z2[A=]X&4T[T))^T)CY0G/+OD`XG"
M2[-.>F./E"DLUWUWJO#BM-/TZ<?)%98+7TT6GG][4N3PD;*%V_4>DRZ\-O.D
M?)^]=&%7M[NY!@^4+RS7?J^$X;M^<=)=/U+&\/H]'-SE/T[.L'NLG.&=>SB0
M-+P\[Z3W^DA9PZWSU#%IPVLS3[+M=_.&TYYU\6!YP_O7OIHXO#+QM-R:Q\D<
MGEWZG:G#ZW-/XLI'RAU>NOH#R<,'IY]F]^\F#]NXL^,\6/;PT@W<D3Y\YT].
MX]K'R1^>W<1="<2K4T_S_N]D$)NR&P%]L`QBN?AC4X@/3#[-%[*;0IQV;;`'
MRR&^??GKWM;UN:?IB8^31=RN_HXTXH5)I^5E/4X>\<YEKP0Y;L\Y+8ZZFTJ<
MPI[,>:!,XIVK7DLE7IATF@[_.+G$[;)7DXEWOCZM5FHWF]CY/;GY0-G$<L&K
MZ<3S;T^S-1XGG[A=[^&$XMMS3O.9IIV<XKT*F0?+*):KOC.E>&G6:;DQNSG%
M:3?SXL%RBN6ZCT@J7IYWFDS<2RKV>WOV`V45RY4?2"O>_?ZT*.'CY!6/5WPP
ML7AIUDDK<C>S./O=NWNPS.)^W8=3BQ<FG;2'/5)N<;OLP\G%M^><EN/T.-G%
M[:H/I!?O33CI;3U2?K%<\AT)QK?GG,1CCY1AW!K<K:<8[WY_FO[Q.#G&[8KO
M2C)>FG62Q;*;99SV=,4'RS(>K_M0FO'"I)/TX-T\XQQOY7X^3)YQN^R51./9
MEZ=5:#U.IG&[W/54X]WO3Y(4>[G&KN[)]0?*-6X-(0\D&^]-."W2MY=L''8T
MP@?+-FZ7?&>Z\>*TTRI]'B??>.?"#R0<+\\[:6=^I(SC=N5'I!RO3#R-\W9R
MCJW?KS9^H)SCA4M?2SI>G7I:?&`WZ]CM^H\?+.MX&1)DY28?,N\X/%;>\5+W
M_X/W]S`^\4?*/%YH^'WPYA[$"_Y1<X\__P'_^^[/7_UP]N7YN_-VE9]?_7*Y
MG74X_\O%;_^+H(XR0V[SL[-OS]^]_K5-'[N`7U[S3WOK60R_'[[@C;_]PV=G
MYLS@N3/?Q?.3]Q#TF9^B,9$4?_KV'0TR^0YFF27!7X7?6$\[CQ\BGASI<#QZ
MNBR_<9!?),SBXA<$\9&?N&@<?T(=2'X"#2')3[PQ_!O+O<I/QDNC@.!/?,I&
M?N(EW(L/D)*!A-!Y_")@&<E/`@0&?R*)+/)-P=[.;_IMXBJM_`2,6>0G,".B
M?`->E)]$0DGQFP3%F\2"2?D%=LXJ/Z&;@3\9'QES"N0GV1@A-GOY299$-GZ`
M]<Z?X#*#_"1+G@4^%-B^)'3#\XOQZ<,0+?Q)8=-O^:9`&/(;6`25!-N<_`1B
MW\E/Z"+B3W"927Y2"_W[TCR<8(.XR%1(??`R&BV>"KNMYRPMQF&T.H'RLIQ.
MP"A.QYX:.-U&,#.IK`?0`BWQ3%"6A=A<.-WY$#G=1>LXG2H3I[L2DL!R&<L_
M<6&5T]NB(IBZ]9P.LT7ZG=,)R^EXM(&$.>ZD'F:=8*S;P.F!5@YI"87396F"
MV&(Y':9"X71(V2CC3&DFA:7.Z>#T1,)$"5*J#Z2$Y2&5!0Z*M\'I3(PFP2+B
M](PU*G]C77$Z<;@$<QVZ(J<S_DU"AS&I<`DHKH[3"P[+Z:5`VP:M$#LD^);3
M*SL8G0FB5^5T;)R)TZ&)>L$]:^AG%H<A)?P[*=2@**AH);,M/591X#P(+O92
MM[9D3L?##IP.O<IR>N-85B3$*&WHC1-B2Q'T,.QEG`XERT7I4@]M@[1`V6?S
M>^.D![XME=,;VSOV8/*<[F'&RO?,'"?,FG&!Q%;#Z<''S.E83X'3L;=83J>;
M73#DC)P4ST&@S&#0%D['E4893U7.'DNLG)Z,2R30=SD],8=/VLA#RR45$41O
M39(GF&%)D\!DYO3L(;=):9R24ITB+<ER>C%R5!@+0:C(,5#"W)'2F4E:DCS!
M:EPEP3OD=)BM<K9*.XDTU20@O\2=/Z.KUO._%B^;U">\5%!L5I$4FZY\7U+@
M;`LCF@2&"Z=;[DNDT!XXO<E44!@%G(Z-2PAV-TYW'F8!*=83I[M4*Z<[V$*<
M1RV-Q$+G)!7!S#17O%[2W"Z6DI33L9T'$D>11K\MQ`HI>)#38:-83@]8KYPN
MXITA=C()\WFP8$D)V$Z:N:1`&94]8WLVGT@<'S\HEA2GTV3A]+9)@)8L*`WX
MDU]#V_><GG&Q\C>8A-,SHZ:D)5M.+VT:MO8@5'8:4%9WD&:\`5(BQA(#POC:
MH"`BI[/W-J?CS5=.AQF6.!U*!!XX4UX"_\MD1%*/JR&EWX`4E^9)&7\](TYS
ML"3.9$Z'R1(XG9GLG-YV/5!H*)R.2Q8"NX;3'6Z0TZ%#.DYWV51.%Q,)E+4,
M)+#,.;UMG;2PP(2D!+$@+3ES>H`J3@(]G-.9LL'I(4)!)\TPN4@A53A=-F`Z
M`2!G2)GL2PJ%5L;QM#D=_%LY/9F02)QUG)Z8S4_*_#Q2V<9!"Y@.%"^-7V<'
M$YS4%R-_0Y1Q>F;6&VDIEM,+7R;5<=NHZ`*@K!4@S>`3T@(E%A3F5R6!0.3T
MRK0-4KH)2;--G%Z9FW3&VHK(_U+7(:5V0DJ%@I1*`"FW;5!F!9%PER3E]D;*
MC8E4]!)0[@6@A)HFH?PEI>`DI<@CI;`BI90!]5R>(.1L4E%NV`(/S$1*-B#E
M^@7%N@LD7#.D?-FD?$VD?,"D?#*@HB*!\&I(>1A2_B-E`AMI*973F9=)XISC
M=`*)<#KKG3B]*5J@3%,%!6OQ:QZ$TP6UDA0;#J<+:"5IJ9;3V3&-Q+D@5+0U
M4%B-G(X;E$?!:W&"M!<K"<%#2%FS11ICY72:D`+(A^V,J*34^0C;A_V-E,8"
M*9-A2<'F1'PWI0;.MB99$BC\G`[;(G`Z(=PYO6F.H+!D.9UF$PD]MJ00%ISN
ML(5RNF.R$"DS;4`]A0B(<Y73F_K)3!QL:*39"_P\'R^G0]4,),X;3@^P03D]
MQ!0X'8:)Y?2`'5KP5ZG$@CCLV:0>PHJ4P5%22"Y.CRP^`4VP$$B<=YPN*8VD
M,'0XO:G"='@:07?-1JZ5KYK3<Z!F#`JU@-.A;P9.SY6Z(_W9\KP921(J^C0H
MU#5.9Q$=ITMB,RCS`DF@7'!Z#=S!05D'1,J$$5(&Z`DX@W/3?X(=AC1P:V"7
M$JP\@:/!DR2M%*3LXI0)L`I!E3E=0@RDD%V<WG1[4'I'S^A9RD*8ZT`:N)PS
M4X8<IQ.;AM-I[7.>-W(R/-S*Z<U``,7SYG3(>B/?UW98%GZ2,)A&BK\Y'1IV
MX/3`O"12Z%&<+F8&B(.Z3(I?<3I92<:QP7!ZK*9R.FU4$A<<I].%R.G0"A*G
M-V,%M$)Y!,WMY&1(3L>YY<%BOY&SYAP"I^=J+:<7(P^PN!"$BL4#&J$>D^(6
M.)U\S>DL+B"!"LCI1/3A=):)<GIE?)04JJ$[H].S\+\.!@`I/7ND$?*!%'NF
M)ZTV<#9V+TL"^YS3;;"!TR'I+:<WZXNQ:.C#H,S6(X&,X70\SLCID"&.TQUS
MJDBK39SGC?S:NU`YO9EP1`Z`QD\*\T^^AZCB=`9&26`4<WJ`(<OIN._`Z1)?
M(V51"J@8@B`PJ#B=.<2<3H$GXU`#.)T%59Q.P&,29A.10LGF]`1%BM.;.5F8
M96LX/1LY&L4FIV>".I%BB^9T%A]S.O9KR^G%R!/!<PA"Q28%A?#G=!8X<3JE
M+Z=C7582;%R<SI)+3J]T[I%"('`Z9`Q>:B7(%?\+B5A(L5HS*=.>2%G104KW
M'ZC%VR4!KW$Z(PZ<;@DM?29MXPNG6Z()@SHN>A"\14[',2*G.Q@-G$Z'(J>[
MZA+G$5R*A*5<I&)DL_D%[#+2#(V4%!L*I]/]3N+P_$F#RYS.`FY.#SE93H?9
M63A=3'40!].3%!S(Z=R69!S*&J='5F>")E,3"2Z-TZ']5TYG1)?3F\%?)=[$
MZ=G(U]S<.)WA)_D;AA"GYYP"I\,PMYQ>C-QB<2D(%:\!*.Z<TPL#=J0,<IT1
M1;?R-3&Q@=-A'CE.K['*/=6<$J=7^J#/+!U/\E\^/U*8\$)3'\]]O+9Q:]NX
MY1Y,2L64E-8::>[CM8T[V\:Q9U>A,#R$\OV0YCY>VSBS`H4Z.6WSA=#-9.3T
M/K<_:QN&C)-AO$ZY*E8\"Z5&0)K[>&WCS:5BF#DL5P7ND;.S-%!H[N.UC;-,
M1R@U"](@IZ/[4&CNPU6&LVW#S.$1"MDAE(N.-/?QVL:+;>,L+1`J#AXZE8R<
MO>0^7MLX!+V,,U`DE!*=-,GA&!X32HO8TJ%DA7"IDP9>//U)?3SW\=K&K6WC
MENH2*6T(4AK6I+F/US;N;!N'S*A"`ZP%4K(2:>[CM8U[V\:IHI"(VXH>)2NG
M]^WHHJ19>I3:,#A/KBIPFR*E\D::^WAMX\W[17R\(E<%"TC.SA"PT-S':QMG
M+:M0*H&D[:82W06DN0]7&<ZV#4-EE*O"YBAGSY0/I+F/US;.VAZA]#J0BB^.
M/B4K9R^YC]<VCCU9QB%^Y*HJ-U_2U+[.?9C."TNODA-"J40*>T\H+#6AN8_7
M-HX7)>.6FBTIS3U2^D!(<Q^O;=S9-@Y-N`J%EBJ44H\T]_':QKUMX][)</,P
MTJWDY/0^M^':AJ$YR#"$I%P58TE"J6>3YCY>VWAS5#J&KN6JF),J%.)6:.[C
MM8UCN<IXHKY.&MJ?].R0YCY<93C;-LPL-:$AR=DS13EI[N.UC1?;Q@L=1*3B
M-J5CJ=U\R7V\MG&H3S*.G4+.5ZDGD7:2^[#\3==2(]Q`2`.L!M+DK=#<QVL;
M)Z"F4!HAI+3,2>FN(LU]O+9Q9]LX:[>$!M@-I-R@2',?KVW<VS;>_RN^8-#D
MY>Q>CBV&#RAT/!G%;B;7%*C[D=(@(BU]O+;QYE&64C&Y)B8V"$U>SAU+'Z]M
MG)EV0FE8D08Y;:(/CK3TX?:$LFW#,,/DJJ!QRMES:E>=2Q^O;9Q)!D+IRB,5
M_S9H\G)V9EX(K6T<>JZ,8TN7JZK4:$G;BZFE#],C:"6J)H0[/6G([>_$G8#.
MI3Y>VSB$GXQ;6HND=*&0TK%(6OIX;>.LTQ/JN4-(H"L)I29!6OIX;>/>MG'O
MY33-:T_X@2"G]Z4-US8,=5R&&2\42C6=5(0FW4M]O+;QYORG?\G*5<60Y>Q1
M6)'^I3Y>VSAV`!E/M(%)@QPFR1NF?ZD/5QG.M@W#8I:K8DF^T/XS]K416MMX
ML6V\T.M**J$(T!3D[*7T\=K&89/(..LRA-+X($TR#4=MPW3>6A9Q1"$2R@$-
MW`F8I\Z=@!ZF/E[;.+8I&;<T[$GI[2*E#YBT]/':QIUMX\YSAP`-W`I`J?21
MECY>V[BW;5R4N[AI`9;(LC`YO2]MN+9A6$XR#!U1KBK0HB*EFX&T]/':QEN<
MADXF)\>!F2%GCRG*V6/IX[6-8[.6<19B"0UMF)YMTM*'JPQGVX;9ID!HJ'+V
M3$V6M/3QVL:+;>.%#G)2B1J!IBC'*Z6/US9.)&NAWLE55=J)I*G]6?HP_>PV
M;23X1#<3=XC$PK@@-'$GH)NIC]<V#H5"QJTH.*!T3)+274]:^GAMXRS#$RK;
M)FBH<CY'_9RT]/':QKUMXW3ED$@L++%+BIR>?@^2VH9AY,IP$!8'I?%+2H\0
M:>GCM8VWD!H]35ZNBHUEA*8D9X^EC]<V#K5*QE._G/;KQ!@$:6FC\D>V;3![
M+Y<$>UM.#4-$3@U52\:+:>/%MO'"0`:I1/=`4Y)3E]+&Q9E%:MLX#!JY)*;1
M"VVG!9]BF'XF#N>-!`G9<M\W&KD19(99K=#2QJUIX]#\9-S25T9*#S(IPRJD
MI8T[T\:=;>.L/1$:C9P>]I6<'OJFC'O3QKUMX_)PZ&HR<GJ?<ON["!$/':EM
MP[#2Y*H"G12D]-R1EC8>31MOH<_,2*M<%=M$"$U9SAY+&T^FC3-K4R@]@*11
M#I<8+"(M;3@;&<ZV#6<?Y*I8(2TT93D[M&(9+Z:-%]O&"V-.I!*(S8RBR]E9
MCT0J?D=2V\9A>\I55;I>K"0I"2D<IK.)P^RI781X;A#T-G$C*(RU6J&EC5O3
MQEDF(Y1N35(Z^TD9`2,M;=R9-NYL&V=QK-!HY?2PA.7TL`UDW)LV[FT;EV5,
M?Y.5T_M4Y/2,75FZF]IPL&T8]K1<58CM;D+J\TH;C_TN6Y2Z,-PJ5\5,):&I
MR-EC:>/)M'%8*C*>Z*RUTL9`".-ZI*4-,SY'8MLP^XX(C4[.#NM>S@[[1<:+
M:>/%MO'"\""IQ,P+@^AR]E+:N+B(26T;9UJC4'K)2%,;+ARFQXG#=2/W4!E%
MST(C-X+*@*L56MJX-6T<UI2,6WJ@21F7(66PDK2T<6?:N+-MW/DHYW'1R>E=
MJG)Z6'$R[DT;9_ZV4-_^E$P`UEY7.;TO,BQ^;U+;AH-/<E6!KC]2,2XK0ZXR
M'DT;;PD%E3%7N:H8G9P]BLE2&7.5\63:.&Q*&4_TJY/&1D03KIN6ET"O4R.V
M#6>?Y*IR]'+V+.I592!=QHMIX^Q8(I217%*F-Y#*IET929=Q\>:3VC9>?9*K
MJG1HDLI9H:6D,V<82/="G?S7,Q^!^4X0@J24+Z2EC5O3QJUKXY:Q`E(&T$AS
M.TY+MF"B4QMWKHT[O!FA>*1"^2Q(2QMG&QFAKHUS:R")G68CI_=%_I0(!:EK
MP\%GN:I`'RTI(Q>DI8U'T\9;Z@>SF[)<58Q>SAZSD;/'TL:3:>/)M?'$"`AI
ME-.Q;$YH:</]XK)KP]GG]G<,<O:<C9P]ES;.%%2AKHT7AMQ))1&%3B<C9R^E
MC4O<A=2U\>JS7%6EYYFTW21K6,X<<YDX3*^3%4*''6G$3D":;1LO;9S9]4)=
M&V=-A%#&.DF9`$!:VK@S;9PUN$+I7""%]2@T6SF]*VW<FS;N71OG)DXBZ35T
M.EDY/:-#CME,;3BX-LQ:&Z%TIY,RR$1:VG@T;;QEZ3"?J<A516A/0J'Z""UM
MG'5+0ET;9]69T"@_3TQK("UM6-81G4YM.%,7((6H%YJMG#V7-EY,&V?'4:'<
M84@E9XA.)RMG+Z6-2XB,U+7Q2KE%RB`!:6Y?%PXSH8G#]#HY(<(-4NH3A&:^
M<68TM7%KVC@SNX7*,V9*$V_626,5H:6-.]/&G6OCSF.'((U13N^RD].[TL:]
M:>/>M7&J6R22">6DPDUHFRUQ/U+7AH.O<E5,9Q;*>"!I:>/1M/&64,6DIBI7
MA8N7XS'[5&AIX\FT\>3:>&)<D;1=9&(&"FEIP\+Q=#JUX>RK7!4+O(1F)V?/
MI8T7T\:+:^.%B2RDDMY%IY.3LY?2QB6:2>K:>/55SL?Z"J&YD<)A+VUJA;I&
M/!.RF-:$G8`4EK;0TL:M:>/6M7'+8"DI,PA(F59#6MJX,VW<N3;N8*,(C4E.
M[[*7\[K2QKUIXRS?%BIG:SEK7HJOA,I<"="2NC8:@I%K"HQ1D3)P2UK;>#1M
MO&6^T>EDY)JPR.1X[&8@M+9QEG@)=6T\,0!,&N6TB;E"I+4-BVAF7E,;SL'(
M5>68Y>QLR2*TMO%BVGAQ;;PPY8A4\O"8V-3NLM0V+F%G4M?&V<-5*"-OI%D.
M6RN'F=C$8:8V!2&!5\?,IMS^SMP)Z'1JX]:T<>O:.)N0"66J!RD3H$AK&W>F
MC3O7QEW@#L'<IBRG9UV5T-K&O6GCWK5QWT[3L@N9VQ3D],*93&UJP\&UX1!L
M&V<XD90Q=M+:QJ-IXRU)D4XG*U<%>2!GQTW+V6-MX\FT<>;*"V6LWDFK%2%,
MZR*M;3BW>\ZN#>/1R57E6.3L;)4CM+;Q8MHXV\H(9788J:1,,KLIR-E+;>.2
M(4#JVG@-5JZJ,DA*VAYUK1QF=A.'F=\4A03N$$QOXD[`]";N!'0ZM7&V3Q7J
MVKAE`@(ILW)(F:M&6MNX,VW<N3:.!5&%QB*G=SG*Z5UMX]ZT<79D$!KD9RT1
ME`E.44XO,I3Y36TXN#8<@I.K8DL_H4R'(*UM/)HVWO))Z71R<AR(;CD[EJ><
M/=8VGDP;3ZZ-)Z95D,8VS`P\TMJ&1=^)TB]2:'!R52QW%YJCG)U5+:3%M/'B
MVG@)[1VT[%:F.+73E-K&)9F#U+5Q5JD)93R;-+<_*X>9XL1A)CFU/P-W".8X
M<2=@CA-W`CJ=VK@U;=RZ-FZ9*T+*!"I2IA62UC;N3!MGF;'0P!V"64Y5SL<2
M-*&UC;/UF5#7QND6()&<768Y)3F];Q<M&2JDK@V'X.6J`H/TI,Q<(:UMG&T#
MA+HV#I52K@J;K)P=@D3.SOI-TF3:>')M/#$#AK3]Q5"UD[).&<URCNS::&9@
MFY2!;5(&JDEK&R^VC;-7CU`&MDDE#9E93DG.76H;EZP;4M?&V95"*`/;I%E.
M6QG7=O0Z<9AY3ED(X]JDC&N3,E!-6MLXRTZ%NC;.?AY"&=AVK8V7T-K&V6M0
MJ&OC[`4EE(%M4D:J26L;9[LDH:Z-TX%#(LG53'3*[>\J1%*)2%T;9C\'H0QL
MDS)035K;>+1MO.5H,],IR%5%!K9)&:DFK6T\V3:>7!M/#&R3)CE<8J2:M+9A
ML2&8Z=2&<V@7GU,?9Z":M+9Q=NP5ZMHX&Z@(E8QQICIE.7NI;5P2I$A=&Z\,
M;),RL$W:#E,9UW:"Y.:%DL.8Z\0=@EXG[@3,=>).P%RG-FYM&[>NC5L&MDD9
MV"9EH)JTMG%GV[AS;=PQL$W*P#8I(]6DM8VSG:Q0U\;I:B.1/'AF.Q4YO6B0
M]#JUX>#:<&!@FY2!;5(&JDEK&V=O&:&NC4<&MDD9V"9EI)JTMO%DVWAR;3PQ
ML$V:VM>P2H=BJ+^?7[Z7:BBF%D0IR;"U56Y0HQ3:8KV22R0U+M1OF<$06^5,
ME&`(96BR4G'#()V8LEY*HJ!GT7O&C`Q1#*48B#$OJ1+BBV-NAZQBFMLII_Z!
M'FHC(>3(GT/M8^C<2$)EJRGR-#R9\B&9\&)NTT-.^SI*I1*,+OIO>D$0?\P&
MV;95_ABY;$^S@+?!+<1*>Q*YK2I1&,IX&;>)#@?:PA+-8_!6YC$5U4IM3I2G
M%EIN!-\9?<OT#,9>3B.50VS1ROF0EW332MU,DKH9<:O13R_E-MA"I$`I9R,E
M0F#>-B]+*(RZ#UT^].=+90RS^&6^ES@?[=<B?[?\!*I4,D]\RN1Q*1&"+)<B
M'G9,L*WV1TJ#2BL\@N4BQ3R$+[!2.B3!0CK+Y&2Q)2Q1':3/F"(I20&2Y$:(
M;T8*D8+D/%";E#*HX,4Q27^ZG#6PYXL4-$FLD^:C/-HH@5K&P^7187^3LSCF
MG\HK$5^>+EQ=N+IP=>'JPM6%JPM7%ZXN7%VXNG!UX>K"U86K"U<7KBY<7;BZ
M<'7AZL+5A:L+5Q>N+EQ=N+IP=>'JPM6%JPM7%ZXN7%VXNG!UX>K"U86K"U<7
MKBY<7;BZ<'7AZL+5A:L+5Q>N+EQ=N+IP/\+"'6#)OG]]?DE8,L&:>[W]C?B2
M]\`'^[>K[?8D@+#Q`(H0I@AABA!F%2%,$<(4(4P1PA0A3!'"%"%,$<(4(4P1
MPA0A3!'"%"%,$<(4(4P1PA0A3!'"%"%,$<(4(4P1PA0A3!'"%"%,$<(4(4P1
MPA0A3!'"%"%,$<(4(:PJ0I@BA"E"F"*$*4*8(H0I0I@BA"E"F"*$*4*8(H0I
M0I@BA"E"F"*$/4>$L%<TH1-=._+)\S6U,6Y;KZ1NB#X.?F*286Z?Q&"53Y7N
MQ_8M5KG\--#7S$^X(=]^:CU7[RLCVQ-DP"NQ^[W\P!O/U_F*KH)`:XR?H"OB
M$?,3Y)QM8\PW"GW,ML,Q]RK)%3M&EEZ)6X%1(3F5R?WT3I+9Y"JIIKUB,DH-
M[<+I9&\W"`N1N]PK*7^T;1[8(;:#)*@9-?4Q[J8RK[;G`.:AL.&G2'GY2M)7
M&`IYU7P*11XPW@Q]=?QD$WV(<OY"SRT_96Y;_."C:Z?"W5%SDWLHOCU6%A/D
M]N0L,V';D_,Y#T\DY_:A,"@BC\93&Y6'$QCGDX<CX2<YL*>ASD\L\&H/K+C2
M3TL&#NW;:OIK=10Q\EJM:0?QQ="5^DK\.(RCRPNVN;]J&ZGNRKMVKGW"*Z'K
M5JZ]V/8+"-#<7@!3]V.['VRB4>;98DQ;?W1%R75:+S[Y5Y(BE=I"L%YT99DF
MGA!^HA'0G@7=E6TY0;-)MIV6"F9;?W0[RR=;V[O`*PE]ON'^(,>HG3GHTVS'
MP'2;K;*3LI.RD[*3LI.RD[*3LI.RD[*3LI.RD[*3LI.RD[*3LI.RD[*3LI.R
MD[*3LI.RD[*3LI.RD[*3LI.RD[*3LI.RD[*3LI.RD[*3LI.RD[*3LI.RD[*3
MLI.RD[*3LI.RD[*3LI.RD[*3LI.RD[*3LI.RD[*3LI.RD[*3LM-'9Z<'0O;]
M_.J_+D^#]IV.H-B^BNVKV+Z*[:O8OHKMJ]B^BNVKV+Z*[:O8OHKMJ]B^BNVK
MV+Z*[:O8OHKMJ]B^BNVKV+Z*[:O8OHKMJ]B^BNVKV+Z*[:O8OHKMJ]B^BNVK
MV+Z*[:O8OHKMJ]B^BNVKV+Z*[:O8OHKMJ]B^BNVKV+Z*[:O8OHKMJ]B^BNVK
MV+Z*[?L\L7V-.)U+D'*?P`!ILXFM5/-`[$I]48I,N9;Z'LN((=,O8NWU/#Y(
MV5*6Z"MM7>;<\4.H?.FT=@OCP1S)=`HQ&8,YF?)KB01)X9"5BATL4\:8F$;"
MV@<I=BJ,-M.#8&@MT04A:BM]%S!@6CV?81E'*^/CCMQ+()F6V@H$P>/M@V'F
M7ZM&-(YW*@?"E3FY1CS#=HY"_9WNC$+S@WZ,Z.1A\.7'TNJU&(CD2*1+34JY
MBCP$5OJT#U(_R`^.%A]S=0R5*";S,*]?RLSP"MI5X.2N5:)"%7:]9M$RL:85
MY>$)]P)0*+FFU?-A$^F%@LS,M[VRCUN+5.757N.')Y):-:0ULL')25PMK:*0
MJ:"A%28:K.8:^\<LB04R`<*Y71#D:!V>>BJ2["$?(5Y;D2D>M:O]74"1;:5R
MAK&64N2MP5#(O'7R90WMC=(Y26]2">UE,SM?'ASV/=L^&*KV?`S>RH&8SB8/
M#CMOB.V#Q`;Y(:3<WV.5A85'T<X%\6UJK\W+<AG.F58DA\74ZM9@X=!,X(-.
M]+M+N6:5=ZS\HORB_*+\HORB_*+\HORB_*+\HORB_*+\HORB_*+\HORB_*+\
MHORB_*+\HORB_*+\HORB_*+\HORB_*+\HORB_*+\HORB_*+\HORB_*+\HORB
M_*+\HORB_*+\HORB_*+\HORB_*+\HORB_*+\HORB_*+\HORB_++(+P^$M_K]
MK]?O+W_:WIP$N;IS$$5=5=1515U5U%5%7574545=5=1515U5U%5%7574545=
M5=1515U5U%5%7574545=5=1515U5U%5%7574545=5=1515U5U%5%7574545=
M5=1515U5U%5%7574545=5=1515U5U%5%7574545=5=1515U5U%5%7574545=
M5=1515U5U-7GBKH*O:A5^10FBDHY319=2JIAI/8#!B)]BW3&28T(S`'3"E3$
MXR3&N52DB.IM91/A/-B)26B1`"&CQ?0Q4F&G9Y6I'?([IDS*.+-QVM]2'Y.2
MA%H9H_)2F^(EL87N-;F>U'Q2C&U)A8ML`RW]0$Z;)#Y#WTY(K2!&KC:*PTNV
M1KF;2(W1BL-)JG>B,ZV8AQX2YF1(:)ZJ&OVV-*>+/!UQ%=$1ZHI4&'E*5",Q
M+!>D+,FWDCO\H+8J3TDG-!(`K5+[Y%MI*'2"(D5Y+-M,4D\*M=46J;$2]8@N
M"DMWCY2C4D=@1DVFTLI4&]_*K@*TVR@586![*=J"DMY*U1A0E`+5X*3&#^+<
M28$I#A9;%1G=G#("/4WJ4V&#!RDGI=`I<I1<Z1LUDA,B/\*[DPO&68)I)6>2
MLR`?:(/+5ZU.C"M<BM^PQ*D9\,H3'<Q&LFY;U1GN,[?R,R>_3L90L6."D*36
MT4ECZ$!CBI"X5)DDE%IM+/<CJ6+39:W+6I>U+FM=UKJL=5GKLM9EK<M:E[4N
M:UW6NJQU6>NRUF6MRUJ7M2YK7=:ZK'59Z[+69:W+6I>U+FM=UKJL=5GKLM9E
MK<M:E[4N:UW6NJQU6>NRUF6MRUJ7M2YK7=:ZK'59Z[+69:W+6I>U+FM=UD]E
M63\0`MU7ES]>__=)\'/3$11[3K'G%'O.*O:<8L\I]IQBSRGVG&+/*?:<8L\I
M]IQBSRGVG&+/*?:<8L\I]IQBSRGVG&+/*?:<8L\I]IQBSRGVG&+/*?:<8L\I
M]IQBSRGVG&+/*?:<8L\I]EQ5[#G%GE/L.<6>4^PYQ9Y3[#G%GE/L.<6>4^PY
MQ9Y3[#G%GE/L.<6>>Z[8<X4:%#_45CP##9CA7'[P-;=21<_`,3](SHD13@Y2
MO@,%5*IS:#&UHJ#">ARIFRM6*M0@8F@VT4JO2>JEL*LD*61*/DJQG;=1ZMT8
M/'.M3$J6@-1+M2G83[D=&-%YY(HAR9)4Z-''(+5UN('2?Q7['$A1J82"!D6K
MB(X+8Z54#[I6E?HV+`N36EU7;>5+V+098>4'+G#.30S,,_=&7$7T@WB&VN1X
MP;4#)R_E@=C:DV\?,D,#XB3ARV**COB_Z"YQH5\@'P(_L&*P7;ME;)`?0DUM
MQ&>Y4L=,./D5'5RMKJR6U'XN=C\_2"HD'X:E-T0>:I(B/6:\2]DCWEEMQ690
MY6RK+4M.C@.=W\IC9OZ[4+"NU"MZIKC+R_*NC]"I)Q5JUD>I<<2'5BOIZ47P
M[52A389A)-?.:(HL$)@9[05`%-9^+AZ@74Z;`@5"*@XA'>G:X]()2=X$5EN5
MRXE.$IVD/I-;*U.'JI=WPYQ\J0W%9ACEI7.YMU)0GV2*KG]=_[K^=?WK^M?U
MK^M?U[^N?UW_NOYU_>OZU_6OZU_7OZY_7?^Z_G7]Z_K7]:_K7]>_KG]=_[K^
M=?WK^M?UK^M?U[^N?UW_NOYU_>OZU_6OZU_7OZY_7?^Z_G7]Z_K7]:_K7]>_
MKG]=_[K^=?WK^M?UK^M?U_^36O\/A-?XGS<7;]^=A-<X'4'Q&A6O4?$:%:]1
M\1H5KU'Q&A6O4?$:%:]1\1H5KU'Q&A6O4?$:%:]1\1H5KU'Q&A6O4?$:%:]1
M\1H5KU'Q&A6O4?$:%:]1\1H5KU'Q&A6O4?$:%:]1\1H5KU'Q&A6O4?$:%:]1
M\1H5KU'Q&A6O4?$:%:]1\1H5KU'Q&A6O4?$:%:_Q>>(UOJ)161@5?$6S-/%U
MOV*21:+2_8I9')$!JU<TU.G&>D4/@.A`K^A#<+UT$*:B1)3H-[#.M(*^2N<=
M/0.AU4)A*;9:*%A-4KCCH$2U6C;3ZH=<+5($A-606MEB2$&*TFR5F)&4$CH9
M,<Q4EP(_[,R>F@>OB"E/8`1^Q+>QW0[V;,?X/3\Z)MNUJV>18R_U8H:Y%$QB
MS!HI+81]:EIQ)F[.MZH^'-/1%<!/UM-_:R0SP$@YIJ%/P[1?&"J"1@(9]!'Q
M6:74JABA.=0DI9,PPR*7KIS,47'E0:+45?#`7K+I>5=,^.#=PS#$7BJU3?@8
M<I7"4F.]85Z`W%XT[8#0-Z3TSS"(*]584%&-DXI*DXUIM:2XP&RD_@]24XQA
M>5[!F_:\\#"H"LAKMXQ%OI(72B??*\DL"FV=X+Q4P&6LT$'`3T%BJJ^D<-.W
M#]@#4WL]+$_(_?7`FK;MS#!=<QD^YM+7&38[NF#YL3)[548MWF-R[8(L35!^
M@OK>)GIL=%[&\/*I[;P2;Q%7#)<UA+.3,7R5VK4E<3F\DN*U/L0L4;F5+,8(
M/["TIGW"JO.RZ*"_TICD)R?&K7*5<I5RE7*5<I5RE7*5<I5RE7*5<I5RE7*5
M<I5RE7*5<I5RE7*5<I5RE7*5<I5RE7*5<I5RE7*5<I5RE7*5<I5RE7*5<I5R
ME7*5<I5RE7*5<I5RE7*5<I5RE7*5<I5RE7*5<I5RE7*5<I5RE7*5<I5RE7*5
M<I5RE7*5<M4_!5>=CC/\S?;G=W^Y^.U#08;G/U>$84485H1A11A6A&%%&%:$
M84485H1A11A6A&%%&%:$X8TB#"O"L"(,*\*P(@PKPK`B#"O"L"(,*\*P(@PK
MPK`B#"O"L"(,*\*P(@PKPK`B#"O"L"(,*\*P(@PKPK`B#"O"L"(,*\*P(@PK
MPK`B#"O"L"(,*\*P(@PKPK`B#"O"L"(,/T^$88;A:<OP0^7*?-6*.I)\\'3Z
M\$.DM.&'1+<`/V3JO?(A]<F9T1KY0'^V3.8&+S^GV2X'9#CJE=A9I8U((%W.
M;MMDNC_ELJ0DCMD"4IY)2\ZUWR2Z\5[1U&-8DQ\28WW\P(1=^>!]^W6TM9TZ
M2I;-*V8QT-/)#^0,TL28/C]$VHC\$!BMEP\,D[P2ZS3&]B&TBP!_^O8KRU#=
M*QJV56X`VG-H`V)AOV*:1FBG=%:*!)GH08>4C-#>Y4BKV[2BTK</$FWGAT`M
MCA]H8[QB&@E5;GZ(#$GQ@ZFM`H]N6RG*@VGH6SD?-%[Z,5L5'W7T5U*8Q?CC
M*RG9(A?Q4Q*9PD]T60^?2JLB9$P_MCI!+`OG6IDL7>5R.)];`2,T/]-+!F$#
M)_E4//WR<DWB5WO5*[5<*[]M1;?,H3'M7CQ--KD[[N_\(/%&N?'2WB_VX/:5
M37UI8;=MKY-EC^T].%?[BXGMT0;)8)%58=O+8UJM_"J)UT/90=E!V4'90=E!
MV4'90=E!V4'90=E!V4'90=E!V4'90=E!V4'90=E!V4'90=E!V4'90=E!V4'9
M0=E!V4'90=E!V4'90=E!V4'90=E!V4'90=E!V4'90=E!V4'90=E!V4'90=E!
MV4'90=E!V4'90=E!V>'YL,/#H%K^V]5V>PJLY?A[Q;547$O%M;2*:ZFXEHIK
MJ;B6BFNIN):*:ZFXEHIKJ;B6BFNIN):*:ZFXEHIKJ;B6BFNIN):*:ZFXEHIK
MJ;B6BFNIN):*:ZFXEHIKJ;B6BFNIN):*:ZFXEHIKJ;B6BFNIN):*:ZFXEHIK
MJ;B6BFNIN):*:ZFXEHIKJ;B6BFNIN):*:_DL<2UI61=:^%)=Q*5B)!!9^0'K
ME:^7MCR#5J0E2%T-?A.DP`?Z!2-'1C2*4N1XGH8?\T(LS0C:YHZ>4GX(C)[S
MJRJU/H$*AY,")FODU[X8^N3$'\!X+/T#EEHH+RM2::('P3GY@"V1[C]>:+$R
M&2S(>+F1W.\HEPXA')-49AG:)<V1T8JXQ*$KZ35\1!QQK3B)?N?`XUEJCW+#
M='-)M18VQ&3E5%1+>.Y`7Z613.0HYX[D'4XUE"C\<:428,0')C_&3"M?04K3
MK\8/GBPB(VURH!=(GA^S.Z6HJXJC@!]JDA>#KZ0T"PI:2NV)YE:(!@TKR=U1
M(6C/SU/?%@<,V4>NO->F03,/M5UQOTOF=H4V8DU?`D4>DBM2\>:=1-_$89/;
M&9VD#/*BJ`LSX:<&N4K&,6(K'"M17D_"/<H<K+G8*\=,D46'$2>+A#ZU5EQF
M*<B-5*W(#'!E=6?-65/X\+#BZ0-E#E&B:Y:G+$7>()-/9<!')\?';?BV&G7A
MZ\+7A:\+7Q>^+GQ=^+KP=>'KPM>%KPM?%[XN?%WXNO!UX>O"UX6O"U\7OBY\
M7?BZ\'7AZ\+7A:\+7Q>^+GQ=^+KP=>'KPM>%KPM?%[XN?%WXNO!UX>O"UX6O
M"U\7OBY\7?BZ\'7AZ\+7A:\+7Q>^+GQ=^+KP^\)_&'S$SZ_^Z_(D@,3I`(J0
MJ`B)BI"H"(F*D*@(B8J0J`B)BI"H"(F*D*@(B8J0J`B)BI"H"(F*D*@(B8J0
MJ`B)BI"H"(F*D*@(B8J0J`B)BI"H"(F*D*@(B8J0J`B)BI"H"(F*D*@(B8J0
MJ`B)BI"H"(F*D*@(B8J0J`B)BI"H"(F*D*@(B8J0J`B)BI"H"(G/$R'Q%7-2
M(+"D5`[ZEVO5AY;)'*U^R?5Z-:A54CA$J=4*`)D);EOE'B49\U!J*^&S@;G_
MK7"*PI2'=K5(K1V3#H-4&1H\MAK;IRP!;'X+&2"7`&ZM+K1/13(*I#;+!"F%
M@W'GJE1#&JA*C)6^DKR:1,N''\&#5.Q>&7GYN`9^RJS&X"=LNHQL\Q.SP&/[
ME+DLVAB52'YBZ$@.R-0IF]I14HC]DT2BY%.@RYF?BN3^R"]J/R\$!C<F^<0J
M//GD#..]\DD<SG+>0.64G_".<QMC+IO,8W2@R/&@>3"4_:JY+ZQ\BPV8459^
MBLR/ET_%,K[[BMDRL;9G!&V":C4_2;C\%;T3S)*43Z&23_F)CJ_<QG)J%U\L
M,VG;022`)Z<(MMTNWC.#@Z^8`,2J%7[R-)+:8X;!''U_";0YY!W!_&QOF#4X
M[6U"FVKEC\PHEKI"2&>AABF;4I5H'&^['0-7Y]J%8AG'X16D]F1A-KOVOJ%T
MM:=#UHWRC+TQH;TS!RN\/6/P<6D/A;5:_9-4U[8W1:M=7JVA)LQ/@=49<B4X
M:^H7I1RE'*4<I1RE'*4<I1RE'*4<I1RE'*4<I1RE'*4<I1RE'*4<I1RE'*4<
MI1RE'*4<I1RE'*4<I1RE'*4<I1RE'*4<I1RE'*4<I1RE'*4<I1RE'*4<I1RE
M'*4<I1RE'*4<I1RE'*4<I1RE'*4<I1RE'*4<I1RE'*4<I1RE'/4D.>IA4(&_
M__7Z_>5/VYM3@(%WCJ'8P(H-K-C`B@VLV,"*#:S8P(H-K-C`B@VLV,"*#:S8
MP(H-K-C`B@VLV,"*#:S8P(H-K-C`B@VLV,"*#:S8P(H-K-C`B@VLV,"*#:S8
MP(H-K-C`B@VLV,"*#:S8P(H-K-C`B@VLV,"*#:S8P(H-K-C`B@VLV,"*#:S8
MP(H-K-C`B@W\;+&!L>GV6C[8?;57ODG>FU2^4:EGX5OQO6@.^U=IU6.L8DNM
MW@Y*EBVM!D]V<ZG+LW1/M*H];FK\A-7KVR?K33MK@$86I4(-9Z6RSD]0YEK5
M'N-@K9(ON%:,!SGD6@D>CAI-_Z6E"XZ?H&.T0CX8D*&5VY%E2CM:KG3MR2>&
MKN2#]^TF<$;JA.T@N=TV/M&.;-^:]DSXGES[!&4PYG8[B8Y2?H*&[GO9HK/M
M04$1:0=)QE!)X2<K>6+\!!V\MK$@'D)^2JF7%%+`QO8JH$3U]\247CD>!!_5
MWE=2N<2K$VL^R(AC\AT_P'HS\I5/]!"^LN)-*?)!C*575O9]F0S;/K4/A5'=
M5\S>(&_R@Z?.RP^I_YRYKNTKYE'U$:PVF<,P.3\$Q@3DYY3><L#2KC")3Y'G
M(IO+.;F1OVH9).TJ$F-L_.`9T)0KM>T>(OV6_&#H#N'M1:E=M>(ZE(N`2F7:
M!_%V\>DDUQZ!%0WZE7A'2GN"=/V12O"(#[=X[I'\A'MP09E%F46919E%F469
M19E%F46919E%F46919E%F46919E%F46919E%F46919E%F46919E%F46919E%
MF46919E%F46919E%F46919E%F46919E%F46919E%F46919E%F46919E%F469
M19E%F46919E%F46919E%F>7%,\O#X*9^=?GC]7^?`IHZ'4`14Q4Q51%3K2*F
M*F*J(J8J8JHBIBIBJB*F*F*J(J8J8JHBIBIBJB*F*F*J(J8J8JHBIBIBJB*F
M*F*J(J8J8JHBIBIBJB*F*F*J(J8J8JHBIBIBJB*F*F*J(J8J8JHBIBIBJB*F
M*F*J(J8J8JHBIBIBJB*F*F*J(J8J8JHBIBIBJB*F/E?$5&A^C!KR$RL*I1:/
M[K80VJ?`<*E\\KF5Y3GF8^7VR?-%R5%J2?TH8H#*)TG*XR>L.M]^6\1%^,I(
M^G4KT,/CHT[W2BJ=:/;Q$ZZZ'0]**%U,\HER0[ZTO;K1,^U:#NR]&\;H:I++
M\];'5A>)3[W.TM.\]?VTH?\".GN[(7KZ<SLMM-1VNV#4.IR7Q^F7UZ=AAVN%
MB>!?.I^D"#/0%FGUD+5='HR;T"Z%N6TUM5+&2I.:1:)8UZV*#E([MD)/J#7]
M"12?VC0.^5;=B$TI]4\2?)=/ON9>!>D9Z)=/DB3$`T/VMI<+\>1:526MW'84
M&$NV_1:KQ[923^P,M':E^K2F]EJ@#K35P#73'[R-K8*4@4_7ED6LP[*`<=>F
M84F9]AJIL[:[P/VE5@=++U&K7,5ME>&W<9B'K3"TQ04UN\CQ+&ZM/2CHS/U-
M@;]-NSS82;UR%OH7@^7RB<)*?I!">S\VB>./GV#JM(>,`P?73Y%\*\G%`DR^
M?\J,]LBE>#(@/UEQ:O(3WW)6KE*N4JY2KE*N4JY2KE*N4JY2KE*N4JY2KE*N
M4JY2KE*N4JY2KE*N4JY2KE*N4JY2KE*N4JY2KE*N4JY2KE*N4JY2KE*N4JY2
MKE*N4JY2KE*N4JY2KE*N4JY2KE*N4JY2KE*N4JY2KE*N4JY2KE*N4JY2KE*N
M4JY2KE*N^N?@JH=!&?[/FXNW[TY!&9X.H"C#BC*L*,.*,JPHPXHRK"C#BC*L
M*,.*,JPHPXHRK"C#BC*L*,.*,JPHPXHRK"C#BC*L*,.*,JPHPXHRK"C#BC*L
M*,.*,JPHPXHRK"C#BC*L*,.*,JPHPXHRK"C#BC*L*,.*,JPHPXHRK"C#BC*L
M*,.*,JPHPXHRK"C#BC*L*,.*,OQL48:-93:!E'#![("DKK%_#KFVZCICO6'<
MF1^QS(S4@,$Z++%5!!K&"8V4G$$-,JX5CIEL3"^G@RV632L[`W/VDBB\/<_M
MB3Z'XJ3VR#+@Q"H@Z#FQETD9"G'Z$6*08B?(#!J@3&^1D)W4I7FA$+!2CV28
M^IZMG`.&FI6SP2AJU5N&AF]N5V!88L)/E4F14L$5/7U!O`1+NX:>B]H*D#QD
MIV_U5I(Y)>X'>FGI;Z@,1="Q4))<3!(#5BJAV@`S#I-4/@6I\\HLTI`/V,D]
MZYB@!]$HH3=";"0:_,5+'1FL#W(BTU]2EN<18;9GJ0[S="_RV8EJ2L^.&XH,
M\8XDT,?B/5CQII?[57I5I60OM"'LQ[TP%"N?`H*?H.'V$E%6R;4AQD*E9+&F
M7NX84FA%CK9*5*^5';HV9EA-$/K"B9[J(9]_E()+^J)*B+:])]BNLA;PXD(K
M\S(LB^QG-BP!:*66&+6F%1\://]>XHD[];U\%D=U?+_RT7IZV>4(A2^KC3KC
M3?^9H<;>EFB@-X\?&8AI)8_0\FIJ19>PF2/E3#NOHYDAQXI2!B-G\%+]H#RE
M/*4\I3RE/*4\I3RE/*4\I3RE/*4\I3RE/*4\I3RE/*4\I3RE/*4\I3RE/*4\
MI3RE/*4\I3RE/*4\I3RE/*4\I3RE/*4\I3RE/*4\I3RE/*4\I3RE/*4\I3RE
M/*4\I3RE/*4\I3RE/*4\I3RE/*4\I3RE/*4\I3RE//7,>>IN].!__?/G7__P
M_?_^]J]??H4__^5%__O>GFU_W[[Y#8_B_[R^OOKYXI?_\_/%Y?;MORZ/_NGF
M#UR-9S^^?W=V=7UV>8YG=WYY]O;=^8\7EQ?O_N=?O[PX_^7ZZOSR7XW_U^$<
M!O]RSD+Q;Y_*9ZX#+#5";/T+7KZ/_E_.XF,\@/>X]INSLW^YN;Y^=VC>7=\_
MTW^;?]W\Z__[F^NK7[ZYN/JOCW0.ON`4PNK[MSGLK`5CV1;I7\Z^^4C7L_/O
MG_S]?TS^_V+[]MV?MU?7;[;_I[]:2(&4-N]^?[?Y_<WEI[YU_?<OC_/^#\E_
M2W0T&RC_DR#0)?<OLO]#_IO'>`#_Y/S__^SH.O_/]S]\_L-79]]?O'F/5WMQ
M??7#Q1NH2H33LJ7V?\7'9+;_+V,^._OC_[R^W/[IYOPUY_[A,S85WOLG\T2K
M^OJO?_SKO__PW5^_.?OKY4_?O_N?R^W75[^]?_?V#Y_]?'[Y=OO9V??G5UA!
M?_QU^_J_OMG^#'5L9^B[BU]^W1_[_/<+_/Q_M^/_^9N_?O'Y-V>?7UY>_[?H
M=%B%?[R^O+QXBVN;SO+%M]_]X3->^I^^Q8UM7UE^OKYZAWOX]OSW/U[?W&QQ
M-U>__'U[B>_-].WW[V]^/G^]_>;\?[8W.`)1"CX[^_("R^?J]?:'F_-_;"\O
MMS]]<?W3_WS]Y1\^^^'F_=5_?7;VU7=_XUSWV=F?+MY=;=^^;;KGK9]]=O9G
M?,1]_1UGOV['IXI]]HH=VYN2^LN-O)+OWVU_^_[B_[>5JP^?G7V[??TK'@FT
MV:^NMC>__,\W%V\NWLDM\N4-?ZV\&?P:K'M]>?%ZY\=LF'Q[NN\O\M]_^.J[
M/WW^QZ_.>+-\!^UR8%B<]?__3+["T[]^CWNA;7A&,^IL(SAK&YSWRYOS_\93
M_NO-3WR:7UW]X^+F^NK-]NK=V?^ZOL!_OWW_%DOK[,_;ZS=R+#S*:<YT3ASM
MS.Y\-YP4%ABM,)ZMG9&'&K\\,^V'<K+Y+1BQ>]I_^M?3CRQ_AA7X[N;\MV&4
M8[/1_[F\N,(MS7]C;WW[S?;JEW>_MM/UK_YT#1MD]YBX^OF7WYW_=/'^K?S(
MSL=IQVS'-SQ\-9O-<V"AO?ZOW;4I[_*K?__[U]_]]=^__>K??SC[V^7YU79X
M-IUIO_CKE__[[(^7UZ__Z[\OWFY')L)B_>W7B]=_NN"9Y7";ZQ__+Y;IM/+_
M^O//;[=82J^2F($%AIJOA7C=QF]?$96"O;QAG<%6A3F:(JQYC`>N>';M)AQK
M+#YXV'H&7^#&_G;]]H(<\!>(@B^NWU_])`QJSN*9F[[\YOJ_^W=@[;-7>)-X
M(NT1R3*`GKL]OP%W7[\&N\T/132UY#W[N^*7]M;<^9%G<^4TG/WM^5L\<"^]
MR*OUA`$(A-V)8!U<_;=__9HGB803*&S,"1LVVBA\>"8`B-FR97,HN<),K3+.
M)MX.;Q6VJ[68G+SELS@CP%G)CLC#F)T)@8)Q6,=L=N\\G42NP&3&PZO]!SX7
MBX><K0]XHDZ>M@<C;J_PX/Z'-S4]Q#]\]I_7-Y<_G:V(C=5QHBCASD+UV3ML
M^5#DVZO[_[RGIG`U.S2Q:PJ]6>P"ZM@-NLB%$I0J8(<IEOVI"^Z^W1F[R9KH
M8JW9.OI=8I3YKYRTY"42(P$;",@MZVO_[?WA,^*[AI+8\-=$GC)E.0*!$-DW
M/GOQAQG7']DK:;1NB(G%ALM\DZD=^?.K7[`_S@[]BAVD/5&Y,]T4SF3?C\&>
MXFP^;Z,G+"/>N.TG)62"(T)WP@N!OF/D?1S-==PB/[]Y,_%='YAQ'ALWIXH%
M$HC/'K#HK'#>*RN@W0$\Z6VP>-:Y7=0KXCQ@98>088WCL<:4VC;Q(*S7&(1/
M%<=/SD5Z((/!R=M6U!B$;H!L<'%8NT153EU:U.""-^PP:HE5D(.,"U`3Q$?`
MY09PI*U>EHOP@;5X&S4GO%QP'<8C7VIR6%RETJ7F<BBF_8#]Z8FA@5]`6`4<
MWQ_!((1A3<'A9@R8MN1BVIHB&@-Q7(PK$<<L6!1]=;-W,B_9$R#9EK3*((3#
MP:HAW$LN(2;P\[`L4X)@#,5A8>)PX&BY`\(&8J6"-5PB"FLQ95S'[)?O\!S`
M:[;XFI8YA-UE(7X*.^DF^IH[CPGDJ"<4'9X^$9K#<)?!$\6KR)J)!+%J=W.;
M0=@LW^*'$2^+G%>3ZX>(+F,]A()!>AE#$4GRBOW$P2[8+@K9!V+`R47?BT&P
M0>(&]YBD#\X8A;V'B?H$GB`Z(,1G6URO"$/!!P*)'N160VB/E)A7U(/Q!88M
M'L%#[E$#HUA/5W!P$7(;DDEVDHE1P`:4G=6X2@`=8SJC$'`.&P46/G]87=MN
M"39IB&Y)GR_8!3*T[1AL%T\'>J;V4(N%%!-.(7!$ML0]!8M61TSL]@/VA8:9
MAK5+,$.(\,(CA3LXA>"$6/5L[HZM@1M7E.LB,HC!2L?R,D26"'UA$*S445XG
M\&.)+F2_SBE@9D/8]TQO>LFI#.(,>RV=V1`ED5`UQK7W2N`K>7.XFH3'!T$X
MO/#@L.3`*K@2AEN$GQ=8A4B06"B>2)R9K!YJ7\_>50I<:C0@8+M1WF,,VW+@
M%A-=V^[N8!6PH$^-OW=8A4L*+SCMLPK60R4`6;@_J_SE_.JG73[AR(Q)B!SM
M8H8>`@GL()>3'<2+JP[WR56(9V;(PO(%`0CP`^RWJ7"*:\+Q09F$6&)82E`3
M(7M3YBIJYQ`FH3*&MP!.`(-2.(I`H[#'4S*5DIGA,!=B8P9"@1D&.A+W#L-E
M*CHIP70\5P;!V?%BC6P:@;>(LU8B;W#A$M3>"?,0.P'+&MM^J(3Z+/(.[^(1
M8@-!M2%$%Z0[U.6N$Q&5!SQ':+A*9DBQC5<B8D%#P:OWV*NS:QO\,H\D_!PW
M:Z!<L=5Y'=^>H5$?";.*Y]C/*:R`FZ'0@<#`EHF-)8^_*)F02-AZ<I2XSS*/
M-%TTAF"(3XP'UQ<&,7_!\)'[9@J\WZ:7$(&8(#(5^@>%493YB_K6C$=P"F)@
MF7T>*4%B?6&?1WAT0K1]P';RPZ]8L+M,(D.[.E>%Z4+E`V\F,&HUZ%P8,>0<
M@C<39:)S"9%L,YY"39Y:&O3A^N!<DD1E$'%*>Z)`LYYM)42G<!ER+%EHJ'A7
M[=F<$20A8M<`WV.-8`NRM8ML<(^'RBQ;/]9CU]&X,AP1PBIE*GX'A4'8B@@C
M)N(&B5`$<\_+&O/\`3>XPNT(AH,W_0=WL`F7)A210G",1$4ME4$?@9*-@<Q@
M)E1MK*ZN=<&DX+IG.!+LGDI=WTLR]A(;<X)J:L&_QH^K'EH]-$PJ>3R:L<--
M0UV%(0N%#YHT9(,;.0L;3\$;Q2">+-2FN,8GD#0PF8CABJT1<L1WHQ"J.\P[
MSY\7Z@%Y5-.ANA*S!O^K?(1Y;3,A^`NNF0HRH=%CS&$X!K3$3$0I8MMXJ@MR
M4J)/13!5(-*VA/O]_1GE^U_/YRZ!<6C&*(25=GQ`6'!$AL%UC(Q281CR]5*G
M3*74X8JA<V']!N[E>$O9?PR="R\!YFNBT,)SQ1Z^HW-!O\#B<=S4*N26MUWG
M2C#NH#5`K$+$@I]+%VC0RJ!@X(4F*&K0;IL*1<0O#_.G4CTCO(7<2>`M0C\`
M@U*N8DEA4RV#68_=!+H3Q`E6,76BHQB%UA0T%"C6,1)O&'S1&<51[-(\@8J'
MTT0_F,+0B*B?$P(("ZPI8VM*%W<^B_='+66T-JATB?$01&)`T2FCTH5S$LB=
ML+..G#A3NAR5!(B'R/VFK&XHV#6(,ELH9:'MF>XE`=/@3,2&PJU"OH]"MV``
MDB75Q-!R*?VQW<$H'L(K^]N,`DTQ^\Z=<T:!J0P3/GZ(@7+];M\ZN7XW8Q-B
MIT(]H?V*:\O<=(=;$X49`AH/DRJ#,<-^$K&VL`WF)+D^IN]T#ZMU63$6*/,"
M4S1BF&E=!!?%T\*V;/#$L,B%@\,9X?;`TID`A=#)?-LWR`Y4'2UX#5R%:R^Y
M]/%$2S9@L-`#$VUG$T_@X@*YA\45K2>BMVA=`@X/I05&=\"3@J7*RXIW<PF8
M"T8S90J-G3@JW+!5N1$0,8]()W5P48$O"I\=5@-O,N5#:E<FTB(!G?A"8AT,
M2.9+1>C%I1)VTHN3D_>,YP,.%/=>Y:I-PVY2"+-#Z#\"FU-+76,2J!=X.=#Q
MN%[P,/.@`G&#%V%/1U7&TY:E1(!U*XDTS+^(N;M6[F(2#S'<#?X=)K$TBTPJ
M^TQ"FP>&DKD?DTC89\?/-8RL.KKHPQA<S#M^+EITBWXNNE<^NI\KVKCNYTK=
M)[/OYX*ZE!;]7&#][>3P'1U=A5#'BXXNWGW[Q9ZGBTZD(_82@H3#3L@):@@Q
M8TNWWT7I2]3J()'Y5:JY<TGF%X2XXST25'EM+R'.-/9:<!M=%]AXAT5/X%B?
MZ!TEU"\,G.*ZJPMZ'S8H_HCJ9)ZXI$+K]U"BL!(*>#FM.H,++5;BS-9(SU4<
M32W\!FQ*10P*G:OMR`1\(L2;ISKFF4!GUIB$:('8#Z`S0UN!;/;%#Y(9VU.E
M]8Y5@3VJJ0/B%#1<AH'VIB3:U>V]?,'"$K=\7?/1=6<7K$K7M?H=7Q=S1Q=]
M7=CMPD?W=>%DAWQ=T2W[NF)9]'7%;M[ONKJ(=N^67%V,W,C\/4]73*+SWV7%
M4Y]A"BO]`3;#.LUQM(^P?/#T(69IM/H8TV`0PS+%FF)$"8O`^4-J%\U\B`=+
M7BQY<MT3VX]?&2+2XYYM-^*8<Y/![YXN#5_CJ'5!UX*XQVKC'H?GN+JA>.:R
M8B^JU'*A23;97C=T%T!!QPECXFX\2%T(75P(DV0KXR?.KN\GN=)^)*@?N(7L
M,?`QI"!EB:-83Q&V2`\PB14+O=,W8S[=T]4E3+'KZQJ'UIU=W'('!7GT=4$%
M+7'@[5U?ER6/?VQ?%T."Z[XN[#EET=>56J1IW]=%G,O!"-EU=CEGEIQ=^+\:
MVU:SZ^URW7%S)Y_@9>).`MY]H!L+`KL.;@%((&Q;1*VCR@-[O/N[<&Y<:V)6
M-]7T;ILN\TDE/"&6-H-(O.2!3_",*#8B\Y@3;/TT*-1,1L(*)(OB8=0:AJN)
M$/QX#H$V#?.85_842ST6.A$A:;%)8'(=-"\8;5C'#`OBUWA%OO,F+!DF5$,8
M6#HHC%OG%%IP7J(PA3YA.]Y/)80NW2A@?RR)VLR3($COT,+%J4^5N'P`I^QY
MO*:Q`RZOY`<YL.OQLCT&MN_Q*N,Z_G@>+UA'9=WCY<$NBQZOZ(<@Q9['JR^:
M/8>7:6&@?8=72;:'Y_?]73Z;8\QX8FQCSX-*8EF2$;LC7=9LQCHO4O@0:6*T
MW8`O7PQ36?O<"\N!#86:$@$AL5ZA__OQV+AZF`N&,5+:;7'TTE9&[J'=0>O&
MPS!CL`PG8J$(OZ0L6K-0H,O"EK)8+<(6Q*SL]A8E"!B,\0ULQSF.)GB&21-@
M!"<:$I`98<W?1>AOQGE@"]"Y45KZ@`1D(V^#KXC/!'M+X\U$O99+!5HU459A
M;'\`G^PYO*:Q`QZO.NZ7NPZO&N*RPZND\M$=7E#`#CB\6FK$;8?7X`'><WAA
MZ\^##-WQ>&$O6O%X^=)VK7V'%W:UXSBE<B\I!-2.3"/WDX$*5L>S=))PT?,!
M1-\WDNB`73LQZ>20QPLR#`(``M7QNM+D\8+`8!41U0'P2\J#6S"3G\@)T(:P
MP>71,XR7[;*DK."B\-17(BA.<%XK+'-'+1=;?UL:!+O%<P<O,(YJ6*C4>%`0
MH&&\F$2'<O5MVUL)H7#KE4P'B$E"-`]>#TAE%NM`DE?89!!DPRX&IJ2]`(GC
MZ*XS'\(INQZO<6C=Y04IE/OCW/5XY2$`N>?Q@N;B/[K'J_MEECU>H6G\MSU>
MJ:WBVQXO/^H:1[F\J+/;IGO=\GDU^_\N1I%D$=@\=#-1S0M^%A>(V`G(*>)3
MR+';*-%1\$/?I[5/U]6Z[D5W&4WD@.4"E7-(A@I$BL83A%"#>,YT<'<5%3IH
MQG2<(D$OLT.0PA%F'8R&9U*X&Z6US!5/+&KLD1!7?/C@YL%"C-R>2V7N"C?N
MW-82GZ=E&1K4U<3=.XL.LN@9#G0)&+)$%!VZNB'Z"I6-Z8FT/%D+U_/)>&S<
M/H07EB0$GMLQ4O[77[_^]Q\DI=7NA48XYG;=P&->U]5_76XE&16O\OSF_,U?
M+KY_=_W;'SX+YJ<^\LUU&WGEXT]#B=M?+JY^`1,*^?SJ]:],+!Y/V//;L+NT
M#0FJ:QRD>[;<J@J,2.S&-'\'%=DRF8U5G+(A-<^1'<X@V=C3\<5]"B,<#XER
M(S'"],IF)GC6G7^I/SCH!2)!(8J8(E%$F[*Y/YE;=\%')-DH>#=,ADH$I<8>
M,NRJ=-R*9ZJ0E5)/.W5@9$<%)M![2V'6E]3L)..-R"F@%!;H7Y"XD18%P];X
M1;EU']F8P4C$@J+VR%!]$/V//V!F[OD-WN4OE]OOMC]O;[97K[?41>DSA9B%
M*L?TJM"<`JNK15R?>VNE^WB&@:\N?[S^[Z7E<GNU)'/G:L$)SR1$0TN0RA76
M0,EQ6"IX[-`<$]X<<\O,F&+(S;>,B82Y[5RWE@H/'NC:=C2W'65"K-0FEA9*
MSF-F"1='9+*"I_4:&.,XM%+D`>%$@1J>QQYNF.#CS&CR4DO&T1+4,YB$+4]$
M5#,8_S"E>1N6;L&N@2TOEN$LM/*P(7FZ[R&2Z"FU9GW=^TUFYAYTBTQU`4H#
M+LNZE?5"=0./%=HQW@7MVV335&6QMV!Z,O;.<NGVVYCF<_';TE)Y%6\O%NL.
MRQ8Y6]N2Z/KQDO%-R=(LA`+-`NM\S/GV=13&5$+3D/&=FZVZNUC:L:E#&\9>
M1`])S`!I2\7N9R0[U[06J%"1&3)48$-AV()%'VEMJ<C#X2U8AEJPXT+<P[@U
M@Y&#=X6=WM"%"#%(`3=L-'3\1&C%D<%&W+9=7RGM))!0F2%/BA;&@+)XU&\M
M>R8%=(,`:A_L,88W*S1L2\%Z0+!P53.2%`U=GI%&9UQ=*+.%L;-8^MXT_/EO
M5]O%?:C>6BSV[FVH/VO<%6,1W7T07.A._@(QRL(Q*LC836E/;'O(@UY_OO^>
M,;.R#8WO,HG:ZADKS-"*;5P6+T.F`5^^Q\[N`V-)8$AN'>O2I>UV4`$9T+$,
MN=$C`W'89`M%)S8.\#=D3,!;#DWHV`V,)W%;,ZQ@?1QRY9=63#L'K*A`[P]/
M@4>36GK:[9VHAC#8"?2N),?LR"`F/!]M75DP;B/&!I.K<0(Z!-SJ3K0D6#Z?
M[T'?_WK]_O*G[<VB;!$YLB=;S#&RI3*$`HEBDK%0CNFQ[^8BL[N@:C39`D%>
M^U9,-T2$V,$6!5&<_.VE\DB2A3L=6;Y*E,MFNEC!]H/=AF$8+Y)'@2.9YHSG
M(K'<?A@ZQ66!.]SZ(N$9)#..:5%8[EB[C@&%!:D"A<9%-VCE.%W$]L[`&1>6
MK*J\)E7HB<3+$M=*JLS<"0?UE5$[V5DKS=\^_/6?-Q=OWRVME'Q[$W)W:RS#
M3DRK('%?Y8N"*9GJ%+-DGOR0UAVZABZBA6ZY(=:5;;J]$\W/P%@'@SG8Y[$5
M,].&6_<"1PZR95DI7ETT?$P2L4TP+RJV1L?LS=+SZGBYF:[7Q**;"('@AF4#
M91)BA9P`6YKFVOJR&<X!HP6F9"Q,2L`Z*"NRQ;G!3T#/$%:M@0+FJ?[60YL1
M]GC:SMB-,)==:))?739S]]FX:F:N@BD-8,TN\K<%3#B\;J9S[AM&W&',L#QV
M+:.:\J)EQ"R+6^MF=@9L;107W(RP]T$C8@(?ELV:PKNB(2^MFO$QC::1A\)"
MT\6',BKG8AO!](V2%9%\F=E&R3,RRB4]QB/VE\WL)&0E!N@MN[/4VD7:[5L)
M,Z^FI.0SPIP@:UHJVX%U4^E2S"PA#):Z0#R\;G;MH]T@^#BR:B&E6P+GB&5S
MVT*"V6='D3(WD4+.:=%$*JP57%XS;><PP4`YQE.`[6J*&*'8GF[M3KT2CTG:
ME@[-#*6$SKJXNCG-'Y&82*Q*L\Q,8BZ/<5U;Z192I4D;F8DRMY"P^=)7AZ4_
MI**N+)EV%FXB7/6FTBW,KDJE[5*[FQ3MNKYJZ%/R$O["1;`3D+B(UE8-+0W/
M>KQ*$Y&NZG*T)C./<4WAX64CR=Y69.+A];)H(D5&<;8]29(^";K/&++/4SK^
MOHW4RAR7-)E7:ZK,FB9S#T5F>CC=1@JLY_(,QIO!S!,3J53FYT*AMRR0FYM(
MDA!3V4-@R,)>7"KM)`S(63JY*R/JP5I18/?6"1WIO>2'5:+8*+'3!V8(U)8F
MM;9,[(8YB#'+6H2*6%H.]+ILV;>0YAO5^/>:C?3*WMZ4ZA'29=%,<MR)FQ*P
M:R>5GIEUVTX".]U69F9G<'P_@;GM4$HL--#2-J4U$>-IP`3F3]D:67#(\H`#
MF])D)TDW,=P$MAG3RHB"R$_>!ZNI3&)!BIF;25#K<0],QPCFP*KI&S@3Y#-C
M&V)<&_[R]K(!]QDSAJ1]9.%#H>>8(2\QQE8W)8:S6-4K+=6JI:)U/_GR^<YN
M=,A6:G;1SJHYR@NS:RFQ!']<%<P(IV>RB9CF*K]E*@47;GOL'DG`S$PE1MP*
MVP.$GD;>+:7*N@B&.^R8"R:64F2%!ZN.4@H'U@G/D#>L`\(.P2P`*K_B=C.K
M=P$1S(@BDV4#(V<,[[?^(8N+!`])1+5C1;J![MX7[JIPN6THS3*3QC]7325W
MVU3*1TB7%5L)UDGH.N'<5.)>Y1=-);8Y7)8NXZ;O)=6`>5,A!R97>O':WE(5
M!UNI,C\(5DUFMTBHHX7NK@,"9F8L,3[HD^3%M_0SN@AH*[%N2-:4<7$HF,7N
MRX8(+#(-DEIT8.&T<^!8+)J`K`I,CG!-W=^_$P;J>@9#82"0,5QZ$B$WG#MD
M+&%?PN[)G%1?N)\9,ULZ?_[JK]^>??[C]<V[J:=-;^PQ&=9?GK_Y#5?^Q^LK
M-IIA:\-MF,QM:3]S^4UKWO1O5^]?PXKJ76X^._OV?0]\SEN(N+U^,';LHOC;
MK[CJ>8!Q,BDA)2%[IH+1$(;XDF.2/S-@F&8%\1X'Y0<[7)SJ14M>2*P?C[^V
M+P5F6QEJO98^OV":^XY9QH65786E5HR3TJ=K$^0`"VV]]*AJ>T\WKK[_[6;W
M&2Z>,#WP:_EV^]/%1WPKK.6/T!$LGZ[EKF>'?0%&@IFJ>,=$4:S=9&=OQ0W9
M"L__K31WPN&WP@Y)8-*W(\,\Z#L1(QJ:5&;S!*IKQ;-U:1XT:68VPV['&V`Q
M8A[]$!$B9*KQ&5,2]U^)''[ME3#3@]5G[%K!Y".);M'EF390&QC[9]&B94<$
M+^\D,7\:FZZG4SE[:%CV4[^3QBT/_TK8%*;&Z968P6J/&U;)F+'LRH;VKNBB
M\6S)PX2"S*H7T;?^:5X)GB%N\^+ZIG,)?_/PKP7"R#&Q/O3D(,;CNYK"_-F1
M5?"ZID0/J&I,<VK)03;&?RI6&=]+XY2/]EKHGA%O,%\+1/V@E;/\89)@0VXP
M\S09:DK]M9CZ@E[+,7O]WVZN?[]X\PA*6)8LI5$'JS:VVI;`U.4P*F&L?&QO
M)N/-^%G3CKR49/\\M_O[O)B/KH;!^+:3'A9<'!@#CW[4PFRM;FJ[P\SOX;VP
M,=1+>"\S&W?]Q<BDCVJUS(R[7;,EP6*-@]8UVBV)[DZ?RH+=8H/US9N[^VJF
M,ZR]FT2MKO5)<>(F\<VMXM@)C%X'<&61RY*8(8N+76;3H\32$&86F$_[;CX.
MSTP/;L=V\<0&J-VT'TT7*<H*DS=]9KHPH=F]H!=SU^XODSZ>]3+%`/?,%_J"
MQF2IN?WBK(N+]@N;B*V\EX/;/\O1`XNH7:Y8#D[:90S1=^MAPF*K9[9Q9":+
MO!CVT$PL\&4K\IB#^_0OYH%-F.FQ[=DP*787ZIX)4ZQ)2R8,'JV_;<*\[+?R
M4:V86=1\WXQ)0R+0GAW#O.Q%.\;W1B#_E"_G(Y@R.^]FQY8)=MCF]XV9Z.JB
M,6/CT!S@1;R;HQ2`CVS/S-2S'8.&M1N]0?"KF44CZED:FCKN6#34`E9?SS/4
M`N[U=CZ^@C:W:K!@X^#('(P:ZF>2+K1@U/#5E(4.AD_UU7S[']__\9NOSCY_
M_>[B']*:_]^D"3X.,QNZN-J^NW@]X0],7WV'.V2^"![\G\[?OOOAOR_>O?X5
M;^HWO&NY;VD`_Z>+'V^VLX;Q[)0-"3->#K9G:0/_M^W-?UQ=O/O\9GO^A\^\
M?#6K'_KQI_?$%?@;\1!>7[PEX,_[MX05>+N5D]VVDK^]^.EOC#+N^IN&9B(W
M%[]<7"U^];<_?M[1$1P;`N4I'-:BDY>7VTMVJ+^X^OS=G]Z<_RZWN1O_JV5_
MZK?7/Q&.X?O_[_MS67H[7_(YCL?"*\06<7[K%&;A'/.9>V>8?[5_?+;7_\-G
M/_QZL]W^K<5A?YA>*FZ>54M^9_`+7@']Q!S^<GL^GUW-[6&93S^-'YCN6RZC
M=Q>?7VY_/V_X`F]^N]R^PY7^_=OSW_]TWD`CRB;LKE7(@/^\^(DKA^R[O?KI
M^FI82I:9-67V>FH/>WZ-5<3==;[N/),VZ!DP4=*_?.P2M(4OQPM?8IC>9[XM
MF=WL639C",:/O6B"'?-7$U.]$K/=DO2K&KHCY2!I@PPXL[6![4K0N)!W7""L
MR)Q<+"T`+SH6D>9F_6J[@9_!78ZI>*S&PI-I/?+=Q`N[5Q]9WIO&B'E,;LSX
M8Z/HL6ETK'8,VS#9:`R9LV?*%-?]%-($^Z5AKKP[2HC\U(3(%S?;?URL"8^A
M.<2.@.@I,*-H,&S)GNP+$PC_??VLQ<$2W[IE<2`EX@&;K6=?,288]9RL^XN#
MEE%D-\3^:[E*TC4HA)[\A8LN]+H-%6.C-92E(=60#6E\'J37CB#HN7/L+,$2
MHJ%%B;=CW44D=.K0D[>V?F%>>M-(.\I6811M:U?N/R&K8L\/[(`V;:?'L^S!
M_?XHEK7,G?&W^%!9]MFP;&63+X'5855JZ_%\`LM"<V?9S)A?:-.`0H'-%8NU
M<VQ/%)>V@VRX$R:6'3IM++(LL[78N)`%!?Q/D1X"4?90.^NB343B(0V6F#M3
M&^W>$^,3<BQ;-3'=[$,X]MOS7ZY.Y%B8-NS!,/S3[?8)\6[:%!:A3_^&]A-+
MO.LV=.*RZ)NM9-AX]43>96ORR.S47GW@VO;)1AS0F"?F#;'8@7DK.YB,F%QU
M:&^WO-^R#8VDOG*[A<E?4S\.7=)16H4U]@V#"PV6`$S;.NVX-7T,U7A`8)MS
MD^1B'\_65AH'L!/$/=CZBXO7V]_>?G%S_OK7BXN#"O2*C7V+NUED9&?\]+*X
M>WA/_XF_GB>'2XU=G=O79MV^YNJW]%BRTT@0>/93%6HVZQJW9SMD%!(#S9NA
M3-JY[@IE9)5E,%.==`F+_#W5O1JV)1AMWQI'VY<0<Y/M6_Q@6X/I1\N=J&_=
MT3>\Z=T<B86>(T1V&)P`\YXCID[^^;V>(\,C'\XQ^#<=FQ\E]G$8_I7=B]E/
MJ6CE`B9;]F5F=3E[S'>@HE?[7\2A<[ST&&9!)66%+U::?]O"#GK>L)%89CR!
M#94DU^)CR[HN0NXAZ=B)@T;'O27<07OC6`EGJH!"O5#]Y?E+.`<9X(A..;ZA
M<$C"L52'N'6B83B33Y9PTI*X"SB*EMAS05Q@:_M1Q(WE3=(/<)1P8RN?3R#A
M%GM9L"':=J&7!:,CVZ5>%J'&9?'F-\9Z9G"-3]"OB[?!FMN58;G&9>'F@AF_
MV$D,R]&TU,M/)-UF=M$])%R&1FULN8>$^]/VS?7-Q=MO_K(BW8:NGX<=H,7C
ML8:9.%'A]K2$F]VP#88_5GVK@:5P-A$?AHV`TXD&6MZ0K28++71TI+(A-FF:
M8)-+MY]8C"TP4]V[8H?JS3WQ-G:X@"$)OAYZT5J7NQY8(XX]-KAP=M"YQ!C,
MT;/U5&!+_%W9LZN^+98L6QA-3<+M=78BIL!VJ6)YZ`"\I,&Q`0T4Y7'OL8<U
MN'9%:ZK:JF['ML%6/,V&1:>F.*EQ7@-`?II"CK6ZL/##O87<]_<2<K.+FT5Z
M`L-HTU.**NB>FJ"S3(N=_SOD169CSIH%&9+-0?('>Z)F8L)MH#P$,T9G;!U:
M>,+LBV64$WE`$F/[]CB+SN1!P5%A]\*$W7U]<]2D,X%B1K7J")$G-NOYY7U=
M<N/UC=*.U67.EXF35-@]+6%7!!=A-C<>$'8\,*0<7BLA%Z)O)NL')[VT3K?L
M-5`FEY8;P79I_@U`9:E$/W1?H#,+L@Y7#:GB?4R+DF[,J&&+;;#P@&1.-,5!
MVA#W9#);O3-=HPS$:1U3:AJ.X"=RS!'OR[!1_[AFXS^!8^Y#!%TEM))@E+<=
MX7A!=WUS_M.#2#L^NS1?]"\L.^#YBSN":(#EI[GVH!%++8BI[=G0M>:&E)H/
M%W=LDV0I:9J@8%2^2[7"MM63H.AIPFP+E]GJ96P:7I85NZE;7:4`&IUT,8U5
MWX'&\2CMPE"2)"V_IJXUJ=4=K^IV'SL.89@<./.AOD1Q=X_D9JP]=M8>XS)'
MY27^$1+M]?6/=VEQGQ\3<B"$4I[8Y64)M.>=,E$WT);FCR3'==V-"0@0.,1R
M%$#).M05W!)F,`+9*2"ZY'(AII4WR^$&PG3',=Z0>\U<W5#R3`%5-[;-HED]
MA1N"7PXW=`%C"+(T@"OD#GC#8C!8I3.ML(Y-2$(,HWR)MCV+!\].?`!%A9#9
MGM;W\.^H>H4OMY?OKB]^^G!.9CHI"]UG@N0E<?)+4$T<ENW._'75A.!+!(5@
M6U%#$*R.T?;A_O7FXC'=OTZ/^@"S3+P'-[+S8"611:.=10_=<O)BUWJL=V%@
MY]!:Z#;=(Z<Y._>>0H')8).1Q_K!NTRPWATQ#YI5<79PC4E[Q/$<W@Y()JT]
MXG"29-RR3A(V%H<DEM2P5@\$#]=TDE'UV&]T+5!0+&E<^\6MCBZF]9MX>I*-
M3C(JGD,IUE$FV)?7-V^OM[]=O+NY?OWK)738!S##""[.=OTJX)Z2@(.ZDF8;
MD.D-Q%;SOP1,4SI4$F+=G.17;Q+"QIKB:'OY--I8@@L[2HC!&\XF)GZ20@2.
MN<O59`@H,A9O&3_"7%.1GV5(C#)(>LN,*1)ER`'Y%+874UV9$3*]T3N<ZH?D
MW/YX3Y^31T&+UK,G+?:3$'H!JH!H6&(),,F$DBY_##%W'ST-NK+S?F3DHU(B
MOOK]W?;J[?7-'\]O?KOXKON5#J:W?E!QZ9[`(VI!,).P>6$QQ>=>6>HVCEU"
MYT_DD-<)RCK%0894(!1PLJ=+/B;2CI)OA.BB3\CX26:X/")_6UIJH\P8X<>6
MJTJ+*?.JTAJ&#`R(@ZFH-#5\'0_9@($RJRJM'9)UK:K4[525NG[UKWB<J:@T
M$<YX\.SO5I6VSB"?L*K4.G91#Z/?\2C-:%&4/'R=^IXHP=+S[`&NHN2)BA+B
M?<^RL,H!48(#)^<%XYN8JR6Y-9_/IW=@/Y(H"3NB)+JQ7]V.*`D-_^<IBA+"
M0P@DPXPCCI<E7^)M8LV]?_/Q)(AVN7CB`H1(CC-=L;AU`9((I9V)H<*T-=@0
M/J\($+\!^Q<V%:(K".Q>>A[!X^HBD`<VC/)C:/!&.5'GK5W9N4/&V28G3_*C
MF`'[>%E^A(W=D1\#VAG!4N+4G*.T5/HE\5'R)Q8?>"PU":Y,E_/'B(\_8?WM
M*2('!<C=,L)9/)/)T'Q9,N+?GX%\^/O%^2CCS9Z(GW]G][X[(%>@F+CY20XJ
M)@)6PTP>L&(Q(9RJF'B\1G;%&!23VE'/V=ZW3G#<-M8\L*:+N(I)KJ1Z2*[8
MXF>]B:VOPU'`[C.,B.B:V$J;4.@U&@1+'N3A\&QWG[FTY@G9#9(EF4G\X6[R
M3#4I(W:8#69673,\[^$$]M8)C*]Y.D$9\9NM=3/=QY31.1\*'M&(_&E<^<2R
M"]HCDQDG[?>>LNL_+J\.^)<?0O>I;-TT<Z"]++GV_'6?V*#NQ_=S(,0&E2$:
M2PE1$J$V_<#!'RZC&*5FD*2&POSF'',:H6:HE<P"87GRWAH[\]Z.6$Q+4@J\
M[#SF#[WMLS=QL,+8PF!"LG%^2,4F'N%D/X7H#^D_S,J,OH[)E#4-K2997LW#
MC&+*CIB>,-`@S48-:`X,]VFD"&'_XE2(?I1?MTF1T7RZHYR7K5N7!,EJE4C_
M8M;,`$9SGIGY*DB>EB`I!'8]3I"$#?;U0FXG$K(#%YS4*G`$=+2>('U#"8>K
M8P,O:#D2*0[8O/%-:G`)?I.M]6,)AZ]EN5.@-.1EQ]]4QT;9H0YY-A"AA?<^
M@/UX,WZ14Z[9C?`E0W[1KB3I5Q_83(R(#>WJ36]-1`/+U+'^A`(QC=I:MC&P
M,R'AI'/.G]JE"UL.0C/'B4/O+45PCI_?7_UTAS_WJ-:B[%_UTOH'OD`SJKW1
M^1=N_L6ZO(%M%6=IR^Y@8P&"^%C8!K!W*G@FGA1`FK4F]3&4:?,O$W@Z!,MD
M0637>I`26@A2:2RDH+FR[OHES(NKN8RZ2\_YH</(E1U4GJYR9,A57V?8B$,E
MR(J)53>8,AI`L)QRM^'HNYZ;6`.`F5A`WN7)`LI^T<8:(#!K2G6\@13-X!IW
MT"%G=^!'D0EIZ68P@F7O!MSNX;%UE`FW*.:AD[2#$)T.G[KAR\0GAVL>X7%<
M+^WYA+ZGL%.B88ZJO]V3F=^__VU[\_/%Z[N=4"=9<JZ"=_S45/J%B=;GKH#Y
M32*C30\D'Q"(>4,#SD"7*=@HJ4.<'`:C7Q>B</1BIV2&F+0/4T(CM:_N":Z;
M6HJ9V7%3;\H%89@W)HVL'C-,1LYF^U=8;C-'=NSA-UI^[#TRRI(4#AIR,-="
M#F'T!D4W`M30IS3KU.Q&/Q333-UDQW5PXT\H38P4MHZ+X![2Y"]@P/=W=7U_
M"#,.VV]R7F7'4Y(=CAW?[*Q38,GKLB/A^5DF/8,5??9@W_0`QIO;0'&!;3.8
M/[6;/^#B2GCNH?Y^`.R`[998D=1M-^>S6;?=XB:(QWL`:NV8T=+:N55_=-O-
MQ-')E*#6N=%V*W8Q"O;$;;<':0UB"A-U6$K:_Z5CI,J?<?R;Z]=7VS<7[]]V
MP)<#><R4*W=W"K%0\@A[\T)5D.>?T$PN]O.Y]@!@!(VAXJ!4&IA';&T93PIY
M36W<O;=E["MK_1`=(FC2V"@$]N#8JXW5_F5J"IW6FKX1^,E*%F]E:*JA<H6A
M\5H`GT^X3\[.6L$9EC>-7J"]6HE';Q12\*.0QZIL>T<]Z<MI%/(I1%]#4SI=
M\F7IB:SR[JG)NV`9S)GDG3TH[V"/^`+&A6"RN2&3GB[O0@DEC:+"]5(-*"4A
MA:D)/OU44YC?I:DU4K'+=6HO1N#AUN-4M'!GL=KS%'CWZ?4FOL=\5)KDGR_?
MO]M"C)W_?O'F-*P!5B.S>?OP+[TL8?8,7?/]#2TXY?L+/=#XDL"3QZEY+*/E
MNQ?-G9ZF],%U:[TPMT"`@9^'QI?>=;^XWQ16TXV-+^T$YF7(ER,R0?'+*0-=
M%D5<AZ"?=&%4>D(F$8+B3(4L':HX8L$2(=<G*<VW;F@"-7.[]TM/4CM,1FB7
M[GL9?X:%:KT=+[T,/3O=)G%TNO10%QWN(Z@"KIB>[7;I+G?,6/JJ)$S9Y6@<
MV]BY+/)VN/84/K$/"V]P!\+H7E)J2Y%_6$CM>Z\Z$]PANQ*D>IU\WR^L5<!S
M]U^Q#[>;^Z_NJB:KV*I3K;DD:@^G-^+%;EK'1@'@,]>9&I:EFYC:347^;'GJ
M1J9.*XF6HSP"O]9)'H6QP#49YR>F]FZ(#S+WT8Y,[4OO7S0YKT9QQ$QR[LIR
MY7P@V]:QI!9(B_'*<QS+=KV3;*I!''UZG[?=+20[*G=ID!<75Z=J-=C-2HDO
MS9_]K)L`82^-==XW/8S]$)<B86!;"7`7DVHR/41]@C1(&T(,^]QYJK@T:`]L
M"U1&T`$KYI_4?\-$*W'DJ;9G?W1I\.DPSP(]4"7<"QSISS?GKR_6_2A'=M2'
M)NK2SB)2MGTJ;!LV`FH_>QQYG6T)SQMC+.(<P"[>4C].V<29/1@):];9=E#N
M,4XLDI%K8ZA#7+AF6]W43;\NNU&F[$1"A8S)B<7X(=?&Y#"E)Y8\=;;&'ARG
M],1D'B-&=&\$H`_K"O'UY<7YZ].V7IA9-*!>%@\_?Y\HF\I$/U?&T[HR7C:^
MH?H&_`![8%TMI[S']IL+,^R:A>UL*#WUKN!O-U-I1V4<VS5QS@>5UMVU_0:1
M"#V^Y+J<$/^?F3E<DQTQ?Z2Y7=]^<;MNS1\Z(B]B6;%=8'<2E#!54$7B_@S^
M#3L6+!%T?=(@RN"&OMT[>>4AOF34G_M+M`_*ROOZZN>;\[>_75R=OUN5:T=T
M)82ZZ$*<=491^?;DY%LP\W+Q>L#Y620C%Q:(#\0;8][O`Y@7%KI&%PXVUQ&0
M(K&"9_(VM#@-HTXST$9?[7+*<:L8Q<PPYO!!BH^)L^PD.B;Q91\''25Y*F)C
M[_FP)W@>#<_,P:P(D.*S;FKK49Y_6LGF4O.M#D_IJ%+W;W`9;]_24<+.A!<G
MB#9?0[!3?L@+\Z*^!-&V)(-633!;"Z6$B^POR4JJ$TVPM('FED<+C#'7+AP\
M3#T[P346.X9<\6]RG(1@#\@V:'8V#[+-CSVSTL:Q`_Y8:.K*X*^A;)TU.QR2
M(C^!;(LQT60<EVJXKVSSK>)E7>;%C8=H,W@T+'W/54I!;)*B>N.<1.X$G5.B
MVD]/LGV8SO;7']^]OSD'G[`;T,W5B:Y@R^*;*2JJV8E/3KQ%X\/.,UD7;P5+
MRADC_E*P!I&U5C0W&'@V%A$KM@:70^R5%WOBS;.?-+X=Y%ML!0FLAC*$TA@5
MMQ2'#!Z&M4:\QE3#,N#VF$)CV&IGS*&)IHX9CC&[R3(=U#KV'(EFM$S95/H.
MRS1"E$%Z6-^43\C$L26V].08+=,X6J85NFH8G61F'R;M!,NT;BI;5!MB!^(%
M^)J;C"M0<^@V8]$OC"G6MW0YC+>/YU/`J0'/,K<HH:02)>MHF&/[P>5+J[-/
MV6@5ST\`RH[J@_^W+4YVM3U-=IF(C==-'?A?FO!ZWJ[Q>^EEMN&B2Q,AS[[J
M80U%&\Q9HT@`1^]U=;Z+N'U8"UQ<L1W6`G9@'0-+^,UD</JA0P=4K<@$ZU$O
M\\N>\2ZWV,D0$M8-'K7>!5LTLQ;GZF(K]-9E.#Z9?91;*;3'\>DB6A#2$*7^
M:'Z]EFJ(;\__[_7-">84(_=S1X2R[/-E6;83S"G%V>033"F_*47"P(UE2^H]
M*=@K%4;-R++5E"&SC2Z!T11)9CE!KAE2(BK&MF*Y]"R[N"D4.F.EIYWZ<M44
M9DZBGJG["?O=Q.,1W?'E-7?7(PHCCZA^9,+PW'7XLECV&>;`SM[28H\_OM<#
M/6]2=+/.T/E`I"L0'(JN1$*YY5+3T%?JQ+))YE6/E8<X\I`*R\84,]AB7WMB
M5P@^S&+*9=ECTG+_`_W!9LC\C][$L5,@*XW'GC>EV.&T;.65B8F3V$6T=0CS
MMQI0]*N7Z5+3V8+B?2,7T#F&[J:BSS'&YE+.,0UUDZ4LMY]HET]I!UU_O'Y;
MAOX0*9LZEB[`\#%C"*]&@EWTTH4>(WR"P#*P32%IV<"U_XM'R3*(,GH[?MC>
M;-=%V;&=_8S4K[Y46?82W!T"3SZ?O2Z>XJ;5]@3V,:C)MW9X)_8?]=+-98!E
M:9WT>O6SF12%,K;2PJ'9PFO6@'19#1EZ-E`5@9XQ]&Q@Z?60ILJ:GZE_34E3
M8QZF_H[M:\KAXJ2/#NV)2XD3\)W-ZW[=X7*>';3GZ4$KYE(PR7=X2D>)NK?7
MYP<-K./<(HJ;]10EFV.GOYW)I8F@Y3B58_--&#Z!.DP,`SLN2;;,I^V]]+5P
MU=HE?PB]H,EE9WL(GG']0:_P+D[U1R/B`T&MHI\%JES4%*.7%(C_P.IRYH-C
M_QH8^ZB0U7?;U^_>O_W3]LWU>M_FH[*AL<_BT6FBT1.6<@%B8R=>=4A_(ZA"
M3K"/&,N(U7ZP_M9%1-AXZ88U)%*FE'K4"+)F\B'!!O"#T@6++TY5377%B=2,
M/\=*1:J`-.@(9SP`VU!>[Z1#%SN$;]C,:[)=W4%DP$>H*X]0#&?M3NL=X(#+
M=>5SF;8L!1.[5S(X)^W,:-<W8;>/#^B9B/8IPU:>51W6CF&DH[*+OL?RA"A;
M=:T=5]G1FA/.EO3+$F;/U+'6M\3[%YA#H8&*-7N`\4`MB"?C9.RB;"X8P=5#
MN>-"I!ZRP\+F*@SLA^C<(HX[15^4\I*NX`T1*0%GAA0:99\=2[@,!-)4I1WK
MLH(W\]J9/':JAKB.@Y9E$B/4@_"+9<BS9#]9,[4[RW'7[V5VA!X=7,Z,F0!L
M8S::II))-"B0KFNHD4V3W*A`NH;\X=:JS)E0X(T=CF]:8,XUS75V^)!3;RA;
MB$42IAY+-C^:9^W>>IDTQ&3D\3[VYO?;-Q=OMF]^O#F_NGY[HC![X=BESU\S
ML\34\CNU:NN:&8RV'`K[$9L`]HJVKC6?AD;A(>EL)#:.Y?I+BXE$>>.*S7;4
MS&)OM0KQ1N_[:+S!B!P2B00@<<K"L<N)1&.I6BDU3V[YP6_.NO6,GX_BJ2<B
M2F8-N]Z,XJFF3ZV:Y>*8LC6P\`>I9D^]Y<^#2#NV5&1&^/"LCLIAH+1[!Y:X
M.%W8O7!TU><O[`@7MB/KZD%=#'H*^".9X"M,F)!.30K/S*X)0W,-MNVPW0R%
M=L2^7D/''.,'8>=@A/I9/=\==;DJ[)Z#L+L/'BSSP)T9"_V/LT.O+]=S*(_-
M[_!<<OG%QD2?=TH6PVTYS;-O#J1K0)#!0`LB0AA7]*:L^-/JQB661V1F4]G(
M_^UJ;3O"AFE1=>IRW1,;PJ:&6;8&7?B#SPNL-O-Y32'<C]FJ\0GF.PB"["SJ
M<YQ1]E[*<5=C@,?G.N"YNGE/F9?%U\]?2;'0$N(\&:4>A`.J3HJ%QH9N#X"U
M2AUA0K\88-3#)IMYDD#H>5BOZL8*?/20(Y!7P"\FG.4@KJL!GB*X,:/!89>>
M4AW<@%M1<.UQ!K.<K-D-Q#UFJD/:T)J=&BD;N<J5J.`_;ZJ#K&&*N6.DFV1Q
MG9A#;O`,H9?N\)A*MJ<DV<#XWJ>=R>OF%TM-F=KHHW7,Q&Q^\R7S*VTJNY2Q
M(`JR!(:&+2N^)I,DEZIW"&RM4\4C'5.9N<);]>\9<R-FB>3>I;0HUYJXB88@
MREW<!#L`-L9-I1=\AOW:U"2P=W"S1'*?]@IA%_(<?`3?#Y>?W2C1=DN*;5/:
M,![B;DWNBD#[@#0'R_I@YE:PU1QN.I@\B#,(41BPL&9KKID)NMN.D%0@Q*`1
M\L*A,,;8?X'MAM6`N#&+'R4\)9%SSZUMZP\7/TIS_,^O\*@N#JAIQUE?Q(!R
M==YYZ&4)L^=M?I%C"-\R^W=(18,BXMD@.6>PN;<?WJ1U)^4`!ET<4P[<`!66
M-]'/`6)3K-TYXUE6.GIZ0CT`$,NH&U1`/Z:;!S/U7IYEFWO7$QH@_F!5^"%;
M'MS]J=$('30IAC?OP[L0N4<P[TF888&J8YXZN[RTVM1GWGV9C4#J_*&4@XR-
M;9M`K-!.;*:O8JW?:H(Q$HPT23<L64\#3,6B7X7+<]9=<>A7[*'FF)D/UW;'
M"M2?7&?P8=4OJRE#'8P5(VOD[)9?"0Z&@C)Q=HFU=LYF\OG(V-;X;NT\>_2P
M>[IMV#L$$B\?E=GXP\W%Z^UO;[^X.7_]Z\4%Z^WNY[:Y71_+=G_3.GYA.4'/
MW[2ALAUW6KX>0,]AZ9=C"1=4X4A?2/Y@C6`T;4*V8V")^WSH3E>?H"',&C6;
M;AMD]A>;BF3CX>H4]N^(S,[K\-#!^+&+NF&*XP@I6NS0:Q:LXN*`#PU;[F"*
MX\=UV7@8'SAHFM[G'7&E)9?-6E0I26UPRYR*>*,^.0AA&*V!-3`VW4IN%`3J
MAT]N?`C7]`?UO]T5=@TE[%0OM40[\PP"6`7>TQ)XD#AIQP(:JL^6!1Y1FEA@
MRS9$T%Z&[C^G8#1;:M)C#S0_=!JB*1*G'F@0'4V*)"+;S!PNQ905-4E%WG,6
M>?>O7?D@H?=W'/_]VZ_I[7ES"*IGU3+<AT5T+C&70E6\IRKQI!EX*/.'LJ[B
MU4V%I>0)$M\<WG8MYGX_@$0'Z]2-@+"^9TNFC7%UA,N@!=9,PXBKJ%-SH=B@
MLKR6L3SO,I:'20V_CSW;I-U=V-='RSKO2S'6JX1[:A*.\-5SI2X?,F(MG>!4
MJ)QG(<;0X.!$"9=8%SQ*AU1&A8B%Q).(ZQ5\1.F>M4^+WJB$4PG7)1P3LO%8
MCP)E:A+N#HCKHP6<?8E0:B]"P('#YNT6#H*]@G%A/V8&IV&$1;-6[')/`6<"
M^S0-*MR`W<(&,&:GL6WN#OBYA/.^V5XJX9ZYA+N'?1JD$'FR#.^,:7Z')_+N
M\Q]_>D\.^=OUY>7%ZXOUIG\R^R_@L-NA3?EJQ6>W^]TD^9S/=>X(?UDR\+D'
M.-D=$VK4[(D<D(#L>I58@`+98RM[\*WW#6<91>+K=Z&!(NX&..>KA=(@!./+
MX%K#%8T9H,EY""_&2I.UP;LA12N',GK6"&YY.\5T7,>870MFE6*)<.WJD*E*
MI+W"##&?/"&Z:@?;SBQYCM4025YBDZD;ZU.,<^?Z61H,V38DL#I3!@=@2B$,
MCD&&4$>OG73Q'C)8O?WDN)4F2+^6.\M)FBCYJ8F2+VZV_UC4C636D5VHV$_Y
MI64]//MDIMO:RWI6IK/8WPN[1)<:C#NQ*`Z*@1WZ<4OC=NE/$)@PF+/Q,1#G
MI&16X/>6>WZ3)1=\+(K+MPM)I@4I57%L0C^9E+W)2]JP\']0N`CTUPO\$Y,8
MAOK^0BR3UI+K$_;DCKL9B??BVL,;_W%P(+G:_-+@*?^IN!8*M2M0)!.TX8AM
M=#W^YK`+"F.Q<81)0]'K+M=FEG"D@6U-JKZULW_%%&_H_@/7IB1AN<:UIN8)
M/</FVQD',ZZ%6&`V4)'6F3A<Z\P4N<7:/#&MS[XE.KPJQ+S-(]="6N1/FX'H
M^!@IN#Z(:;\]_V49PN<>3!O]K('1RTLU?-;LFS;0ON9SI=)YO>UCY@:5$[<O
MCPWO@ST18RT!0^&SKANN#FP*Z3#Q;_8F#%]4F@#CKIMR/;CKIHWLG8.;H\2.
M($8_A+3KZ1S<@7K$)H"E6R<.-N4Q,@$;U]TS%5!JLF,Z&O5=3O+%/$OFL"I]
M9%8@<P;2RZT1>`G^1K;8FEO;!]I6,YT8TCK64MB=?K*A;W%YQ&$%Y`JF)/O>
MA[R(TL5V$-(O=D#QFPHV8R+3=RZ'.CWD`$-/G@&LQK4]>C"$I7\$#C08PMD.
M90*P$>QH"$-5J-W09I^NT8S/):ZB=`U\N9<B@]N9-;68Y<@$NNJ6<F0*-.>P
MYFND%/)N$L1EW=<X7M`:'N$M5V-M/8\$D43B]M%56BN%T`""1PCMR'N8/="?
M<J;*]30K.;WTYT]WYL7<%G.';8]CQ9RIUOL7J\@\?S'G".XW]C3G&SI8L0Z)
M1=4TQ!K88<><F/QLB;R11GP@YT,88@XNP&XP@YPKL?$C,P3I8AP+(TO^9&)N
M`6XUL#F#'6^A$%Y@N(5JXG8);S6ZE7"*)PP!6QB-S]"OB[B7TL)Z;B/=IU>B
M/PY*:2;F>N_J;_ZR)N*.:QR&#3_;>7=DE7!/2\+932P.QM*1BEQB6ZEB8,48
ME\VZA$L;&$;8^L$BTBFG9;4L5:Z3LV;VVH!35C:%95FC>'!Y;),(N3##6\T+
MW7:F!2HH(Q1K8^'66+_.^B_<^UBZY<(0ZX``+W:(&Q,6;2UN/#<+]P+'KE8W
M^&_FD6/1Z!8CQ\6Y%=C5>S4/FUW3FEA;E8/4JWGYF<F=CGD!K7N892M<)HKC
M617ZV'BE'S\WY@.EW;'I?[>EW??WDW;SZYO%@;!L\DQET%Z)3T[D8?&[G8=R
MR,%L:K*U0/Y@[;!O\@=[J.;2PFUHYII17(2I^3,,X#BE`Y;0OV`F=)R"-Y"`
M8X='E7LO4.[=UW-'1XC@48^*UC'23XS9E;S`.W-D=@O;'/NZ>RUL>[)RKVRJ
M<?/I\8#<*QOJ72%B.X/I6<C`*QDR$$RV$H<I,IX,/BE+&3*?2WLT`WNV#`XO
M")O0O7.!=E0O;(MAP*B&D(0XZH5M1&6M85GDS2K;(D/H0_9-;7W6F`M(H,W)
MG@UYZ$\;K!WMV0QC>!5I[C'<=BS$,9#,$Q/%.P3>2W#;?9"XZ\T!A^5\9R^V
MF;B[OCE?S86^I\QC`[N=ME\O+)/@^0L]-AUQ908Z8P_;M]A'6?N16?[!@/R*
MLI<W,$`-5(6:##6EG,J*T',;IAWX4>CY7K7[BL#$)LW$1>[YTG'#RM-16D!)
MN]W0:$?L!0CV'*>LO0&0Q$-2L6?VD+5GAS`)&ZM!+9NR]O9SEA\[6H&%:\W,
MS_H2Q=Y]>F/;UN-I-"2.DFY_A&![??WCG2K=$1TG\3)P#2^WF=.SSK"H4,W*
M_)'DN*[')<@_+]8BO=4^%+.FQQT=E(!)Q^S%[M)/`ZQ0Q7,"$XXQB9;F(+%7
M=E*<//IA);^B2QF8K'60,F"#(<'9>SOV/J").H(904#.1$SO[O04=1;JL((`
M.OP[KMSAR^WEN^N+GT[@YB@AJ8F;M0#_B7$TVT/;>B0(.)M2)_`"5CM[S7M3
M\FD<_:IY?LS8/C::KB>PKRRTAI&E6S)D,]BBG<49IT;>2RQ=+%,N!P7(^1E.
MV\32P8[=N$NJD]47W1&I%-C",[2</"@G-C3+,FTXZH=SQ*GH%O(+L\>3#%KA
MOFH2-A9'9"NK8;$>B#*NJ2:E88:+HVG7H>1IX-F\7N056=!@LPDN5X]/E3K4
MP_>0?1@/%+1@B/>AG.LXD^S+ZYNWU]O?+M[=7+_^]1+J[(.898H(_A3%'!27
M--N&!L3&U6P*NHEAM6!7MR6G<``1_+"8FXD)"X,M3J*HM>D^BRR3JC/MP@XH
MNJR.':4$Y,KMSDK[#JB=UDIY,(9V.RL5J#5U%()AGE%QA]/](UMB]^JMM&J)
M#7[U_7'K&A)G8=T'.XDS0%!@GMFX6*!J7/C$!:KW;J`DS^2KW]]MK]Y>W_SQ
M_.:WB^^ZL^EP7NP'5JGNB;T7CDGYW$M4W09,Z^:1QP.(E#2G7,([9-0Q0PYY
MNZ+F^8UG@S+&?J@?Y-[E?U'^>9AKD_R+`_8D/47&3Y+#UC%WW=)TFR3'`ESX
MO#RUF#(K3^W&)@%68IZJ4UU)K4ENWD#2E+$\M5K35=G5\E2W4YY:LN]I:3O5
MJ;$U(O=/L#S5.D+=A=$?>9R2M"A0/DK9^YY`>>&XC\]?H,"X<;/DK7)0H!`/
MVMLJ6![8EI-?%RB^%7A9B(4:0[*/[]Q^)($2=@1*:O$_=OO8$2@AEF6!XM)'
MJ>6YCZ\8E\]&53.>N(=$^1(O%,ON_9N/*D>T=<83%R/)>S_3&XM;%R/$)((Z
M#ZX/,#9BS&9-C-S'+ONX>DDF%/@@13Q;D?;:W;RIAG@!B5%<>K-[5Q^VU,V3
M'(&EZ`[*D;"Q.W+$#<E6@1!&LZX?K1!G23-Q'P4>X!Z")&<:9&D,PAT7=/H3
MEN&>8G)8E!PA+)S%8YDLT)<E+/[]&0B*OU^<C^+>[$O[^9=V_\L#(@::BIN?
M9EW$%*CYW'\SBQ;`2C9_<,QJ%#$>;]+%,?>()<H#A^(-3Q*FV#)5J,10)U4E
M6WM0Q-CB)Q$#]<KUS"//?/E154EA:-H="MMU#YI*ASF:'N_><Y?6/[0(!Q%C
M.WJ*)(Q.GB5H+65(Y[3!S#H+#<;F<`)[^P3&USS),#]D$5CK=GK_C.ZF4!P!
M-0==J.=Q?CH1%K-G$N2D$-]7A/W'Y=4A#_3#*$.5_:%F'K:7)=^>OS(4G9]W
M,#B4,)0W]!7G5`BN5%BJYTZ65`QI,Y920RD5BC.S&+LH`>N9R4M=!YN*">UV
MYM[UQ1R05%"JG,</K"WL-\(\D]R]X&P_.T@J:#/=Z&'>J)U$%:;$@\H04\]Q
M=9,/O"5'>2G;YF'&?"0[-D>#U0:I/"I#YA.[:0SW`HBZT60YSO';),EH4]U5
M([R$N79'M<D^ZIJU1,N<>0!4F#PM8<(F!+/YAX1)W+"VEK47K-R`X9,^N+/^
MO!`$TL%;=OYKA2`$:.H:B+<S/,70:GD]]GMH.GYLFVJ[0K$4]+I^1_1%BQ];
MB=4UD/H>\&*/H!P%&Z5@E<:Q72NFU#S`V=M:EETTR[AKM@XR8P]X#>97'?6V
M'>"UT@"I/Z'/-U6*SJGQZX?($ISDY_=7/]WE\#VNDRDNQ;ZT5H4OTJYJ+W7^
MC=OY9EWNP-J*LZQG=[!O07:!QEDQ#,NRI/ZD2/NL&:IG]^%1$?`3++7U,XLB
M=YY.&PMK;ZK&L&ZEWF/08V!727"9>DQB#=J8WDR$[<&K0[SVP=V3G2=P2**>
M$WK]\@&CJVX<+F_6'J%W@Z-[>V9T,6-GLHD@!4=-QN2\;'6U6X!*!U-T=@L3
M$I/+878/L;>+E2^R&V\!OZR[M^#V3N!P?7X\P>A`HQ)(Y6\\P="M*FT@5?/T
MC(KYU("W.>R4>ICC"GOWY.?W[W_;WOQ\\?H(#]6)]IVKGI#E:M\]397,;Q+Y
M;7H@^8!H9`)D=F`$46$LTRU75+*,E^EAV+L:Z"T&QW71LN#L3LRTG&)F=>BM
MXL,\'3*X[HBJ&YS>3*[NL(#O-F-Y7O/$\,FWY,/09(&?O-U0\,8&_=+D9)0I
MSH>#!A[LN$#L@$$L=L1M\;'Y6;U)\F/^40P^NDDJME*-3RE3C!3+CLO@/C+E
M+^#!]W?VG7\8\X[!5_?"T#:>NP1Q9'4[ZTXX=5E:"I=%X[`#@^=JS*PP#P]A
MU!$[@]D9@U%G!E8#+V,U3W91[BC8L.K87W.TZD(Z9-7%31"G>+?JDHV#S1A=
MS'&TZE(V`X<GB#\W6'4NQ64?T5.WZAZF!8DI3/)AA6K_EXX2+W_&"6ZN7U]M
MWUP<AB2;"9@C.I)85Q*SQU^H0O+\\Z+)S'X^UQZ`KH":0.L]$]$F!.M;4[@/
M%RA3+WE/(-NAK:U)84PJ-L%-#4ER&HM(V4R@S-O)+WN=1:)(8Q,<FD$L4W#]
MP;9D8'J+P>]L:<(0N30F&=W:V*;](%.8+;2;C/P)&I*P=RF$TOBB[BI4?4$-
M23Z)%#P`6W9/(9BE.[.*OJ<F^H+X&";19P^*OL+B4$:^/(M"ZFD.\E'TA1)*
M&B2&R<WM=!8VL+6FCOPP>>*4&0"V'"5?B"N9`2])\H52XU0(<7<=W/.4?/=I
M,V<)_9Z/R[?\\^7[=UN(L_/?+]Z<B'[`>F=VDQ_^I9<ETYZA'[^_H24'?G^C
M![IO.JCGQVE^@DO+,@]K664?4CZQOS#D@B-/#]TWK1UT.\\:7&?'PE\_P)BQ
MCLU7.W7?S'E9]'61%'$EC#8-LC6$4:V$U)NIE:D7]$<L6EL&5$A,<?&6B[Y?
M?=K`5*QDAG;U:0"<S!#<=#>-G0A<':X^6<\4KW[U=<A"V_?.CU`/AMGR?I"H
MV8RZ+U/"IZNO/?1`*U5@(_OE5_N)8X^FYEV`I?N)JRVE_QW2:M_%U;GA#B&6
M*A[IY"1_82T)GKN+BWW!W=S%=4>EFB5H6F:?$3I_PEH25*4T8#^Y5,#:Q;@A
M>'6K*S`VUFI&N10&[U;>0%R&B;-]'C4FMEUU$XB+7>E(,,HE<N<DEYJJU!Q9
MQOF)L\/8K<"1L0?.QL^Z\)T<7*-88FHZ=^C636$&3E$3FTN-8LG'02QY)_E8
M`X)4O_A/Z!ZWNV5JQZ4_#5+CXNID)<>^1)CIY]UV"+MJK/-6[B$-'N3%*A$;
M;9'^[["3B)NZ;JHQPEYJ$,027\)RI_"$^V,2P<!6;@HNX0!L1S1"L^7!O,(1
M(6@F7:4\CDSX=,AL@D];POW@F_Y\<_[ZXH"/Y<A._S9`,.^L).7=I\*[82,=
M9&:/(Z_S+FQ](A5CL9=*X]RO=D&\1X,AZ.-VLC,F:#2+XT\-AHH9"[]JMG7<
MS^DX6>;=*<F1."9C.*RUOF"B#A2.,<LQ$Z6WLZXIS#P:XV'IHV0<GXQ0]($=
M*+Z^O#A_?>(6[#(VX)<&C?K\/:9DF>CGJGDZY#(P9&1;0\36Q<G^1%9.[,G.
M%+W&RB8,/6;2IF231U;.J7,:=\]0B,T^&-U^A96G;9A@JN,V7.JPV\)>G/EC
M7<=V@UXB7?6ZR=WQ&`]@$KV2?J/!#^((9QA[[`>H$G421U.&3#`Q3JI$22M^
MTM7'^))1B>XOU3XLI>_KJY]OSM_^=G%U_FY=MAW1#Q$KQX4XZ\.B,N[)R;A@
MY@7I]8!;M&PJ+54/]<8RO:UGO)PFXY*%]C'*!S>*,INR<6:FKPA')F(23>T0
MH:ZL8'.T2M3(&JVQQ6GM0B:Q%X6=RKM2[XX/^8D#SMK@A]5FS1\;<\T1=PZB
M?-;#;3T*]$\KW5QJ'M?A*1U72/\-KN/M6SI.V!+QXA3QYBL30Z9%KN+MJ8FW
M)3FT:HU).[Y(J/CL,R7!B@KG-W3#$DLM!RP"J#)[0!RC>!/'Z6",P70?H\&>
M.7=FD@]V",KRQ4V.E'!8OB5H;WG6GG#('71LQ3_*MVB&F(G-=0;S$7/\=/(M
MQL2`W+A8PWWEV]"%?E7NQ8V'>#.6^Q1D:16X<>E"3^`R/J*07+0-N/P)2K</
MU-W^^N.[]S?G8!5V'KJY.M4];%G',\5--:7QR8FXP>`<G\FZB,ML^E[9"I2:
M4<7O/KBE4!=QGAVM<Q@MO*$7/7W"A8TZ1E_QE'C,B%>:'$Z#F%VQ4EEEP>3+
MP4IMN'#B$X[935;J$%+'P\/=C59JLG%/=;IEI49*LY2M;P[ODMUHI58(3*9G
MMWO(8<S]KM!:PW0/@Z7]`%8J(X(Y><=D!79R\1+QIIRKSD%\>UP++A6/-HW1
M+DAGZRK351GL"J-;/D/:$Z>)0JZP9^6GSN1IP&G'M>/_VQ9GN]J>*,`,'A@#
M!B]5@CUO=_F]%+2Z@4I$8#.N=49X!V#&!06MUBA2P-&Y79TW2^%OGCT4.R)L
MA*E-!G@LSE"_HQD8/T%QB1/CI\/"B^T3H86X+KQ<:_`H*EJ+?_6,QZ8`LB5`
M\G5RL<6AZ/33!;HDX2#ZXUGV6FHIOCW_O]<WIYA6LC_-'!/*M<^4:QD`@BH+
M^R3.)B^956$#MH;Z'K#/FI!2"7M07XUK_:84B0\WKH7Q,;9"#6#Y,LNE&S`H
M"CT$HU622EIFVF94B;R8C*I0>[H<5)P\&56N#DXCHI)-1I7/GSH1C6D\1V/0
MX]MK[K''E%@>4T;)ES=W)[XLMGV&*;/SU[3<4)"O]D!;G13=K"]U/A`#([A#
MDC1(;VG:Q_(@;77<AIG84PGCK)J:32_&&D9K>XTD](0`)7B(.+M:#E5@LB\A
M)-18,Q!C'9IHL71Y:JR3&T0#P?Z@Q69JYKC;G'H[G]N]+?KURWR&^?OU0PD>
MKM\3\V*\_N+&E%V7H+JGH02S#K4:MSL*\@;8G!J&^G`'WN:Q]43*IDYE#X,C
M2-Q,L=BQ-5!N"3A/$>S&9(;'V3NV_XO'R36(-3I!?MC>;`^(M:-;"8KN-A,G
M+TNNO00WB."ISV<?$E18\2VZX=B-M[4$7FXV42``H#:8"LLZ$;YR5R69Z0U>
M^L4TM8$*3.Y2Q&4SZ0W04,80EV&[L*E!>UK12H9F$-1,4IVU4&]&S5FK&)KU
M4*]3$*U&._2"@!@,JYZ0\38^+O@H+B9.L'R#^?:BP$=/#VH%UQK-#T_I.'GW
M]OK\L-%UG+=$\;R>HG1S["RX,[DTE6,EJS!&IJ="8N5D8LO?74E%RGS:WOOL
M"1IE[9*;A`[2Y#(4E>;DA5XU:C")[7)&B\N4"?<8XG@*9*5LEH6;IB(]TV#]
MAU:J)UKH=<RJ.RZF]=WV];OW;_^T?7-]H&?T4=G3V'#Q]#0CZ0F+N@#1L1/0
M6E?D*I.1,W=*&&3%Y-XQ_81X5MAX:;?5BQ_*6!!5-M[,G$LU#%J6VV2H7U-!
M5(TKQ0_-''2L=*0V2`N/V=-AP"TD$/C8)-8UB2!6*/N%#=8L-+K#"/*/4:$>
M`]7F:>W>!5VX7*%^I\QC3U]OH3%&ME*+)=&NM45D.0S=!)N<79FID=I/&]CR
MK`7!4ASVZ.,2D;['&H5`6W>['5</TMH@SA;VRQ)IS]7GUO?&#ZA5AW(#/6?V
M"..!&A)L_ZU:#**AN&*B+RO:'ML>0L,#>QL#I2K"PE@3@9&*3]>4G"MV4NJ\
M\V-8K)F`MGGHG)^JO;-9,65G'CT:ET,12>CA-<^:=Q]&(6C-O(VMF6I(JMOU
MAYE=X4>_ES-3RD`J@S9I)>MHT":]'_KQ%^_=E#+@!KC<E6IU*P!O=CQ^C,-Q
M<I@?OAG<(G0-NX^,#9Q<B]T_31W-XB;83&@09L<9H-]OWUR\V;[Y\>;\ZOKM
MJ2+MA<.K/G\MS1+GR^_4N:UK:9C,3%T'J6,S`><'V-1;(@JJA8>T8_,SIJM@
M!2Z7J.:-X^8_&G.Y0_2PGAW\.]/2AF[.$&I$[IL%[E=ZJ(UE;@46XLQI;P>P
MGYSQ\U%$08GJX\832V0,.@RMO3^EFI8+%,81"LI^F)KVU!L)/8S08^=&9I(/
M3^NX?`<*O7=@C(L'D'DO'`'V^<L\XI?MB+QZ0"V#5<B\P8J5!(ZAOG5J"R%V
MY$C!C)9I'4I["Z%A80X-#JS@1L`U![O43TXXL^*$4YGWS&3>?5!KF4'NS-@O
MX$C3]/KR0.+ET>D@G@LOO]BPZ?/.XF(\+J=YLLZ!W`X/(8/57.AH8`PN9+OB
M::L;1B8=)E13+',8XT+(=!0YL/)@%PTB!\;F(+MJF+6G9G1@<(=ER($9:-(C
M]<)]BJD1OL1:9I&A(RVU]U+8NQXIO$=:!!ZNF[>J>5G\_?QU%KLA?.G\N1R$
M)ZH)S,!D&[HH:FL%LIP6P1H+:3]/-%)OAYS.A;0(J@P3!D<8FA6$#6RP*9\`
M4\;F73;463J!2RO81!,D=!"_UI`7X>N0]NEBF*"#4D=Y$V^,B1,$8HE^+U[W
MN'D1B=TFT]2\V8C-NA(^_.?-BY!U3&EWE)"3O*]3D]`-'B)4U1U.4_GVE.1;
M8`>EM#-YW2:C0`#3YY!B9B&9]:?;9"9)\E6SR7*.8X(E'9B3J[R9,O:,F12S
M3'27!P-E*14=U@QV6#/V+XBMM1L.4NDE'U/*:L_WK!OP]*Q]@>V`8H>2(GQ,
M:;Q^Z%63JW^W0#GF+D1"G!?X)O-PA6]55$R*Y0HMDW>;!F/+%\\RKF@K3+`<
MNEO=LCS9>4*S6HAZU^Q5><C20I:-N'`3+#-FW/#9]8;]X>)':<G_^16>U,4A
M?>U(<XR`5*[..QJ]+'GVO.TQL@SQ8V;_#NEJ)C'PQU1![-]01]::%3`;'NJ`
MY!1$1P]\6=#5QN2$$*$/#<D)XM:0=*OH9\D)M)"V#;`:G%DG8RRZ@YGV?I.@
MZ/G1&$M^S%1EG\G1&`/'MN-#`D*U]$.N/:$@/X8Q=@].=DQ&,$=6L`X,#+E[
M#`>?"&$6J$7FJ6/,2RMT?>:=GMDDM<X?2CG(WMQC:TW$?R`;KI;2)!@FXF[T
M,,<\]DR[9(J-[A:NT3BY6WK<S,/R,Q-_]X(3?R8%\!.6F:E#OX"U2AHK)E?G
M[^CRB*4*567B;QA$`W\S<7TLI8$*TDV?EP!F=D]O#IN2%`/M]#C1<G/Q>OO;
MVR]NSE__>G'!ZKU[>G-N%]Q&YV<`ZB\LB^CYFSI4O>-.:]D#`#YT/K`,-`@>
MHM@[)YLZ(=LQ^E1-\2-&CV?;I"DKJ%7M2M3(YLG6B<&M>6H[BG60VE4WHE@/
MKA1"8=@9!G3N**C,1X+!,\!8IYSV/"R/Z\>ABYS('M,KO2OXM.3'&4),^^.M
M1LE"Y7("6EL9*RL53R9*Y"EN6KM?/#\(8:AN+"9\I&C[??W6']9J=U?D-;RR
MTUW8DMF?9RC%*O>>EMPCQLR.551&'61)[K%G1*:\(*0J(7%6Y1[4!4B.`BO*
ML36!M/#9+T%N,-*6BO7HPC:]-H7&29RU64MC^[7(YFICE[4R=4=0P?>R!-_]
MZU\^3/3]'2=X__9K^H'>'$0*6K<6]V$:';%=S(O%!7K^<D_:CX<R?RCK^EZ%
M(071016,1<JQ5QF?#M@H$:,1JW96-&=<G4'5FM1R>.*FFCJ5Y3EO>HZY%L,\
M\V*8!\HMOY>1V\3>G?C<QPL]CUW46*^B[JF).N-LG>MX>5W4,:4G4+DJ=`W7
M7/):/RE/*2+]X@*EF"^#$;PLZA)+C<>:#I<FP#-F'TT(A&EHNS#OU$8(CZ"B
M3D7=).J8T8T'>QPT5!-U=X%P'R_I[$N$=7L1D@YL-F_E<!"&%FJ58XMQ_`<V
MH+/KQNR]E+ID`F3A("-,&8,`8B$.U6MI1';:$72^1-7I/J6@^_*[K__^U7<B
M.K[9_OSN\Q]_>L^%^+?KR\N+UQ>]D]^7-Q?_V-Y@^9W?_+)]=WCNL-R_N/[]
MC^<WO,W7E]L?+MYLN;:=P:MB2S$\3($3;<_LR^WE^?]PBV6G92QH00,D?&AW
M2G<&B!N"*&/Y%M9]87T-91!_V?*YT;N3?65VNF6`25#UI@#-_IW^U*[^BYOM
M/R[6[G!GS@EWYB#`O1>$,XOU4H.).W<&M8"=4V+&H@;#I&3*[ITE(A?7X+G0
M0K0QEWSGG1U\=SMS3K@S\#];LP2&"@-#9?W"ACOS4'B\9S?<4(HO>*5^]\[8
M_=];J2EAH:A)Z>X[^_;\EZN[[JS-.>'.TJ92.O&91\HW4[KGK=]98@_/@L7&
MCO8IPPSI#;&F.^,K9^`R,=4PE!Q6[^R+N3?ZT))<F'C"/;);(=/KF5UFB"XQ
M-$D=WQ[470I>EUV,5'O=[MN+$/^9CX>INQ#RX=A[/+0X%R:><(]QXYFX2Z<B
M)`I[;?B=>\164C-K`GS!72:6=>Y+E6JH\'LV0JVN1CO+&UF\Q]Y;YIN_'+J_
M<=)IW!>(2T%?"MX@N##LO3^8&I&[!?8GW%R.?E^N5"AV.2?BNT4374IWO+]^
MV=\?<V_?GW)O=0,[B8H#]H.8>9=AA_^@802?/;M=Q\":N"&K8;@WJ!KL[X^M
M$Y88FW>GLGYOLMBH+:_<UOC]2=Q6J4>S*H[Y##$5L_>V"(F;V%,HL8V4\77_
M;1EBTS,=LU(9&0ZP?D?7-^<_W7E;XZ23]FZ''8S=/[T-3)VW<>_>'*UK[PT5
MP@JU,.]SF2T.-GB$2<PFR(?>UA]QQ:^O?[SCG>W/.N'N"`/!&B0?^3]G;=J5
MD]!,V,['!E-+6Z][FHF##$EX:6Q]5C)NTS>U=^GN<,YWUQ<_+=]4__*$>\&#
MQHT0\X$1*VB\H>[I(C%`$S&XSQB-';>M^8X=(2P]3X%W'4*JJ_*0H%C7V]\N
MWMU<O_[U<GM^L_:R%B:>I&\9(BK)<JQ4BM.N5E(WU)MQ#-@0K/%,(>_*CKQ)
MDBWE(!Q#AG)CW>IJ)#3.U=OK&USD;Q??=58ZM(<?^,%IVC,,,9>@.F=8>B7O
M[7/8"XR5S;XDF$U8I'O[',%[`WN(.EI5S*Q:Y\#%6SBTIQ_XP4GWG/">L$DD
M\?@1?'"/+R&)`L-[N&?/_[MUS_3BYB(6L:FQ02H<ON<O805#P7S_YO"=CM-.
MV@.IN\#*KTR3YQ97]]XI\S0-3`/NCXE-:O;OCY5*%+O$SR)0X3JO_NER^_O>
M"UJ^PX6)I^EGA:T(/:$KV#72[^X<A3H.%`$'NY4=)KWO:7W#/88-I!@W';;$
ML>QTO;YN9Y?^'Y=7Z^+H]KS3K#_/:E0"P<7@O"UI3Y.QR87*F#S^WV0_E%K,
M)"ZTLPI)BP6`N3GY.^YP7'R'>')QZDEO$@IDI*)ML[2.=&9O9S$9EE"-S']@
M.U&?]G<6"%TN4D)*L0FE6]=O]B[^;S?7/[^_^NG(6QUGGZ3-N<)J%^H%"09$
MC&5OW6(;C1`IN!O7'&2[ZY:PG)7E0\[!\/!@\G`';X[7__W[W[8W/U^\OI-)
MEW]QVBX#<Q[2)'EH:%)JN&=-,<@<\')=QFV[ZO>TA\S&%]`>'&^=U9XVW7'7
M?SF_O'Q_AR]J:>9)MC^-):8H$R&6/K.T]V[%YX[_@".=P6O>DTEEPQ7!GX.9
MH7ZT+A?+*_G/YV^I]5QMWUS,XI/+][D\]R2>C;Q.+%4K*.#>[/)LV-@:BBW8
M&059/NZ_3]@D]$H%*!;6D!%<7'V?.U<_A">.N-$IDG$"M]+&)>!#9DVL2WL>
M.&CPB>B;>*&>%F-V99];H0CC'"4(*'H:G(^+]WGY_MT6EWW^NP##+M_@SIR3
MWF"FJ]M;R8;W(?A;^KPX_K-EC6+.'1AB?F>M!P/S>XER%<.Z'!JN6O*&#M]8
M3RTZ29\E%""#"-@<F5RT)VGP#53=&`F<5;%=[.D^=6-,#D&.;&D,'-!]AHN^
MN+K[C;4Y)ZU%Z#"4D![_AS=F]SR+6(LE5F,3EBRL,^]*W=\G363'0[9I3#A"
M.;068?]>K+-9__:T7=]6NK:+=0GLX<VNK053BJ96+FP'P-R^&'?7'Q8P1"BU
M\TB/*Y[&^GOZ^O+B_/7:"^I?GG0O,/KHPB!<%!1N'^+>FLNFY%2)X4"EM.S;
M$WBUELY2HKRP[Z:)ZV_FZZN?;\[?2ON,U3N:3SGIOAQL?M@!T%B26`QA3T8(
M*^'M$,^3\!2W5YQUF?$ZXV%JV9C6_;Q[D-C+=W8+-_LD&Y"%V!!;45I-)K\G
MV8N'S//95W8[MPW"<\=&6@9@7KJW6WBXRW>W`)M[@@U8(RX^0@JR&93W0^G#
M].YRIG4`PX".I3ID*4\:EX0NF:EKJ9F%N/[N1IC,Y?N:H6B>(OTRO4H%_R$.
MP+Z?@B6F5IK&5FY:H0$_[?C2C(%>G1A/2]"J<VO+N'H_,PS!];O:`1H\82U2
M=$!U9/9D9*O86_:Z8_YYDE!RG(+PD_Q81JU;OK<YVMK:K>TBLIV@$2=7,IOE
M&F(WT%C?DXQXFX3)2U$<3-;N<1G8T'&1LC.NR2P$M.MO;8ZWM')CNY!,)\6<
M$S.RBFD]=NN^],#["H&8.^Q_QW;"^]RU#.JS>%\CKLK*3<UP5T[P-D28I82[
M)&1&&D/%D^U2:W2U)%9.>LM"O5NR?A'(8^F.=K`4EF]J#V[AA#TL!%P8]`3V
MC8;^7O>C)XXP\(DZ(]1TT]2(??]F)-9R-81ESGE];QZ[J2_?TZS9^@GOJ?!"
M#$,"_$]'6IZ]I\*,0]PK+&W8D7G@N&GE+;?@7KR?W8;**W>UWW7YA#TKBF/=
M$FI/FGR;?:Z"!A$R,;<]X:1OR_CEWKUK]S;U35V_M7EOU1.B)Y076&%4>"FC
MXW[$/"2(1XN;Q@LU->S'\.P&JUC0>R%LH*XDNZ[MML:)*W?4FRJ><"?D!O:#
M-U`<8$:Y?;\K[&#<:Z*)5?$6]R7?6F^^Q3L9VL2MW,S41>Z$6#@8(7';Q7TE
MSTJCG?M)FR+`YL1JHU,\)K?/3\M]R);N9^H(M7Q#\XY1)[PAMB,JD3+-N\#:
MB7V)YZHL1VY;V)O"GB1/FXHO/97&1-=ZM.O:Q'Y_F)7[NM5%Y@0]D$T"JK3I
MH5(0T^[Z$T9A3@9+U=@;ML;]];?<B^30W8W-,P[?WJS'Q@DQ8T(L@45\9G=_
M*`YNC[^@#\4('9==G*SUMW.^EILQ+-[?K0K^E1M<J/0_87U"TVC)E_0M09+O
M6Y6>^5Z5J8C<LMU^)-EM!+ZIA%1:3""L2Y"E@MUC[G$H[3U!0X1BB^$(#L,^
M"\UI5_,-F\3,-A/P*!(VJ[#O$U@K#EVZRUNU><NWN%#"=X(>`G5)W'[%6F?P
MQO;]AT0QBQ#RK"!CAZR]'**XX3O&;@\^Q58>6X9K.'!_=SBY;U7JG/#N*OM\
M5=9M0(D@#LIV-X<O5,(!9\L<1;9-OQ4_7:[Z6+^WPV[M_<S\$W:[0/4P,2T4
M!B58:)?W"..+K9O=%1SQ47RXI0U;W+J#<"FV%,9IRJ(>TDILCTP+/C#Y)$GZ
M2'G![?+O2`Q>F'1:-LYN9K#W>]SW0)G!.Y=]^/T]5&YPVLT-SB;L9Z0\4&[P
MSF6O)0<O3#K)&DV[Z<%[_/=@V<%RV4>E!Z_-/,V.>YS\X-O7?G")/FR&,#'5
M=Q*$W>XN\6`9PK-K/Y`BO#3K-"[<R1$.MWR2#Y0C?/NZEY*$EV:=%K'931.^
ME7?Z0%G"[;H/I)SN33C-X_\X><*S2SZ0*+PTZT2[:)XI;-(M/][#9`K+==^=
M*KPX[31I\CBYPG+AJ\G"\V]/RUU[G&SA=KW'I`NOS3S-J[>;+VQW-<P'RQ>6
M:[]7PO!=OSA-KWZ<C.'U>SBXRW^<G.&RES/L]KP6#Y8SO',/!Y*&E^>=%F%]
MG*SAUGCJF+3AM9FG^65VTX;#;E;M@^4-[U_[:N+PRL03\S;FJ<,N[U=7/E#F
M\.S2[TP=7I][VIWN9@Z'GG_WT+G#2U=_('GXX/23=+R][&&S[QU^H.SAI1NX
M(WWXSI^<MN?LY`_GN.^W>J#\X=E-W)5`O#KU)/_<(V40R\4?FT)\8/)I&:A[
M*<2[^8P/ED-\^_+7O:WK<T_BVD?*(FY7?T<:\<*DDW3@_31BN_,6'RR/>.>R
M5X(<M^><J.<^2B;QSE6OI1(O3#HM*V8_F7A_13Y,+G&[[-5DXIVO3Y*;>[G$
M+N_H`0^632P7O)I.//_V-$_.;CKQGH[Z8/G$[7H/)Q3?GG.:7V`WH=B7/6GQ
M0!G%<M5WIA0OS3K11MS)*3;[7/5`.<5RW4<D%2_/.\E&?*2L8KGR`VG%N]^?
MQ&M[><5^]YT]6%[Q>,4'$XN79IVT(A\IL[A?]^'4XH5))\G\1\HM;I=].+GX
M]IP3(]>/DEW<KOI`>O'>A%.S?F;YQ>567M,#Y1?+)=^18'Q[SDDR<3?!N-3]
M.NT'RC!N#>[64XQWOS_I73U2CG&[XKN2C)=FG?2^'BG+>+SN0VG&"Y-.TJ\>
M*<^X7?9*HO'LRY/NY9$RC=OEKJ<:[WY_4DS]D7*-6T/(`\G&>Q-.>DN/E&W<
M+OG.=./%:2?IAX^4;[QSX0<2CI?GG101>:2,XW;E1Z0<KTP\M;KI,7*.%RY]
M+>EX=>I)FN,C91TO0X*LW.1#YAWGQ\H[7NK^?_#^'L8G[G=3C[W9VR$>*/-X
MH>'WP9M[`"]XVLL]CF[?GWI2[O'G/^!_W_WYJQ_.OCQ_=]ZN\O.K7RZWLP[G
M?[GX[7\1TE%FR&U^=O;M^;O7O[;I8Q?PRVO^:6\]B^'WPQ>\\;=_^.S,G!DJ
M7@G;&#]!EL!`XR<P4"3%G[Y]!\:R\AW41DN"OPJ_X1MM7T1C^:/Q>.*PY#?.
M&$=BR<3\X-FBCA_`ZOR)8[*=?`.K5W["4#>)355^,EZ:AQ[!G_@$VT6^*5A5
M_"88$T@(G,<OF-TH/PE4Y4D3EQ\_0)3(3_IMXBJM_(2O2'X2Z3@A3=G)3R*1
MI/@-W7\D-COY";:?*C^!T$G\R?C($C0'^4DV1@A]-/PB,V(B(U"H^!-<9I"?
MY`)KG]_`_B@D-@?YR?CT2\2&14J!+]]`:LA/P%65!,M8?H)EYN0GT+PJ?X++
M3/(3>IKQ$S8/)]0@+C(54J@R,AHAI4A3SM)B',J=$R0OR^FXP,SIUL/6(&7S
M2U)9#Y3#6.N@[(=.8G/A=/$*GDEZE.-T7%OE=(C])*A<$'@DU#-(95$12AU[
M'FDJTN^<F%J<CD<;2"SL4E+&GP1AW09.Q_X@AX/:5CA=EB:(!0>2,@&9E`YU
MT@2)2UK`PV=L\FX3B<6N1`J6YO04(05(98&#XFUP>C;R.+F(.#UCC<K?6%><
MCL<;!'&]1'DDQ<A%X%*"4.$24%P=IU,`<7J!I.%T[!J5!-]R>O71<3HT@LKI
MV`\3IS-K56#/&O@9G>ND!'\GA=2*`HI6,MO28Q4%SH,FSE[JEDX;4B@8G&XC
MS$Q2X5@J$3!CV(8>*CP)Y!BG.P_]BA17&J5+?:F<[F@"L/D]]"H26RJG-[8'
MI9>$--76(Q\Z**<S(DI"NX?4Q\SI=$IS.M&S.3W0?T0(.2,GQ7.PG!X]#%M2
MYN:=B>8D9X_8*SD]&9=(;'6<GCP4(E+J"Z0B@D!+DB>8C>/73&WD]`QK0?[&
MT^=TAC$X/1>HC>Q&;^2HA;%?4I%CH$2Y(TTU<GHI29X@+-U*@G?(Z96JFT#Z
MNLKI5',$XI>H\V>>\#O\K\7+)F4Z`6GT>*F@J6;YGJDDH%#W+8FMF=,M?3RD
MT*XXO<E43\TP<CJT$2%$2B;U*7(Z-BS'Z4P!YW174N(\3[G+U@^U<GH3S*"0
M1YS.6+%\#Q'%Z0%RA83(<Z0,II*"!SD=UKSE=.Z[G"[B'<2124"),$F*MROC
MS!`EQ0/E](1G0>+X^$&QI#@=BF3B]+9)@#*S%!1_\FLHPI[3,RY6_@:3<+H4
M;9"6;#F]M&F%^3FDLM.`1JQ84N99D9;L!`/"^-J@("*G5Y\=IU>Z74@S]")2
ML*`["X0=YW\=>)*4[D%2)FZ3XM(\*4/H9T1I#I:$T4!29EZ24FDAE5TOL(MT
MY'1FT9!`Y>=TAQOD=`>VYW278=62EIPXS_/&01BL)Y6M$Y3IKF?2P\3(]R5G
M3@\F\-JQ]1A.Q\:1.9T)KYS.J#FG,S[!Z;(!@SC(&5*/!TP*E4K&\;0Y'?Q;
M.9UY`B3..D['8J^<#@TL<7K;QL4D,)R.E\:OZ?;B=,;8Y&^(,D[/K*$B+<5R
M>N'+E&RX1D47`(7JQ^EX]9'3(>$<IU<8'200B)Q>:3.3,MF<--O$Z>`=O-3(
MH`K_2UV'E-H)*14*4BH!I-RV0;'36A+NDJ3<WDBY,9&*7@+*O0"40-,DE+^D
M%)RD%'FD%%:DE#*@GLL3A)Q-*LH-*)F)E&Q`RO5[QD3M&$BX9DCYLDGYFDCY
M@$GY9`@=214)A%=#RL,(HF1LXX0F)V5*UQDK8V(B<<YQ.H%$.#W%F#B]*5J@
M=`*"@K7X-0_"Z:QHD[^QX7`ZEF'@='HR.;V0Y1@8<4&H:&N@$=*?-#MY%+P6
M)TA[L9)@V^+TRMHD4N:@D6:7!)`/VQE!2:GS$;8/^QNI!V>3PN",I&!SXKV;
M4@-GP_RQ),YE3H?9%CB=`.Z<WC1'T`)I#PK^%X+GPNF./EI2;*&<[C(L!M)2
M91ZS5$D<C&1243]!"1--FKV`S_/Q<CI4S4`"BY+3`T.XI#$%3@\$42'%#BWP
MJU1B0=BVE90F)RE>DHPS5D!::N7T!`N!Q'G'Z<G7RNFLW./TI@J#5B/@KMG(
MM?)5<WH.U(Q!H19P.O3-P.FY4G=,>*GRO)F?(U3T:5"H:YP.,1HY7=S&H!7[
M(`F4"TZO@3LX*`,XI-C".9V-DQT!9W!N_)=U6J2!6T-F>@A>*E%G\"1)Z50^
M8]UB)KXJ!%7F=.*#<[JE/YU4='O02A;-&\;V2+!Z.=T%+F=0<`6G.R;>DU:^
M_(R7*B?#PZV<W@P$4#QO3F<]G7Q?VV%A9082NJ](\3>GLSJ&TP.+MTBA1W&Z
MF!D@#NHR*7[%Z60E&<<&P^F195V@4'326<L\X?043.5T:`6)TYNQ`@H[G]-S
M.SD9DM-Q;GFPV&_DK#F'P.FY6LOIQ<@#+,RS)Q6+!S1"/2;%+7"ZY"^=T6N2
M*PE40$YGV)/3P2.5TRM,;TZO4`W=6=E0R<!_'0P`4CR'3!HA'TA9K4#*7'90
M[%X$Q[4N9$ZWP09.AZ2WG-ZL+]`*?9@@NGR<()`QG(['&3G=,9Q)FD/E=,?4
MXS.F/,JO/5.62<6$`X5]QNG8D8U\#U'%Z7@K@01&,:<'&+*<'AC@)H4YP>D!
MVBZGBR$(`H.*TR/CKJ00>#(.-8#3)3X'2KQC$JCJG)Z@9',ZD9,XO9F3H,Q"
M/2N2J$,"L<GIS.*3O[%%<SI>;>!T[->6TXN1)X+G$(2*30H*X<_I^%'D=$I?
M3L>ZK"38N#B=4%2<#EVX<GJ%0.#TR@K+,Z:C5?Z7I6&D6*V9%.LUDF*E>5*"
MK8):O%T2`AJ3@DLXW1)9FE3L8U"B"8/2^4."M\CI.$;D=`>C@=,EK$M:7>(\
M!H))\#VG-R,;%+,X'7J3D>^QH7`Z>">0.#Q_TN`RI[.&F=-#3I;387863A=3
M'<3!]"0%!W(ZMR499^(;:75RT<G41()+XW3&(3B=67V<W@S^RMI=P^G9R-?<
MW#B=J1'R-PPA3L\Y!4Z'86XYO1BYQ>)2$"I>`U#<.:=#<XR<SCV2TR$]^)KP
MG"*GPSQRG%YCE7NJ.25.9R0<9BT=3_)?/C]2F/!"4Q_/?;RV<6O;N.4>3$K%
ME)36&FGNX[6-.]O&L6=7H3`\A/+]D.8^7MNXMVV<%TTBOA"ZF8R<WN?V9VW#
MD'$RC-<I5T6,<:'4"$AS'Z]MO+E40+DJ2+$/"\4&*C3W\=K&DVWCB9H%:9#3
M)=J@I+D/5QG.M@U##VE_0W8(Y:(CS7V\MG'6X0FE*4LJ#AXZE8R<G16R0FL;
MAZ"7<:QIN:I*B4Z:Y'#0*-HP+6)+AY(5PJ5.&GCQ]"?U\=S':QNWMHU;JDND
MM"%(:5B3YCY>V[BS;1PRHPH-L!9(R4I6,KG:>&WCWK9QJB@DXK:B1\G*Z7T[
MNBAIEAZE-LR`DE!N4Z14WDAS'Z]MO'F_B(]7Y*I@`<G9H>S)V6/NX[6-XR'(
M>*(22-IN*M%=0)K[<)5A8M@)=46N"INCG#U3/I#F/E[;.%'RA-+K0"J^./J4
MK)R]Y#Y>VSCV9!F'^)&KJMQ\25/[.O=A.B\LO4I."*42*>P]H;#4A.8^7MLX
M7I2,6VJVI#3W2.D#(<U]O+9QEOX(A:XK%%JJ4$H]TMS':QMG/H!0)\/-PTBW
MDI/3^]R&:QN&YB###-8*I49!2CV;-/?QVL:;H](1^5"NBOY_H1"W0G,?KVT<
MRU7&$_5UTM#^I&>'-/?A*L/9MF%H]W)5T&/D[)FBG#3W\=K&BVWCA0XB4G&;
MTK'4;K[D/E[;.`NBA;IVODH]B;23W(?E;[J6&N$&0AI@-9`F;X7F/E[;.&.1
M0FF$D-(R)Z6[BC3W\=K&6=<EU&&/(`VP&TBY09'F/E[;N+=MO/]7?,&@R<O9
MO1Q;#!]0Z'@RBMU,KHG57T)I$)&6/E[;>/,HT[5DY)J(J"DT>3DW,]Z%UC8.
ML2+CB885:9#3)OK@2$L?;D\HVS8,,TRNBLF70E.[:N;&":UMO-@V7NC*(Q7_
MME3[R=E+Z>.UC4//E7%LZ7)5E1HM:7LQM?1A>@1MV(B;G,XE[A"@(;>_$W<"
M.I?Z>&WC$'XRSF"Y4+I02.E8)"U]O+9Q9]LXK,LJ-'`K`*4F05KZ>&WCWK9Q
M[^4TS6L/*OL;W4MMN+9AJ.,RS'XW0JFFDXK0I'NIC]<VWIS_]"]9N:H8LIP]
M"BO2O]3':QO'#B#CB38P:9##)'G#]"_UX2K#V;9A%O(+#>UJ<_\94W&%UC;.
MS%RA]+J22B@"-`4Y>RE]O+9QV"0R#NU+KJK2^"!-,@U';<-TWEJV(8]"))03
M6=L<A";N!/0P]?':QK%-R;BE84]*;Q<I?<"DI8_7-NYL&W>>.P1HX%8`2J6/
MM/3QVL:];>.BW!&$L,CIF<0JM+3AVH89:!7JG5Q5H$5%2C<#:>GCM8VW.`V=
M3$Z.`S-#SAY3E+/'TL=K&\=F+>,L\1`:VC`]VZ2E#U<9SK8-9^_DJH@8+)2:
M+&GIX[6-%]O&60`O5*)&H"G*\4KIX[6-$\E:J'=R501E%)K:GZ4/T\]NV<TB
M"1%5%#1P)T@,QEJAI8_7-@Z%0L:M*#B@=$R2TEU/6OIX;>/.MG$GVV9B8:6<
MSU$_)RU]O+9Q;]LX73DD$@L#34E.3[\'26W#,')E.`B+@]+X):5'B+3T\=K&
M6TB-GB8O5Q5#E;/'E.3LL?3QVL:A5LEXZI?3?IT8@R`M;53^R+8-LNN2T&CD
MU*S_$5K:>#%MO-@VSN8X0B6Z!YJ2G+J4-B[.+%+;QF'0R"4QQ4UH.RWX%,/T
M,W&8G52S$.\;C=P(,L.L5FAIX]:T<6A^,F[I*R.E!YF48172TL:=:>/.MG%6
M+PB-1DX/^TI.#WU3QEF#*=2V<7DX=#49.;U/N?U=A(B'CM2V85AI<E6L(Q=*
MSQUI:>/1M/$6^LR,M,I5Q6CD[#%E.3OSJ$G9,DJH;>.)'D#2*(=+#!:1EC:<
MC0QGVX:S#W)5.=HVGK*<'5JQC!?3QHMMX\P.$BJ!V,PHNIR]E#8N?D=2V\9A
M>\I55;I>2),<AOWGSBR=31QFUGL1XKE!%&FH(#1Q(R@,H,NX-6T<.KJ,LPV6
M4#K[21D!(RUMW)DV[FP;=YY2C/XF*Z>')2RGAVT@X]ZT<6_;N"QC^INLG)[]
MJ(06&19G*JEMPRQH%1K;W3!C3&AIX['?98M2%X9;Y:J8]B,T%3E[+&T\F3;.
MQA)"Z:PE[5\SKD=:VC#C<R2V#6<?Y:IR=')V6/=R=J;9D+)YB5#;Q@O#@Z02
M,R\,HLO92VGCXB(FM6V<-<9"Z24C36VX<)@>)P[7C=Q#910]"XW<""H#KE9H
M:>/6M'%84S)NZ8$F95R&E,%*TM+&W?^?O7=MCN0XL@7U4V#\N@8HW@^S*[/E
M4^(=4M2R.9+-IS&PNTCB"@2XZ.Z1M+]^SW&/S,HJ5!707>@'(._1,!)1696/
M</?P]W$ZSR(0&6.6ZX0<Y/*A=+D\T[PX1J?ST>N\"!PZG8)</HH?H#/DRD'\
MWAR]3K,CG8QT_7$4X[(SY"KSV>F\)A1TQESEKMA=4$8Q63ICKC)?G,[#II1Y
M5K?+F'403;B?:5X"O4XZ>)UFT;2,.<K5JZA7G8%TF6>!G(Q>YUD'(R/3&SC*
MIMT929=Y\>9S]#K?8Y&[ZG1H<I2K0DLI)\$QD!YE#/+?R'P$YCM!"'*D?.'8
M=)XUC#(&G6?C+1D90.-8]7<TV8*)3CH?@LX'K(R,>*4R\EUP;#H?G<['H//<
M&CCD,58GEX]-_I0(!<>@TTRGDY$^6HZ,7'!L.I^=SFOJ![.;JMQ5SE&NS@1U
M&9O.%Z?SS%J7D1$0CEDNQ[X-,C:='C=7@TZSZ9^,.<G5:W5R]=ITGC5!,@:=
M9W\]&241A4XG)U=O3><E[L(QZ'R/5>ZJT_/,41\2"B6FF<O$:7J=O`QTV'',
MV`DX5J_S3>>]TWD?=-[3#<21L4Z.3`#@V'0^.)T/0><#G0L<83W*6+U<GFV%
M.++H3,:@\]S$.4AZC9?:/1F;3$LPB6/0Z41#B"/=Z1P99.+8=)Z-W60,.I^I
M7G.$]B0C5!\9F\ZS%EK&H/.%2AO'+%\O3&O@V'1:Z(A.)YVNU`4X0M3+6+U<
MO3:=;T[G6]#YQAV&H^0,T>GDY>JMZ;R$R#@&G6?G2!D9).!8]>/&:2E3C#(R
M<8893>0&9C21+.ETXHHSHTGGF6(K8]!Y+^^8*4U\6#J=]'<TA8DI33H?@LZ'
MB!V"8\YR>;8;D;'I?'0ZSSH&&:-.2R84G4Y!+C]^1>)^'(-.L\^`C(Q\<&0\
MD&/3^>QT7A.JI&)'[HKM)F6L0:Z>F\X3&$+&H/.%<46.>I.%&2@<FTX+Q]/I
MI-,U=KFKFHM<O=8@5Z]-YYO3^19TOC&1A:.D=]'I%.3J[$+#4:*9'(/.]]CE
M>BPSE;'JT#C-K"9.T^ND0V1"%M.:L!-PA*4M8]-Y[W3>!YUG/K2,S"#@R+0:
MCDWG67PC8]#Y`!M%QESD\J%&N6YH.A^=SK,^3$:YFN:L,:]I_"WG2H"68]#9
ME)S<4V*,BB,#MQR[SK.&5<:@\SDYN2<0F?Q>KE&NG;O.%Z?S;'0@(P/`'+-<
MEBU69>PZ+:*9>4TZ79.3NZJYRM5KC7)U5DAQ;$[G6]#YQI0CCI*'Q\0F?<K6
M=5["SAR#SO?DY*XZ(V]!Z@!EZ)QF8A.GF=J49$B\NR1M'&6LW`GH=-)Y[W3>
M!YUGC;:,3/7@R`0HCEWG@]-Y=C>6,7&'8&Y3E<N'FN3RH>M\=#H?@\Y'O8QF
M%S*W*<GEA3.E*%*F4]#IE+S.,YS(D3%VCEWGL]-Y35*DT\G+74$>R-79NU+&
MKO/%Z7P).L\6,C)F^9G"M"Z.7:>K/G,-.HU7)W=5<Y.KUYKT\Z[SS>E\"SK/
M\FD9)662V4U)KMZZSDN&`,>@\ZR`EY%!4H[ZJMF8YR0PNXG3S&_*,B3N$$QO
MXD[`]";N!'0ZZ;QW.N^#SGLF('!D5@Y'YJIQ[#H?G,Z'H/,@B"YC;G+Y4+-<
M/G2=CT[GV8A0QB1?TT10)CAEN;S(4.8WZ70*.IU2D+MB;;R,3(?@V'4^.YW7
M?%(ZG8+\#D2W7!WD*5?/7>>+T_D2=+XPK8)CUFEFX''L.BWZ#C.<=!I$+G=5
M<Y>KUYKEZK7K?',ZWX+.LUI$QJQ/![5)?J]UG9=D#HY!YWL*<E<L9I:QZI^=
MTTQQXC23G/3/Q!V".4[<"9CCQ)V`3B>=]T[G?=!Y%F#)R`0JCDPKY-AUGIT#
M90PZSS83,N8NUV.+,QF[SK,=JHQ!Y^D6X"`YN\QR*G+YJ#<M&2H<@TZG%.6N
M$H/T')FYPK'K?'8ZKZF_=#I%N2MLLG)UMHB1L>M\<3I?@LX79L!PU+\8JN;8
M=;;*-=@02T8&MCDRL,V1@6J.7>>;U_D6=+XQL,U1TI"9Y53DVJWKO&3=<`PZ
MWQG8YLC`-L<JE^V,:X<JO>1EY+HQS2GJR+@V1P:J.7:=]U[GV:Q$1@:V.3*P
MS9&!:HY=YX/7>79EDY&!;8X,;'-DI)ICU_GH=3X&G:<#AX,D5S/1J>K?709)
M)>(8=#HQL,V1@6V.#%1S[#J?O<YKCC8SG9+<569@FR,CU1R[SA>O\^P4*",#
MVQR+_%QAI)ICUVFQ(9CII-/LD21C&?,,5'/L.M^\SK/(4D8&MCE*QCA3G:I<
MO76=EP0ICD'GV<=01@:V.>K/=,:U`[U.G&:R4Y.!<6V.C&MS9*":8]=Y[W7>
M!YWW#&QS9&";(P/5'+O.!Z_S(>A\8&";(P/;'!FIYMAUGJWI9`PZ3U<;!\F#
M9[93D\N+!DFODTZGH--LJ"HC`]L<&:CFV'4^>YW7='JF.V6YJ\S`-D=&JCEV
MG2]>YTO0>5;YRECT8UBE4S'47\\O7TLU%%,+LI1D^*Z5&]0H9=18K^0228T+
M]5MF,&2MG,D2#*$,+5XJ;ABD$U,V2DF4U/,UJ?01Q5"*@1CSDBHA+AQS.X2*
M:6Z76L8!/=1.0LB97X?:Q]"YDX1*K2EB21T/DF3"B[E-#SGMZRR52C"ZZ+\9
M!4'\,B1_]5KYX^2V(\T"Z8R5Y6^-:#%T%*3B)TA<@\%=NJ0IR^FL9?!6SF,J
MJI?:G"QO+6EN!->,OF5Z!O,HIY'*H5)H,#+'0=RW4C=3I&Y&W&KTTTNY#;80
M*5"J+*27L>AY54)AU'WH\J$_7RICF,4OYT>)\]%^;?*WYB=0I9+SQ*=,'I<2
M(<AR*>)A2V"OM3]2&M2T\`B6BQ3S9*8_2^F0!`OI+).+94U8HCI(GS%%4I$"
M),F-$-^,%"(ER7F@-BEE4!"K4GE$0`7Y>JA1"YHDUDGS45YMED`MX^'RZK"_
MR578QRC)DH@OSPC7"-<(UPC7"-<(UPC7"-<(UPC7"-<(UPC7"-<(UPC7"-<(
MUPC7"-<(UPC7"-<(UPC7"-<(UPC7"-<(UPC7"-<(UPC7"-<(UPC7"-<(UPC7
M"-<(UPC7"-<(UPC7"-<(UPC7"-<(]QT0[@1+]NSY^25AR01K[OGJ-R+:O0$^
MV']<K59'`83-/V`(88809@AAWA#"#"',$,(,(<P0P@PAS!#"#"',$,(,(<P0
MP@PAS!#"#"',$,(,(<P0P@PAS!#"#"',$,(,(<P0P@PAS!#"#"',$,(,(<P0
MP@PAS!#"#"',$,*Z(8090I@AA!E"F"&$&4*8(8090I@AA!E"F"&$&4*8(809
M0I@AA!E"V&-$"#NE"5WHVI&CR&72.6Y;IU(W1!\'CYAD6/5(#%8YZG0_ZJ>@
M<OEJHJ^91WB@J%_UD=1[ZF1[@@PX%;L_RA>BBUS.4[H*$JTQ'D%7Q"OF$>2<
MUSGF&Z4QY_7GF'M5Y(X#(TNGXE9@5$@NY>JX?)!D-KE+JFFG3$;I26^<3G9]
M0%B(W.5.I?S1ZWE@AZP_4J!F]#+FN)O*>5W?`YB'PH9'F?+R5-)7&`HY59]"
MDQ>,E:&OCD>^T(<HUV_TW/*H<MOB0<Q!+X6GH^8FS]"BOE86$U1]<YZ9L/KF
M8JW3&ZE5#QJ#(O)J(K51>3F)<3YY.1)^DA^.--1YQ`(O?6$MM'%9,G#23[L;
MRQHH8F19O=,?B<W1E7HJ?AS&T66!?1U+[3/575GK$/0(2T+7K=Q[\_H-"-"J
M"\#4_:S/@TTTRWF^.:?T1U>4W*>/XI,_E12IHH3@H^C*<IIX0GA$(T#?!=V5
M2D[0;(K7RU+!5/JCVUF.?->UP)*D<;[C_B"_T0=ST*>IOX'3??7&3L9.QD[&
M3L9.QD[&3L9.QD[&3L9.QD[&3L9.QD[&3L9.QD[&3L9.QD[&3L9.QD[&3L9.
MQD[&3L9.QD[&3L9.QD[&3L9.QD[&3L9.QD[&3L9.QD[&3L9.QD[&3L9.QD[&
M3L9.QD[&3L9.QD[&3L9.QD[&3L9.QD[&3L9.[YR='@C9]].KOU\>!^V[_@7#
M]C5L7\/V-6Q?P_8U;%_#]C5L7\/V-6Q?P_8U;%_#]C5L7\/V-6Q?P_8U;%_#
M]C5L7\/V-6Q?P_8U;%_#]C5L7\/V-6Q?P_8U;%_#]C5L7\/V-6Q?P_8U;%_#
M]C5L7\/V-6Q?P_8U;%_#]C5L7\/V-6Q?P_8U;%_#]C5L7\/V-6S?QXGMZ\3I
MW)*4^R0&2-4F]E+-`[$K]44E,^5:ZGL\(X9,O\A]U//$)&5+5:*OM'69<\>#
MU+GHM'8;X\&<J70*,1F#.9GR;8D$2>&0EXH=D"EC3$PC8>V#%#LU1IOI07"T
MENB"$+65O@L8,%K/YUC&H65\W)%'"2334K5`$#RN!XZ9?UJ-Z`*?5'X(=Q;D
M'O$.]1J-^CO=&8WF!_T8.<C+X.+GIO5:#$1R)M.E)J5<35X"*WWT0.H'>1!H
M\3%7QU&)8C(/\_JES`Q+H'>!BP>M1(4J'$;-HF=BC1;EX0V/`E`HN4[K^;")
MC$)!9N;[4=G'K46J\OJH\<,;*5H-Z9UL<'*1T)M6%#(5-&EAH@,U]SP.JR06
MR`D0SGI#D*-]>NNE2;*''$*\:I$I7G7H8RV@R&JIG&.LI359-1@*E8].ONQ)
M5Y3.27J36M+%9G:^O#CL>UX/'%5[OH;HY8>8SB8O#CMORGH@L4$>I%+'.G8A
M++P*O1;$M^NC-J_*;83@M$@.Q*1U:[!P:";P11?ZW:5<L\L:&[\8OQB_&+\8
MOQB_&+\8OQB_&+\8OQB_&+\8OQB_&+\8OQB_&+\8OQB_&+\8OQB_&+\8OQB_
M&+\8OQB_&+\8OQB_&+\8OQB_&+\8OQB_&+\8OQB_&+\8OQB_&+\8OQB_&+\8
MOQB_&+\8OQB_&+\8OQB_&+\8OQB_[.27!\);??;+]>O+%ZN;HR!7-W[$4%<-
M==505PUUU5!7#7754%<-==505PUUU5!7#7754%<-==505PUUU5!7#7754%<-
M==505PUUU5!7#7754%<-==505PUUU5!7#7754%<-==505PUUU5!7#7754%<-
M==505PUUU5!7#7754%<-==505PUUU5!7#7754%<-==505PUU];&BKD(OTBJ?
MQD11*:>IHDM)-8S4?L!`I&^1SCBI$8$YX+1`13Q.8IQ+18JHWEXV$9X'.['(
MV"1`R&@Q?8Q4V.E996J'?(\IDS+/;!S]6^IC2I%0*V-446I3HB2VT+TF]U/4
M)\78EE2XR#:@Z0=RV2+Q&?IV4M&"&+G;+`XOV1KE:3(U1B\.)ZG>R<%I,0\]
M),S)D-`\537Z;6E.-WD[XBJB(S0TJ3"*E*A.8E@A25E2U)([?*%KE:>D$SH)
M@':I?8I:&@J=H$E1'LLVB]230FWU36JL1#VBB\+3W2/EJ-01F%%3J;0RU29J
MV56"=INE(@QL+T5;4-*U5(T!12E034%J_"#.@Q28XL>R5I'1S2DST-.D/A4V
M>))R4@J=)K]2.WVC3G)"Y$M8.[EA7"4Y+3F3G`4YH`TN'VF=&"E<BM]`XM0,
M>.>%#F8G6;=:=8;GK%I^%N3;Q3DJ=DP0DM0Z.FD<'6A,$1*7*I.$BM;&<C^2
M*C8C:R-K(VLC:R-K(VLC:R-K(VLC:R-K(VLC:R-K(VLC:R-K(VLC:R-K(VLC
M:R-K(VLC:R-K(VLC:R-K(VLC:R-K(VLC:R-K(VLC:R-K(VLC:R-K(VLC:R-K
M(VLC:R-K(VLC:R-K(VLC:R/KCX6L'PB![LO+'Z__<13\W/H7#'O.L.<,>\X;
M]IQASQGVG&'/&?:<8<\9]IQASQGVG&'/&?:<8<\9]IQASQGVG&'/&?:<8<\9
M]IQASQGVG&'/&?:<8<\9]IQASQGVG&'/&?:<8<\9]IQASQGV7#?L.<.>,^PY
MPYXS[#G#GC/L.<.>,^PYPYXS[#G#GC/L.<.>,^PYPYY[K-ASC1H4#[H6ST`#
M9CB7![%7+56,#!SS0').G'!RDO(=**!2G4.+28N"&NMQI&ZN>:E0@XBAV40K
MO1>IE\*N4J20J<0LQ7;19ZEW8_`L:)F4D(#42^DIV$^Y'3C1>>2.(<F*5.C1
MQR"U=7B`-KZ5QSF0HE()!0V*5A$=%\Y+J1YTK2[U;2`+5[2NJVOY$C9M1EAY
M0`+GN86!>>;>B*N(?I#(4)O\7@KZPR5*>2"V]A+UH#(T($X2+A93=,3_17=)
M2.,&^1)XP(I!O7?/V"`/4B\Z$ZO<:6`FG'R+#BZM*^NMZ-?%[N>!I$+R97AZ
M0^2E%BG28\:[E#UBS;H6FT&5\UI;5H+\#G1^+Z^9^>\R@G6E7C$RQ5T6*X8Q
M0Z>>5*CYF*7&$0=:*QGI18AZJ:0GPS"2>V<T10@$9H8N`$1A']?B#^CMZ"E0
M(*3B$-*1KCV23BJR$J"V+K>3@R0Z27TFMU:F#O4H:\.<?*D-Q6:89=%)[EH*
M&HN<8O1O]&_T;_1O]&_T;_1O]&_T;_1O]&_T;_1O]&_T;_1O]&_T;_1O]&_T
M;_1O]&_T;_1O]&_T;_1O]&_T;_1O]&_T;_1O]&_T;_1O]&_T;_1O]&_T;_1O
M]&_T;_1O]&_T;_1O]&_T;_1O]&_T;_1O]/]1T?\#X37^[>;BY:NC\!K7OV!X
MC8;7:'B-AM=H>(V&UVAXC8;7:'B-AM=H>(V&UVAXC8;7:'B-AM=H>(V&UVAX
MC8;7:'B-AM=H>(V&UVAXC8;7:'B-AM=H>(V&UVAXC8;7:'B-AM=H>(V&UVAX
MC8;7:'B-AM=H>(V&UVAXC8;7:'B-AM=H>(V&UVAXC8;7:'B-AM?X./$:3VE4
M-D8%3VF6%B[W*9,L"I7N4V9Q9`:L3FFHTXUU2@^`Z$"G]"&$43H(4U$B2O0;
M^."TH*_3>4?/0-):*)"BUD+!:I+"G0`E2FO9G-8/A=ZD"`C44+1L,94D16F^
M2\Q(2@F#S#AFJDN!'W;F2,V#=\24)S`"#_%IUL?!GAT8O^=A8+*=WCV+'$>I
M%S/,I6`2<]Y):2'L4Z?%F7BXJ%5]^,U`5P"/?*3_UDEF@)-R3$>?AM-O."J"
M3@(9]!'Q796B58S0''J1TDF889FD*Q<+5%SY(UGJ*OC#4;+I^51,^.#3PS#$
M7BJU33A,M4MAJ?/1,2]`'B\[_4'H&U+ZYQC$E6HLJ*@N2$6EJ\YI+2ENL#JI
M_X/4%&-8WE>*3M\77@95`5EVSUCDJ2PHG7RGDEF4E$YP72K@,M?H(.!1DICJ
MJ11N1CW`'EAT>5B>4,?RP)KV>F68KK5-A[4-.L-F1Q<L#SNS5V768QU+T!OR
M-$%Y!/5=3XS8Z*+,8?&I[9R*MX@40[*&<`XRAX^*WEL1E\.I%*^-*6:)RJ-4
M,49XP-(:/0+512$ZZ*\T)GD4Q+@UKC*N,JXRKC*N,JXRKC*N,JXRKC*N,JXR
MKC*N,JXRKC*N,JXRKC*N,JXRKC*N,JXRKC*N,JXRKC*N,JXRKC*N,JXRKC*N
M,JXRKC*N,JXRKC*N,JXRKC*N,JXRKC*N,JXRKC*N,JXRKC*N,JXRKC*N,JXR
MKC*N,JXRKC*N^K?@JN-QAK]9_?3J3Q>_O2W(\/+KAC!L",.&,&P(PX8P;`C#
MAC!L",.&,&P(PX8P;`C#AC!\9@C#AC!L",.&,&P(PX8P;`C#AC!L",.&,&P(
MPX8P;`C#AC!L",.&,&P(PX8P;`C#AC!L",.&,&P(PX8P;`C#AC!L",.&,&P(
MPX8P;`C#AC!L",.&,&P(PX8P;`C#AC!L",./$V&887C:,CSHI,Q3+>HH<A#I
M].%!IK3A0:%;@`>5>J\<E'%R9;1&#NC/EI.YP<O7:;;+#S(<=2IV5M,9":3+
MU;V>3/>GW):4Q#%;0,HS:<D%_4ZA&^^4IA[#FCPHC/7Q@`F[<A"C?CO[KI?.
MDF5SRBP&>CIY0,[@6!C3YT&FC<B#Q&B]'#!,<BK6:<YZD/0FP)]1O^49JCNE
M8=OE`:`])YT0"_N4:1I)+QF\%`DRT8,.*9FAO<L9K=OTHM+K@43;>9"HQ?&`
M-L8ITTBH<O,@,R3%`]>U`H]N6RG*@VD8M9P/&B_]F%K%1QW]5`JS&'\\E9(M
M<A&/BL@4'M%E/1TUK2)D3#]KG2#((@0MDZ6K7'XN5BU@A.;G1LD@;.`B1RW2
M+R_W)'ZUTU&I%;3\5HMNF4/C]%DB339Y.N[O/)!XHSQXT_7%'JP?^3)("[NM
M+B?+'G4=0NAC8;*^VB09+$(57A>/:;7RK2)>#V,'8P=C!V,'8P=C!V,'8P=C
M!V,'8P=C!V,'8P=C!V,'8P=C!V,'8P=C!V,'8P=C!V,'8P=C!V,'8P=C!V,'
M8P=C!V,'8P=C!V,'8P=C!V,'8P=C!V,'8P=C!V,'8P=C!V,'8P=C!V,'8P=C
M!V,'8P=CA\?##@^#:OD?5ZO5,;"6\_<-U])P+0W7TANNI>%:&JZEX5H:KJ7A
M6AJNI>%:&JZEX5H:KJ7A6AJNI>%:&JZEX5H:KJ7A6AJNI>%:&JZEX5H:KJ7A
M6AJNI>%:&JZEX5H:KJ7A6AJNI>%:&JZEX5H:KJ7A6AJNI>%:&JZEX5H:KJ7A
M6AJNI>%:&JZEX5H:KJ7A6AJNY:/$M:1EW6CA2W412<5)(++S`/3*Y:4MSZ`5
MQY:DK@;?25+@`_V"D2,G&D5K\GN1AA_S0CS-"-KF@9Y2'B1&S_E1EUJ?1(4C
M2`&3=_+MV!Q]<N(/8#R6_@%/+92WE:DTT8,0@AQ@2Z3[CS?:O)P,%F2\W$GN
M=Y9;AQ#.12JS'.T2=61H$9<X="6]AJ^(,T&+D^AW3OP]3^U1'IAN+JG6PH98
MO%R*:@FOG>BK=)*)G.7:F;S#4QTE"K_<J00X\8')EW&FEX\@I>E7XT$DB\B,
MGISH!9+WQ^Q.*>KJXBC@02^R,/A(2K.@H)6B;[1J(1HTK")/1X5`WU^DOBT.
M&+*/W/FH38-FGKK>\7A*YG8EG?%ND$"3EQ2:5+S%(-$W<=A4O6*0E$'>%'5A
M)OST)'?).$;6PK&697D*GE'.`<WE43GFFA`=9H(0"7UJ6ESF*<B=5*W(&>#*
M'D[46=/X\D#Q]($RAZC0-<M+MB8KR.13F8@YR._C,:)2HQ&^$;X1OA&^$;X1
MOA&^$;X1OA&^$;X1OA&^$;X1OA&^$;X1OA&^$;X1OA&^$;X1OA&^$;X1OA&^
M$;X1OA&^$;X1OA&^$;X1OA&^$;X1OA&^$;X1OA&^$;X1OA&^$;X1OA&^$;X1
MOA&^$;X1OA&^$?X@_(?!1_STZN^71P$DKG_`$!(-(=$0$@TAT1`2#2'1$!(-
M(=$0$@TAT1`2#2'1$!(-(=$0$@TAT1`2#2'1$!(-(=$0$@TAT1`2#2'1$!(-
M(=$0$@TAT1`2#2'1$!(-(=$0$@TAT1`2#2'1$!(-(=$0$@TAT1`2#2'1$!(-
M(=$0$@TAT1`2#2'1$!(-(=$0$@TA\7$B))XR)P4"2TKEH'\%K3[T3.;0^J4P
MZM6@5DGA$*66%@`R$]QKY1XE&?-0NI;P^<3<?RV<HC#E3X?>I-:.28=)J@P=
M7EO/>E0E@,U/(0/D%L"M/20]:I)1(+59+DDI'(R[T*4:TD%58JST5/)J"BT?
M'H('J=B=.EE\W`./*JLQ>(1-EY%M'C$+/.M1)5GH')5('C%T)#_(U"E?]%=*
MRN-((E%RE.ARYE&3W!_Y1A_7A<#@QB1'K,*3H^`8[Y4C<3C+=1.54QYAC:O.
M,9=-SF-TH,GO0?-@*/M4W1=>/L4&S"@KCS+SX^6H><9W3YDMD[N^(V@35*MY
M).'R4WHGF"4I1ZF33WE$QU?5N5KTYIMG)JW^B`3PY!+)Z^-BG1D</&4"$*M6
M>!1I).EKAL&<XU@$VARR1C`_=859@Z.K"6U*RQ^942QUA9#.,CJF;$I5H@M\
M;/T-W%W0&P49YVD)BKY9F,U!UQM*E[X=LFZ6=QR=2[IF`5:XOF/P<=.7PEJM
M<235M;I2M-IE:1TU81XE5F?(G>"J9=R4<91QE'&4<91QE'&4<91QE'&4<91Q
ME'&4<91QE'&4<91QE'&4<91QE'&4<91QE'&4<91QE'&4<91QE'&4<91QE'&4
M<91QE'&4<91QE'&4<91QE'&4<91QE'&4<91QE'&4<91QE'&4<91QE'&4<91Q
ME'&4<91QE'&4<91QU$?)40^#"OSLE^O7ER]6-\<``V_\AF$#&S:P80,;-K!A
M`QLVL&$#&S:P80,;-K!A`QLVL&$#&S:P80,;-K!A`QLVL&$#&S:P80,;-K!A
M`QLVL&$#&S:P80,;-K!A`QLVL&$#&S:P80,;-K!A`QLVL&$#&S:P80,;-K!A
M`QLVL&$#&S:P80,;-K!A`QLVL&$#&S:P80,;-O"CQ0;&ICMJ^6#W]5'Y)GEO
M4OE&I9Z%;RV.HCGL7TVKQUC%5K3>#DJ6;UJ#)[NYU.5YNB>T:H^;&H]`O5&/
M?'1ZU02-+$N%&JY*99U'4.:T:H]Q,*WD2T&+\2"'@I;@X5>S&]_T=,'Q"#J&
M%O+!@$Q:;D>6:?IKM=.U)T<,7<E!C/H0N")U0OV1JH^-(]J1^JG3=\)U"GH$
M93!7?9Q"1RF/H*''4;88O+XH*"+Z(\4Y*BD\\I(GQB/HX%WGDG@(>53**"FD
M@,VZ%%"BQCHQI5=^#X*/:N^I5"[Q[L2:3S(3F'S'`UAO3CZ*A1["4R_>E"8'
M8BR=>MGWY638]D4/&J.ZI\S>(&_R(%+GY4$97V>NJW[$/*HQ`VJ3<Q@FYT%B
M3$"^3NDM/]CT#HOX%'DMLKE<DQOYJ6:0Z%T4QMAX$!G0E#OU^@R9?DL>.+I#
M^'A9:E>]N`[E)J!2.3T0;Q??3@GZ"KQHT*?B'6GZ!NGZXRC!([[<%KE'\@C/
M$)(QBS&+,8LQBS&+,8LQBS&+,8LQBS&+,8LQBS&+,8LQBS&+,8LQBS&+,8LQ
MBS&+,8LQBS&+,8LQBS&+,8LQBS&+,8LQBS&+,8LQBS&+,8LQBS&+,8LQBS&+
M,8LQBS&+,8LQBS&+,8LQBS&+,8LQBS&+,8LQBS'+DV>6A\%-_?+RQ^M_'`.:
MNOX!0TPUQ%1#3/6&F&J(J8:8:HBIAIAJB*F&F&J(J8:8:HBIAIAJB*F&F&J(
MJ8:8:HBIAIAJB*F&F&J(J8:8:HBIAIAJB*F&F&J(J8:8:HBIAIAJB*F&F&J(
MJ8:8:HBIAIAJB*F&F&J(J8:8:HBIAIAJB*F&F&J(J8:8:HBIAIAJB*F&F/I8
M$5.A^3%JR"-6%$HM'MUM*>E18KA4CF+5LKS`?*RJ1Y$+);_26QF_(@:H'$E2
M'H]`=5&_V\1%>.HD_5H+]/#ZJ-.=2J43S3X>X:[U]Z"$TL4D1Y0;\J$?U8V1
M:=?RPS&&:8ZN)KF]Z&/6ND@<C3K+2/,VCLNF\0WH[/I`]/17O2RT5'U<,&J?
MKLO?&;<W3L,.IX6)X%\ZGZ0(,]$6T7K(KK<'XR;IK3"WK1<M9>PTJ5DD"KK6
M*CI([:R%GE!KQAMHL>AIG(I:W8A-J8PC";[+4>QU5$%&!OKE2)*$^,.0O;JX
M$$]!JRIIY>JOP%CR^EU0C]=23^P,M':E^K0771:H`TH-I)GQXGW6"E(&/H.2
M1>X36<"XT]-`4DZ7D3JK/@6>KV@=++U$6KF*QVK3=_-T'K;"I,0%-;O)[WD\
MFKXHZ,QCI<#?3F\/=M*HG(7^Q6"Y'%%8R1=*TO7Q11Q_/(*IHR\9/YS"N$2)
M6I(+`BQQ'%5&>^16(AF01UZ<FCSB*E?C*N,JXRKC*N,JXRKC*N,JXRKC*N,J
MXRKC*N,JXRKC*N,JXRKC*N,JXRKC*N,JXRKC*N,JXRKC*N,JXRKC*N,JXRKC
M*N,JXRKC*N,JXRKC*N,JXRKC*N,JXRKC*N,JXRKC*N,JXRKC*N,JXRKC*N,J
MXRKC*N,JXRKC*N.J?P^N>AB4X;_=7+Q\=0S*\/H'#&784(8-9=A0A@UEV%"&
M#6784(8-9=A0A@UEV%"&#6784(8-9=A0A@UEV%"&#6784(8-9=A0A@UEV%"&
M#6784(8-9=A0A@UEV%"&#6784(8-9=A0A@UEV%"&#6784(8-9=A0A@UEV%"&
M#6784(8-9=A0A@UEV%"&#6784(8-9=A0AA\MRK#SS":0$BZ8'9#4/8_C5+M6
MUSD?'>/./`29.:D!@W78LE8$.L8)G92<00UR00O'7'5NE-/!%JM.R\[`G*,D
M"JL7N3W1Y]""U!YY!IQ8!00])X\R*4<A3C]"3E+L!)E!`Y3I+1*RD[JT*",$
MK-0C.::^5R_7@*'FY6HPBK1ZR]'PK7H'CB4F/.I,BI0*KASI"^(M>-HU]%QT
M+4"*D)U1ZZTD<TK<#_32TM_0&8J@8Z$5N9DB!JQ40ND$,PZ+5#XEJ?.J+-*0
M`^SDD75,T(-HE-`;(382#?X6I8X,U@<YD>DOI<K[R##;JU2'1;H7^>Y$-:5G
M)TQ%AE@C"?2Q>`]6O!OE?IU>52G92SJ%_7@4AH+R*2!X!`UWE(BR2DZG&`N5
MDL5>1KEC*DF+''V7J)Z6'0:=<ZPF2(-P<J1ZR/>?I>"2OJB6LM=U@NTJM("%
M2UKFY5@6.:[L6`*@I9:8]4Z+#QW>_RCQQ)/&43Z+7PU<7SGTD5YV^87&Q=+9
MX*(;7W/4V)5$$[UY/&0@1DL>H>7UHD67L)DSY8Q>-]#,D-_*4@8C5XA2_6`\
M93QE/&4\93QE/&4\93QE/&4\93QE/&4\93QE/&4\93QE/&4\93QE/&4\93QE
M/&4\93QE/&4\93QE/&4\93QE/&4\93QE/&4\93QE/&4\93QE/&4\93QE/&4\
M93QE/&4\93QE/&4\93QE/&4\93QE/&4\93QE/&4\93SUR'GJ;O3@W__QTZ]_
M>/9?WW[WQ9?X\W?_AO^>^9/5/U>__H87]-_/KZ]^NOCYOW^ZN%R]_/WNV:]N
M_D`:/?GQ]:N3J^N3RW.\T?/+DY>OSG^\N+QX]:_??W%Q_O/UU?GE[UWZ_70-
MAW^U5AGQ;WN48U('")#`6[\#2<2<?G>2W\<+>(U[OSDY^=W-]?6K0^?=]?DC
M_7?V^[/?_]_?7%_]_,W%U=_?T36XP"6EO>OO:]J@!>?9+.EW)]^\H_O9^/=O
MOO[ODO\_6[U\]<?5U?6OJ_\>2YL)"7/VZI^OSO[YZ^6'?G3[][OWL_Z'Y+^O
MU)`BY7\17+H"61")O?N[$_<^7L"_.?__KPT-Z'\]^^'3'[X\>7;QZVLL[<7U
MU0\7OT*!8E_D`A-$_[4$&V+U?SGWR<GG_WI^N?KJYOPYS_W#)VPUO/5/SA-=
MZ^OO/O_NSS]\_]TW)]]=OGCVZE^7JZ^O?GO]ZN4?/OGI_/+EZI.39^=7H*#/
M?UD]__LWJY^@I&U,?7_Q\R_;<Y_^\P)?_R_]_3]^\]UGGWYS\NGEY?4_1-,#
M%7Y^?7EY\1+WMK[*9]]^_X=/>.M??8L'6YUZ'E]?O<(S?'O^S\^O;VY6>)JK
MG_^ZNL3G;OWIL]<W/YT_7WUS_J_5#7Z!V`6?G'QQ`?*Y>K[ZX>;\?U:7EZL7
MGUV_^-?77_SADQ]N7E_]_9.3+[__"\\-GYQ\=?'J:O7RI6JDM[[VR<D?<8CG
M^BNN?JV_3\7[Y)1]W%5U_?E&EN39J]5OSR[^OY7<??KDY-O5\U_P2J#C?GFU
MNOGY7]]<_'KQ2AZ1BS?]M6=E\&VP[O7EQ?.-+[.-\NW3XUC(/__PY?=???KY
MER=\6*Z!W@[,C9/Q_Y_(1WC[UZ_Q++083VA<G9P)^MH9KOO%S?D_\):_NWG!
MM_GEU?]<W%Q?_;JZ>G7ROZ\O\-]O7[\$:9W\<77]J_P67N7ZG/4U\6LG?N.S
MZ:*PRVB;\6IZ1?[4_.&)TR_*Q9:/X,0:TO^,C]=?\OP:*/#5S?EOTRSG%K/_
MNKRXPB,MO^-O??K-ZNKG5[_HY<9'7UW#,MG\3=S]\L/OSU]<O'XI7_++>5HW
MJWF%IX\69_,:(+3G?]^D35G++__\UZ^__^[/WW[YYQ]._G)Y?K6:WLU@VL^^
M^^*_3CZ_O'[^]W]<O%S-3`1B_>V7B^=?7?#*\G-GUS_^'Y#IFO*_^^FGERN0
MTFD1X[#!?(N]$<7;Q=4IL2K8X1LV&RQ8&*DEP\;'?"+%LY<W05ISBRG"`G3X
M``_VE^N7%^2`/T$4?';]^NJ%,*@[R2=A_>$WU_\8GX&U3TZQDG@C^HJ$#*#G
MKLYOP-W7S\%NRY\BQEJ)D5U?\4U_Z]SE+R_.E<OP[&_/7^*%1^E0WGTD.$`B
M&$\&Z^#NO_WN:Y&D!!EH;-<)RS;[+'QX(K"(U;.1<VJUPWCM,L_6W@&K"HO6
M>YQ<HN>[."'L6:N!>,0XNQ(8!?.PF=D"/T2ZCD*#(8V7U\<78FT>+[GZF/!&
M@[SM"$9<7>'%_8L/M7Z)?_CD;]<WER].]HB-O?/L@NM*C3UGNHL([:I+]_^\
MIJ9PM?AI]A:M>$>$/>IL/IFG&^V=[X+`S\0LAWDO3R:]94OG*V,S9)XBYY\*
MUE7KA<Z7X%L*J>F3;:X>WSUAB4LO(;`)=,!.)C?-#M/L9UH"&X+6$DK47XZ"
MMA52)-Z1#Z7708B?7OV,_7'QTZ=5`--3)^1F([:6UW5BJ_:,Q\NMEIJ)9#CN
MFJB=L='YP=;O/217Y*[OS77<(C^]^77-=V-BP7ELYUSP!#T1M3V!Z+QPWJD7
M*.\$GHP^^5Q`>=-=@=P\`3YAC7?7<<>Z33P(ZRF#L*D]?A^KD.F73`X7UZU(
M&81N@.IP<Z!=8BV7(2VP0BDZ]AWU1#"H2>8%O@GB(^%V$SC2]RCD(GS@L2+0
M54K.+<G:Y9-3=OK':N*EUPK9DYK3+[!K/9$U\`T(JX3?C_=@$"\=MG&;,>*M
M]1!*D3?II;-[;XWHIBT[TAKG"2,'%@3GD[Y#Z$IKNQB$8,4Q-KP(89".NQX_
M#?;"_PINDRY%W(`\`$$$N,Z@TH!WX9N(!"PJH;[`9\%#*%!H))=W,PC;/2?J
MWCGX3BC`%B>6S&SUWX@3[PB+U6<B+D0=H4//]U[PI/L9)!#@#F\)C,05BWIW
M;+R.%P\Z307KBJ7*PI2GA%]+B3CDQ&A/?`UOSB#8(/&$6TPR)A>,PH[$Q(("
M3Q`S$.)3B>N4X!2)SFKP=HJMX([TR<GO+>+]0]"W`J'2'G*/FA@%T@B\D@+,
M9M",EYUDS2A\73U11';"ZC@W&(4P=-@H0/C\8@^ZW1*"TA'SDIY@L`OH1'<,
M-I&G6[U2>^C-8Z&%4P@G43W14,&BH#[7BWZ!W:(A)7TKA#@L7'UNW'=S"F'>
M(+A++80'"W%(2-(%!3X8)1#;?IHGQ"XV/I!'!YF[$O9S"H5"X.Y0(^X8MSO1
M9R?LAW.-DH$XYLKKIP0_H=)1B=A=&H1'F7B%X+58<7!62@5:<-K-*X3S2GSS
M8/I":2:O,YP0[H1P+'@MA4VV_;B7+&`,-'7!\A!*6`">OW<OJ8WHA$1HKR&6
M:2\)#4\!-J0BA9<89C9T-1/U'NSOB8X9WYQ5_G1^]6*33SBS8!(R.S9CO$>^
M;,CE,C8-P@ECZQ0J3(Y>_#;MS)Y2T'7BLN&4X.J#,PD1QCSD=<3&0,TC^L&(
MPB14QO#"P`E@4"AE+N<A[!-T*E!]8E3'AS24#`*$.88_"O<.O'J1K8GB'((@
M.&[C&:JJDTTC\1%QU4X\CIRH5V`G%^8AHD($W6&Z$P"T^7@/'B&*,"@'^QY^
MKP975)Z2J$"EX`-'U`HJ?;KR3>#1H4(Y/#_$4`U%B6H7CV!W"]R-L/$0US'7
M2<EQ.;8<&1B$-"L0&LHC1.+%\H%KP%F0)[CRQ",.I!R)(]FI5X!]=_.(($"#
M*L#@6/Y8ZQ!%!)0D($#$TP3H&J7D,9^:9T0'DA_:$53GJC]\D$>X8;4P-KN9
M1[BVB=N9W^01K"%^EW!Q^<UYY(=?0+";3")3FSI7[]1"&;R#A`"G3SH79APY
MAY#.Q)X87$)\VPIU%G*!;Q-2K#\XEQ!H@?23B(D`):>FL-A*B%D1L(T3$QUG
M!14L7(\&9:R`)@->-+8@WX>,`_?$!!$$`@C0<8:.1K$:B!N&/:/S>X,R3H@[
M`E$&P8>GA+D'(3W)86YPC=L19;2;2>D@FYP25ZD1E3KB!9.1]96)-M8(C!"@
MSY.>0QM*!B@8MYH)C$28T'1`ZQ(E+N`G2%3@N%EA3R0K"&.J4M@;:ILL+MA;
M6&]J1PG&+8AWK7>)F,X,G`>:'OL,$SP$U!^H$I[P$OCM8?Q5&#:5P*_83G#E
ML66>$MV>P/5X6I!_IQ6]3^\B'('L(=3T7872$B:I#0.6$($9`IM@6B4/2Q2[
M'P0:I!G^"PF6WL(P>?;+^=(E,$\M&(5@T\%7DF4@7DP0#5D9I3<\'ZY,!BYX
MK]-30^<JU`AA.$!^86=Y!SH7"`A"551/D":TX`V="VI!`1%P4X-R[Z,?.A=D
M;W/<\:%A!1"8/@MQHAR(B6L'18VJ[Z2J1Q`8["NH9P2]D"=)?,0<$E]\Q8<Q
M8U.=B0R[":0N%0?P*1,7[L<HD-.0*(D"/Q*HM$XV!%XR.`\*)JVG,I0N8L9A
MGG((THO^AKWV>R?:,NX'FP07$%R7IET_EE*3Y#MPPTFBOJ03L@.M=BA[X"1'
M^%)]-B*["*,PM07DCEUTWW[B*5VX>51:B:"$0;)4+;'#$]P::DFK:\4(VPY.
MA\3+F<I+OYM/"-"3X^P$F/D$7`GA#+%2-OG$%VR2`9IR>QO[Y/K5MG%R_6K!
M)014A79"\Q7R`S>0^\0EU%0(%P41`$KLHO[+=H*;Q\-"LY4$(.>'HOF@2I<7
M6Z&[DA/S-G):*%U$'"5U@?:A^M'F[$(`Q.`#652B%D*L1=TVR`W4'#U8C3H!
MY.Z0K&*ITR3KE(O,3QE<$HEFW&@W0O.#90#:$Z5+$.,[12VN`^,AR]Z;[V82
M8C.1(8FKB%<:\\0D$2I*I#T(VNI^Z!A$=''<];#-4?)#@N[7NKIL4@3W@9R%
MQ3^K(]##P&*._D&245PS.F;$^8G%`UWEV3(I$!]$[X4>![&9ZQXW%Q$4&P@&
MDJH0\1RT,783F!ZP<O';3/_A7C;MYI5PNRF)5Q)$5?8S";9PF'RM0%N@>C-M
M2(3L\G0;!&RPS,D:_D!"?CG"JF.9,K&"4GHS)I&HSX:;:YK9Z^>*?)#)9[1T
M<^%6W$XW%TCKW;NYLL_[W5QXK3O=7-"6RDXW%U9IHI>EGZL1_WBGGXM//^GU
M&XXNT$.ZQU9"."("7G=B,E4F*N9)$$$T8O'IXJ_8.MO8!XCN!JT%]CQO@JZJ
MO5M)$R!4;&E@ZQ1I\K:AS(,P2<P0@;`%L!\IDQ"TS]&9`6Z`@@2M;K9,H%'D
MPIV2"CX!2/=I7*16;(O4.FOO-+34%8SM%WL+=DUL,Y2C\RZ`;8$N((B\Q,3"
M6O=[NN@N@B(8Q?$`L\E-I@DHL5)AI98(G6#6YNAV)N)G@SKKH7S4MV"26ZZN
MY>Q^7Q>WNB$&-EQ=3"C=Z>K"_IC>N:L+%SODZE+?R6U75VX[75UY6/>;GJY*
M)+9=GBX&;N3\+4<7",O?PXBGX8R+>*I^M$ZQ;=75[$WD-@>C%7P<:<VOU+]*
M>N6:,%_4T<VX7^LBOQ*EE"CQT)9&G(&/S!SARL=B)J9X,.FX@-H"84U'!V1@
M4KU16$6B1@7/G2LQ`UO8RRHNPBJ!7(4$"C#=Q%W/W9D&(8,:8`UL<R[-6YOG
M7ATA\VF[E+97Z:K$7H2%V1@**429G7;>!&J`G5Q@L%'-FVB1T.LE1VK`/5&Q
MEHNF-V2535?7/+7?UU7Z<+@L75V17K@V;X!+5Q=-+?^N75V,".YW=6'/:3M=
M726Z7:XN@E].-LBFKRL$M\O7A?^)"R6+QK]P=H%7Q`%X)Y\0JK70,1`8?(,<
M;W[B$P8PH(;!_(9.#R.Q#L4+)X)2$F^W,=&]'5"\Z#Z%38TO8W^H0Z?#O>(7
MZ(A@K)5AE:)/UZ`V>U`;W@CU6N*!KZT3$D-G@(,"I>^QXI-@"=-]TQCMQ@M7
MS8U1%48S`VUOQHERG';.0N4="T9LVM9'C&@WHWBB;S?J_]`AHQJ,W&0+<?W`
M]XPW0X>.2:,GQ)^D'Z>*&4L/S=OL*5O^KO7<`8=7B9/RM>GO\N-U;/N[VDS&
M[\[?Q8UXO[\+@L;M]'>I(;##W^7+F-]P=SD-`FV[N[!GCN#\MK<K2DSR3B.>
M.-J..E:!1D/WD,NSXE!@HH,?AV]@1#&@'Q70'U45"4R6=,B*S\RRR!09M#94
M^:?_&BH;],8`Y1'ZL6H#F5(#MCHS[:$K8)_.0S\EFS1"DP8Z=(EJOD_UZL1[
MCHGU)9T9$$VS.R"G8.N1`[%G2-BJS4_)1\/^ZVDX,G:_USZI9`?(J`H#DS16
MZ[2?0+PTQA<SO6C4P91-N(E!-#CN/C0<?7M#9Y>PQ):W:SUWP-TUA>6VO5T]
MS8^]Z>UJI;US;Q?4KP/>KE#Z3F_7Y/[=\G;E%(:#9\O=1<_M;G=75!_*R;:W
M"^1T'T8A(KFG(<$*&WI'W&QM!_I)6X>50MF9V^0&HU^8N+^]8,=+FH*T+\:8
M\-,0J@QP^1A&0!\,07QA:-&@.X@35\MP=H!2H<]#M:<H2K/M273C)A$+ERK-
MG;Q'\2(71Y``M@>FR%0_E"!/X'188C#H(`^HDD]$CLT\0\[BU$;C5N)S>Z(G
M@T\"V1YDW^-M/H%"`"MEDT]X&RZ(,'HK$V7I[9JG]KN[F'XS2&[3VU6GV..6
MMPM:2WSGWJY4RWYO5U*'S6UO5U$:ONWMBFGBDGNYNQ@14%E\>LO?I;;_W6Q"
MZ[@UWD>&L'9Y=K!+8A5W#JPTZ"A-R69@0=P81623&/X!O2LT,J%$V1J#;5/2
M2J<OI#(Z[9@L,CSA##(R)`-]'P^,%SF27!B(;W0L.$8^..YS"HNJ[F#G\6*T
M#&95':9L@HG"Z&@G$TY&8PP07@DZ;L^.,K^O]@;B:6/@5<!<9Z%<[U,^#(03
M+;M$]0%+.4(G>+.!"618%7Z''L*%3_A_?_?UGW^07%:_%1/A7-AT`,\)75=_
MOUQ)%BH6\OSF_-<_73Q[=?T;I(-[,6:^N=:9TYA?3!5O?[JX^ADL*,.G5\]_
M84;Q?$&26F>.R]B,/&7!>#>5V74@,]`N&2N$256%O*&B/C:C-*FJ>@5)PU[_
M?B9T=H.XI]Y=*._QWGRE^=8W_DVA'<I[SR"9HX)5G/@D?!MOYM93\!5)&HKK
MDME4Q;_D?)ZV)[!B(B/2?PLC(0YM30Q9.GH#4]B;FAL;%YD?1"Y!XQF&4TGT
MIH*(O!@\9?,Y8(DPW7,V`_GSL,YP#QZB3':ZRIS<\QLLYL^7J^]7/ZUN5E?/
ML4I<A^2QQ;(,EZF!53?_O?0B;L\M:AG^G6GBR\L?K_^QBV!NTTMQ=](++DCM
MER9O8/DNTU-3GX)>V)D#3-T"0D^TQN;0!)3AV*8<0NJG.XF%/R[8[B!&_`:4
M4)J=7DG%;V>8AK$5>99)0V&AF:U14\A/7_;3BKP@Z,2IT,W.&`Y3'5I*DP[2
M^`GXUH$?\DAZ$\4,AG^@]BR^4H@+?8K=Y*)7B6=8=&P0(()$\T&S;+<H!JQ'
M77:2N52`R"FN06_"A[Q\V4<Q_!W1I>COIJKERUZ*&8G8&_0RK+<YQ>?BMUVT
M<IIO4XL/A\6+7$WWI,J0M&1[P\`:[L4&/0G/..5[<[-4:HFB@Y:1[0T5+*5;
MU**_C3T$/(+UQCY)=VFAMNC+?K$"_J(Q`G%%QP3]9N4@K<C+X2-XJ.$@%FYW
M-(I&H(2./>P=G6'T[B`.4Y@48GI],M,?Z?U)80I,[R(5O0B8AT1(YX=CY++(
M9K\M6IC[GM9Q/:K0=%""VZ`.B?C:*UH@!2OV-[!@I<N'=OFZ%&>':!F$L4$L
M8WN:_OR/J]7.K:C?(A9_]TXTWC7XG\RES@,HYG7$!-L9-W78"@ZF(OT>==@2
M-!FP8T7U'K":(.P4+M-KQF_0'\6,^T3;NRC)W!(O(V!5SR`%\.8]D_>XOW>1
M1_LH1O<[J(!XTQXRD'X%Z&DBQI/0'Y0$1H`\&"&%-'1#V5AJI#W!0#EV2;^?
M8/0:>&[JBU`PF;1(JXC/?6M/;2#!84#&,SI*(;\DV3V#87B1OH=@`HTZJIX5
M.CYVU:0QE7L+ED^7F]"S7ZY?7[Y8W>R4+2)'MF2+NX]L@0E&50[*BF/T!N3M
MA[5(G1/+.V1++%/XR#,X"[&#/8K<V6Z3RGN2+-SJA"/9*B+02NC5C7T4JBY_
M@%8"\WPB^#4-L2(9.S#DF$(8^7#[J817H*%=65%9Z8YG8+SLV'Z8?.'6<6@6
M7M#APJB6#VJF[MU^VADW7L82&5MDT<YAA6563S9H19WMTU]_N[EX^6H7I=3;
MFU"X6V59;\6Y0#F@B\E10]?,?$U28Y+QE-*=IQV*HH5.N2G0Q1X5.T7+=`6(
M_0;#@IU!Z)NCN-Y--;5.1A`]\_1/.`F@-X9$]Q,-7Y-X_V@"X3+8)JIC7&N6
MA)5Y`A0L+)[-?E)<Z-C&K]-LPK5=C/O)1J\AK@,J+>Q24OGMNE.XY#(_"6X>
M"GZ#,&;EC9-PT][-"'L\C6=(R=A[P%='BN,NLEEZSV:J6?@*UCD`^TRC>%O`
MI,-TL[[F+=O(-3<G<"Z-(U8/K?7=#>.H#-&YI)O-*[C.J"!]G"S6B-P5H//N
MMXXRT\9A);@L2:U4.W:3S?R>)O/(\X9AB3(FX:;;+9*DS<`#A)'K:?)F,]F>
MOGSJXX61TMWVT?HB[2Q+A@'>%UT)?#="-QM/PIS^X2R#$DAO.41(<J+KB[_O
M`-G`[,`->E;,,=@W(L][R6;3/MH,@,\S>RVD<DO>W(-J;EM(I?9U;L321)IJ
M+FZ92#"0?=Q-,B+6ZYD(&;S@5,0S1J?*`8()9\Q8@N)$92%G2(*["&:VD7`)
M+`T#@)[9'&VH*S21L#\PA0G2R*6YU"2HM<XX#_:%7G9+FHVK>,GRSDP9H=`$
MU_#9VZVGF:0F,Y\J`W!T=,&HSUE2\_8I,I6:'<0E*S`S"SO2?EFSK<@L`USK
MT/!N&\G?UF/R87K9:2'123@27\$=F1GX=$.[!F4LU]TF4B]ECR)SND^3V4\J
M]]9CUB]G-I$<508&-7+.(P0`"XD.)>RLT&R];J&SA<3,>[;/"G,EY4Y*F77W
M0`4(7"^BI<H>L_4H*>?>)[\XXZ@N-?$@D4X.[4D2$J!JSDB9ERUYKWVT)(M-
M6EE82/+W/A/IU-_>D_H]I,M.*XE.B9$M>$\S*36M#-DA8,85Z($+3-7P$MV(
MDE$.NMGGADG,F:2/BRW@,B-Y=9^=M-CZ8"@EJ$D2RRMEREY)(D"QN4)UY4^*
M$%W:28PV,3^&A6,'R&9LKZQ6A-QS+.II]/()??2]CT(I#;69AF*O[.6FZ:3[
MY,OITE+JCD&E]F8"YM.-[>B0K:1VT0;9W,L+LVDI,7NK3V0A%79YR)@6YC+E
M#5.IZ,;\023,VE1*172IS!0<55'44F+^8V'2?)T2OM12HE,>FQ3V53\E4.VD
MDV$JQ0Q=C?T.&QLL%OIVO=^_"]4SED+A&B!4IB`5<27X/522&"=G5DRG<[TQ
M+^BPZG+;4EKD)<U_[K65PFU;J=Y#ONPQEESK4^;#TE:"OE)GS6;#5HHCHGI;
MOJQW_0J*H%R!*L&W+B[^NI<K,TS9$EGEP40#B&H7#PJ8A;'$PK'`).#`KHK#
M14!;B:Z-VJ@0UUF#<<S>"*$Q@[^,FH1]A"/7@'C!/5)/BJ31*))O:UMBJD_6
M?%<F$08H;:E&\8;3_J:ZL]<-P^Q3F&R513W0VT?O"^UP\^5WWYY\^N/US:MU
M-YO1TF-M5G]Q_NMON._/KZ_88H:M#E=I;6Q+XYG+;[1MTW]<O7X.&VKTM_GD
MY-O7(^ZY;!X2MCK!^+FKXF^_X*Z7\<6U0<D"+;R;N50TSW'<P/Q^9K]DRH@I
M9H.-C+E-<Z4H+(0=.?7S[^_SWF7FL#)!!&(`5VU2)PDB@PQB,4V3"GBF)`JS
MLS<,[S')SM(D5S>K;'KVV\WF.]QYP?+`R_+MZL7%.UR5P"0RO!I/8]\S_SU.
MNT)A%=A4O^N5I&55<O&+5=%ZNB>Q*NI,.+PJ[(T$)GTY,\R#KHE8T%#M:Z+N
M%EB6P::V85*DF=0,2PDKP%<4YJ1!>G+7Y3V:-+AC248$<_>2,-)?V>06VF.+
M3"K-0QI+G7_LT@D7\IZW@R6!:1*8AE.:K"*VY:#2^,,MB3++PZ](P"N``CFM
M2)ZRGAC;97+$7'"51I,(V'-0L23#DTXZ!N=6DJGP[[$B>(5XRHOKF\$C_,[#
MKPI$46B:7"B90<Q:'AH*Q%A>,$J:@W6EY,Y&+LHHF@[U;\,H\[(HG[RS58E>
MM$-=%6B*4VX`.&*]*JY./@Z6.G16N.BJT&OV5%;E/OO\7VZN_WGQZWM0P"K9
M8M:_*KMSK[1TR@5IQZ8*6*U3IYLJW8;FK9ZMV9[*5O\F"_/.53"F7,XZ&#N9
M37R!5[_NH!):U-@FW?@MAWE=F%/R%-9E8=SN7Q@YZ9U:+`O3<=-DD3#JI''-
M-@N]4^R/L<-F\8FAEMM+L[["?F$6F8H)`S<*-D.0<%"3#EBN-0(W9,9OO.3]
MXP-//S'1#G#%XMFE+7[8Q7DW3+-^<QN&2W1,KAQ6_6RW2#%6CFF'W<)B+`W(
M/)&5N6O[EY/>G>VR#O]M&2_-N3E@L6&]A-;:3NL%ZES?LS`']W_V?"R)>9]L
M/%&8<:4*`+F8J@&%7$Z)*!!E"#202&3M:&(<O04&(#[TRCRP";-^;ULV3&FC
MP=*6"=.FO-]-$T:J.&Z;,$]\6=ZI';.(RV\9,J6'=77PTI*!:IMW6C*LB_VW
M8YIW:<YL+,Z&/5/B6G!M&#3!3T6<6P8-VRP]I<6YEQ;PCJV:A9*V8=:PSF]T
MA#A=V#54TM@E8X==PSKGML-?]FA5@3=:GG>OIBV-&]83]N'+G&P;:FG2('F'
M;4,U3=-C'LG:?/N?SS[_YLN33Y^_NO@?:<S_']("OWZRG+JX6KVZ>+Y&'UA_
M]#T>D2DC>/-?G;]\]<,_+EX]_P5+]1L66QY<VK]_=?'CS6K1+CZ)F;%>'>S1
MT@3^+ZN;_[RZ>/7IS>K\#Y]$^6A11/3CB]=$%?@+T1">7[PDW,_KEP05>+F2
MB]VVEK^]>/$7AADWW4Y3+Y&;BY\OKG9^])?//QW8"($M3>HZ)J;AR<O+U27[
MTU]<??KJJU_/_RF/N1EQ[6W[U&^O7Q",X=G_^_I<:&_C0[['^;>PA-@ESF]=
MPNVXQO+,K2LL/]K^?3;7_\,G/_QRLUK]10.Q/ZP7%0_/-+NX,?D9[X`EV)S^
M8G6^/+N[V]-R/FDX3ESW+<GHU<6GEZM_GBNZP*^_7:Y>X4[_^NWY/[\Z5\B(
M=I8V:15"X&\7+T@YY-_5U8OKJXF4V+V,K>/7_T8"VM>@(FZP2[IC:PG'Y@=,
MWHG,XAPR5$.8\XU+,1ZK[F.7%E2>]:CZLTHRF_FSK'U)K,<=K6A2<W,%%S=2
M-KC&;AM9Y#KF*P1&9(<4ID-#=@P?U4S(&ZX0%F7.KI:4IW3-P/8L:>UK::,P
ML(*[V`*L1790D=YV^NL3+VS>?<;-L#/$")G7ZN;0.-M$SRVCJ\OK#Z1OZI1?
M[/,BG?%#2)/`7D0-&NB]A,@+%2*?W:S^YV*?\)B:0VP(B)$$,XL&QX;LQ3\Q
M@?"/ZT<M#K;WN3!QUFUQP&)LR`O'396-1:H?65D[Q,&NGXUK<3"57[!-I&8K
M)4)"I#[2OQPS`<*$$>+7480J_:@&0@@Q1B?IM2$(YN2VYGVNZYZ\?BB'Y2RS
MY^34D1>296@FY2PJIH1TY(44JXMZ]P_"JFPB6]@.=MY.[\^R!_?[>[&L9_9,
MO,6'QK*/AF4;6YPP)Y9]-OIHOO_V+`O5G<U0IUHL\$@?\276L?J98WT8.29L
MBL:&`H-ENRO^`,LR7XM]"ZF;]\(^7-KA4WHF+7IH%ZT6E4Q8=D":6;:/ZJH/
MR+'1"Y!`>AN._?;\YZLC.3;3NO'S*MIV^Q'Q;CF#UK4\UX]6+;MX5V)TC3UP
MP&M-FO4?Q[O0@#V[(0]`K@C^TEYGD2V'ULSKM(Y5F+>S/'%FWJE^:\]^6Z0-
M^[S=MMY&,)-^Z2RMP@;[QCG&AETY]?6..\`^'IA[)_RU)3=)-O;]V=JSSLEE
MM@VZ/UM_=O%\]=O+SV[.G_]R<7%0@=YC8]_B;J;(^P4_/2WNGM;I;_CK<7*X
M%-GUI7WM]MO7I'XB44$+9JV8URYD1RG4+(*9MN?45;X$0DIU]O*<.7S=&@7[
MK9O2_Z$CQ)W\O4[F9@/;/-F^1?$<1BED]6NXI)%%(DG08;;<HVMNA,JGE=[,
ME;A=5,>0U=RC9J/M2.N[VXZP,E$?8KK&Y."$%(+\(9K*]*]MWLQV:H4V*G&5
M9;N-JT-[(/2I+F#S@^ZFMH]52B)9KN88O=$*&09-2V=--_O5LI<2K2<(LW<L
MZH8$>0-!Q^[*M#G>6,`=-#?N*^"<X,8\5?7E\0NX`!'`XMSU"J5#`LYWG)ZP
MH,EU_"\>[3%(=6U^L!U?&ADA(57^_I!PFHO+(J1,3/FY%40H'T[`[2C1PJCM
M'6\WLYC:IFY5:"6%>]LAW8@A%0F^.;_!N%^Z3<;<I@@K+>V6;:G,X#'L"ID(
M&L,2*J@BTLF`S>V(?E9SX8[G64@FD97WH,<-J^@-!!S,2OH_WT#`?;7Z]?KF
MXN4W?]HCW*:FGX?=GR`/-C\UY>UCE6W^#,Q'(^=^RAO;7+%!6$R>A=WM2-<*
M*PUK=;-]5A2MBBVTB$M:9LG@IW0W5F-#2LWF68Z[?2MS_PE6V[JI%2V]>T,+
M9"_@N?L?&R<.C8O1$[9#)L`I5)JX)7HVE;>=-<N]E!'UW2I9#EIJ>+MDN??)
MK7Q;?\NUA>3GS<?[P_J;WM&6,&/;^Y46Z&W,EPET#XIF9*?])-V6V'%=%#6<
M'VO(["[,KO<0RCV\#P7N[60<C'B\Z)K>6,8]>R,9M[BY19@'Y%(7&D(V.?>Q
MR3DV[-YX*8=<R*"EXIW'WIY92>O?VDA=2(EP5HFC.OF*?*I3H2ALOMPF,0&&
MFYME.8)"KT,SKNZ,`9NL>^2R[DW]<C0$*E,/9J7J'A)/#-;SRS=UQ\WW-PN[
M0(28V-:,9++NXY)UC67[R]/S`5G7SMA'O6;?&\%RLQIANQ->[B'K/I7>2NPT
MT"9W5NKK=)1$6,Z!4<9^PQ/(*AU9$'4"Q4A-T.\4=',V33H3@.F13,-HP=ST
M@UAO;=WPKD\M61,16B>;E?AW'\XIAQ,)>-?6+)2?OE/N;>1<QX;-1O33?G!_
M.7=]<_[B080=&Y&6)<T_L<2`QR_MI)U3B^MS_4$+EFA%['&?V8@X]:D#\]M+
M.S;?]^P+IW(BY#+UDVF%EQAR`C;K:,I)M,!09S%1YS3Z/=(NG1$];<Z^*Z7.
MI4<$RED+.]5\-(,_MW7'&K!Z/J39O>L0!/%$W<)_^@2EW1ND-1?VJ79NCLC<
M*R/Q<PBTY]<_WJ7#?7J?:`,LFUK7W/*TY-GC3I;H1$%?OI*:]VMNA;U8`X';
M.]MJ3VK6,9&&*JTW)T=]'"5SA+%BF\/)&5?#I+;1IEZ'4FO=[8L;\H7=QF<I
MV5V<=,(8628Q=,*FP0$1DRFG6;R`J^L"UNVCTE,<S5N:WM._>U4J?+&Z?'5]
M\>+M.9F)I#!AUVOZM#CY*6@F`;O.QOG[-9..G2&E3(3O0,RL4OUQW'RJ_ATW
M?.OTID_XR@0Q#>NHVRC\(XMFO\R,J`?8N3$0.;-S6W=<CK4LV#D/[(O$-+#9
MQ&-+^ZU0W6V59'1&K.,:,4XEU]H:,:ZOT:=NX-H:<;I(F5*EMU62=,;&FP22
MFFCU0-QPGTHR!P@;[A.:18VUMY8<!&C5FJQ]L48\&.L8I54/>T07PDA_G!88
M`<"@=TY%6/>RP+ZXOGEYO?KMXM7-]?-?+J'"/H`51E1Q]K<U`?<Q"3BH*V6Q
M`3E7_'YUA9E?A:6/U;'O/EW>>TRO<L9.QRE4K=%/<4+WVS:]Z$CI)4]2*"[Z
ME[D4^EH*C3)RAA4%A7`("$+[WN5H(EY1F#Q-K)28U!8J\NODB-HF>RG6M,B.
M\&'++'J?IA>37)D,LE[1.SSJN^3<9&'M,\GV6%B*)KS#)/N`IA=;<F,M9T:^
M5SK$E_]\M;IZ>7WS^?G-;Q??#[?2P<36MRHKW1)X;`:<W%K8/+&`XF.O*27D
MJ0O+>&([Y'2"LD[MIU+XT*QZZZSVM>2+,)5FR1=\GYK20Y;$M<Q(;4;T\+34
MUEZGXG8J=Z.>M!$"8:HGC7U4MQ-.,]=U\U2VQ!:_>STC<MRH)VW.S2UM]]63
MAF4]:>E3$U;^SKJ<M,!*#)-??ZN>-"QZ3'\(68(;:"&DV>UX+\UHIRAY^`KU
M+5&26\$[,U'RT8H2V#)AD8'5#HB21CQ;F(D]$.]>NML?&ZU[9_[K]R1*TD9I
M>G(C>:)MBA(JG7M$R8<N37>EL"O(F@3:F\B2+[":H+G7O[X["6+]+3YR`4+P
MWX6NV,)^`5+..HPP6D=TM>;NP_[^%A^%+@)YP.:<L_QPM0TYT9?-75L='=YA
M//:ZD!_1UT/R(YWY#57$C3*]=`95;6[+(4#''ZDF(F`N)90YOG:O@-)7H+\M
M1>2@`+E;1@2/=[(V-)^6C/CS(Y`/?[TXGV6\VQ+QR\_\UF<'Y$J-R[(7=Z#L
MI1$_OG5Z"UT/*904CI4KA)YG/XRU7R0.UB0.UMHM4N.<:4C8K5DS*5KLME>N
M^!;7<J4I=IK\2HQMC1`1LI;,0;!`@+EUSYPV99!.[W;SG4M3GE3#K)G$,/?&
MP=,L7$<E3.YKS[9=:]?1),>G"_A;%W!1WKB*KC0:DA-+T(>U[I/#6O`2T33=
M0OW\<+*+P'NY+NH/WE!V_>?EU0'_\D/H/IWI8@L'VM.2:X]?]\E$DE^?>RCY
M!RJ#AZ+0BV^>(*.CJ.08&<4H-8,DG?#9(75*CDF,0"MQBT!879?5.;_PWM94
M]DLI\'*(GCAQ4W?[E"8KC%G6:RFET3KF81,0>:W_S!;B;OV'.9F9()BS@]N7
MZ0&:J%'K5,HYQ`<#S=5U=E'\T!H0`4=;7I>@W\NOJU)D-I_NJ.1EW]9=@F1O
MB<CX8-'&`$9S79CY)D@^+D$"-2`OSC\D2,J9$YQYNF%23?34'R-(1OT&&PIZ
MUMEJ_89?Q+O9%`@&4TJ9.`4QJ\(3SZKW<:[?"-Z7/=$LP2^.Q#&=L7XD2JV1
M+/;NJ7.C[-K\]`'Q?>O4P)PDLTN2C+M/;"/FXGSW;8#3P,!R?5U\`JDQ"TCB
M8!+G=T!)]P_MTBV=0K/F-8>^L13!-7YZ??7B#G_NO9J*XC[\4^L<^`3-*%W1
MY0=A^<%^>4.#8)&U'`[V%"`XJ,/N(7Z3+-`E;Q]`6C0EC3FU>?-/:5'Z#^5H
M;:+T`9U3SCPS]Z:NI+VYOE/B3+H+S"B)%ZON$L.$D!Q#6[ANW.@'P&K@$/L:
MF$?!G_>;6/TLM#P;0-"DIIHS^JX7)A;$Y/Q@K!>9=1<ZWG?:6/H`T.'P[&T!
M+315U+&%S1K:T?LYF1'2<HU@`U'K-A\@;/Y\@,1=(Q>5T6B=.A]A6:87M$Q\
M"M#JUN]'O_`A?4]IHT+#W:OX=DMF/GO]V^KFIXOG=SNACK+D0H^>#0'-DOLH
M%;!X5LAHZQ=2#PA$.H5]"U`9P&*>ON7]16N^T1;"^ZZ999U31O5M+S9-G'48
M;'::L`__(J&Q%#\"2?VLM^;6WJ8RX;OM%(;US)4%2%ETXO1FX]<0X]J132R3
MR8L3)'%FDB5NZN:_VY"#N095-,W>H%;=]#OT*2TB86'V!F6"<*R]0?5#VW&$
MM>YI75KZ!M+D3V#`UW?U>W\(,XZ`ZR&:[/B89$=@KS>_Z!'8ZB'9`9/#Y<)L
M7>Q?V4U5]4<9;^$,BDMND_D3W"AC`!<SE7&V?U*=@F-$7%G;;CT<L-WR61*/
M]X1Q%,*ZJ7/(-0_;+=`1,O%VZ0Q:38B@,99':+L]2%\0R$V^X3X["<M]I,H?
M\?LWU\^O5K]>O'XYP%X.Y#%3KMS=)L0'Z*)]K?0_,17D\2<TDXOC\EQ_`"JB
MG\5"/"2BB6';CODX=_*Z@7N,OLT--FJ>`2%<"G.7D+9HT\9:_S:W"2E^=X-X
M17WRDL7;&9H2V*<<IZYQ,/X6*+8^+KK`.98W32#<>:M\\[UW"6F>N(AS4;:_
MHYSTR70)^1"23W&4CA=\59HAF[C[V,1=(DS80MSY@^(.=G[*&78,Q%+7+.;C
MQ5UJJ9594LPH=(D@<7/W>TB>ZM=1?JA`L[QK3UW>I<;-94VV=]2J/4IY]R9M
MWB0WHMXK2?*/EZ]?K2#%SO]Y\>MQ&`.L16:%]?2O/"U9]@@=\V.%=KCDQX(>
M:'D9?%A*O0-*GJ!\I<C2W$QM+$S1^K<NRVV07V#GJ>4E#=!A$3;6TJT;ED\.
M')::Q>YG!"#7=@N\(8HR[H.QHZG-7)FK8R'KU@HDI(#.9Q`LX7%CH=\+-HJ[
MG=<T;KU(Y3`906_=9[W%"OO41S_=NBMIOO7"V?G6IV3);7?[#*:`.PZL@%8Q
M*J5D<NMX36U]Z[%/X&F!G877]_[!,Q&P@AO016\DI5:4^(>%U+;O:C#!';*+
M&;]][?E^8HT"'KOWB@VXP])[=:B6K)^!_V`39@D<L?'T6WNOYA:\V$W[U":`
MOJ2)J6%7AC53]W7^(KN=AHFIP92[^P3,\HC-Y69Y%'V:Y%%Q(<Y,7?J,B!C(
MTVNF[D,I7;NN9G'$/'+NRGKG:<3)Q#'/M-!9')5)',4@N51#'(60/[3'VV^6
MD=TK<VF2%Q=7QVHU'GITRT_-F_VH6P!A+\U]V3$]S8[A7;YLPGB"RIEH'%U.
M,1XI#<H9&^X3G%MXBB'^P95L"M1FM(&QU0K`4H<1L>"I0V!G#R8-/AS66:+_
MJ:4W`D7ZX\WY\XO];I1[]M+W*86R043&MA\+VR9VG%AB(+6ZGVT9KX*%#<T\
M8R?/0T7?;514,"-[X!#DJ)>4AP)]N]=/S(0S4[:MZQX28$P?%GWTPQ05[M7W
M>1/O\RZ[N[<T$X)"GEM+QQ)GF#-7TSHYL4]6BZ?WL>5U<^G\7E#.WACZY^UZ
M0GQ]>7'^_+BM-U1LO$\-9O3QNT394B;'I3)>#BGCCCM9A5Q.1(!IZ=B>784]
MT)E?-_`PTN@%7\Y:)P;XS,=]1A/$=DU\\\DYT.]2QI-(!-U^D^[6\CLP$-?^
MUC#ITM`PI+7=V'X39,L^=^B,N`BR8K/`X20(85T_E0GX,QZA3,UZ(ON.Y;4&
MT<I6M])UW^0]+_$)P_V\N4![JY2\KZ]^NCE_^=O%U?FKO6+M'BT))34A+]JB
MF'C[Z,1;<LM:\7[`]]G87LN%1+JG!S+TMPYP+ZP+R*XP9`-K=B8UI;!\9\8R
M2U-77U_66(VQCDY_.UL2QC.<F>8$OCAU'L1%V49TW74^Q<FTP"^ZN1O8Z'R_
MLU77.\8Q"[`J$H3XHI7:_AC/OZM@"T4]J]-+NE>9^S>XC9<OZ29A5\*+(R1;
M["GY=6[($_.A/@7)MDL$[37`0A-45!I$D5:0.S*J4\10FY0>WUR94!IIX_E9
MLBE$H=?ZT#[#3`M:Q@'1AL]]G7.38W23:`ML?C\G)W<WFWW287%J=%A[^&"B
M#5HLPVTSJ:8W%6V3!-LG\O8(L),]`N^C$VQOI[%]]^.KUS?G8!,V`KJY.M(/
M[%EWLPZ)6F+B1R?=LHMIXYT<\@I#_$ADE$7I!*=_ZTR=(=TB6TG7-,,T1C_U
M"`NNE]DL=75J`YTDIK6&:71Y-PCMG#[CV&5G@D;#/<]F:<@UK,W2[#3!&>\.
M]NILED:M?C]DEF9(,@@/'T>P*/>Y&[:TXY@>(8:YBT:'IIK6'K*T1\2]A5G*
M*%YQP1$SD+F<73OGX[&"=!=BO2^D)NZK#S&,U<?[:>!48I;4%.9=)$/P1[9T
MJFR.Q`W@PZ;G*#+9O5K@_V6%BUVMCI-=("TVG5J__2<FO!ZW7_R-U+(./0?$
M3T*O3FJ2WAJ+;$*TP,TU/R%:0)68DJE9<;$.9KD6)Z8O$&]K7U3/!W-MV,0P
MAARF7)L6YTK-H$&NX4UK5;MJX/?)[+,[+8RRCP\7SO)$0<)+OR^_7DLAQ+?G
M_^?ZY@AKBF'[I1O"6/:1LBSC/%!@:REY<?(1EE0\:TUBP(IW3]89JD9BU_B9
M9;%I3FEM]`C,EDC>TTY'[2@!OIA=1#W/_>*AV=0%,.$Z?,:8VP)1(G[@A!'8
MEO<&<L>'U]Q=[U$3>8_"1UIB2\?ATV+91Y@`NUBEG>W]N*X'VMV4'!9-H>N!
M,%=FZ9%OO7CP32`>XL-43#*I>EUT6`<SQC/VI)BK#ET;[?'Z64I,3Y\"ROCV
M3H>)YOTG>H/=E/7/+%CUQ[`@(-,W,MK=0`2$<=DD:32*.=&P^S>]]:W>$^/N
MY?3HYWK/46")GXD$F%C73$Y=DZ%RE%HAH*:2R=9WIL+J[5/:0=>?JQ:F!A;0
M'RK[*TYE"Y/#1]Q)N?FY;,&KIO,18LJXRM`W>[>.?_E>L@RBC-Z.'U8WJ_VB
M[+Y-_9R4KCY56?84W!T"2[X\^Y!X"D6:^;$(TK<2I^C),:U'HS1RF?RMI;?5
M7/CL%HI"B7'B/\?N7>NN?FUW3^.I70-5D=+GOL,YN3E'E?4^ZW8-+JP+DV#K
MK[ONM;(5)'K/H)ZXE;S&O/-;_I>G`.IY?,@J!6WM/KVD>TFZE]?G!^VK^WE%
M##'K8Q1L@3W^-DX>6L;N*!7,H,C^GU5$2VI'VE9T@I90@Y]R<X8F)VZ)D-TB
MO6CN(\'^@G.8JJ9DZ45/*0K_EG7E3`7'[C7Q];T"5M^OGK]Z_?*KU:_7^QLV
MWRL1&JS@L"V:]O;Q"CE(BKP1K=JOO94S5M66D&'IT*R+[=A@58+8I%XUQ>('
MZAT[H(:E!RGU=:-3.GIG":$-Y??E0@<6*5(!I#GGH*O4^6>(K#UG0B=%(Y3@
M#;MX+?JTUGW!^/=440ZIZ19]3OL=J(`[*\KGRO%M63>7FI_NJ1W?5VO^X;QJ
MD04=WL]!I'NE%CT#>4*4[76LW:^H0[L2+DCZ:0FS1^I6&UOBF]>6LR"K+&$!
M\X$RD,@L'>I%C5U^`DLLC]3OB%I#96==$3E55T4VS)D#7M'-Z@BC[7.!=JWN
MD.B3TUU=MZCV$W!?9(UZ3.L>U6U.[*1AOO;:E;3I]7(;0H_NK>#F/``7XQHR
M2-*()OVQC&;TF=V2PEI_3%-3DMT%YDPGB!1%X_=#RE,`H*;%S[<0A\'?"$*2
M%LU&1KNACU$O\W@&MON9Q-B]S,UGJU\O?EW]^N/-^=7URR.%V1,'+7W\FIDG
MF%;<*%/;KYGY,RIFS"\,[%<!'6D?8//]2\U#(^#>5*7FTU1J'NE[']+)]S9\
M\I1GA,6;<W!J3(?$DT!6U-DIS\:PD_BHE97JDVXV=51F7@TS9R;QY(K[T*I9
MA1;L9]`E_S:JV<?>[.=!A!U;*3(;?'I5]TI@H+![!8ZX.%[6/7%4U<<OZP@3
MMB'J^D%5S`7(AX0-K!&9WKMCV_Q4IM:DN:T&PQ+#"FU9&GI-KC8W`Z(&V*!Q
MEG6Q'E3%3-8]"EGW)C"PS`'GLKR1%7I]N3]_\KZY'9$45Y]L//1QIV,QU`;C
M;?$^#J1JT`M>`LOUR*^A.K?/FU;PLQNWT(<XV(E,5#KS/^94#45\/DEG/2WZ
M0],I-GF\*@3`0M3L5ML>N$7C1YCK$%MF:'H=)KT73[^60MR]`<#[YSG@O89E
M,YFGQ=>/7T?Q4!+R,A&E'T0!ZD$*A>9.;D?#%\8SJ@A+[/<^&+NZ18(`>5]9
MKY_YU-L:\R),N19[TAS2&:O)_`($=7;HA)R6(*BCWP\=+BZOLQSJP'7^,&D.
MY0R<6]8-E%W8NAE+<^!%2<*4<O<1;I+`=63ZN,,KA%:ZP6(FV#XFP0:^C[%L
MG+S?^/)G;&P?8$H09;"QTOIHXPLJ1UOW6)W<Q>)&;FL_N!MU5\R+6.>0@]7:
M;K&FTB9C8W7KY+!6)A]RIPM\C10TG,O]C(5K<PXY%.UP9XY#S*5,MY]`ZF%R
MXV\4$WOUR&$^Y64U;IY>X`.D.'A6!C.O@CAM?.BAG>$=0X8R!36S&W@-*0X`
M;3QO)$H=S2Y,4X*M1K':MBF&M^_;8VO7^L/%C](3_],KO*J+`UK:_8PO)Y7H
MRXY#3TN8/6[KBQQ#T);%O_T:&GZ81CR;)$M7)I?W9:(2=1F[6''057"![J>D
MI-O6E^3)MSSE&[3F1\RMGN6XR#?P=:#SM+/(BM+9^!JHCGNLKWA6H`'&V?@:
MQI3T7%XDFI?>E+TA_CQ]95.B?.T?N((-5FZNC&V^">]"Y-Z#>8]""DO4'.NZ
MI<M3*TM]Y%V7V;>T+U]*.\#8S-IC=I_O*28HXJGU8TROV:U"\IRZ*F);]W,5
M*DRK->!ST"Y-$88"=MJVX.QXB+/3F1<;:^)LK3AA)1T4E(FSP;X]QL'9S#N?
M&+O#'$EZZX\>,^P-O3;0ZZB,UGNE-?YP<_%\]=O+SV[.G_]R<<%2NS?SVMPN
MC66;OS4=/[&$H,=OVE#9SANM7@^`YH#%(S&6H0,S>X3=FO>8-HKM"W9LQ)4G
M%NJP$FZ9-JGZ*:R4.A-?AL\U%F@(:]L@3+9!96.QM6U09CFWTV/#UATY^S"!
M0H/+VY3?Z)C?N`82;9.;!:P2\H0*'<>5/XS')L+XP(^6]7K>$57:Y;&9'#/[
M/#E['#/2!6J7)^<CE'%OU_=V4]@I.-BQ3FKI?E47P+\F\#XN@0>)4S8LH#8W
M8=PI\$JA!N#8+RAS)]LC\&"^0)W"::UZT,"H@-OAI`;O4Y.>J_;G[F<T1?*Z
M^QE$AUI&A8@V"X=+WVL`F<A[S"+OS0M7WDKH_16___KEU_3V_'H(HF>O9;B-
MAAA"2=C"3<7[6"6>-`%/;?E2]JMX_:QC#RN.4B]WF&8M'&,;KC.5V9I@#0.K
MK9`@VUSH:R0L&%.:J)QQ%WW=#XTH8:M16&@U+(^WAN5A\L+?Q)Y5:7<7XO6]
M91THD9D;)N$^-@G'O)FE4E?W2S@J8(XRQSLBCH6I"]*Q$JZP]F6NQ7"C'$_R
M%_U:Q$&"3&ZK1><T*'<EFH0S":<2CNG8>*WW`F-2"7<'LO6]!9Q_BA!J3T+`
M@<.6&8X'05Y=!J?0QQ^"%+J\=3OP30'G4G.S<.AIW5E63,&IV,R/9MN;$@[6
ME*2&FX1[Y!+N#>S3)%7(:\OPSICF]W@CKS[]\<5K<LA?KB\O+YY?[._W)V?_
M"1QV.[0I'^WQV6U^MI9\(=:^=(0_+1GXV`.<;(P)-6KQ1@Y(P,@N]'10L5ZD
MLW7X/B.V$Q!;.CQ7"`9/VW<S<V%)+90&*;G8)M=:37EV;Y40(;P<^XE[SR[6
MD_H'UIT\:Z6E=07U+`1G.L;9O?&LYHEL'7H?^:7AK#J(UNYC@>"%**A3OQG'
M&(PC@CRNW`=2]3+&N7'_K`NN9<Y?#;%,F5BEI#0Y!EL.;FYT(PV\IP36Z-L'
MAI@-+DFSECNK2524O%!1\MG-ZG]VZD9RUCT[4+&5\E/+>GCTR4RWM9>]GGPV
MIDA@(_`)&+3M58HZ(6L#7</)!6HT;DLD3)F$V4^MN*&P@&DI"A(3!FMU,2<B
MG#1(E9HU(0&*4I54\*DD+DS-A;=EP:QQL3Z_KI65-CG-6/4_*5S@?#\N4)C$
M,!7W-Z9FJL;U`=MQY\V,Q#?BVL,;__V00&KW]:G!4OY;<6TE_A[[Z(>,+5IT
MVF-RJ2LK.,K403_#6AEZ/E.\L?FON59:PRG70H5(ZQ[ZZ7;&P8)K(18J]N<F
M]205FH)LR9E;K*]KIDV]:J+#:2/6;9VYUM>4/FP&8F#I6Z.CZFV8]MOSGW>C
M][P!T^:XZ%[T]%(-'S7[EC-H7\MSI<YY;\O'P):AD09T:L6I'GY,*41@+"O,
M^4(EM3*Q:2Y+_FTA3!]TMN!8`]_4VST?E[MN(2;ZU+,G0M>.9;@S@O@W)@[N
M=:[?3(S*SQP,J^!]9`(JU[UA*J"49.=R;[1WN<AGRRR9PZKT/;,"F3-0GFZ-
MP%/P-[*_UM+:/M"QVDM&#?:,)'ZS[O>"9A3BT8!E>Y:\%Q:"[U:M&_'A)^7:
MASC,T8[G9EGGX/(ZH690*M0ULBKQ.W;S^&0(2_<(_-!D"(<^=1:#>/!K0SB-
M\@$V0ELGR)3>8]ET[JV=C1-?;J7(K/-Y3C=S9!(L[[`K1Z;=AG!=(*Q""A'Q
M<?K7]OL:YQO:]BAJE^L=E9QSB2?]`ITH8RF7P$>@=\0700IB?B=>2&!->,!K
M^2C!"'V4YOSESLR8VX+NL/5Q7T'GNH_QR:HRCU_0!2+[S1W-N4('2]89@XF5
M>/4QEU8/579F:#X1O%,@P:"0Y-V"+M79&H$DZD/78+X,!$-TLZ2+6MG)'$$Z
M&8>@8\+@!Q-T.Z!6\P2-J(_0B"TP/8+69=S&6LUU;R*@\S$4MU[,N%_(/9$&
MUDLCZ4TZ)<;[P2@MI-SH7/W-G_9)N/OU#6L1+W;9&]D$W,<EX/Q9;F#Z^VIR
MF1CRD&[0X:2)]?[Z#D=SJ_8<"("#;^W4Y,!XM587YAZ)+HQLYW;66)<U2P?G
M9JQ5B(4%UFJJ>W2YN8EK8LO]N7)K5A99`(9GGY&7NIM*02F1_3IP7+8BNENZ
MW*[(<7(#Y%0<.!NA8RA&LQ#?"!WC/AZB=]CBGO8I=-O2+FC6.K,J&Y>LL]<M
M$]\97F+6<SXK5)2@]Q7<:&'O\/>1'/.6TNZ^^7^WI=VS-Y-VR_M;!()`-G6A
M,5BKQ(].Y('XP\9+.1@78@H@.;<7`C&$^K8NJJ6T"&?LW^S6Z8"3W&-[,(BE
M65R4J0T84Z'S.GH3LI_OVN3>$Y1[;^JZHWHM6-2SHG4?Z2>V[)[$P#N39#8K
MVT`!;`]CJM['*O?:67=A>7H^(/?Z&<S>2)==<FRPJFS]5G4>LX,I@?]8\3L\
M7BUIPQ!ZPER-4V5;3M%-;CMZND9EFY2XW>Y3M)E_DQA=*W/Z32ASBT:";*[-
M6:]5*R=X?=XOTF]&Q=N'\MNQ$L=!RJR9*/];^.W>2N"-]H`30=_9CFTA\*YO
MSO>F0[^AU'-T@2R)_XDE$SQ^L<>^(V#]];G^H(5;6:]8FDN=Z7C:9_KMU3T5
M&!!L>6H[65+(==+$&@OI9H%1ZF@7F2'&0IWD!?V#M\%_-P1?@FBO>9VX-U1:
MUK$&-LV>W7A^EE4Q0S&;$_=<WYL=_7X"%D[B0FNSZ6D*OC?IC^VUT=-,7?>2
M;Y]#M#V__O%.M>X>;2=I]_@GW-'I4:=9=,BIMGPE:PFQJTUV]*[Y"#LLI9I"
M?_M^3G.7Q-J8PJAI4@SJ3@'85!GZF-(L8JI3`);M%&>G?FM[XA)#SCB6IZB<
MJ6Z2,^$LLO7`I"9">-5)7+('Y"0M6RG-OXN\QH?06JC'"@3H].]^-0]?K"Y?
M75^\.(*;F8R:^YJ;K0K_(^-HMHAFAY#%O_UJ2H>A$&`R=>?Q#VIPJL=Q]*EZ
M?Q:=EJ84?S:7S3[.D48?IYJ#!*):AQI=:H=8&N*'/=Q4=0";SBU>:UFS=)[F
MTYDD@<R67ZO]3KL,>WN%GE/'-<K0(=A&S@O:TK`N^QSBA/S"V>,BT,/VN*'2
M&=ZQ@X29B?5`H'&O<C)UJ(IG4*%@Y87,G)A`#+&!T+%9Z-5='<XI]K2L+H7*
M!'7?)`+YX&UD'\8'Q<R:.'=LOY])]L7US<OKU6\7KVZNG_]R"77V0<PR`P3_
M&(4<U):RV(2<*_Z0ZSU"OV"J%U,.,IEP;[0QXUV#0[298XK%[['%Z&'I)4^"
M"/]4S&562O6U;M'KY"!J*:X%$?,[[W1!;717JDW[7Y]L-E<"BX<ZB\"T3*F8
M2G<_C"7V1NV5]@F[V>#::Z'ML;=.]AAH'[)I]ILV49*7\N4_7ZVN7E[??'Y^
M\]O%]\/;=#@W]BTK5;?DWA,'I7SL9:K,>,?>OWPCA[0\]K^&3,N)Q68L?=^C
MY1$)%U8%=:S&QD@Y#GUIAP",12HXAP!,4^"1KB(7EZ)C#49+RVT6'<[O*7`9
M):H-(GM=HEI&V!$,G^M<H0JV3MH%H)Y!U+1UB6J_LT0U+$M48QK-Z_@[RPK5
MINU\=Y2HJFCZ<!+%A])"2+-#\GY:TDZ!\DY*W[<$RA-'?GS\`@6V35CD;[6#
M`@4Z0/>]<F_UD26L>P0*C:8`%2;"I()&%6_AI;T/[_9[$BAIH^:]C<9,;5.@
M0`2W/0(EUP\K4!R46(J4N.")-Y`H7V!!07:O?WVG<L3:9WSD8J2PXF;Q0L)^
M,4+A4)CE#BLBUDI/]-&Y`>]:+ZG$`I^D2(2"E$?]7SWKCI@!A6%<S]:NJCBP
MK6Y=RY'6FC\H1]*9WU!,--%=4;UA$"XZ?ZQ;!WUL@J16WTLH<Q3N?C&GKT"&
M6XK)85%R#V$16!6Z-D&?EK#X\R,0%'^].)_%O=N6]LL/_?:'!T0,-)6PO,Q^
M$=/.L%_$*O`0L930)[_++1'#_9L`TS218FTANKA'Q$06W>0Y_:C4T=V&64.]
MKR4,"V(F#H7IU>M"Q.S)-1\BQK>X%C%>!9)@%<3FUMUY2DG#,9T:6W9/FDJN
M0QN;7N_6>Y?V/ZF&655)I0T7DH,NM#!^<IHR.F$VSJZEZJ;NY-,%_.T+,(%S
M+<-*&6D$WH>U,E3\NO\/,U'3+,)B>2>US6\@PC*K=>JBH.%-1=A_7EX=<D$_
MC#+4HW1^>*+R[?$K0Y`ZRRX&AS*&JF!0"\=7L#/XYWAEB!%M!E-Z:JT']C7Q
M98B2WD4;&6[J&4.):>I^[=\E%N$!206E*D3/V&%CSY'2VP!+RF=L;C@;5:'X
M"62MLU9UK0SEPT85L\]S[&LGN!;412G=YL\,29(F/[MT26B0RK,D&>'/#RA)
ML!=`*L\FR_T<ORI)9IOJKBKA7;AK=Q2<;".O>8_%K@L/@`F3CTN80#8L$*X.
M"I,,*X@@'S`,J"I!HSDNZWJ&7F-KOK)&+]-P^@D3@^;>J95M-[3I4#RC+WFN
M!/'=W884F0F8"(R^=,@C"([&)H?#\H$8;7QVW\CJH-+)I`MGM1!#=2#:N^YW
MFU:[L==BF#!#ML#70@BSBV8#?`T/^(&%"=X/1>>Z^>O;R!)<Y*?75R_N<OC>
MKYLI;L4_M7:%3]*NTD5=?A(V/MDO=RI[HBWDP\'.!=470M=#^8_8X4/>UZ)%
M.A>T&IA^S^A4]F&'8WC1$)5X<+,BT%POLVD2E^Y5+=Z'1/(!-LADL017#O5#
MA1[C>!NS'M/K.K\9=SE[=;K*'G'WU!`)'D*@22A188J4[3.Z^EEHN:X;)#2G
M)25T;R^-KI9G50S/%1::3"B[K2Y]!*AT!=)A?@0_TI/8V+JFQ3/DY0<UK!]!
MJ[`7CQ"V+A!P?W&^@/::"*H$AC!?(+O)JE-POOD"KB<5_Q_0,94V:CW<_6I[
MM^3GL]>_K6Y^NGA^#P_5D?9=Z)&PY6;??9PJ63PCX.2B4K$>$(V5<K1P/>GK
M)O)7VZN2^48+B0T2,EW)4UQKA[.[,-%R]D1-M;GU+*9%@G/3TEP!F8>)YF;K
MKM>XI_A769XYFQ/#5Z;Q2]I-4ED0%]YN:6<R9($@FDTR11&Z]QMXL.-295!O
M>(K"^"'ZV.*ZX"25(>]9])MB#K-4#.F=X.&^B4QQ4B\[D\&;R)0_@0=?W]E[
M_F',NYYA/#\QQ(W'+D%@VD#$+SH4M@.`0H6]W[&)AD0XVD[.?PBCCO@9S,Z8
MS*)<YHA98#+D7.!?%5N75EV):SQM/Y`E]UAU^2R)4URMNM!"G+M+AUSS;-4-
MY4`1CB(5"K7J6+?_**VZA^E"PKQ5O.0^>Q'+O<3+'W&!F^OG5ZM?+P[#DBT$
MS#V:DOC`ULAK8^")*22//S&:S!R7Y_H#\!542>AQX2Z;.ULQ[Z_^R(Z9M$RG
M=0'_Y]L.@;+N)Q^C;U,K#U_*O'>S_&#9DV1N5L)^`FW=4GY?"%XDBO0VP4\S
MB.4:LQG5%2;>8O`[NULS1-ZBWJ:ZM;%-Q]E35.M67>@'Z$G2?&2=P[Q0=U6J
M/J&>)!]$"AZ`+GM#(5BE0[.)OH]-]"7/V,]:]/F#J4>I8"^#,"KLB%E"V9L7
M0$,$+]A3:V!)_"Y'U2SZ$@M'9]'7!SQ/.DLE+:`TXM3UGYD!H2S`--;>M:<K
M^5CHNRZ$N+L,[G%*OC?I-"=HZ/5^^99_O'S]:@5Q=O[/BU^/1$!@N3,[RD__
MRM.2:8_0CS]6:)<#?ZSH@0:<`>KY_30_R)'&0@\Q(LGHD]WYUG6_[8RU=7UJ
MP`G5+DU6)&&T_%S*G]?1.T<OS@QXXM<!S9V`"1EWPFC3)%MCFM7*QECG6B;%
M.)(0<':;D"%]U$K831?]N/MR!E.QDQGD[B%;AQ%9(;CI;IKN/H0^W7WQ$;;C
M=/>N[LF)FN$><-.!3:!5HO:T<&A)?%/O'B]D*BL.['@\WW[]X(ZN7C=!EMY,
M7*TH_>^05MLNKL$-=PBQTHDAOZ;/IR7$'KN+BYW!P]+%=;A2+8+)/%3]F%HH
MKI=]A27WE4OU#!MKG_H1Y*1\*IP=>)TU9\>UE4K'UL39;%!RAUP"=_9)+D6J
M-K,CBU6ILUS*;H+J#F3LF;.+&X&]M8-K%DM,3><.+3>?<9.KT1^E%[81G[L:
MCPQ..O."Y&,-L13"!P92A&ZV6:9VO_2G26I<7!VMY/BG"#7]N+L.54(?+KNY
MIS)YD'>9:BU%;/:QN!K`R]6]M=M[9BNV#@)G#YDP1[*9E%#9C6A65M)D7GF"
MPZUUE34J[+N5"1\.G2W1/]72FT$X_?'F_/G%`1_+/9O]^P3!O$%)QKL?"^^F
M,VDALW@==3_O8CMJ)>3B0RG2Y">_=1O$=7\AZ.-^ZB]$`IT='3G%N;]0@]"8
M#)`.0V?>SWO<!X>Z3G(DDLF4XY@G#T=@^L@"(;Z[25%W#1O,'`^+Y;V$D]X8
MH^@M.U!\?7EQ_OS(+3A`DL:G!H_Z^#VF9)D<EZIYV:^:@\Q3A1&:V$5'NBD?
M"9'*;1C*=7%3J[`>YA;UK;JZ;A56ZJR:L^5?G57S?@>R,7'(<?+D,L`#3`5-
ML!<7_E@%*Q%4(FFJ-S;A-N;WHQ*=2L/1%/-:E8C3,R2H$GT61T-KD3I4E_-:
ME>C![?:3[GV-3QB7Z,V%VMME]'U]]=/-^<O?+J[.7^T7;??HALB64BDOVK"8
MB/OH1%QRRWKT?L`KV@31`I(HLWE4R=&]=0G6PM+P4#Z&>`BNSG:`+P0IFF6<
M]DUFWG)9`TQ&W,?<V.QV-\1XAE/3G/XWM"LI"$T0DG,W1$UPH=AC4G9>=RKL
M>UN$O6O0M4#@.4CR10^W_4&@?U?AQ@;B]+=.+^E^9?3?X#Y>OJ3;A!T1+XZ1
M;K&GY-?I)$_,L_H4I-LN,;37%O.,=7;IB>P;]*MVM`)'1+9)]P%W]3G#+D)X
MIEFZE3KW3>?"3;I/@6UX4+P5Z&YU$F]YZMA1S@([\<^-6%V>.B#2.[06;RY^
M0/&6<V$X;B;6]*;B;9)B^\3>'B%VLD?H?73"[2TUM^]^?/7ZYAR<PK9#-U?'
M^H99M[/(&;%\QH].PF47T\8[V2_AZED4?TT'Q[+Y9RCN2/TMLIMU3;-Y5](<
M_O6-73IF\VYR(2<)=ZUA);5X8[^)RA(+=M2?3-3F)Q0U6-EA;:+FH=OAY<%V
M7?N)?;[+1,T49FR%.B+S4V]LEF=!7DKEEPBY%.<BC@Z=-:V?(?L',U$9#JPE
MLO[-L3:YYCC$7`\!TIN]6G"K)2U"71Y:2.@Q=U]IS,L+)50)]C":7KC%&'UG
M:X,/F\6CN&GWZ\3_EQ6N=K4Z4GYAQZHYK%$`GIH`>]RN\C=2SPAYP>Y#+C8V
M6';[PUQLU5BH7T"X0('Q6B!Q2WCQZJGY"5P#EN1<6!I8I;GVE*^+M_BSLVN*
M9;P'91=;)\:0PR2[\D@Z+"P<68BNGK1I!WZ?B823[$K3(WZX()=TZ\_Q_BQ[
M+744WY[_G^N;8PPK!O677@GCVD?*M0S^0).MI>3%R;N,*NQ7O9%CH454SPK,
MD7*WR;7QK#6)#2O7]ECRI'%`-OBV=AC%J0*^T3^PMDGV,:V:5-".PKI@-+<V
M4N6@X=1%Q6B>/$;@X;3N6]_#AVXM*-ZL^T+0X]-K[K'W*:^\3PDES;*E+_%I
ML>TC3)==+M/N9H)<V@,M=4H.BY[4]4#\*Y\1O`;<BWTM@A1">J#J2V9AS^6+
MK&2<-F,VO%A77Y9A&$!/2#'-T6:<-.?.[*H82/01NZE>((7NIF:"+%M>-]7!
M-59:W,EV834H`D;#S66]^>V^%N/^Y?SHU^'R.L>Y(@$O%M6C<[_54"`%RRB_
MK+WLZ6NA#T!M!W;Z]`2AE?D"I;H^ESQ`*,Z^=1;'^G7)@R)G?(Q(-ZXR-,Z^
ML>-?OI]<@UBC#^2'U<WJ@%B[=QM!)\6P3U6N/04OB,"I+\\^)*AJ8L(->(\(
M665_F;@T:ZA0U0N48+"\(K7O:C0!9I9>,<,3RSKT(45"=0N](;79QG!L%;;N
M-+%.+=B-=T/-!";*&GE46X6=:+70NCU.7!0V=7:,F(!'!XK?!T0>Q<WD-2*?
MW[J=)X(\>GQ0*P5M,S^]I_M)O)?7YX?-KOOY2PS.ZV.4;X%]!3=.'N7EN^-8
M;##&_F(Y8N>'V9..C&-E:"2A,C:F@2Q(E%G%8+.<-0SINI*=5Y\#636[._.!
M+1'I,<7JW[9,O=!$[W-*W?UB6M^OGK]Z_?*KU:_7!QI&WRMU&CNNPP9@FMS'
M*^DH+38"6OLUN0X+I]:4'0LHH5ME=VPU5#J+TFMK2KET>4BZ=A;=TKN41^MW
M]EB%_C5G3[>8]BAR:@\&ECE2':2)YRJ^.:$6$@1\SIT.$\H.;YP@(),Y&_QA
M_/CW49X.$]\M6JSVNX`+=Y:GSV7HVR)OUO'VE*'OJUO_<#ZWR#H0[^<PT_W2
MD)Z!1"'/]KO=[E<+HBT0%W3]M"3:8_6YC:WQ+>K4H=J$L@0NS`?J1R+[U[-A
M80;;!)Y;CM3UB*)#M6?H2;!2W5JEB[!K9T5)W5+JH8-)M4XZ;WMTO85'C[[U
MN4GV@(:-K'>/:9:!>?3*UQ:V;BT"8]KTA[E-V4>_5W!SQ@#^,Z<_2<[16I<L
MDV\_QC#KDGGNM[&G4IV9!Y%M)X=P+6[JZ5_3,B$AM3;)7,?.(W,+$Z<=V#Y.
M%0WV@C02FH39_<S/9ZM?+WY=_?KCS?G5]<MC1=H3AU9]_$J:)\97W*AQVZ^D
M>:(01B@=)7I6DN9X;%IE/0O-UZG$C06IPTM5(;M\:6MS=(KH0Z@1M6\.W->X
MIXO07.+&H/_":5\F401U,Z[5M.*G>1>)(S(''2;(I0^II=7&UI#3J_1OI:5]
M]$V$'D;HL6LC\\BGMW6_?`<*O5=@C(L'D'E/'/WU\<L\8I=MB+Q^L*RW>I]\
M`J=0/8/.=*#-_WUE'K'B)YF7\U3RUP@+Z\LZ66E*4DSLG,88PU36&YS)O"<A
M\]X$L98)Y,'-O0+N:9I>7QY(O+QW.D@DX=4G&S9]W%E<C,?5LDS6.9#;D0@:
M6^DT3Y!I`<2]#R6R$D\2+`&3L##].D]%-+OAD@ITLC[G=F0_`T7VM$CMB*[Y
MR1M6(0=FF9/B>^J#^S&F1C"*V19QH7M::J^EJG=_G/`-TB+P/L.R3<W3XN_'
MK[/X,V[CR_=R`'\C$+("/\<JK\[:V^&EV*6S)&@38&W?:JB.N10[>%S3(J@R
M+`IPV\S@^-XBGZ!-R4_]S*>^2(MH=4XNW9T7D0A+Z]=PT"%.F9E!@GQS7D0/
MD\($;7N=%H%]W&]&Z]YO7D0Y`P.7=>-F%^+^X.&_<UZ$4#+EW;W$G&1^'9N&
M[O`:08,;O&82[F.2<.#^&,O&R?NM,H+R^`@MPSF8V@E<LJ^I:SOS@;U:8P)3
M^-"2RYL2;K;*8-JUN:EK2'5VEM.%N7"6BY5#TX%]NQ;M"\J>Y%25.AE\[>:L
MLI"G9/1./_FZOG>DE/:S!C-L7=X;MEOF[TB*B&SEL*Y0+C/>]&:!<A,%R4.J
MIKQ9X!L>+"<"MP^!2<'<.^1R=J.0C3?3(@NY6$)=(<2D!SBU03:XB01FQ7*E
MT+I^H9_U*NF:K32\8-;G0:*U1]<9]H>+'Z4A_Z=7>%,7AS2V>QIDA*,*?=G/
MZ&G)L\=MD9%EB!ZS^'?(JRXA-,>2$^SU/<6W3O+:S$Y(!%@<V0G,>Q_I5CDN
MLA-BJ\J!C9S9UTA'.1S"KV5D#MI@G)/MU:P;/9[7F>K,79M:RD%8PZ`<V?:L
MAW\7YM@;<'*HN3IWSQK6B8$A=^_#P4<"F"7JD77=,.:IE;H^\C[/;)':ER^E
M'63O7K'E);!#Z2U,_8MWYJC#1F([(]\#-AFH]UME<YL.%]+HW+L1=L!4U-*+
M6W1N],/W*A7P:R0S#H?X.U%MHI-H\'=*<RM[J"KK2A3VE!C\325K9F\7Q9\3
MGP:4V1OZ<Z#CA>9BO5]*Y`\W%\]7O[W\[.;\^2\7%ZS?>T-_SNV2VQSB`C[]
MB>41/7Y3AZIWWF@L>P"^1W)FH$J#^JD)UW0(9_JP>C";.I`Q4_PIE1+T/)$I
MA4\QF0IY](1FW,C7==UMVM>+<L:P3E*]&B8,:T)AC-Q(Q]S(R94#0VA*Z`&W
MA#R!6)?N]O8S>A^>G`C[!;]:UDMZ5_AIAR=G=MCL]?#L\=><[''P?(RB[BT[
M[6[*/(4K.]Z++7VVZ@*DV`3?QR7X"#&S819-^7E[?#R%SN#DJ3EY\.M;`_?,
M+`H)0,UZ;@K01N(@K9.\Z+/FM1$"D5N[7_<$@"T5]VE-)OD>N>1[\Q*8MY-]
M?\4%7K_\FIZ@7P\B!>VW%[=A&@.Q7=R3Q05Z_()/VH^GMGPI^S6^?B;F4Z(E
MQ38)=>+!MQ1\ZV1G&*UA3J9.:;ALRIEC'[DY72<WU0<S[J,O8#IJ&R:=U<,\
M[GJ8!THO?R,K5Z7>G?#<]Y=Y$;NH\]$DW<<FZ5Q@>]SUOWK0]<W,@PQ"@NJ#
M_Z:X1\5+1)MUT$TD5:5Q[7?XQF9)5UAK/,F($.I:/V)Q\BPC_*S^+9NU03ZT
M8)+.)-TLZ9C3S99@;R#I[H+@OK^@\T\1U.U)"#IPV;*5PV$0V@QKDV7_#OQ9
MO7_KXKXM0>?`:[.(F/I>LL.,6W:EC&TXZ9=RCG#@)N<^H)S[XONO__KE]R(Y
MOEG]].K3'U^\)AW^Y?KR\N+YQ6CE]\7-Q?^L;D!]YS<_KUX=/G>B]L^N__GY
M^0V?\OGEZH>+7U=TO53LFDQ4P2:*%7-M9/-^L;H\_Q<-?_`X:%@,<F:&I/%*
M!_V7,RDDB+WU7%WK;?(!_VG%UT:KQ<<@38$)2.9APJ1U?&;[25_HW7]VL_J?
MBWU/N''.44_&,H)($.7*UOHQUHTG(SX'YEJ0G@"]C`[^RR=+1$;K;,<8P$_!
MW?UD!]=NXYPCG@S477)G=QC0HF-SJT'=D\PZJXF@P?B1&%IGZZM;3Q:D=U9Q
MS$'V/=<[G^S;\Y^O[GHR/>>()\L4;'@PO/,:78HN]HTGPYI"&&%G9)X3'M+'
M6VL&#1#*(JN92R'&I-_[9)\M?=&'2'+'B4<\8SHKQ(KKB=W&V%AU@M6>GS'C
MJY2E+;1,?MI:O<(>Q@F:2<XQ1JD!N-\S'B+.'2<>\8Q,6^X>RXC5HC?/32WB
MQS.VLUCH_0L0^IV]V[<IE!LG-IM8*OL7Y]%\_M`SCMXRW_SIT//-)QVU?K@U
M_)_OD'D-FL"40#=S'WO\>.ZUD1[-GK>>C4Y0-J_#/\(P0?;LERL;M_WL/L_V
M[)AG@[3')D9(93:DQ-&4;C[+S)ZR!V-">A3Z;]M(=9Z>+9]1!<!T":%+#]$#
MM"G$1F5YSV/-GQ\E41QTH>@:@3#8Z<K'K2>*DG@8:BCL`A/"ED0A/H('"884
MM%'66.[]3W1]<_[BSL>:3SKJV2+NND`(,"LBL67"EB0A@>+)H$;%DJ#/;5%B
M/:/P",7A=V`W<</8^VR?XXZ?7_]XQYIMGW74+E<"\;.RX)/VTJ9$V_%TE;28
M("&<3Q27:<+-F)ZNG1'AS$<64/(Z:2B!NYX.UWQU??%B]T.-#X_B*Q:0,G^4
MD.]@_I2W=FP/W8G[7H1H#Z-S=MCDJ]9@3+`:BOV5Q@D[G^7ZYN7UZK>+5S?7
MSW^Y7)W?[%NL'2<>\8Q2]P'+(,*^\-#/4^];,A^R$OQ3H$DQT]!MR_QR!H$(
M>Z!J+A&65LLZ=CTCH7&N7E[?X"9_N_A^L-*A/?S`%XZC4:A8+-"5G"9V=MMX
M9NP5S!MF:@5XL%$IV=X+\+L42B!U.MUS['O7=><C'-K3#WSAN/T/^[9G4@CQ
M];IB,ZR?&3I<2XPT5E!#@V68VO8Z8_NC/,(VB'6.KN_?(Z9'^`)&,!3,U[\>
M?M+YM*.>#[L7;5PP(?-RR]2\>98[A1UG\5E@.3=V#+>]!\8:P:F"_))=J*7O
M?;ZO+E?_W%J@W4^XX\0CGK&=@5X+<=L9W6$X>5,_@XK9\NC1#TT\-E<WUS"S
M9BL3S(-M1%J(+N[EU<6M_^?EU7YQ=/N\HS109BG#?O"=EAO4T<TG#(3`!G%*
M?1`;^DRU[VO.E/8CT&-@<'!O;7$O9^J=S\1WB"=WGGK$<V(+)XQ]IGV>.^S9
MZK>U4<A385=\R@X56U(WL,>X&+ALB>3BZ$I\G^?\R\WU3Z^O7MSS4>>SCY,]
M!`R-8#LV@LS:VFKC:=F4&9*42$5L\;3+KF@5Y!`ZD^.SWZ_-;=W_L]>_K6Y^
MNGA^)Y/N_L9Q%J,#$;-RIG>12ML^&HK94.F6#-A_G>O;3^T;Z!=<CJ^S[]6R
M)GKG4__I_/+R]1V^J%UG'J7-LH22MGV.@7G&;M/VA^U!9R`]%XXAHUZW;`_H
M>Q1GM;#96$K,9]F[MG\\?TFMYVKUZ\4B.KG[.7>?>]1Z>MY]@$H'=<CCO&W/
M%#$8\!C2_!L/5=KV>F;'3!FFRS@(-RU^WRU]-^Y^BD[<XT'7@8PCM",F>8-'
M8>=BEX`%MBF;DO0WA_U5"=`F:';;NPQ=(;T3Z8"=WWK?SZU_O'S]:H7;/O^G
MX,+N?L"-<XZB558\EP`=UK&0.H2\+8>(E,8^;,1^!TFF37V>N*($?7#XJ+%>
M>^#X'7HR21HZ_&`CK^B(W006"K0SCVT$)CPVS\T5BV<MLWU#HP+$?T*Y<;F;
MX"N1T0>H\,VS;_Z=SW5Q=?>*Z3E'>8.AHG<L"E%/NX!$;ZV8HQ\4=(BS",XW
M`0*N>8ZHBU#@&^$$V=]NOZW\1]B_%_O9;'QZU#IA+\?^5=D"L35VV-C24:&^
M%MCVK*UE#,>[[:<AKBTH,,,@+7S<LO=IOKZ\.'^^;X'&A\=I,%(3PG")DQ*3
MLD5SN8\6(+70[9;[)B]!4V-2NVL,L#78'&&_G?_UU4\WYR^E?\;>)UJ><MQ^
M!HL/-QPI[=U:\YJE/$-KL)ZX#G3"^RV;W_/%0)41;!@HJ_%`9&4+$7OWD]V"
MS3["?@@ELY-Y<-"EL%.7M"W_V.Z3'J4,&=?+ME<-MCY!ORO+(0+;1;;]SW8+
M#W?WT^V`S3W"EU$*TT%<X@Y%1&2WH8NTL^(#HZ#XG&IDK%LTV6$DDT$[2)L>
M8A?VVX`S3N;NYUK`:!ZA<;#9*S981F\)>MXV:1&?0P(0R;431S7D;>FW#Y!Q
MW_,L0`3W/]4&TN`1DKU7=AEA``][EI]"/FOY$<7Y1L`D!XLU;FL9^V#K=C_;
M$FYMWZ-M0K(=I65`G@7(1<)<MCE".7-9AL%'4(>.KY>!/[5IV[&;"C7_1*R]
M.GHK['RR)>#2G@?;Q&0ZQC8OE5X#!AM@I8>MZ%`^J_3_$9F+S>QHL&S[Y'>C
M^NQ\KAE69<]#+6!7CO#O,F1',0\.243Y;5NR'BM9)<>L8#?SL[ZXEO5X%=C!
M&)!-4L"]/]ZU@:6P^Z&VX!:.H$#P2\)#T=;N[-:U':MDVG`!;;&Z@(Z4+3G/
M39!Q6OZ'_3A2V<];<SOUW<^TZ+9^Q+[571`)%F/@_A.V_5X!@H28<)7>(U!?
MW9;KR<$VPXZ=I.]&.+!.6QV5]SS5=MOE(_0H]MN0AI$0<Q&[ZDCRF=<*6RT=
M==I[DEZM3=T=/P`9W]G!H(),<>I^:VNS<>K^1ULV5SU"PD=*@TRG#E./0VM;
M3Y:E<MK37BGR"+?L92C#G1%EJ)(@@+1?V]7.B7N>:'15/$*OP,[K!%"8?;>8
M>+)-?R43^-2U2ES"NFWY[VO.M_-)ICYQ>QYFW4;NF.PANBHB$0ZEOV`H6W(/
M*GEA;"Y0QP^3NVTI]W8V(MOU/.N&4+L?:-DPZ@A-B=D&+&^7++^(4[:>"&2$
M!X'51'C'.`6X%UZHW8V'=C[15GN8/<]UJXG,$3*BTPRFSP&/F;@A;<MSEN!W
M&H40;R[?]A:[6&&01*8N=#K%]^NUMWIG''Z\18N-8SREGFXQMH`D7+'WV_LP
MA'^D(]4%!H9[VEJ]?;T8=C[?K0+^/0^XH]#_"`D"*QBR$.+9IT9,YK#UA`X*
M+/,W,OT8<[N$9?2-[IU>&C8+_-?[!73HP2=4C^!]GG$J[#UBGRX0<=3K$QL"
M%MW+EG1:HB_8#O@(3#3RM^0D]167V;8K)G9%*'OME5N%>;L?<4?]WI'Y40EF
M/3>S5J/?]`!7UD/R\1(QYQTS7;=]`]"Y'!,W&QMXLN7C7CK=*L$Y]'0/X=WF
MVC!QC2*"DC*5[8P;;%^!WX3*[+`ENRU;<U_-Q_YG.^S6WD[,/T*Z0'**_1RY
M.[-YTVHSBX/)OM#M,T-J'>M:M_<&F`$E,%&6;;>]-F&ZS7M:8'O/M.`#)Q\7
M(7X_><%Z^W<D!N\XZ:AGV\H,[MLR]($R@S=N^_#Z/51N<*9IO$P.=ML^@P?*
M#=ZX[7W)P3M..LX:W4@/#GW;&GV@[&"Y[7NE!^\[\SC?XV9^L$];3_E`^<&W
M[_T@B3YLAG!Y7QG"BWL_D"*\ZZRCUO`]Y0C?ON]=2<*[SCI*>WE/6<)ZWP=2
M3K=..(H>-[.$0TT;/H8'RQ->W/*!1.%=9QVEDVTG"J?59EW%`V4*RWW?G2J\
M\[3C=KW-9.&XZ5=YL%QAN?&]R<++3X^L@ME(%][R)C]8MK#>[WW2A?>=>6P6
MS/O(%Y9[?Z.$X;N^<90'YCUE#.]_AH.[_+O)&>[;.<-;&4\/EC.\\0P'DH9W
MGW?4$[ZGK&%M.W6?M.%]9Q[G[WT_></;][XW<7C/B<?%\C8SAV]EYSU0YO#B
MUN],'=Y_[E'Y>>\I=WC7W1]('CYX^G%2:#-[N-W*VGN8[.%=#W!'^O"=7SG.
MHGP_^<.+A[@K@7COJ<?Y!S93B..VY_&!,HCEYN^;0GS@Y&.KK=Y'#O'MV]_O
M;=U_[G$YJ1M9Q"YO[JP/ED6L=W]'&O&.DXZ+-FZF$:?-&L<'RR/>N.T]08[;
MYQR7^_U^,HDW[GI?*O&.DX[R'[^G7&*][;W)Q!L?'[56[RF;6&YX;SKQ\M/C
MM)KWDT^L]WLXH?CV.<?)_,V$XK1=(?-`&<5RUW>F%.\ZZRC;XCWE%,M]WR.I
M>/=YQV6$;Z85NTT^>["L8KGS`VG%FY\?EXWP?O**YSL^F%B\ZZSCL@7?3V;Q
MN._#J<4[3CI.\]A*+=[N2/!`N<5ZVX>3BV^?<V0N[D9V\9:U\V#9Q7K7!]*+
MMTXX,F/ZO>07RRW?D6!\^YSC<MPW$HQGS-*'SC#6_G;[4XPW/S^N'N']Y!CK
M'=^59+SKK*/62W']YCSCM)U!^$!9QO-]'THSWG'2<<\6-S*-Z_:S/5">L=[V
MGD3CQ8?'Y2J]GTQCO=W]J<:;GQ^7D;29:]RVLW8>*-=8^T$>2#;>.N$H_>D]
M91OK+=^9;KSSM*-LL?>4;[QQXP<2CG>?=YQO]?UD'.N=WR/E>,^)1\F2]Y1S
MO./6]R4=[SWUR,S5]Y)UO!L/9,]#/F3><7E?><>[>O\??+Z'\(FWK<SC?(L7
M'RCS>$>_[X,/]P!><*9T;"0?I^W.-T?E'G_Z`_[O^S]^^</)%^>OSO4N/[WZ
M^7*U:'#^IXO?_C<1'>4,><Q/3KX]?_7\%SU];@)^><T__:UW,7U_^H`/_O(/
MGYRX$P<!4O#@D4<Q1AC</((XS1SQ9]3/L,]Y^<Q#TG+`7XV?0+0F_0!KQR_-
MO^?I+N(GC/EP@,(M7R&"CWPE4)_ER-B@?,)0/C^)H',.1/"4@^G60"&17V%&
MD7PE-B@?_(3)M1R(F\</F$@L7TD,MW`DS)%\PN0.?C(>$W?IY2LPO)M\)6?(
M7(Z%85@>$$>*GS`_A(.'ELH/2L0F*Q]D5_B5^945FAC\I#HG@X?5P0_8DER^
M0H<NOX+;3/*5VI*7KS3G&@>85O*5^>V#>QJ_TMCS6SZAF<U/(!DZ!^P'\I4>
MJ3[R(+O.KW0F>\HG+4'Z2.]P(@TR3;5QA-R4V>SQ5MAL'=LG1WHK!,?+\W3<
M8.7IC-/Q=$^5G:/0@R1(99[.=N@</.B>([=7CE`.>7J@9X=C@WE\HO%?#I#M
M/%V)BD$8*"`G8H1+NW,B:O%TO-K$@=%1CC'5*@#K/O%TB!GY.0B5QM.%-#%`
M_/)TV$Z-IV>:[1RQ/?)T*$J=IT/2"C(64](X1FQ-'*F,"V(6"=R?B2PC5J.3
MUTDBXND5-"I_@ZYX.EYO$L!U=BO'V)S<A"0Q<!0NP<BH.$>F&'-LL"`P=AC@
M'/`I3^],0N)(_SG'T@I/A]$1!?1,H<\\?H8CL=\Y0BQG@43#UL.Q0:''"%O)
M<X!0XNEXV8FG>QB9/%TY%B.V(^E"#].*@\<6QA&V)D^GK9.E27WK/)V)?(+Q
M`9G)`4HH3U>V#TRCBCP]$GN-8X/-1XPU%Q('.APX1IA)'"&5>7K"!LG3L3<V
M`9!S<E%ZVWDZ=/3&TW&G6>9IOW,DW!E&)E%R@*SFZ05[%4^'(5QXNHH@MI4L
M\@:K"_RX^AYY.I'3Y&^\?9X.8S/Q]-I@S6#$ILS3&K00&46.823&'4?8ICR]
M82/@Z=!).P>L(4^GD[,*HF_H/+TSD9(C0>=/(L%W^%^/Q3Z13"`L*OO'1RPJ
M1N9E<82MR;-ASG@.]&5SC"7Q=)^CY^DJ4S$2$P]C<'(-Z">-IX<(\Y0CZ(FG
M$Q.+IP?HGSPO4NYB8'-]CB*8,4(>\73&B>5SB"B>GB!7.`2*-(P0W#P]T7_!
MD28&1]`K3Q?QCH%1\1--N.?IF0F7'"M)"B->*$\O>!<<`E\_M42\"H[X'D_7
M30(C3&V>CC_Y,=-P>7K%S<K?8!*>#GLG\71JD3R]Z6FP:9.,LM,P?@J*Y0BU
MFZ=CRP\"`0&#2Y$@,D_O$<8N1VCF/)T^1)X.JP,O/!%UG/\-X$F.$7?#$1I@
M/I%D1"PJ1J9-G!"D.7D.P56>[AEIXIB3Y^FZZV%D*3!&W+(,,-QX.HSWS-.9
M2<W3885WGDZ'&,]CRW<.P76>KELG$Q[!A!R)8<$1R@U/AR+#>V=N*$_'QE%Y
M.@,H/%V:/7.$5.'IL@%C@*+$T_&V&T\GX+3,XVWS=`&<.$G2B9Y#@%G-,=;.
MTTN&(<Y1MG&,4!)Y.A:-'U=8>3R],O>-(T093Z_5R[,QKL/3&Q<30_`ZBB[`
MR"/D"L<*/N'86N#I'3H=!PA$GLX`$$_O.76>WNGYX`A!&4[R&36*3$0F+"J]
M6J`9CE0H.%()X,AM&R-V6B)9,%C/TSVW-X[<F#B*7H*1>P%&XDQSH/SE2,')
MD2*/(X451TH9C)'DB8&<S5&4&XQDIA-I82V8<Y'TBY&^3PZD&8Y<;(Y<)HY\
MP1SY9C"*BH2!=\.1/\.1_S@2F9QC:YVGT\7`@?CB`M[1.D]G"(JGJZ+%;%2(
M1HQ@+7[,'^'I,.2=_(T-AZ>##!-/K\QTP-C(<AA"2#**MH8Q0_ISK$%>!>\E
M",Q>[ARP;?'T'GL0Y!#6?'"LH0@:'[8S0I)2YR-F'_8WCJRLXYCQ3!S!YH1[
M=ZTGGLUH%8<`E9\C"XHX9ABP'$5SQ,AB!HQL%\&!91D<F=_`$5LH3P\U=)[.
MDC&>%RE$,(30>;JJGQAAP/!T2!'!GN?KY>E0-1,'!HPXTB'"$68,3T\P1'EZ
MP@XMX*M48C$$[-D<(X051RR2S$-R\?3<>N?I,-3Y9DJ`]<<Q]L[3Z5'BZ:H*
M8^Q.H%VKDWOE4O-TUL/)WU`+>#KTS<33&8[DZ<W)^X9NEF04?1HCU#6>#C&:
M>3HIAJ=W[(,<H%SP])ZX@V.$(L#3L4?*F^N=^UT]X[7Q7VQWC6/BUH"1OA1!
MH\&;Y$@X,XP>K,L!@I2G2S$'1\@NGJZZ/<9.%JUGC*1S`/7R]$#7!$=P!4\'
MP72>'CH7OV)1Y6*1<5R.8B!4IB!%G@Y9[^3SKC^;7$T<\+,\'39KY>G0L!-/
M3S5YGIZ@1_%T,3,P!*C+'/$MGDY6DGEL,#P]=]=Y.A2=PB&DP--A[W:>7A@]
MX"C&"D8ZVC%6O3@9DJ?CVO)BL=_(56M-B:=7!L<P,G.'`S&,.(K%4YF3U'@Z
M=KO,T\G7/!U/W#E`!>3I['G-TYD#Q--[386G=ZB&X:2=4<G`?P,,`(ZLU>"8
M(1\X8L^,'+M//!N[E^<04N7I/OG$TXE3Q]/5^FI,A\H\/?!U-B;%-9Z.UYEY
M.F1(X.F!R;H<NR\\CR%:#LP4Y"@F'$;89SP=.[*3SR&J>#I6)7&`4<S3$PQ9
MGD[O+4^GYX"G)VB[/%T,00PPJ'AZ)LH>1P@\F8<:P-,S5$R>3K1C#E#5>3KK
MVGAZ8:TJ1S$G,4)YX>G5R:]1;/+T2DPGC@0KY8C-E:<34YBG-R=O!.\AR2@V
M:6,VC]PD@>UY.J4O3P===@[8N'@ZXZH\';IPY^D=`H&G0\9@43LQKOA?2,3&
MD9$(CJ#7S!&4%CD2:14CLX@Y@-=X.E8Z\71/7&F.8A]C))0PQD"BQX!5Y.GX
MC<S3`XP&GLX$"IX>>B@\+SKY$ZIQY^EJ9&.D[XMCA4;*$1L*3P?O)`X![Y]C
M"I6GI]P33T^U>)X.L[/Q=#'5,028GAS!@3R=VY+,0UGCZ;@WN6FFZG#`K?'T
MPDQCCKD7GJX&/\8.0PQC=?(Q-S>>#CYV\C=SBT^DO47BZ3#,/4]O3AZQA9)D
M%*\!1CPY3X?FF'DZ]TB>#NG!9<)[RCR=:+H\G4A</+W74G@ZC`DLJJ?C2?[+
M]\<1)KR,9<S7,=]UWGN=]]R#.5(QY4AKC6,=\UWG@]=YYA#(",-#1JX/QSKF
MN\XSI"ICD,NJ+X1N)B>7CU7_[#H-&2?36$ZY*R*,RTB-@&,=\UWGU:6"D53!
M$?NPC-A`9:QCONM\\3I?J%EP3'*Y0AN48QW37::KUVGH(?HW9(>,)#J.=<QW
MG6]>YQM-68[BX*%3R<G5F<\@8]=Y)NW)B)<F(R4ZQR(_!XU"IVD1>SJ4O`PD
M=8Z)-R_`HSI?QWS7>>]UGJE,,M*&X$C#FF,=\UWG@]=YR(PN8X*UX`6[7B[/
M!``9N\Y'K_-443B(VXH>)2^7C_KKHJ1Y>I1T&IPG=Y6X37&D\L:QCOFN\^K]
M(CQ>D[N"!217A[(G5\]US'>=QTN0^4(ED*,^5*&[@&,=TUVFJ]=IJ(QR5]@<
MY>K,.9:QCOFN\P3)DY%>!X[BBZ-/R<O56:LM8]=Y[,DRSWIO&;GY<BSZ<1W3
M=%YX>I6"#)1*'&'OR0A+3<8ZYKO.8Z%DWE.SY4ASCR-](!SKF.\Z'[S.0Q/N
M,D)+E9%2CV,=\UWGH]?Y&&1:/8QT*P6Y?*PZW74:FH-,0TC*73$91T;JV1SK
MF.\ZKX[*0.!#N2M80?)[T,OEZKF.^:[SC&K+2'V=8](_Z=GA6,=TEVEF[LD8
MNMP5]!BY>J4HYUC'?-?YYG6^T4'$4=RF="SIP[<ZYKO.0WV2>>P4<KU./8GC
M&.J8EK_I6M*!&PC'!*N!8XE>QCKFN\Z#I63>TPCA2,N<(]U5'.N8[SH?O,[#
M:.DR)M@-'+E!<:QCONM\]#H__BN^8(PERM6C_+88/ABAX\DL=C.Y)\:89*1!
MQ+&-^:[SZE&F:\G)/1%04\82Y=JYC?FN\^QT(",-*XY)+EOH@^/8QK2^H>IU
MFETR9$Q5KEZ+WC6SCV3L.M^\SC>Z\CB*?QMCB7)U%A/+V'4>>J[,LZY$1FJT
M''5A>AO3]`CZ="9N<CJ7N$-@3%7_+MP)Z%P:\UWG(?QDWM-:Y$@7"D<Z%CFV
M,=]U/GB=AW7994S<"C!2D^#8QGS7^>AU/D:YC'KM,<K^1O>23G>=ACHNTU`\
M9#Y13><H0I/NI3'?=5Z=__0O>;FKG*I</0LKTK\TYKO.8P>0^4(;F&.2GRFR
MPO0OC>DNT]7K-"QFN2L8!W+U.K[&1%P9N\XWK_.-7E>.$HK`6))<G55L,G:=
MATTB\]"^Y*XZC0^.14[#K^HTG;<^GTE$@QXF[A`8$W<"P5SS,K8QWW6>Y4@R
MTK#G2&\71_J`.;8QWW4^>)T/D3L$QL2M@-7^62Z/[5'GN\Y'K_.BW&&0``O&
MDN7RL>ETUVE83C(-'5'N*M&BXD@W`\<VYKO.:YR&3J8@OP,S0ZZ>2Y:KYS;F
MN\YCLY9Y)LK*F'2:GFV.;4QWF:Y>IUG4)6/J<O5*399C&_-=YYO7>98$R"A1
M(XPER^^U-N:[SA/(6L88Y*XZ[40O.>DRM#%-/[LO9Q)\HIN).P3&Q)V`.&;<
M">AF&O-=YUG7+:,H.(75:5E&NNLYMC'?=9YM>F24;1-CZG(]MJF0L8WYKO/1
MZSQ=.1PD%L94WR*7I]^#0]=I&+DRG83%"XN.Y>J)'B&.;<QWG=>0&CU-4>XJ
MIRY7SZ7(U7,;\UWGH5;)?!FWH]\NC$%P;#HK?U2ODS5&N2464,I8BEP:JI;,
M-Z?SK`J2D8$,CA+=PUB*7+HUG1=G%D>O\ZS0E9'V/$>]+/@4T_0S<;J>29"P
M2J*CC)D;0668U<O8=-X[G8?F)_.>OC*.]"!S9%B%8]/YX'0^>)T/D1L$74U.
M+@_[2BX/?5/FH]/YZ'5>7@Y=34XN'TO5OYL,XJ'CZ'6:K1%DI)."(SUW')O.
M9Z?S&OJLC+3*7>7LY.K,TI2QZ7QQ.@_U5^8+/8`<L_Q<8;"(8]/IZF2Z>IVN
M,<E=U>QUOE2Y.K1BF6].YUG$)B-C3APE$%L919>KL_**H_@=.7J=A^TI=\4J
M1QF+_`Q$*J;I;.)T.Y-X+H&]N$'0V\2-H#'6ZF5L.N^=SK,"2$:Z-3G2V<^1
M$3".3>>#TWGVK)`Q4HK1W^3E\K"$Y?*LI^48G<Y'K_-"QO0W>;E\+$TNS]B5
MI[M)IY/7:=;<RICU:9BI(V/3^3R>4J/4C>%6N:N<O5P]ER97STWGB]-Y6"HR
M7^BLY3@^9ER/8]-IQN<X>)VN,<M=U1SDZK#NY>JP7V2^.9UO7N<;PX,<)6;>
M&$27J[>F\^(BYNAUOL<L=]7I)>-8=+IQFAXG3O<S>086KW.#D-922<;"C:`S
MBB[SWND\K"F9]_1`<V1<AB.#E1R;SC-%2D:O\R%FN0[3364L72[/E"J.T>E\
M]#HO`J>?:29`9QQ=+A^;3(O?FZ/7:;9GD9&N/XYB7':&7&4^.YW7A(+.F*O<
M5<Y!KI[%9.F,N<I\<3H/FU+F"_WJ'+,.H@GW,\U+H-=)!Z_3-1:YJYJC7+V*
M>B7E3#+?G,XWK_.-D5R.3&_@*)MV9R1=YL6;S]'K?(]%[JK3H<E1K@HMI9P$
MQT!ZE#'(?R/S$9CO!"'(D?*%8]-Y[W3>!YWWC!5P9`"-8]7?T60+)CKI?`@Z
M'[`R,N*5RLAWP;'I?'0Z'X/.<VO@D,=8G5P^-OE3(A0<@TZG6.6N$GVT'!FY
MX-AT/CN=U]0/9C=5N:N<HUP]5R=79QXTQ^)TO@2=+XR`<,QRN<)8.<>FT^/F
M:M#I&JO^G9-<O58G5Z]-YUEZ)V/0^<:0.T=)1*'3R<G56]-YB;MP##K/&FP9
MZ7GFJ`_)(K&3P%PF3M/KY&6@PXYCQD[`L7J=;SKOG<[[H/.>;B".C'5R9`(`
MQZ;SP>E\"#K/9'@983W*6+U</C2=CT[G8]!Y;N(<)+V&3B<OEV=T*#";2:=3
MT.E$0X@CW>D<&63BV'2>^:$R!IW/5*\Y0GN2$:J/C$WGB]/Y$G2^4&GCF.7K
MK)"3L>FTT!&=3CK-8AD9(>IEK%ZNSH1&CJS:D#'H/+,I992<(3J=O%R]-9V7
M$!G'H/.=<HLC@P0<JW[<.,V$)D[3ZQ1D$&Y@1A/)DDXGKC@SFG3>.YWW0>>]
MO&.F-/%AZ732W]$4)J8TZ3Q[QL@8L4-PS%DNSR97,C:=CT[G8]!YJEL<)!.*
M3J<@EQ^_(G$_CD&G4^QR5XF1#XZ,!W)L.I^=SFM"%9.:NMP5NQ'*6(-</3>=
M+T[G2]#YPK@B1[W)P@P4CDVGA>/I=-+I&KO<5<U%KEYKD*O7IO/-Z7P+.M^8
MR,)1TKOH=`IR]=9T7J*9'(/.]]CE>IWQ'(Y5A\9I9C5QFEXG'2(3LIC6A)V`
M(RQM&9O.>Z?S/NB\9["4(S,(.#*MAF/3>58BRQAT/L!&D3$7N7RH4:X;FLY'
MI_,QZ'R4JVG.&O.:QM]RK@1H.0:=3<G)/27&J#@R<,NQZSR+IV4,.I^3DWL"
MD<GOY1KEVKGK?'$Z7X+.%P:`.6:Y+,LL9>PZ+:*9>4TZ79.3NZJYRM5KC7+U
MVG6^.9UO0>=9O"*CY.$QL4F?DGTM.$K8F6/0^9Z<W%5GY"T(#)`,G=-,;.(T
M4YN2#(EWQ\RFJG]7[@1T.NF\=SKO@\Y[1K4Y,M6#(Q.@.':=#T[GV9M.QL0=
M@KE-52X?:I++AZ[ST>E\##H?]3*:7<C<IB27%\YD:I-.IZ#3*7F=9SB1(V/L
M'+O.9Z?SFJ1(IY.7NX(\D*OCH>7JN>M\<3I?@LZS!9^,67ZF,*V+8]?IJL]<
M@T[CU<E=U=SDZK4F_;SK?',ZWX+.-V:'!>FK(%?'9BQ7;UWG)4.`8]!YUE_(
MR"`I1WW5+,D]"<QNXC3SF[(,B3L$TYNX$TB!HI>QZ[QW.N^#SK/^049FY7!D
MKAK'KO.LDY4QZ#P(HLN8FUR>#=ID[#H?G<['H/,T-CE((B@3G+)<7F0H\YMT
M.@6=3BG(725&?CDR'2)(AU29ST[G-9^43J<@OP/1+5<'><K5<]?YXG2^!)TO
M3*O@F'6:&7@<NTZ+OL,,)YT&D<M=U=SEZK5FN7KM.L_N$3(&G6])UT"S6YGB
MI)=I7><EF8-CT/F>@MQ59SR;8]4_.Z>9XL1I)CGIGXD[!'.<N!,PQXD[`9U.
M.L_NEC(&G2=0FXQ,H.+(M$*.7>?9:$?&H/,L-Y8Q=[E>J$4N'[K.1Z?S,>@\
MW0(<)&>764Y%+A_UIB5#A6/0Z92BW%5BD)XC,U<X=IW/3N<U]9=.IRAWQ:Z6
M,M8B5\]=YXO3^1)TOC`#AJ/^Q5`UQZZS5:Y1@\Y6!K8Y,K#-D8%JCEWGV6I3
MQJ#SC8%MCI*&S"RG(M=N7><EZX9CT/G.P#9'!K8Y5KEL9UP[T.O$:>8Y51D8
MU^;(N#9'!JHY=IWW7N?9L$E&!K8Y,K#-D8%JCEWG@]=YUKK*R,`V1P:V.3)2
MS;'K?/0Z'X/.TX'#09*KF>A4]>\N@Z02<0PZG1C8YLC`-D<&JCEVG<]>YS5'
MFYE.2>Z*B,8R,E+-L>M\\3I?@LX7!K8Y%OFYPD@UQZ[38D,PTTFG:]*;9],R
M&1FHYMAUOGF=;T'G&P/;'"5CG*E.5:[."DV.DB#%,>A\9V";(P/;'/5GV,/S
M)-#KQ&DF.S49&-?FR+@V1P:J.7:=]U[G?=!YS\`V1P:V.3)0S;'K?/`Z'X+.
M!P:V.3*PS9&1:HY=YZ/7^1ATGJXV#I('SVRG)I<7#9)>)YU.0:<3`]L<&=CF
MR$`UQZ[SV>N\IM,SW2G+764&MCDR4LVQZWSQ.E^"SA<&MCD6_1A6Z50,]=?S
MR]=2#<74@BPE&>S?(S4M53S\U$2D+H2Y1%+C0OV6&0Q9*V>R!$,H0XN7BAL&
MZ<24C5(2Q6Z;ODFECRB&4@S$F)=4"7'AF-LA5$QSN]0R#NBA=A)"SOPZU#Z&
MSITD5&I-$9N8\R!))KR8V_20T[[.4JD$HXO^FU$0Q"]WMFK3RA\GMQUI%O`Q
MN(705I:(%D-'02I^@L0U&-RE2YJRG,Y:!F_E/*:B>JG-R?+6DN9&<,WH6Z9G
M,(]R&JD<8K4QSX>\I)M6ZF:*U,V(6XU^>BFWP18B!4J5O3=D+'I>E5`8=1^Z
M?.C/E\H89O'+^5'B?+1?F_RM^0E4J>0\\2F3QZ5$"+)<BGCP8N7LHL4\N6GA
M42X2.F4L47XD1PD6TEDF%\N:L$1UD#YCBJ0B!4B2&R&^&2E$2I+S0&U2RJ`@
M5J7R")N#7!42+FI!D\0Z:3[*J\T2J&4\7%X=]C>Y2F#^J2R)^/*,<(UPC7"-
M<(UPC7"-<(UPC7"-<(UPC7"-<(UPC7"-<(UPC7"-<(UPC7"-<(UPC7"-<(UP
MC7"-<(UPC7"-<(UPC7"-<(UPC7"-<(UPC7"-<(UPC7"-<(UPC7"-<(UPC7"-
M<(UPC7#?`>%.L&3/GI]?$I9,L.:>KWXCWML;X(/]Q]5J=11`V/P#AA!F"&&&
M$.8-(<P0P@PAS!#"#"',$,(,(<P0P@PAS!#"#"',$,(,(<P0P@PAS!#"#"',
M$,(,(<P0P@PAS!#"#"',$,(,(<P0P@PAS!#"#"',$,(,(<P0P@PAK!M"F"&$
M&4*8(8090I@AA!E"F"&$&4*8(8090I@AA!E"F"&$&4*8(80]1H2P4YK0A:X=
M.8I<)IWCMG4J=4/T<?"(2895C\1@E:-.]Z-^"BJ7KR;ZFGF$!XKZ51])O:=.
MMB?(@%.Q^Z-\(;K(Y3REJR#1&N,1=$6\8AY!SGF=8[Y1&G->?XZY5T7N.#"R
M="IN!4:%Y%*NCLL'26:3NZ2:=LIDE)[TQNEDUP>$A<A=[E3*'[V>!W;(^B,%
M:D8O8XZ[J9S7]3V`>2AL>)0I+T\E?86AD%/U*31YP5@9^NIXY`M]B'+]1L\M
MCRJW+1[$'/12>#IJ;O(,+>IK93%!U3?GF0FK;R[6.KV16O6@,2@BKR92&Y67
MDQCGDY<CX2?YX4A#G4<L\-(7UD(;ER4#)_VTN[&L@2)&EM4[_9'8'%VII^+'
M81Q=%MC7L=0^4]V5M0Y!C[`D=-W*O3>OWX``K;H`3-W/^CS81+.<YYMS2G]T
M1<E]^B@^^5-)D2I*"#Z*KBRGB2>$1S0"]%W07:GD!,VF>+TL%4RE/[J=Y<AW
M70LL21KG.^X/\AM],`=]FOH;.-U7;^QD[&3L9.QD[&3L9.QD[&3L9.QD[&3L
M9.QD[&3L9.QD[&3L9.QD[&3L9.QD[&3L9.QD[&3L9.QD[&3L9.QD[&3L9.QD
M[&3L9.QD[&3L9.QD[&3L9.QD[&3L9.QD[&3L9.QD[&3L9.QD[&3L9.QD[&3L
M9.QD[&3L9.QD[/3.V>F!D'T_O?K[Y7'0ONM?,&Q?P_8U;%_#]C5L7\/V-6Q?
MP_8U;%_#]C5L7\/V-6Q?P_8U;%_#]C5L7\/V-6Q?P_8U;%_#]C5L7\/V-6Q?
MP_8U;%_#]C5L7\/V-6Q?P_8U;%_#]C5L7\/V-6Q?P_8U;%_#]C5L7\/V-6Q?
MP_8U;%_#]C5L7\/V-6Q?P_8U;%_#]GV<V+Y.G,XM2;E/8H!4;6(OU3P0NU)?
M5#)3KJ6^QS-BR/2+W$<]3TQ2ME0E^DI;ESEW/$B=BTYKMS$>S)E*IQ"3,9B3
M*=^62)`4#GFIV`&9,L;$-!+6/DBQ4V.TF1X$1VN)+@A16^F[@`&C]7R.91Q:
MQL<=>91`,BU5"P3!XWK@F/FGU8@N\$GEAW!G0>X1[U"OT:B_TYW1:'[0CY&#
MO`PN?FY:K\5`)&<R76I2RM7D);#21P^D?I`'@18?<W4<E2@F\S"O7\K,L`1Z
M%[AXT$I4J,)AU"QZ)M9H41[>\"@`A9+KM)X/F\@H%&1FOA^5?=Q:I"JOCQH_
MO)&BU9#>R08G%PF]:44A4T&3%B8Z4'//X[!*8H&<`.&L-P0YVJ>W7IHD>\@A
MQ*L6F>)5AS[6`HJLELHYQEI:DU6#H5#YZ.3+GG1%Z9RD-ZDE76QFY\N+P[[G
M]<!1M>=KB%Y^B.EL\N*P\Z:L!Q(;Y$$J=:QC%\+"J]!K07R[/FKSJMQ&"$Z+
MY$!,6K<&"X=F`E]TH=]=RC6[K+'QB_&+\8OQB_&+\8OQB_&+\8OQB_&+\8OQ
MB_&+\8OQB_&+\8OQB_&+\8OQB_&+\8OQB_&+\8OQB_&+\8OQB_&+\8OQB_&+
M\8OQB_&+\8OQB_&+\8OQB_&+\8OQB_&+\8OQB_&+\8OQB_&+\8OQB_&+\8OQ
MB_&+\<M.?GD@O-5GOUR_OGRQNCD*<G7C1PQUU5!7#7754%<-==505PUUU5!7
M#7754%<-==505PUUU5!7#7754%<-==505PUUU5!7#7754%<-==505PUUU5!7
M#7754%<-==505PUUU5!7#7754%<-==505PUUU5!7#7754%<-==505PUUU5!7
M#7754%<-==505PUUU5!7#7754%<?*^HJ]"*M\FE,%)5RFBJZE%3#2.T'#$3Z
M%NF,DQH1F`-."U3$XR3&N52DB.KM91/A>;`3BXQ-`H2,%M/'2(6=GE6F=LCW
MF#(I\\S&T;^E/J84";4R1A6E-B5*8@O=:W(_17U2C&U)A8ML`YI^()<M$I^A
M;R<5+8B1N\WB\)*M49XF4V/TXG"2ZIT<G!;ST$/"G`P)S5-5H]^6YG23MR.N
M(CI"0Y,*HTB)ZB2&%9*4)44MN<,7NE9Y2CJADP!HE]JGJ*6AT`F:%.6Q;+-(
M/2G45M^DQDK4([HH/-T]4HY*'8$9-95**U-MHI9=)6BW62K"P/92M`4E74O5
M&%"4`M44I,8/XCQ(@2E^+&L5&=V<,@,]3>I388,G*2>ET&GR*[73-^HD)T2^
MA+63&\95DM.2,\E9D`/:X/*1UHF1PJ7X#21.S8!W7NA@=I)UJU5G>,ZJY6=!
MOEV<HV+'!"%)K:.3QM&!QA0A<:DR2:AH;2SW(ZEB,[(VLC:R-K(VLC:R-K(V
MLC:R-K(VLC:R-K(VLC:R-K(VLC:R-K(VLC:R-K(VLC:R-K(VLC:R-K(VLC:R
M-K(VLC:R-K(VLC:R-K(VLC:R-K(VLC:R-K(VLC:R-K(VLC:R-K(VLC:R-K(V
MLOY8R/J!$.B^O/SQ^A]'P<^M?\&PYPQ[SK#GO&'/&?:<8<\9]IQASQGVG&'/
M&?:<8<\9]IQASQGVG&'/&?:<8<\9]IQASQGVG&'/&?:<8<\9]IQASQGVG&'/
M&?:<8<\9]IQASQGVG&'/&?:<8<]UPYXS[#G#GC/L.<.>,^PYPYXS[#G#GC/L
M.<.>,^PYPYXS[#G#GC/LN<>*/=>H0?&@:_$,-&"&<WD0>]52Q<C`,0\DY\0)
M)R<IWX$"*M4YM)BT**BQ'D?JYIJ7"C6(&)I-M-)[D7HI["I%"IE*S%)L%WV6
M>C<&SX*620D)2+V4GH+]E-N!$YU'[AB2K$B%'GT,4EN'!VCC6WF<`RDJE5#0
MH&@5T7'AO)3J0=?J4M\&LG!%Z[JZEB]ATV:$E0<D<)Y;&)AG[HVXBN@'B0RU
MR>^EH#]<HI0'8FLO40\J0P/B).%B,45'_%]TEX0T;I`O@0>L&-1[]XP-\B#U
MHC.QRIT&9L+)M^C@TKJRWHI^7>Q^'D@J)%^&IS=$7FJ1(CUFO$O9(]:L:[$9
M5#FOM64ER.]`Y_?RFIG_+B-85^H5(U/<9;%B&#-TZDF%FH]9:AQQH+62D5Z$
MJ)=*>C(,([EW1E.$0&!FZ`)`%/9Q+?Z`WHZ>`@5"*@XA'>G:(^FD(BL!:NMR
M.SE(HI/49W)K9>I0C[(VS,F7VE!LAED6G>2NI:"QR"E&_T;_1O]&_T;_1O]&
M_T;_1O]&_T;_1O]&_T;_1O]&_T;_1O]&_T;_1O]&_T;_1O]&_T;_1O]&_T;_
M1O]&_T;_1O]&_T;_1O]&_T;_1O]&_T;_1O]&_T;_1O]&_T;_1O]&_T;_1O]&
M_T;_1O]&_T;_'Q7]/Q!>X]]N+EZ^.@JO<?T+AM=H>(V&UVAXC8;7:'B-AM=H
M>(V&UVAXC8;7:'B-AM=H>(V&UVAXC8;7:'B-AM=H>(V&UVAXC8;7:'B-AM=H
M>(V&UVAXC8;7:'B-AM=H>(V&UVAXC8;7:'B-AM=H>(V&UVAXC8;7:'B-AM=H
M>(V&UVAXC8;7:'B-AM=H>(V&UVAXC8\3K_&41F5C5/"49FGA<I\RR:)0Z3YE
M%D=FP.J4ACK=6*?T`(@.=$H?0ABE@S`5):)$OX$/3@OZ.IUW]`PDK84"*6HM
M%*PF*=P)4**TELUI_5#H38J`0`U%RQ9325*4YKO$C*24,,B,8Z:Z%/AA9X[4
M/'A'3'D"(_`0GV9]'.S9@?%['@8FV^G=L\AQE'HQPUP*)C'GG906PCYU6IR)
MAXM:U8??#'0%\,A'^F^=9`8X*<=T]&DX_8:C(N@DD$$?$=]5*5K%",VA%RF=
MA!F62;IRL4#%E3^2I:Z"/QPEFYY/Q80//CT,0^RE4MN$PU2[%)8Z'QWS`N3Q
MLM,?A+XAI7^.05RIQH**ZH)45+KJG-:2X@:KD_H_2$TQAN5]I>CT?>%E4!60
M9?>,19[*@M+)=RJ914GI!->E`BYSC0X"'B6)J9Y*X6;4`^R!19>'Y0EU+`^L
M::]7ANE:VW18VZ`S;'9TP?*P,WM59CW6L02](4\3E$=0W_7$B(TNRAP6G]K.
MJ7B+2#$D:PCG('/XJ.B]%7$YG$KQVIABEJ@\2A5CA`<LK=$C4%T4HH/^2F.2
M1T&,6^,JXRKC*N,JXRKC*N,JXRKC*N,JXRKC*N,JXRKC*N,JXRKC*N,JXRKC
M*N,JXRKC*N,JXRKC*N,JXRKC*N,JXRKC*N,JXRKC*N,JXRKC*N,JXRKC*N,J
MXRKC*N,JXRKC*N,JXRKC*N,JXRKC*N,JXRKC*N,JXRKC*N,JXZI_"ZXZ'F?X
MF]5/K_YT\=O;@@POOVX(PX8P;`C#AC!L",.&,&P(PX8P;`C#AC!L",.&,&P(
MPV>&,&P(PX8P;`C#AC!L",.&,&P(PX8P;`C#AC!L",.&,&P(PX8P;`C#AC!L
M",.&,&P(PX8P;`C#AC!L",.&,&P(PX8P;`C#AC!L",.&,&P(PX8P;`C#AC!L
M",.&,&P(PX8P_#@1AAF&IRW#@T[*/-6BCB('D4X?'F1*&QX4N@5X4*GWRD$9
M)U=&:^2`_FPYF1N\?)UFN_P@PU&G8F<UG9%`NES=Z\ET?\IM24D<LP6D/).6
M7-#O%+KQ3FGJ,:S)@\)8'P^8L"L',>JWL^]ZZ2Q9-J?,8J"GDP?D#(Z%,7T>
M9-J(/$B,ULL!PR2G8IWFK`=);P+\&?5;GJ&Z4QJV71X`VG/2";&P3YFFD?22
MP4N1(!,]Z)"2&=J[G-&Z32\JO1Y(M)T'B5H<#VACG#*-A"HW#S)#4CQP72OP
MZ+:5HCR8AE'+^:#QTH^I57S4T4^E,(OQQU,IV2(7\:B(3.$17=;34=,J0L;T
ML]8)@BQ"T#)9NLKEYV+5`D9H?FZ4#,(&+G+4(OWR<D_B5SL=E5I!RV^UZ)8Y
M-$Z?)=)DDZ?C_LX#B3?*@S==7^S!^I$O@[2PV^IRLNQ1UR&$/A8FZZM-DL$B
M5.%U\9A6*]\JXO4P=C!V,'8P=C!V,'8P=C!V,'8P=C!V,'8P=C!V,'8P=C!V
M,'8P=C!V,'8P=C!V,'8P=C!V,'8P=C!V,'8P=C!V,'8P=C!V,'8P=C!V,'8P
M=C!V,'8P=C!V,'8P=C!V,'8P=C!V,'8P=C!V,'8P=C!V,'9X/.SP,*B6_W&U
M6AT#:SE_WW`M#=?2<"V]X5H:KJ7A6AJNI>%:&JZEX5H:KJ7A6AJNI>%:&JZE
MX5H:KJ7A6AJNI>%:&JZEX5H:KJ7A6AJNI>%:&JZEX5H:KJ7A6AJNI>%:&JZE
MX5H:KJ7A6AJNI>%:&JZEX5H:KJ7A6AJNI>%:&JZEX5H:KJ7A6AJNI>%:&JZE
MX5H^2EQ+6M:-%KY4%Y%4G`0B.P]`KUQ>VO(,6G%L2>IJ\)TD!3[0+Q@Y<J)1
MM":_%VGX,2_$TXR@;1[H*>5!8O2<'W6I]4E4.((4,'DGWX[-T2<G_@#&8^D?
M\-1">5N92A,]""'(`;9$NO]XH\W+R6!!QLN=Y'YGN74(X5RD,LO1+E%'AA9Q
MB4-7TFOXBC@3M#B)?N?$W_/4'N6!Z>:2:BULB,7+I:B6\-J)ODHGF<A9KIW)
M.SS54:+PRYU*@!,?F'P99WKY"%*:?C4>1+*(S.C)B5X@>7_,[I2BKBZ.`A[T
M(@N#CZ0T"PI:*?I&JQ:B0<,J\G14"/3]1>K;XH`A^\B=C]HT:.:IZQV/IV1N
M5](9[P8)-'E)H4G%6PP2?1.'3=4K!DD9Y$U1%V;"3T]REXQC9"T<:UF6I^`9
MY1S07!Z58ZX)T6$F")'0IZ;%99Z"W$G5BIP!KNSA1)TUC2\/%$\?*'.("EVS
MO&1KLH),/I6)F(/\/AXC*C4:X1OA&^$;X1OA&^$;X1OA&^$;X1OA&^$;X1OA
M&^$;X1OA&^$;X1OA&^$;X1OA&^$;X1OA&^$;X1OA&^$;X1OA&^$;X1OA&^$;
MX1OA&^$;X1OA&^$;X1OA&^$;X1OA&^$;X1OA&^$;X1OA&^$;X1OA#\)_&'S$
M3Z_^?GD40.+Z!PPAT1`2#2'1$!(-(=$0$@TAT1`2#2'1$!(-(=$0$@TAT1`2
M#2'1$!(-(=$0$@TAT1`2#2'1$!(-(=$0$@TAT1`2#2'1$!(-(=$0$@TAT1`2
M#2'1$!(-(=$0$@TAT1`2#2'1$!(-(=$0$@TAT1`2#2'1$!(-(=$0$@TAT1`2
M#2'1$!(?)T+B*7-2(+"D5`[Z5]#J0\]D#JU?"J->#6J5%`Y1:FD!(#/!O5;N
M49(Q#Z5K"9]/S/W7PBD*4_YTZ$UJ[9ATF*3*T.&U]:Q'50+8_!0R0&X!W-I#
MTJ,F&052F^62E,+!N`M=JB$=5"7&2D\EKZ;0\N$A>)"*W:F3Q<<]\*BR&H-'
MV'09V>81L\"S'E62A<Y1B>010T?R@TR=\D5_I:0\CB02)4>)+F<>-<G]D6_T
M<5T(#&Y,<L0J/#D*CO%>.1*'LUPW43GE$=:XZAQSV>0\1@>:_!XT#X:R3]5]
MX>53;,",LO(H,S]>CIIG?/>4V3*YZSN"-D&UFD<2+C^E=X)9DG*4.OF41W1\
M59VK16^^>6;2ZH](`$\ND;P^+M:9P<%3)@"Q:H5'D4:2OF88S#F.1:#-(6L$
M\U-7F#4XNIK0IK3\D1G%4E<(Z2RC8\JF5"6ZP,?6W\#=!;U1D'&>EJ#HFX79
M''2]H73IVR'K9GG'T;FD:Q9@A>L[!A\W?2FLU1I'4EVK*T6K79;641/F46)U
MAMP)KEK&31E'&4<91QE'&4<91QE'&4<91QE'&4<91QE'&4<91QE'&4<91QE'
M&4<91QE'&4<91QE'&4<91QE'&4<91QE'&4<91QE'&4<91QE'&4<91QE'&4<9
M1QE'&4<91QE'&4<91QE'&4<91QE'&4<91QE'&4<91QE'&4<91QE'&4=]E!SU
M,*C`SWZY?GWY8G5S###PQF\8-K!A`QLVL&$#&S:P80,;-K!A`QLVL&$#&S:P
M80,;-K!A`QLVL&$#&S:P80,;-K!A`QLVL&$#&S:P80,;-K!A`QLVL&$#&S:P
M80,;-K!A`QLVL&$#&S:P80,;-K!A`QLVL&$#&S:P80,;-K!A`QLVL&$#&S:P
M80,;-K!A`QLVL&$#/UIL8&RZHY8/=E\?E6^2]R:5;U3J6?C6XBB:P_[5M'J,
M56Q%Z^V@9/FF-7BRFTM=GJ=[0JOVN*GQ"-0;]<A'IU=-T,BR5*CAJE36>01E
M3JOV&`?32KX4M!@/<BAH"1Y^-;OQ34\7'(^@8V@A'PS(I.5V9)FFOU8[77MR
MQ-"5',2H#X$K4B?4'ZGZV#BB':F?.GTG7*>@1U`&<]7'*724\@@:>AQEB\'K
MBX(BHC]2G*.2PB,O>6(\@@[>=2Z)AY!'I8R20@K8K$L!)6JL$U-ZY?<@^*CV
MGDKE$N].K/DD,X')=SR`]>;DHUCH(3SUXDUI<B#&TJF7?5].AFU?]*`QJGO*
M[`WR)@\B=5X>E/%UYKKJ1\RC&C.@-CF'87(>),8$Y.N4WO*#3>^PB$^1UR*;
MRS6YD9]J!HG>16&,C0>1`4VY4Z_/D.FWY(&C.X2/EZ5VU8OK4&X"*I73`_%V
M\>V4H*_`BP9]*MZ1IF^0KC^.$CSBRVV1>R2/\`PA&;,8LQBS&+,8LQBS&+,8
MLQBS&+,8LQBS&+,8LQBS&+,8LQBS&+,8LQBS&+,8LQBS&+,8LQBS&+,8LQBS
M&+,8LQBS&+,8LQBS&+,8LQBS&+,8LQBS&+,8LQBS&+,8LQBS&+,8LQBS&+,8
MLQBS&+,8LQBS&+,8LSQY9GD8W-0O+W^\_L<QH*GK'S#$5$-,-<14;XBIAIAJ
MB*F&F&J(J8:8:HBIAIAJB*F&F&J(J8:8:HBIAIAJB*F&F&J(J8:8:HBIAIAJ
MB*F&F&J(J8:8:HBIAIAJB*F&F&J(J8:8:HBIAIAJB*F&F&J(J8:8:HBIAIAJ
MB*F&F&J(J8:8:HBIAIAJB*F&F&J(J8:8:HBICQ4Q%9H?HX8\8D6AU.+1W9:2
M'B6&2^4H5BW+"\S'JGH4N5#R*[V5\2MB@,J1).7Q"%07];M-7(2G3M*OM4`/
MKX\ZW:E4.M'LXQ'N6G\/2BA=3')$N2$?^E'=&)EV+3\<8YCFZ&J2VXL^9JV+
MQ-&HLXPT;^.X;!K?@,ZN#T1/?]7+0DO5QP6C]NFZ_)UQ>^,T['!:F`C^I?-)
MBC`3;1&MA^QZ>S!NDMX*<]MZT5+&3I.:1:*@:ZVB@]3.6N@)M6:\@1:+GL:I
MJ-6-V)3*.)+@NQS%7D<59&2@7XXD28@_#-FKBPOQ%+2JDE:N_@J,):_?!?5X
M+?7$SD!K5ZI/>]%E@3J@U$":&2_>9ZT@9>`S*%GD/I$%C#L]#23E=!FIL^I3
MX/F*UL'22Z25JWBL-GTW3^=A*TQ*7%"SF_R>QZ/IBX+./%8*_.WT]F`GC<I9
MZ%\,ELL1A95\H21='U_$\<<CF#KZDO'#*8Q+E*@EN2#`$L=19;1';B62`7GD
MQ:G)(ZYR-:XRKC*N,JXRKC*N,JXRKC*N,JXRKC*N,JXRKC*N,JXRKC*N,JXR
MKC*N,JXRKC*N,JXRKC*N,JXRKC*N,JXRKC*N,JXRKC*N,JXRKC*N,JXRKC*N
M,JXRKC*N,JXRKC*N,JXRKC*N,JXRKC*N,JXRKC*N,JXRKC*N,JXRKOKWX*J'
M01G^V\W%RU?'H`RO?\!0A@UEV%"&#6784(8-9=A0A@UEV%"&#6784(8-9=A0
MA@UEV%"&#6784(8-9=A0A@UEV%"&#6784(8-9=A0A@UEV%"&#6784(8-9=A0
MA@UEV%"&#6784(8-9=A0A@UEV%"&#6784(8-9=A0A@UEV%"&#6784(8-9=A0
MA@UEV%"&#67XT:(,.\]L`BGA@MD!2=WS.$ZU:W6=\]$Q[LQ#D)F3&C!8ARUK
M1:!CG-!)R1G4(!>T<,Q5YT8Y'6RQZK3L#,PY2J*P>I';$WT.+4CMD6?`B55`
MT'/R*)-R%.+T(^0DQ4Z0&31`F=XB(3NI2XLR0L!*/9)CZGOU<@T8:EZN!J-(
MJ[<<#=^J=^!88L*CSJ1(J>#*D;X@WH*G74//1=<"I`C9&;7>2C*GQ/U`+RW]
M#9VA"#H66I&;*6+`2B643C#CL$CE4Y(ZK\HB#3G`3AY9QP0]B$8)O1%B(]'@
M;U'JR&!]D!.9_E*JO(\,L[U*=5BD>Y'O3E13>G;"5&2(-9)`'XOW8,6[4>[7
MZ565DKVD4]B/1V$H*)\"@D?0<$>)**OD=(JQ4"E9[&64.Z:2M,C1=XGJ:=EA
MT#G':H(T""='JH=\_UD*+NF+:BE[72?8KD(+6+BD95Z.99'CRHXE`%IJB5GO
MM/C0X?V/$D\\:1SEL_C5P/650Q_I99=?:%PLG0TNNO$U1XU=2331F\=#!F*T
MY!%:7B]:=`F;.5/.Z'4#S0SYK2QE,'*%*-4/QE/&4\93QE/&4\93QE/&4\93
MQE/&4\93QE/&4\93QE/&4\93QE/&4\93QE/&4\93QE/&4\93QE/&4\93QE/&
M4\93QE/&4\93QE/&4\93QE/&4\93QE/&4\93QE/&4\93QE/&4\93QE/&4\93
MQE/&4\93QE/&4\93QE/&4X^<I^Y&#_[]'S_]^H=G__7M=U]\B3]_9_]^][MG
M_F3US]6OO^&-_??SZZN?+G[^[Y\N+E<O?[][]JN;/Y!H3WY\_>KDZOKD\ARO
M^/SRY.6K\Q\O+B]>_>OW7UR<_WQ]=7[Y>Y=_/UW#X5^M54;\VQ[EF.0"BB02
MU^]`(S'GWYWD]_$"7N/>;TY.?G=S??WJT'EW??Y(_YW]_NSW__<WUU<_?W-Q
M]?=W=`TN<$EI[_K[FC9HP7EV3_K=R3?OZ'XV_OV;K_^[Y/_/5B]?_7%U=?WK
MZK_7JQOJV:M_OCK[YZ^7'_K1[=_OWL_Z'Y+_GB!JOE+^%P&J*^5W5!,@+D[<
M^W@!_^;\_[\V5*+_]>R'3W_X\N39Q:^OL;07UU<_7/P*C4H`WET?_P@KZE;_
MEW.?G'S^K^>7JZ]NSI_SW#]\PM[#6__D/%&^OO[N\^_^_,/WWWUS\MWEBV>O
M_G6Y^OKJM]>O7O[ADY_.+U^N/CEY=GX%"OK\E]7SOW^S^@E:V\;4]Q<__[(]
M]^D_+_#U_]+?_^,WWWWVZ3<GGUY>7O]#5#]0X>?7EY<7+W%OZZM\]NWW?_B$
MM_[5MWBPU:GG\?75*SS#M^?__/SZYF:%I[GZ^:^K2WSNUI\^>WWST_GSU3?G
M_UK=X!<(9O#)R1<7()^KYZL?;L[_9W5YN7KQV?6+?WW]Q1\^^>'F]=7?/SGY
M\ON_\-SPR<E7%Z^N5B]?JHIZZVN?G/P1AWBNO^+JU_K[U,1/3MG87779GV]D
M29Z]6OWV[.+_6\G=IT].OET]_P6O!$KOEU>KFY__]<W%KQ>OY!&Y>--?>U8&
MWP;K7E]>/-_X,OLJWSX]CH7\\P]??O_5IY]_><*'Y1KH[<#^.!G__XE\A+=_
M_1K/0A/RA-;6R9G`L9WANE_<G/\#;_F[FQ=\FU]>_<_%S?75KZNK5R?_^_H"
M__WV]4N0ULD?5]>_RF_A5:[/65\3OW;B-SZ;+@I#C<8:KZ97Y$_-'YXX_:)<
M;/D(3LPC_<_X>/TESZ^!`E_=G/\VS7)N,?NORXLK/-+R._[6I]^LKGY^]8M>
M;GSTU35,E<W?Q-TO/_S^_,7%ZY?R);^<I[FSFE=X^FAQ-J\!0GO^]TW:E+7\
M\L]__?K[[_[\[9=__N'D+Y?G5ZOIW0RF_>R[+_[KY//+Z^=__\?%R]7,1"#6
MWWZY>/[5!:\L/W=V_>/_`9FN*?^[GWYZN0(IG1:Q%AOLN=@;8;U=7)T2O((M
MOV'$P:2%U5HRC'[,)U(\FWL3M36WF"),0H</\&!_N7YY00[X$T3!9]>OKUX(
M@[J3?!+6'WYS_8_Q&5C[Y!0KB3>BKTC(`'KNZOP&W'W]'.RV_"F"KI48V086
MW_2WSEW^\N)<N0S/_O;\)5YXE);EW4>B!22B\V2P#N[^V^^^YD4R40<:^W?"
MU,T^"Q^>"$YB]>SLG%KML&:[S+/7=\"JPL3U'B>7Z/DN3HB#UFH@0#'.KD1*
MP3R,:/;$#Y&^I-!@6>/E]?&%6)O'2ZX^)KS1(&\[@A%75WAQ_^)#K5_B'S[Y
MV_7-Y8N3/6)C[SS[WJ;.#I>ZHJU$7;K_YS4UA:O%3[,9*1'C(\&I"]Y4JW*C
M;+R9"AZ*_:)[[JYD>3(B&!5V_.P$6@$597VP4P)CUE`\)GS#=5L6^MI>O3]\
M0GB1W`MQ,U+);(-?QJL1MP)^O1*#%0NFO\R&V#E&>F]PW8I7W/2'/[WZ&=OC
MXI=/!5`KAUPBWD2&)E/T84X%M=RG@(7%:F$/;4$^*()!CUNNK5=!?N=-I_LS
M'7?(3V]^7;/=F%@P'ML[EP[Z2$1Q3Z`Y+XQWZ@7:.X$EHT\>[[_Z^57B)@GX
M"6.\NXYUT5WB03A/^8--[O'[)81,/V5RN+CN1,H?]`)4ET@3@KU<AK#H*:3H
MV(?4$]&@)ID7."<L9,+M)C"D[U&H1=@`A`1*K"7G!J;#?#XY9>?_T@@E7RM$
M3VI.O\`N]D3:P#<@JQ)^/]Z#/TA[.8(]Q9M%>$TE'=YN(@>`A&.,6'M]P]IY
MV_G>Z#;+A`O8QQ]$4FYX$Z22#!+!&QG42DCO5M@N'3<?<^_C`2`TL*09`B16
M/$F9^0.OC1`GE`4YXCMI-W^P06\G=CP8@7[<%D7NGA`-08@$WTSX)64PSE/*
M="KKKA#U(3=]F%W\X?@BG"..:@#SN3C>4\H@.+S$3LB$1F:G'#D5J,-`I-!6
MB0.8Y&GBF_$'MD<\X!:/C,D%G[!!,:&AP!*$$(3P5-HZ)59%HN\:')QB@Y!*
M^DH)C-4@N/`!ICV8["%WJ(E/?*2_.$%0>"R>EWUDS2=8#;99[A1.L33G!I\0
ME0[;!.B>7^Q!-ULB4CI"8-(Q#&X)O>I^P9[R]+)7Z@X=!">"*%,HQNH)C@H.
M[8'`V?H%-H^N!6*V$/&P]"!R.]W!*$UB!`&,'1)52U@1<E^$!R'@#<5C(E2B
M3X/*?:*Z`&G,<`#HN>QGE$8<!=`XU@(LB,?158H"+X5-#Z*;+G4(\GF/]*X4
M0H=4/`*LSEG^00C0OP\+M($:?=W#*H3&!`4041""!!)\L`IABX,ZTB%#"K;X
M,EB%;`S*"HX@>Q"M\4Y6Z2YB^X9H:UNLTBBZ(%[B)JM`6D*6$X<@O3FK_.G\
MZL4FGW!FP22$EPZY0@N!(`"KEC+>&:5`<%ZH,-&_,^Z7E,6XB.N$:>-;<?7!
MF82`8]CPH216R`[0KA^,*$Q"50R;-C@!#`I2@"`=HI(6+*@^,<CC09'*#,0+
M<XR&%&X=4!"2%XV4B#LQ!9)+R1#J*KT2'Q%7[83GR`D;&O;,(,Q#,4]AA^E.
M/-#FXSUX)`C0"AMQ]PAM`@SN)SG+L`GNT@FGAB%_!9P-XJGS=AV40Y%"83>/
M9+)SD`TU$F*R3XLD(3E(_!*II/<T]$BBQU#%K`'_!6&%6B<>"3EQ22EA6N-&
MOIM'""2.W0XTGPC+!#T^#+4J@\&(?@>)RV!G+$-$X2XHL+!0V#,A%O)^=6OF
M$>SM+?FAR2UY!//X7]OBD=@\%(E:5)J]&8_\\`L(=I-)9&I3Y>I8E"2J'K9%
M;"B3RH49QQ4@PC.A*`:7$.ZV)BYBI)+6BVSG#\LEQ%UH4&P3(1*@&=04%EL)
M(2P@F#LATG$6&%D6](1("E1EL<*0<]B"?!\B&]P34P:M8M/F6R[3=@D>AZX#
M>NS\GL^J6A&&Q/'=$\8(QE[T36DL"*9#XW8$=05J4;Z/SD45#@0,D1OYBD$K
M(8S5)ZU2<R$6/??L,)0N*(@1I$KAQ*<L[<!>`H8&J6*K9%`1.\>TEV#-L"U@
ME\$&FV)R==I+.O18/@7^)8(!I[7:!?D'!3M2`A(N>!^?D-.HZV`;J1V;B9I^
MQ++",V2\?IB9,)5+FFP*O$KNUE@2O&IL8&X_HV"':K#WN"C0$8)SD]2&@<HW
MQ*U8-GZ]:%+]H3,^#7,())O?G%&>_7*^=`C,4PM&(?8T]G629:"Q&(8^0$;I
MC0HH;@YBH[0VJ['8<4&_8KI!'Z[Q7>A<D%.);YJ/#QJ'-K+4N:!>%'`I-[4.
M>HI^Z%P%EJ[#.@C9@)_U60@;!34CP+@#Q5!K5Q6*L&`0C*`.2#MB8,B3)#YB
M!ND&/AX4A(Q-M4U$!ED'\H`X@<58F,=P'T;Q@NE8Q2S&:L:)@CQ11&@*8[Y@
MHXO*$%3&L%V&2*VN,@4E[[7>"1-)M&<0#JPX".">9L(BF7EB5T'*PH`9>B,1
MBSOQT$#56$(10F/%P3TYT"-"];"!F_8Q"BP</#ML=.Q9C70B-$O@#ZJA$*M$
M!8-PRL,VQ`9/W-)(#'FYVWOQB<.;C_$VGY#Z8(]L\PDD"Q2]$-_&/KE^M6V<
M7+]:<`GQ5:&=T'K%1@OK+/?YG7DJ5!E[#25;G_B:6.[T+&!Q)!_(^;$[/ZC2
MY<56H&LFT?!5D3>XA`"D6!K8F7AET`"]O/5$<8:SH2P'?K5&W3;(#=0</5XR
MF`KWWFH;\S#4:9)!&2(L5O:#2R+!C1MV#KIZL-F#&D3I$@!Y$'2@"0PS,PM)
MYKN9!/<$#LA4I2!M05TSDWAZ=7JB,((,GTUXZMHPA/%H03QS![2NWF%Q85>$
MAE7`T7DRJ"'**B'%L'E@#Q4]DX],DY[.#-P).%&)2O<2&GHD>EI$H%6WFT6"
M8,-14><.32R\84\'0K=S12!5"3'D9[\*J*MY$'D72G*Q[S=,UCP"%J8K8)M'
M/*44M.$M'HE\=O!E?D/#1$(^&TZN:6:OERO2^S%YC)9.+JB<;J>3BVO^SIU<
M4*#W.[FPF^]T<D%9*CN=7&YAR"Z\7"2.LM/+Q:>?U/H--Q=]D_?820B-G:BJ
MX_8*'ZO.<JAS%XE$/.[T"`0WF`1V$GD<:B,6AAZ$?3L)H:?IUH62Z:$)1S#N
MI+5)U@@^PIZ$Y_:J<27NMK"/H%E!=:@@V38;)OBD$LJQ0)'"U?-N)N'>!7:"
M?5V\V.-^LK.@B!<*+>H7>-UALKQI(A):&JQ#JW`R9'?Q"*R60EZ"YN+6[GIR
M,*:A3D%-8#HD%.*AY"5B(&/'\15KB,,W]',)1]QR="UG]WNZH&^&R0NS='0Q
MNW2GHPO,G-ZYHPL7.^3HRF&WHRNWG8ZN/&S[33]7I4MIEY\K3_K*EIN+XNL>
M)CSYB]Y`[%"0.LP/'3JB^!(]`QBEC<!/'(ZNS,@.;HPQ!GPMI4..KHKMCGY(
M;/F@7E6-JT"NDO!!7#`)4G'#;9'(.D$$?@K,KET3(S0I$!S5-#RC,,!.C2N`
M2UHA%"<T8E@I?D2K0!+8":"#)4+CQBG<0:Q8!K<JHWFX2WQEO\H%KF;&7X>6
MGR>K4.Z.PBE3L<1GE.ENL(HL=*,^@/>`R[^A:2),L>GHFJ?V>[K*%+)9.KI@
MY7-CV>7HPF;C_+MV=#$:N-_1!2G3=CJZ2G2['%U$PIPLD$U/5PANEZ<+_^M9
M=YI-5Q=X1=Q_=_()`2H+T06S9'MCZVX3GP38YS1."#<;N3<,9Q>$0"!B;:-=
MUK.0W!ZUJW-]&AXXDI3J[(0MS!'/$88&]I6L2C[Y!'(A%DEO)YAUK'G-)XP_
M$^FO,<RAGJJ=KB[("49KH"DR%MG$P8([*40*KI41S<1X5I\\']B4*]<,4K46
MNH0/^+I2C57TF"X.PLG5#)&-"2C[T)YA%Y79'^P=;%CHR]S'^)CN+?ADR]FU
MGCO@[2IQ4KTVG5UX^IW.KC93\;MS=F'/;?N=77BE;J>S*P\;\I:SRY<QO^'K
M<AH!VO9U87%'7'[;U16KNX\%3VQN(KIB0_%4O:*?O2&>OEQB5F8Z34-4FDT"
M'0YM'&\_0Q+U?,#7U;DZH!&(:X;ATR![VG>%&?5X/WAJL(,;%AQ%/70&@LE"
M?59;0:U1D&#K1,P-U"[J'O.$\*>X)L@="GB$M$B3XR&!?NCBCO0%X9S9B88S
M`_8!UB"0,47L[%2]"+V,1<<K@O1J8M"LII`,WWNB1]]!)X!",/B$)E%77P2V
M7]U.WY1/MGQ=Z[D#SJXI*+?MZ^II%CR;OJ[98_D.?5U0OP[XND+I.WU=D_-W
MR]<%05HG2;?A[,).M,?9!;5SI9'[35\7]K3[<0I$)'9&BAM'!N]KLP"Z`G=,
MQBH#'5N#YAQL&KQ_;*O,+,$7#RA>4#EP^X7XVS#7W12`@;W2J6_!L@<79M'=
MN*$P%00"F?H*7HE;JS9@%`HGO$X1$FZ/B1*8)I097`<]9RH[>1"SB^+'ANW(
M3)72\Z2HPUJ"8(6-TG$Y/&;:MZ',C(+=''HA=\)-1H&\(0]3!&XR2F05$NR#
M-_5U#6MDZ>R:I_9[NW"U.FANT]E5I]#CEK.+$=9W[NQ*M>QW=F'-RDYG5U$B
MONWLBFEBDWMYNP)^S*OB=<O=I;;_W7S""`/C>=1`VARAE@A5XMXLVB+SJ>ID
MH##A%WR;)$&[IP/^+C%P&!^IQ*M.M8V?P*_1=J&U#4;39`513SOCD=R*(51H
M-\U\XIFBQL0#&/K<,G;S260*BF?,/[&8,M<^I4'PA]69#%:DY:=;%8&TFU3D
M<5NIL&K5B-BI>'F85)UY!=R"20*#Z^EZQK6P1A#:5*PG/QC3>J!!$A,<E-I%
M=1U\\K^_^_K//T@FJ]^*B7`N;#J`YWRNJ[]?KB0'%2MY?G/^ZY\NGKVZ_NT/
MGR3W8LQ\<ZTSIS&_F`K@_G1Q]3-X4(9/KY[_PGSB^8)RG\QQF;:CV-(DVZOG
M1@7M.V,G9F[AM+]#[KG,&D_9CM1IY*<K2!+V^O?I>.N,2%.Y8%(/:=P7<;SM
M3!JD"4X`>8?WFF4A87#Y.M[,K:?@*Y(T%(@DW"]V'2C1N,J\0>%W(Y2L3#<:
MX\%#8?,L*Z,JAU4/!$!7DEI<9'X0O00CW=A32,F1\3LO#^+V/\@I<;+!0_3D
M0!QCUZ'SP4M*[OD-5O/GR]7WJY]6-ZNKYROJHDP,@-'@\(7&>(GN\OOH1?R>
M6]0R/#S3Q)>7/U[_8Q?!W*:7XNZD%UQ0'52T`S.34VEMI(E8L-U[9@)`/O!]
MSY%NL"YH:J000JR%G<3"'_=2B\NTB4@;B;NLD@IUT^6_.0J(7=LS*0;6!K8A
M%IQF?F,_K<@+@EH,X>"2N(2@2C/]9])"&L0:=_=$'07:ZQ33P[Y=F(C0L;L7
M^E'T*7:3BUZ%YK-K3(UAK!B*@>3@>7_@>2`:2Q77*HS52K]5/T`QI#R\6`AP
MK`8V:Z;SK@LLMDAFY&%O$,RPX.8<GXO?=A'+:;Y-+C`G#M*+7$UW)6AL$#"2
M[,VM1MYG@X4,2I_2O8.&'`-?`-70,I*]&5/)M\A%?QN:)*UT\92"'9E>=5BN
M<*^C^P;:*J.-K(0OAXA%7H[8S]!M.TNEZ;UFZ&"Z56PF'395@7[E$HEPT`H=
M/YD.M<#PC4:\]M"*7@2WS-T)JRX!,D@6DM<VX4=(X#(']@(C%8YQH>#I!^/V
M7/<32DOTI</<IN\A,"MK'Z$L"&.#6,;^-/WY'U>KG7M1OT4L_NZM:+SK"LTZ
M]=F!0+H0S0""E/IL9;(J+,M2)8P9U6K`DD3U(&1\8_=6-+WF3/U>8NST687>
M#Y-,8E$_E-PBQBR+TRCR^SZ*T0T/2B`3[9FB"^T(3Y$U;>R4LC-AECG6C+>T
M-#F<F&*+]0=Q8L.MM=3]!*/7@`Y./Q:W"QJ&H&<^=[LE6=JDI5`..]>@$C-%
MJI,+Y!M["";0KJ/RB<V+KAG7]N]%NP3+I\M=Z-DOUZ\O7ZQN=LH6D2-;LL7=
M1[;T,ZAQ"?Q7H(UBV_`C(Y5I/_1>3+)%HVDT\#Q9#&*'F=A0!J9LAO<O672O
M8^X37BP6D>:;UQ@N7:&=3D->VX7(7@>3=T`L64A1[J601H>HY%/=?KQD*4.#
MBG35:&AZ2ZK`\`/-S8%EZJIT]70*ZZY5(66?5!$O&5\E"QJX]^?#&LNLGVS0
MBOK;I[_^=G/Q\M4N2JFW-Z%PM\XR[<4P6YA*623J3K,]SPYF&LIQRNFNNN&(
MXL+RC3C%NL!AMW>BY17P,I(7ZUQB9%%2F'S=3S5T(U3JVUY"O%`0TR$]EZ]I
M!)18#@OK$!8X+<-9$E8Q.:%A!XGQ3@HPU$FL)0QYN@OIE=E/-G(-*4I@I17W
M.KI]^`T?]FLM#?*+_5L\$WXA^AP3\'S81S4T\V@,0)7N[*O2AQ-O%]4L_6<S
MT2R<!>LD@'VF4;PM7])ALEE?\Y9M!`5W]G%N&D=N9*UN&T=0`/PMLEE>P3.S
MG3XQQIDE'[R)L/G_V?O3YCB.-$L4GI]"T]=KS/9],;ME=K56:5KJTBNIJVT^
MC4%DJH1I$-`%R2[U_?7O.8\O$9F(2"28`$B@7#U3GO0,9&S^''_VL_:P>;QB
MI0BT!3J%Y'TN0TU_3M4\PA\`$YE!'^/DJPTE`DI+R&E`GNWVD6&*B&=8G"&D
MN&P?S4Y"K=JRG$URJ.F9XC.)N[>2N$MW;9?N>/R%T?1"8',_J,0X-C6RS+-7
MV$%Q%U6Q6ETXNQ;2;A"\SZS:2.$&X!RQ;F[:2%&5ZRR+9F8D,6*IEHRDQ&J!
MY453<=VS!(;)`Y:Q;<4X"Y;,#:`QIAK4,%X,"W6872*EE+<LF<E*LIX[+*U8
M*C4MD$PCB?$`J#F*D<$&-<5(8BZD1*7C"M3LG,6R(Q+!#SLR;&K*`OXJK]X-
MSQ)5YDJ#)-`G30'+JT8U$T#PA&!6`]1B3N%H168>Y)JBP\LVDKZIQ_C#RV71
M0@ITDY4U`1/),U78:59O80VUO.I]$ZF4)2PI,B_7-)EUU\O1>LST<+J)1!\8
MM[-@:T!#+"19=JQ/8QQWQT*2F!OV&>.;UKZX4)KNSK@(M&?<@ZQ)N>M=G*2O
MOZ@L6NI)+4OQC#A]3#';UO1=*%>,$D"7H9>>M:!^U3Z:+XO=M3*SD.3?:R;2
M2WUS4\I'@,N2E40U0%4=8-=,HN_6+YE)C/[G97SI+S1I-E_2E!V&@EB?I-/J
MNF'PA+`,,*<CV14?WZ(J,]O[Q%!B@A245)JG+0!/_(3YQ%`JT8T!Y9F=Q*4?
ML=*83+/BA-G=7^EX@YH=&.T#'HO_*>[OK_2YM$T)!IO%0\+_X*]LL4'7%L[+
MN:5DV;DLJKL!S.<[N]$A6ZG813O+YB@OS*ZEQ&Y]O3A<0L:^8@Q0.RZ92JED
M_7\4A)E,)9R%VC6ALOH<BZ5$;8A)#<Q;W[&4\/N&E7BN!*S7UHELJ7;#XKPH
M&;STIR@I;]I;)9':=36G_<:PAM8`OJBWX1SV@.KB-@1RIFQ8_#Q#9_:PYG+3
M4IJE)O5_KMI*YJ:M%(_`EV5CB8FCJBJ%<UN)96!=Z=VQE9A3NHPOW37JB4B.
M\LBT5L4DF8,(<U>U=V8M`?)P.#<95@-5'P&-I<3L+2:III*)78TE:&*\+E;"
M1'\(8>0<AIY,*6^*3'2CD_#&OA2!H5FW+@)9:6EUP.R2A$W3'U@X0?QVBL*"
MT["^MH0I2H>;K__Z_8O/?[FZ?C=ULZDM/2:[^JNS-[_CNK^\NF2+&?8^W+K)
MVI;&,Q??E;9-_WKY_A6LJ-K?YK,7W[^OH<]Y\Q"SUPE&]S:+O_^&JYZ'&">K
M%2B!F^[%HKF6*(DNY]D.,K!N/8<:`.=.AJW!]UI1:)H+4<;^^VN+)D)1#O20
MPV#.6;-;I9CDP&Q&\:1B"CL,4Q<QS]XPS#?1=)!)+#"*]YWNC]^O=Y_AX@G#
M/;^6[[>OSQ_PK0#EV>P!J)_8!80!M[8ML*/&5,%K?&QO!3K;]%985?E<WDIQ
M)QQ^*^R-!"%]VP7F7M^)V-#0[2'I4-[P]!EU#[7(TK(70Z12@C>@&<:.'7DS
MRWA;@8]O!3[[KT1^_H`#TR@)_=(]#$78:E.<5_0#0*MAZ-TK"7#[^E(\S#[*
M-!/^F8D1/_9+*>)R_^_$;)B>T]\)NP679^_9FB:J7G2E77DICCH18]VLG&/L
MV]3>.O\L[P0/$?=Y?G5=Y81_<__O!7`$!9WEY"5!B-G+54VQC'4U83&J[2J,
MKOK,;BXE0<A'_<\E+/W%%%EYL/="4X[B(.\%AEI/W&*#C?9>M*G!8#Q03Q,J
M-!`KAMTS>2_'[/<_7%_]<?[F$12Q2-'H>EB,)8^!553,(>R*&+:7NK]@LZ8;
MI2MB03^;+?\N+^;!53$8EKKK8JYY5+&D\>@G38Q!F6UKNY.\Z>^%)1#/X;W,
MK-SU%R,'/:CE,C,A=TT7ML'J7=.Z[1(4TP=KF?^N[<(([U*&Y'2&M7?#Y#'+
MVL:8$U.,/;4+=O.7-&,QG%FQ(P6=U>7"%\:\)<E\3,K<,YK=]>4\C-#,3>^9
M`6/9[Z]9]]U^D<*L4&-:N_:+=GBG[AF]F=L4`#GHX6R8*1!XPXA)'<UVK!@`
MFUFT8H`\8>7%W%$#D'P=T0"DU(M\'I*_:3J@116\=49+C\KDW"?P9N[9D)F>
MVYXEPR)M>?Y[ADS4-0:U:\@D&U6^:<@\\]?RH+;,+'B^9\P$&TU+4-FU9DK-
MTX(UDUM'H7_&M_,`!LW.R]FQ:-A5I@'7CDG#@,.B2<,$T>?T<H[2`A[8JIDI
M:3MF3<C0OFI_BYE=0R4-3VG)KJ$J$!;LFB>K"MSI]3R\FC8W;BP#;-6GV6P;
M:FFAU'G<L&W(8677M(%/\=U\_^\_??G=UR\^?_7N_+^D0?^_2BO\^-E\ZOQR
M^^[\U<1",'WU(VZ1N2-X\M^<O7WW\S_.W[WZ#:_J=[QLN7%I`__-^2_7VUG;
M>.F+HJ>W@SU:FL'_L+W^]\OS=Y]?;\_^])F5KV;E1+^\?D]V@1_(BO#J_"UI
M?]Z_);G`VZV<[*:U_/WYZQ\8;]QU/+6^(M?G?S^_7/SJAR\_KQP)+&LP<8J-
ME3CEQ<7V@GWJSR\_?_?-F[,_Y#9W$^!RVC_T^ZO7)&7XZ?]]?R9K;^=+/L?^
M6WB%V"7.;IQ"+9QC?N3>&>9?[?\^F^S_Z;.??[O>;G\H$=F?IY>*FV<(U>Y,
M?L$KX)KD]%?;L_G16=V<EN,9<;5-ZK[G,GIW_OG%]H^SPC+PYO>+[3M<Z=^^
M/_OCF[-"'9$V;G>M`@3^X_PU5P[E=WOY^NJR+26]`82FV>MIC6F_Q2KB!CM?
M=Q;J(9/*#>OCV6W"53DMH<Q^X4L"4SWB9<G<*)MQ;*/6&S#CQZO_,(AIP!QH
M!IF#:[U?V`T;`,_0<\)&V?"B+^0=5PCK,V=AKUI5RNZ33#5IOA9VOMR6;DN*
M"3`JL30K*=88E5]OLK![]5ZZ!O78>2PM,TJF)1NU].;1V7='0F"KQYYHK).>
MD@,^!IJP@;=.(9NC0.1U`9$OKK?_=;X&'JU3Q`Y`U&R8#@W,),1[?6:`\(^K
M)PT'2W)KEN&`NC`K6XQ3+@4VV:[8<7<X*,E%>L-^0"5M";](0[3F@>&B$[UO
M4N!1&[H4_X+TIJJ9D2K'U-!K!PAJEIMFEIN/+9$N9U,]>.Q-J:;>O-1$MK5I
M)2DM6V]>&,1Z5M+[4405>S[KN=*TG1XOL@?W^Z-$5NI0[`TY'"+[9$26#2<C
M>7@=VZ^4MKLGB"Q4=Y=#EUFVNJSQI4@]H4EL*F78TH"0S3E<%]D27UH36>9M
ML84AN4A28EN0VG9*^I!,$FM,2W%,;$8YM=/.M=#T(TJLU:6UZ(=([/=G?[\\
M46+97H[Y]O6_L=U^0K(;V/MR?FS=7A9EEQP2;%S)1I_0+*-SZC3999C<LS"N
MU&J;FL;/OAS0F"?AS3&D)KR9_4R:\&K="CZ6]]O`G%D[M0<SK1<T_=(BME5\
M<^K-`YA^GB?Q-?DA5./&PS:7)DG+/EZL=?#LDQ?47<3ZB_-7V]_??G%]]NJW
M\_.#"O2*C7U#NIG?KF?R]+RDN[VG_\"_GJ:$2[E=GMO7:MV^EF@[V_F[S)P`
MW?/8/URA3H(5M1)`F>K&9F-JJWK%M,Z]JQW48R@(M0X`7^M%^6ZV+]M1:?8D
M++8O>]LU.2;1W&3[MO3%R(;%W7(WV>D:*F]O>C=78J$!B8VFI1+O-"#!KK]8
M6\<N'+78J)VC.3B-=*.S9D+@M'LQ^ZD5O)RX49$%<K`D4F!B>JREU*M?>,D;
M\$X2*)3&E<;FT3=2V(O7;3P>I%6E3.^!P:YBR!V@CMTG:77<&>(.&AS'0AS[
M0MMGJ\`\?8AC+1CC7=,;<H<@CJW7LY&8LR;ACSD5XER<#!#6\9B:$\+6&ZH3
MC)K:4M+0QQ`ZQ+&1T$>#N,5JK6A\RVK9[6O1NJCN%6OY4&N+;N";W4@`3$VO
MTJ[C6S/G[HINK-,!?#DA/G'DEO*E=X;91+:+BLS`"89MY<)CH-O,,+H#PK$5
MK]+I#@CWS?;-U?7YV^_^LH)NK0?H80]HLGBL;@8G`]P^+7!C!R'#=M+'Z6_9
MLN5ZE!I$M@@\$=S8L#]&U4TT-HO:EG9:Y"@-MIMH+4>$E=E>]UIQ;8-=A+?>
M[L(9RG5M=Z%\!3&SR6P=T;I=0+EJ#!5LO</P#YMCD(!![V+/KOZVV.5)UQY%
M^UV>V-U@I<N3#GE-A?,QX2+Z[M,ZV:^I<.6*]M`LN=I1=&\^A-0(6SSIF=GP
MT<J>4CH4KM$@?YH8IX'0RD9W9XS[Z4X8-[NX6:3'L;70])3\P+E/#>>P[LW.
M0SGD1=9DFI`"?L?_B_%#<6Z&$E`8/+L/5)@@P?JVU>AZ]BFO,&%;*1Q[N?MY
M=*:Q(@VL>UY8=U?7'/5H4KE/2M41B"<6Z]G%73UR_?HZV!D2QM@T"=+`ND\+
MZ](F*S,_W!_`.OXP#;F<,JT94_O(?2C6?2YMEIB*EII'"S_>.8*<BK8QEH5.
MD0ADU.P&SQY09`!S*B\"74^H<0R;A99/X]2L?28Y0V:$YE95?=*1KK5EU.B>
MC_\Q_'(XT"M#Z&S_^7\&O]R'(!T[FK(Q?=L1CD>ZJ^NSU_<"=VQD'^:K_IEE
M!SQ]O".CADEV.E8?M&&I!6%A)7:O-J:R/)Z"=Z0`T6R96)$BQ,:MDP*PM2-%
M:F39'O`EW?D+4+`%S4&\8XL5LO>T%#R5;<L/@AH9TM3K,W3G'4SG6:_/SFOW
M<>(0+&53,Q?JL\2[.V0W2\,OLKNWA74,KGT)2'MU]<MM>MSGQX0<A$ERDI?G
MA6A/.V<B;R*I.*?_HE_7W@(3YG06QG8;14@_5'MKX0;V$O<MHNIRI6[-&T+/
MU(/:^!Y19=[#Y*SW>=$?5Q%&VELVA#&M,[%P1YJN%\:48P-*YQN/;28'G)TQ
M['Y2FHJBB4OSN_UW5,'"5]N+=U?GKS]<DIE/ZO,DR>9Y2?)ST$T,Y'/G^'7=
M)-/A@ZU<ZH0<B[_<BC1#'+'[D5HL,(L_A%;(NN=?+SX>U?SKU?DB-0!0K4T/
M'L;N*W)84[/HH5F.'E:UAVTENYFG7,__MS%,XIR3+AJ#8S;8S,Q3]E8CK#:5
MC^4<Y(D*S3?&:=M-21U;2Q9IE=A.XI6+RTJ)VVC-SBD].)4.!`_7E!+KBZ])
MJB8!G%$("YWS3?78_X.8&Q<9.[DZ`_TPLW&>HWZFTR<(;)J,8($,SEU7.`+7
MKJ[?7FU_/W]W??7JMPOHL/=@AI%FG&T%![Y]2O@&;27,]A^E@C[D5W=%76&E
MHHG)-5?P`KYQ.TT&@L1>R\F%"A7[MA=]*9E9"Q6$=$I-=5#,N^P@I'*/+$*+
MZ2"45#YL>['BEBR'S=E$LKBFM5"/[\:7RZE5;]GHI@R)6J+[D6POIKHR(61Z
MH[<XU1=@+L3*.++O:C<V-]-+XWFF@"O"$X6UF<.RZ24$P1_5],JX$+S,+LE'
MI41\_<>[[>7;J^LOSZY_/_^Q.I8.YK=^4'7I'N(%K[U3$]H\LZ#B4R\ME;5M
MYC'%M*[:T?QBPWCK2&SF2*%\JMN)9*LI=>C#HB[N)3J%E)U`P^>>?,Y*%3TQ
MU[5VX\MEI4FE65FIUK%E8$0VK6X=O'RL@;ZXP43J9:7:-KMUK:S4S,M*O:]*
MXDO^SJRJ%*9H;+[]3ZRL5!L2I;GN>#Q*-5J$DOLO5-^#$D]L#@-*/EDH8=.3
M6196.@`E9"<R#&*1B"]`R;'ZU(C=@WFP'PE*W$Z%NE/5$$V[4))*:_(%*%$Y
M?5PH4>3\!)C8F40<CR5?X6UBS;U_\W`(,MI<?.(`0D[SF:Z8S#J`A$V.K'+6
MV7JRH57*VT]7%P$>:#?AARHL!L2)/._Q&D(H1;@!:S`V_,":=:TMXC)^N(W>
MP8^I[34,Q=Z=`[>4U(HF8L)'AH]($G$3>H3MJ(#2-UA_>XK(00"Y'2.,QC.9
M+,WGA1'_]@3PX6_G9QWCU1[$S[_3>]\=P!5LRF9^DD.*":FF$A-X8.FSR:Y=
MP17&==B<-R8NF9A[V&H?5RQ>(]MB-,4DY];($6]WYA=1L2<`&>_RI)F48I-5
M7-')3DV*C;31+K]B;9H((YBN(Z<-&T")FH`EAIJ1V9[M[C.7WCPNFF[DI"D^
MC[N),RLGM8Y`FK0PW7=D;>T>T$Z@;YQ`V1S;"2ISEF0&:&UFNH\SG;+/)3RB
M";OF9)4?!;L\J1KCK`;ACMCU[Q>7!QS,]Z'[9+X)]UQQ[>GK/M`WYFT&#J7_
M1#8((<$\@RZ4\99J^.&Z#Z/4C))`S6">-OM@A08CI$J:?-#.39RJL&HF]ZU5
MRW7(C?3)6!S?FMP##7MXG#T,IF;JMC8)80*H5I/]5/ENUO0?YF4"6GM[LER(
MW^4&DJA1#45L.S/[&"05.XJTW/&/B")T/?NI$OTHOVY!D6X^W5+.R_:M2T"R
M6B92OYAU,XC"5#N,J$\42*`&^-GQAX#$;;"O9Q.\YR:M8"*H4X!D(D^VFJZ*
M6L.1C6_Q;KI-&%MVGA"3*CF\W41-_TBKX3"^9POMA;.NWKU@UU^@4&N7S2!]
M"V6QA4]L_;)3:T3(FA6H9[&S,46W:$G5JW?L)J;L=/6N!?Z!1KT`!<"D<]?6
MHO:B>)%;.@K-YD=UZ89,T(Q^DM`[HPC.\>O[R]>W^'./ZBU*8MCGUD#P&9I1
MY8W.OS#S+];Q!K:5G^4MFX.-!6(@G30IJ@.K*XP_)8`TZTUJO4M]\W?!]"T>
M9YM9$,7THPVD#5EZ>W-2=<#U2[X7DR5@++I+\*85GUDS\20FU5HSL2+8V#SQ
MP)B&."LF5MZ8Y+L!Y(-6-5Q$W_7<Q,K.3Q80P6_27=2BC55N`#I<8`I3NX'@
MFFN<M,`SYU-[;OPBFAG38U.^VL^;W9\W0-R)P"C5!"?J?&1GJ3\/B]#UQ"=#
MAW7[^>S+X_^(OB>W4Z.ACBK`W</,G][_OKW^]?S5[4ZHDRPYQDJRG;I*/S-H
M?>H*F-T$"MKT0.(!0(R;0!\,Y`;JD()Y;N+I7NS`3,F>3!2;TX3M^&<)C375
M$2"3-SDE-7F;3$H'P#!NF*[91-TP=KPM_5_I,)^P1#<L(75WF,C*3&C,2\N&
M',PUMLV;`F&FDS?0IS1A89AZ.'MR<4S>(/\@_>CN@B9*2EO[(K@#FOP%`OC^
MMK;O]V'&9<\([,".3PD[#%N^Z5FKP!37L2/@^6FK@F8&-$T?=Q_&F]E`<9$D
M'S%_2(K=]G*LX\G^B;4>%K9;(-M*L]UT,(O@(;:;WSCQ>'>JH];F/6R\8=_8
M9KM5?4RB5%#K3+?=*E7($[/=[J4WB$I,U&$M:?TO'(,J?\;O7U^]NMR^.7__
MMG*^'$AD)J[<WBI$0X>,>5+ZGYD*\O0SFBG%=GZL/L`806.(3"_0@4-B[XEX
MDCMYZN-NK4Z]R88SMJ4#PR#JG4(2!+6).NO]T]16-BYW12KD3UK2>#-#4Y7]
M2;)?F(4,.9\XN?VD)<#B8'E31Y*]).)'[Q22-%M0];)L?4M!Z;/I%/(QD*_0
M*9T.?%%Z(@^X^]3@SI'2=09W^B#<!0BM5=9#$8E6AY,RASK<.1;C]S[:L_Q`
M%]S4!#]$W>/S!D;+U!HIFF5>C&>#=RYE/]4LW%JK]B3Q[BZMWJ2)2SPJ2?+/
M%^_?;8%B9W^<OSF-:H"UR.S=WOX+SPO+GJ!COKZA!9=\?:$'VEY"K.>H=T#)
M8Q$M1)<]<#49]NR'MX.K9;D)^`5Q;F6YC*Q7BS"QF&[JB#MQ>2GZ:&K;2YB9
MYB`Q@<=U,';4$%69EEX$K)L42*!`.:_'@M4)_Z+[W"MRMMYPNM=+#U(Y3$&0
M2W?.]+;`F3TW^J4WCFJS"9SMEXYO%]WMG5,!5TRW>>$P2L:U4CC8GVFZ])3;
M+1FV%^[7KL-'#B$JO,$=!J,[H=26B'\8I/9]5U4(;L$N>BWSY/E^9HT"GKKW
MBEVXS=Q[=5LM&709K[E+NV#CR40I<8/=-+<V`<'8W(0:XF>Z4$,L>PR-'4]-
M$^K4\Q37\`A7FSL>8?MN0AV@#LWP2#=#U\AA3:AC"P1,KJL.1\PCYZY<&@A7
M4_"%..93['`4=$]UL$9RJ2H<&?.Q\2+JW3*RHS*7&EZ<7YZJU7!+2_ZY>;.?
M=`L@[*4^S[NF-Q[2Y3@8#+*<8:,8)@:$H-==4-B70J"+FCF'OC1'U#?0(.#^
M7+*QR53S5P--@M)IHAPHS4&$9RG#B.@RI?-R,<<]H\''HSQS]#\E=R=NI#]?
MG[TZ7W>C'-E/7SLV#9DOHB&VGXK8.K:<F%,AI;@NME"+LU.1VWYF:6*,IV[B
MS!WT9#6KFGD*K1\%!%/W7C\JY-RBPCGJ;'HO?666Q7;*32112(MNJ5*5*9DV
M*KHI.9$^A887V(-]#W#YRH7RJ?'_?%A/B&\OSL]>G;;UFHB-][FQC3Y]ERA[
MRG@[5\;#NC*.'[8^PF+V05DES>L^U"4Z;;\Q,;^NRK'*NB;>P>;U9J;2]EI*
M;->D.:_*>/"W;;].$*$Z!YSJ2CT,Q)F_->K6+,Q):[NZ_;)YSIH[M!,O8EFQ
M66"YA6BK5L[Z*4_6GWH+QD^-3/&[OK.F"IG.<N_DE8?XG#E_[HYH'Y23]^WE
MK]=G;W\_OSQ[MXIK1_0D-`%@[V=]40:^?7+XYM2\6#P?<'ZRVP3I=C)9&S-4
M\@/FQ='X%C0;,%?SPG7UGWQI.4\NQ-)=BD&GB;,15QZ6N\.7>E$<Z7H&'Q!&
MMRP9]A&=6HR&R>:P4?5^8%['U4;)#\QF9F!6.*#XK)G:>I#GGQ;93"B^U?:4
MCBIT_PZ7\?8M'25L3'A^`K393,ZI:8$/:/O4H&T)@U9-,&/IM<"RAQT6889]
M<$E%AS9H;K$33MO2=IW@8+V7?AL%'"#H31[YWIKF1A]]/(!M`5I;G+`M=VPS
ME.>>GNQM\]?HF&>\&EG9CX9M'JBBIYA(=G?%MM9J=:VC*IL)1<4X.1]_H%6;
M)'KM\(B#$N65_6J5+9#WR2';A^EL?_WEW?OK,\@)>P%=7Y[H"M8LO9FBHB,W
M\9.#-U8Z[#R3=7A+&R4MKW1B@P4VK%A+<H9,*>S[[/P,FX\^V*IA[<&;93?I
MZ!J^66^+@0@@E18^#1YTT"V!A_ZMSM:H4CH8)F)]!"G7FF/8V-Y1&E!DYIE`
MK9FK8SE_LTQQLGR+9>H!94`/;:MEJJH%&B5B'E.Y!<V6&MU)!EW5=2>9WF?2
M.,$RS9OLV&*;U($:]Z6+(H[;,M)@B"6_1+)2KF&%J]=)'R(--4[:JFY+-VF\
MX6CP_STN/"D)"`+$/F*"3N$G.ZH)_@];G.QR>QITD>T.6^+T\)\9=CUMS_B=
MU#)*!?,[@!=L"PKI7DLR9&J)88,=R`Y+*8+12P$MGMTEW3@M@!>^Q95,-ETI
M4\ET;Q1.'"9OE-;+Z845MMC&T!IO:LI*[ET2`PL_)M3"3Q9]"K]O\\RA%O1'
MKN$49R+TQJ/E]4I*(;X_^S]7UR=84PS<S_T00V2?J,@RTH-=)[(!U73P"9:4
MW:0D4>`BLC;:1C=#C;^G==`>;XEM]`AT2\1---8+=I107YC&*:&:MN(W4&SB
M1$^8;&_*E8.;?$0FQX^<,@)8/)K.'5]><7<]HBKRB-)'6%SSEN3/3&2?8`KL
M["TM-OCC>SW0\(8-&:;G%P\$NAS=#R0G=LK"&(<MO>8(AOK*BD!HS0PB,?#K
MM^LUDTRK[F6'VE8>%[MA5XI6=XA-.C0>*D<^YA92=C8>Z'=#GE``4\O[9TY+
M[3*AV78N3PUO<J6BLAOV\8H`%D-?M/:Z$$[M=Y^H5R^'6]VNWGC7VIY:<DRT
MJDFV[^J&#%E[0BN:S'HY&;9</M&.RD>]_N!L:PY!#L!6N(#[R%,$+_ND>^&"
MKX51GQZMC(H,?K-[:_W/'X5E@#(Z.W[>7F_7H>S8MGY*BE>?*Y8]!V^'D)//
MCUZ')[^AA&3HX9[YJJ$TZSVI'02D6%JY%'\K>YKVOGXFJIFB4+N?"ZRP?]?4
MUR\L1^);PP:J(B'KJ7WGQ(A'3^:L^8[IC4,U^PO6?@U`Y)8:^)&(/7$I?F*]
MTW'=K=LNY^D1>YX>M'*FM'=OC^DHK'M[=7;0PCK.+S)HLSY%:#/L\[=S<"H8
MM!*G@NX"$(!8PLAB*&;%NF)$"WJ.M4R_@6:G]S6OR0L:H)GIZL@%)K2.%($M
MG*=\?],;EK+'8)[R_<-R@?E(,7JB@?@/+"YG/C@VL";81X6L?MR^>O?^[3?;
M-U?K79N/RH;&1JNP,PX%[M-%.=IG._&J0PI<2C!E-"L4'5L0ZP^FM:D0X396
M>F&U*LL838T:`6LF)Q(1IVE=$5J7F2!"+[=E+M:?8:4B=4#A88V5#:]T``RS
M=&@\@19&5VSEU8U7Z\Q://Z1RLJ]*Y9Z^^\6;L#%LO)0VOS?!#N\S1*>@AZM
M`@S88`+=A.0)$?V-[R&$:$COF!)Y>_S'#5M9%G5HW<-(1R47_835"21;=:T=
M5]A1.A/.5O3SPK(GZEBK.^+=Z\NAST##FCU`?Z`4Q&(CM1%J%?!&4EKB6AY2
M@"D1`DNOV<$^0L#<&O)1B>K*D>Z>;,NF.5.*9:G%+FXX8WN1-E#0'4`^.5S%
MWJ8:?]:CY2HP0-VP+X?FGV<S636#OCU>"[6#>71P,5.GZ8]Q9II*(E'5'R&O
M!7,].R:9KC^R"F>[4\"^6V3.?`(\[0ZJP9H6`HANEF?@C:H.PT0B$M<;CJ14
M>0,^1;5,XQ[8\J?!V%'FYD_;-^=OMF]^N3Z[O'I[(I@]<^+2IZ^8:1)JV9U2
MM77%3'(42:U@`%-,F'3NQ#3)N#&)O49;!GBNMEL$/&4W1?>T-BV/2-@1>Q*.
MG13)Y4HU:$FQN^59J=K@(\(ZGMKHV]BZ42M+"H]>J1;4Q];,H$_"3F[/47^(
M9O:I-_RY%[!C.T7F@[='=50*`\'N'23B_'2L>^;,JD\?ZT@5M@-U^:`JQJ1#
MB#\IWXVQQ3%V(M:1?;VUUF@^<O+0>VGJ59./?"V:!=9![6`4H6*=6\F9'%CW
ME+#N+E2P3`(WJE?Y'V>%7EVL9U`>F]UAN>+BLXV(/NV$+`;;8+S-GL>!9`W@
M&&U.^J$``>0:,RO.-,@+!<5;ZZ&466"&V<VAW,&:D,DYW;"F=(MGC^CLIA[1
M5-M,<WA%`,!D]>5E,L9[;M/X"68[0&W.:1;R.<XD>R^UN*L!P.,S'?!<S;RA
MS/.2ZZ>OHV@H"7Z>BI(/,@%E(Y5"O9O;6GZTW]"W85RDQ&)K+O01>BG3@2K"
MG/^]"794LQ0!MJHJHI<9OIHR!-B.?B4-JU$L.Y=U3W3P>FI2;[@OMT0''UH&
M1,*Z]5.>0TPME/DQ$AW"!I(;IB;*JK`5C42'?<\3%S%Q[AAXDR2N$U/(R:4`
MO71'R`:T?4K0!LFW-NP<O&Y^29VL-X'LT!IB[VQ:,;\25`[R;R5I7IU)7K9=
M*EEC29FD4M5,AYHO]4(<R6GRA!LKJLD+9D9,>>0L]U[FY"AX`[,&)D]+$(N-
M8<QO,IW@-_+#\H8^Y5Z/ZZW:RY=:R'*P/H1^^;`*6NG*;D%Q(?U@)9CS\XK<
MPB1T/TD.FM7!S*R`0@FCSP6?&IX!1:&8P9K-,4?`5*5@P_W:Q/1]%YD'G'TA
MX_X$;:X/ZMGZ\_DOTAC_\TL\J?,#:MIQUA?IGTR>MQUZ7ECVM,TO:;H:=OQ(
MAU0T*")4MR"W"5(3PAJ.W8%?2%+EDV_Y!E@I-2<T;KR=Y1NP+V'US5@H5LWZ
MTCD:MZ*DT?RR&T;R;;.^@"$-*;WKN>:`'!U+%BS0#U:%[;GRI7C@8Q(1&FA2
M#&[>17:!N$<([TET88ZJ8YS:NCRWRM0GWGK9B*MD_D`."K:#X"6'/9D,?@Q%
MK]A>09+'4W2T;+@PF_]ST:_"Y=E;*QJ54@NGYZ`FR68]BLA>V&0R'S:_"DM;
M#TBVVV@QLKIDUV1R*!?:37Z54)0%2C93S[M@QV"JZ?7DB</NZ+:!6F>2LO&H
MM,:?K\]?;7]_^\7UV:O?SL]9;7<WM\W-ZECV^IO6\3/+"'KZE@UU;;_3[_4`
M<PY[&%OLG8ELO_BKX-?;O;IHV>$"XF@C,YN7NS1''*=5MPS(Q%R=KC9`0YAR
M?$K5#-5W-A?KIH%9*9'MS-!.ZDQ-8X;VJ0JVD%'HR6?C<FJ-9BTI1SLU="$<
M7(TL/:S+QL+VP(^&Z7W>$E9:<-E`W0M+0:6:ZBD>&PUCCB%@YY**2ISR2QX;
M0U?YXZ1QW]4W_4'=;W?1KE"$G>JF9@<L,F`_4_OGZ2->9"_(G:RA3OV^Z,M)
MMG`=`X6"M\F>8@,5?F9-57KJ@-;<T;1%_-0!+;4@>""OS>1P(?(==%,/S'NB
MF'?WTI4/0KV_X???O_V6_IXWAYAZ5FW#?5)$8P)T]V=+R_/T(4]Z@;LT?RCK
M2E[>9,4`%VR=F)B^:/V*=7@W>D23V4RAM1=RNH&;,GE&!FM4:3;I<16YIT);
M98K1.*I8GG05R_UDAM_%H"U@=QOO]=%09V'Y*&T'P'UJ`*>,SG.E+JX#'!4P
M,@I;RUA)R"68]\$Z70>XP*K@!@Y&QTYWS3+B!@XP6EL3J'GW-$O2OP%P`^#D
MQ,S'QE,]BI&I`-PM]-9'XYM^CCQJSP+?(&#S7@L'F5X5P^V6G:\AE,D<\-+=
M"=\4+*6.#39/[GVQ!&NU&>&H.N#G`,=TJ0%P3Q_@[F"<.JE"GLS"6T.:/^*!
MO/O\E]?O*2`_7%U<G+\Z7^_X)T?_!0)V,[(I7ZUX[':_FX#/V)CG?O#G!8%/
M/;[)UIA0HF9/Y```6JSL*,``N243P&KOW;2)0=,=%G`L]KU>1M(`<+Y:"`;.
M*?+$%L<:U,?>$29`G=202,\P)""C93A%E[I?+;`1R@W775_'.#HG'I4TV:U-
MSB75`=@8%9`U:QLLBQCUU.[;&=CI9)''F7-IU&7F(<Z=ZV==,.ZWY:]"-EM=
M<PC.-;=@<C[VACG2P;LEL%I56PA_O!:_RDFOEENK20J4O"Y0\L7U]K\652,Y
MZL@.5&RF_-R2'IY\+M--Y675CV^LSM`@-+./DG$MI7`AW1Q:$XF=R'L"02EE
MO0OMN*'/M,Z^]';+]NR8+D@>%DRQTAA;BH]%PX">%"45O/5E">YF2=RT(*4F
MCAWHNT%I*OESV+#JO^E;FL!33A"8P]"*^P$'*A:%ZR,VY/:["8EWDMK#&_]Q
M5"`QPPQ_9M24_U122P.&M-#*A*QRZUG]P86LD14<H8JMH_E098<)WHJ%JE5J
M7<T/I-2J'-U$_K'`"CV36L!"]#`C<+&R,5LQ>CRW6!TGH=5)N).D)8=F+G*3
M6E,4FX_91=]JGU),[H.$]ONSOR_3]]Q!:+V==2]Z?IF&3UI\PR:%/#]V,NH7
M6SZRR8\3!A^6<:ZV?'0;&TAKI1@U#A;&?%I,%S(,9)F:+@13.37YM1LRUT[R
MZU5J7S#%>&JZX=7-IAOS79?-B=*L9T](JGHS3'%O5`E6KK/Z.%BZN4NP3NHQ
M$@&+U-TQ$U!*LGTXFO%=3O+%/$?FL"I]9%(@,P;"\RT1>`[N1O;7FEO;!WI6
M,]6/30ELTI0`F]Q:B@Q;&=IL38+2*AG^846U3LF$ODN'%&H*2=XPX\^'*N4Q
MQY8"##UY(E=EC\1E&6^&L'2/P`\U0SCKSI$1HYX,X1QZ8U<SI<>$6#CF%TN>
MFESN)<@$QK`;8,PS9!QSL)<R9-A2:*^GQ8QD%2ADS03$>WUFYZ[&?D'[GL:L
MXK*GL33WT-+(".:+HRN";<;$8&&*#.M@J0@I@#`@FU49GV8AIY7N_.'6K)B;
M.'?8^#@6YV`\6OML-9FGCW.&S'Z]H3G?T,&*=<MB`L>W"F&PI1O%L@O!.4<V
M4P_Q%IW$+..<B]T8\?3Y^19S,/A#JSK0U=)J)@C2QUAQ+A0BD(^#<PM<JRZQ
MZ5F_!08G.E9GVVYAEVRU%,0O9@$J*(1!32_3KF/<<^E?/3>2[M(IT1Y'I#2#
MN=JX^KN_K$'<<7W#$KLIS%LC#X3[M!!.;WP2(^PX30X2'P/;D7M('TRR4ZFD
M(^0(O]E[)&I5^WJE36)95H4'ML,I#<58YA7\1+:J1;=8PKC>Q)7]]U4OW(JI
MYSJ31'DJW:JDU,0^1_SI96?['?3W=+FEP+'-M2.7.'#FD6-8FDXM18YA5(85
MJ+M3[[#9-=V57)I)!(:<5X8)GH#D5+BE]XE7@TN/D1KS@6!W;/+?3;#[Z6Y@
M-[^^61P(JR;.-(;1*?&30SRL?;/S4`XYF#5L-!@SY%"&I>-:8O2"3A>H)02)
MMRJ8N:TJ82=27,$"ZH,G84CS(K4&S](=3'KX5[2PU8)]R31H/P5OL*W>K'(?
ML/=L8.^NCCL:",)%W=6L8\!/3-F5K,!;4V1VJ]JP`#P9U8>B]XG"7MID9>:'
M^P.PEUF\SH*V'&".`3Y26$F0N571Z^XE!_'+(55_%Y4^7YUS3D7;JMI@$;OF
MM*.?JU:UD9'5W.3`W,V^<8RMA99\DTAS6S,!2;(Y6;.-1`F/3^MNS>+W[9X)
M^;A>.Q;A*,.4P_:?_V?PVGT0WM7>@&T]W]J);89W5]=GJZG0=P0]E?-NTZ]G
MEDGP]%&//4>8J=/_TP?-VY"BLCJGD'UFM'&=H02"E5G3"!/8DF5[K^W)#"^`
M:]YVU',A-CTLP9#N>$'3=UO;JOEH8H<+7(T^C'L.R![]E+67*R190!4[9C?8
M"ZWW-MNJ02V;9>VY@ZK>@T<KE!C^D]'T+''O+KVQ=>GQU+?4H^#M2R#;JZM?
M;E7JCF@XB;>!:WB^S9R>=(I%WC"O>/8X)G+PFY@6-DP59H%%\!!2DBI]J";7
M^R.2F[.G2*7<F^5"M.PL^%H1PHB]/0N^^I6@1(49V*RYP4PH%"A2#&=U;WT@
M6=L-+9UTDA6,831%R,/O/:?Q/I06:K%"_]G^.Z[>X:OMQ;NK\]<G2#,346'"
M3N_U>4GS<]!2#/;Y(RG`,TEU*1YTNK""R\;3)/IE<?WT)DNN5B:5MK*>'1Z;
M2/?25(=%-<49E;G99&FN`6EK7->`HFYUKS:&F4A'5S0CQPRRR>Z+W5`]H)U`
M<XM0<V*##5\S0L*&L[:=@T'9>F[@%XZN)PE)K_B@W$;C%X$P?;$>B#*NZ2;1
M%8)TWC*#M2FFTN[.U\[7^\>'TOI$NL[9D!0+0S+UK\#\5IT^170CV0I5T%;.
M=9Q)]M75]=NK[>_G[ZZO7OUV`77V7LRRP0;^*:(<])8PVX6@:NMUO87M0(`(
MEI0^UD:8*1]<HSI#">US\$VY8#F7H`$)!$R>D,BZ3E[D;$>BH%.^Q1+;;ZP4
M6TOLW;Y*.+&;F"IG?94@]ZM]E1[#$KM39Z55M&OHM8:"+X7:(<4L"23LV,O0
M@`Y"GPDS$!:[HT/>PY3]R(;8G=LGR4/Y^H]WV\NW5]=?GEW_?OYC]38=3HS]
MP#+5/=Q[YHR43[U&53J'F7GH\2`?I3*:[FF6M29V65K+C;\+`$*;2!T`H_$U
MVX*N(F4GZ#"V%WAJFFX3=-@5XZW6IT)7Z?6I%A:BK2I=]+&7IT:HNB4++&X"
M/2^M/I4]+;:'ZU/-3GUJBJW.=5Z>RGI4UV*-N_6II9'Q1ZQ/U89M^UQW2!ZG
M)2T"RH/4O>\!RC.G?7SZ@,(FNK/DK70`4#+;;]/M&R/4H)A+#\=ELC0C5!;&
M.S(T.FWVBFT>P[O]2(#BYH!B*U4)NWW,Z]UALNIE0-&%Z^-C^HK)&V6F17`K
MI\<.HGR%%XIE]_[-@^+(Z)WQB<,(5KZ=Z8W)K,-(V$"AI[T$$X3Q$MV"YC=@
MQ&R8W@,3ROI$[H&2+;J?$?48>DDD$?B$(K1!BSC'#?OEDI*&E+4P]&I5+SOJ
MQCF.M.3R%1QQ&[VCF,3H6[8J#,C>]@/[?O:+0&):WNW'`Q)L"Z2XZU&XXX).
MWV`9[BDFAZ'D"+`P0.*I=.F9Q9[^[0D`Q=_.SSK<JWVTGW^I][\\`#'05,S\
M-.L0DYC/9A7)@6GX3.QD)Y@^%F_2^-1]/ZZ%K4B<G2>$8=2U22CTGSRI*E`X
M#D*,3G:"&';5KKE'UB8UM>91KGFF'1F,>FL>UYKHML>[]]RE]P^TL@8QY(2M
M+B0E["+-^-&I]>P!WJ@INTDU4&\GT#=/H&R.'<,J7./):6TF90C@UM,(7#(L
MLFYI!#Y_9`CST3(-<E*([PIA_WYQ><@%?3_*4&:#J)F+[7GAV]-7ACRTC%D+
M@T,90Y$]!IE9$_E'^"M[>IXD0]H,IL"F8;4T3*?4TAAS%FVD)DIJW3L,$"]G
M_MVP$HX3I()292S^0!?6`ECW/E4W./MK=Z2J]+AL?9A9J5JA*A`<#BI#S#WW
M-O<\3.]*YUJIV^;/-*@*UG0D8:O""4G,1W;3*.X%R4\5[L<Y?@N2=)OJMAKA
M)<ZU6\I-]EG7M(8U'6<>@`$FGQ:80!N8L5L=!!,)?+-)H,^&8N)B6@$3$J9Y
MDB>1R%#ACQH_VPZ8=-HU.G%"I[/W=5\/&ZNGOJD,?Q6GJ=U$K>U4!Z+433:1
MOH#9552'[-C1$`J02:6U`B->;!(4J8Y`U*7=8O,,P<#+L='9&[=B6BWSKAG=
M*F7VB==RZ_2R1[Q&Y>LC^WSQ<`&=4^/7#\$2G.37]Y>O;W/X'M?*%)>BGUNO
MPF=I5Y67.O_&['RSCCNPMOPL[=D<[%O`G#2(+HP'")O.K3O*!RHQLVZHEJ0B
M4S?4W+L+:#N+UQC7J#ZD!*L%P[,/>1EYFAX#T9;H,O48V$.3.@$@ZEX=KY(+
MS=T3C<V2\&/$YO.W&%UY8Y*?3**L7&.%36%N=(7&B4V;R)I)DS&MU\V^U55N
M`2H=M,;453$[^<\->;_;/;A2Y5R_B*;?@HH-/ML)S-X)#*GX^C/2%?Q%">1$
M.T%A!I="0Z!JG)X17M[VH_:;8T7MO-9#'5?9NX>?/[W_?7O]Z_FK(SQ4)]IW
M!MMQME-7ZV>&LT]=);.;0'F;'D@\`(T16@Q4&T"1H52T]@0G!N$#,RU[BG,N
M=6VL3W"S=,C@8N>7SRFI;MT!.5<4LB+R3-J<!)XDOK7Q++'`3M[N&M8K6`!;
M;!)YU0K/5@P\V'$N.C=YNVO4C#XV.Q6<!)UZ`I)WEMF7W5.D/[:S6TFY;%\&
M=\&4OT`&W]_:>/Y^S+OL&?08"/(I(0A,&T#\K#UA.L`E%'#UD"T-B8O8QJ"4
M?7#]Q=PL(G<&LS.:6>0G+FW#5.%N%ZG49#.R&V:WZK)?Z1\@5IW?.'&*5ZL.
M@&&KAN:-C[Y9=6S0TB2<IJMI5ITM=+Y/SZJ[GQXD)(_"0\[=BQB.@I<_XP37
M5Z\NMV_.#S.2S0#FB)8DP/G`:IQGJI`\_<1H"K.='ZL/<%=`3?`0'<-Z$1VE
MS=Q)@#(UD[?,]6F-/%*./:M8.=,[DN3.1LLF=*1)ZWUM)TJU!421SB;X:0:Q
M5"(M3ZY$JV;C-&U`*%H!:@M.U7NA:#'J*J9@SPZ[V<@?H2-)@O("0.\OZK9*
MU>?3D>2C@.`!UK([8F"4[LP#^3XUY'.:H9\)^?1!Y&,C0[)_L2Q$N=8/Z%3D
M<PDF50.,5,VK%V[C@ILZ\B>CI^Z;L&5FO9A">O[`YU+V4QW$[65P3Q+X[M)E
MCC3H.AZ7;?GGB_?OMD"SLS_.WYQ(?L!J9Q9=M__"\X*T)^C%KV]HR7U?W^B!
MWIL&ROEQ>I^TK;,Q91Q/5(AZK;OPL66_"3@&D6YEOX2B9D.204OWUKPU`DC$
M4O3AU-Z;P`RWDA)5$<GC2AAKZDJEZ:5J=*M-;>Y\=C4%@>D.C1.25FJXX:"O
M5Q\VI'NA,)2K5RTU-`*WZ6SJ5Q],N_J@K4_MZK/7*[[YSO2`BZ:J7;D@H^KX
M#.,T35<?*G#31N6!]?)A'G_LG,X<=_F5[@976X+_+6BU[^"JTG`+B(5,)^.T
M/I\7B#UU!Q>[@INY@^M0G5IFWTM@1[8^Y&AMH6`ZI1T!]#P=<V]'D&+S;<4-
MX-)-DFW49*,6+U+%)3?Y]%=P"=*9)UQJA<#"86MLE^R876B2+?IFDVP?:[^G
MR;W588F)Z=RAY>)#;^"9-QE_FV:PE!HL62/96!66BJ_MHSK']6Z1VG')3PTU
MSB]/5G+T<R29?MI-A["K8I.>/0[7@U!+3N_,.BP+6-#.J<K6M(P)V)]"H"M;
MP0IAI_WM$J]3P/TQA:!A0G8]M,2^O%I-H&";=07#C>G05:Q4TH^#"1^/F,W1
M.Y7<W=B;_GQ]]NK\@(OER#[_>,\F[*RD(;N?BNPZ]K>8DS6EN"Z[,/4#EW3"
M1IY9@9$^N/'&U%X(^KAN^[DQN1<0:`B\G2A`DFX&2(XZF\ZI&->84*<41[*8
MM`Q'!JYJF@[^=);CZ'3K=:V8[=2C8:TVXE/C)_K`_A/?7IR?O3IQ"S81&_!S
M8T9]^@Y3BHRW<]4\''(9\#UZTI/28,TZKC6O/U:4`UNR,T&O:K>^Q6W#)D45
MNRACI^Z6/O9M4K-7U3RDE=J$:1L67VOKC)]K)R^]@;TX=\=6489>(CWUZB:<
M>AW5&B/12VDWZFR'(Q5[YIN#*I$['*7:J(Q5J,I[W^'(JK3L)EU]C,^9D^CN
MJ/9A"7W?7OYZ??;V]_/+LW?KV'9$-T03`/E^UH5E8-PGAW&4L=DS.>`698^N
MY#,D6K$"R[D/[U0_,S4T^=TK)5'-0BYMM"*K4KN^4H(6@8Q$O1DB+8>5_+Q2
MA\I\Y-XQ0QO5,FO8Q31-G0IK3C3P$U@Z-2$+^R&:QV-<,V2=`Y3/6KBM!X'^
M:=$-;TX\KNTI'5=&_QVNX^U;.D[8$?'\%'BSV3D]I9,\,]_J<X"W)1Q:M<8@
MEIGMVC,;F<>HUE0XIM1!66(9)<PM9O0O<N>^9/\.&QM#=B9Q2\,'ZRTTKM[M
MM<(;BQ3P7]/@0@XF'L*W`.TM]NSFD!N^L:]?QS?OIS+UF">:CQ"=_GCX!HV6
M`;F^6-U=\>VV^/9+MV&7I$0*IFP#+=P2X'9XQD&)%LMNN<H6V/ODT.T#=;>_
M_O+N_?491(5]AZXO3W4/:U;Q3''3D=#XR4&<QPK>>2;K$$<+CC%3I5G_@-VK
MM;-?Z$O&GK&L.8!T93IE:R[U'L19]K..KF%<2D:W4`OLQC0YG'3H34`8\9I(
M)8U>2>GIJ3:X$&M[KDWIF"0^81]-MU)5=@7]\/!@OG8K-?J6M+EJI7JB68C:
M5BLU9=6LU`S`9')VN8>H>]0^0VMU_1Y4LO=FI3(B&(,U1I(/>->JXEPV!O!M
M<2VX5"BMMD>[6+3&J&#6,9G24E>++1TRF]-Z346YT'=^W$R>0IQV7#/^'[8X
MV^7V1`!3>&#>3$0`SPW!GK:[_$X*6MXX#ZTEAP3ALRD8O89>1_-KX.*2;JS?
M5.6;^6E8S#K+RNG>\D!7W.2><H==;&R>:(TW+>'1Q]80P)3X5_&PJ=;T$+]O
M\^1B@S@7V/UX@2X@-?#4'B^R5U))\?W9_[FZ/L6T8F!_[I@84OM$I98!(*BR
M9(J8'7R"9]QN4I+X<)%:;&ZVJ1P.&W^:'..IA:`2/03=*O$N+`MM,:JRR69R
M&J6:TN8WY#B<L>*D7F"/O7@RJIQW'SFE!$_D>`9Z?'O%/?:8`LMCBBC9>W[N
M3GQ>8OL$4V;GKVFYG2!?[8&F.NQ^,SW!>"`&!L,:-KCR@?1WS($W:F5_3AN&
M@CSSX)V)QA5^TM7Z2V9B]P)&:UL@S&[8\J)5,$(WKD$DZ`F.Z>LUXHRKL<M.
ME%(TX.@F5KUD`'MR2=F7=)<\M=4)U8T"M1I:;#0`B9!Q%[90G][L;%&O7XZW
MNEZ_SLGV^E%+RHM6@8EO>Y,Q$_##H19@QNC<<O9LN0&VIH:AWN]`5]RCMA)5
MGJH>C.G9`.Q$IGL)J:X91I\@UXV*#(^S<VS]SQ^':X`U.D%^WEYO#\#:T8T$
ME:RCYXIKS\$-(G3J\Z/7@<I#XK&J5)!N66S2L-9JPK*GL"V4Q=(HM15-+30]
MM=(MIC'%M(Y^3%17,[TAAFYC*.GXWGI-.+-:TUE:05`S"7EJ?&PZX0V=G#-*
M!CUQT61V6F]MCVU:]83TVWA8[E%<C)](^71<]_GV"WIRW*.G1[5PS9(5W![3
M<8#W]NKLL-5UG+MD\'E]BO!FV%APY^!4=(Z5M$)6B[/<,3%HX\.IY4L>"@GT
M--USD;SJ&@:[Y723*_FI+QCPN$>RDK4K:84C%^F)1NL_M%(]T$3//:WNN*#6
MC]M7[]Z__6;[YNI`R^BCTJ<UNWBJD9+T"4.=`W3L1+0.IB3AC;+GI\O0?H*U
M'URG7F'";:QTVZHPP6K'@@:)G#Z3=RE;WXN*(O2O7A&5HUVIB"KVH&&I(]5!
MFG@`H696F@UYP'O^=-:FM:)6$JSO"=1F+];T$2K4H:RJ69/5?!MUX7*%>H_4
MKX7VI8V:84F(<XG/)=*`A2Z'9PA+-V`S8%-F*?3_N)$MRV(0K7N<Z;A,I)^P
M1@%HZWZWXPI"2A?$V<)^7I#V5)UN=6_\@&)U*#?0MV:/T!\H(J'AZ3/;=5F2
M:,#&U"O:7H!I$0*+N'/T,%:SN)46(=!3\6F:4HY^4NJLL5-<S)?0M+CHC)W*
MO6>]MQ>+2'@\,Y9Z2S7?^"\4(-PU$$R-U[YTL54=`XU+NPXQM0M^='PQL:<7
MPW<.6"UI1SWNIEH[?BBH9BHOR[JF(ZV4JS/WP-*XK-JJ+R_H!;78Z>=)H)@;
MZ"JJXPU:Z2)_-(?;G74TC9M@,Z$&9L<9H#]MWYR_V;[YY?KL\NKMJ9#VS-E5
MG[Z6IDGS97<*W=:U-!P<-"M*Z?(/Y-58XU=UFT1USD`3B.Q<K\)R9F7<&&[^
M#:)8+;NM=>M0'L*DI<46N0>HD;BOI^SX6R!*"#2B[E&'HC\10F+$C7>(:@E/
M3-LAE<C4R]]\?#4M)@/;N;U._6%JVB?>2.A^,(]]&YE)WA[6<?D.Q+QWD(OS
M>X"\9\[_^O0AC^QE.XB7#Y;V0C`-&4-9:FN!"O9$'QP[<@376W6XWL<UD1@6
MUE"#O!!Z@U<#L]1VR,LF#\A[#I!W%\I:)I"3W>]NANG5Q8&\RZ.S02S777RV
M4=.GG<3%<%P,\UR=`ZD=;%.FC!%R$9VXG-8)K>DD(TFLAXIF@1QF(6+:$2=`
M(\L-<92J(4U`5W:SS(X<4Z-X5!$PT"''KG5%N^]^D)]B9H1-GL&**9YZG&R_
ME[K>]3CA';(B\'#-O%/-\Y+OIZ^R:.@,?IZVD@\0<+#^S2;EV3E`^F#$M?)>
MOU%.![HW(+BL!6[*S4)6!#6&3L`14^OTXS:0K%DZ@?%5`#/#7%,V@:F4'>MI
M$0SKLU-V9\APK=K-8,>>&#)<U6;HBU%^QBJOI`F8_5AI$6%#VK>I=7/Q[Z\$
M#_^)TR)D(1/NCD(YR?LZ-0E=X2E"5=T1M0%PGQ+`8?%:&W8.7K?)F(H%91VX
MY1*UBQQ/;;?$VC1)OBHV69RQ\-!_.?.4E^2N%TRDF#+1`4`Q+:-;`1T/Z56]
MOM>KYF7.=))W<EI?L3-O$C-I>R:ZC;=5OIF-]3`7V_7#O)S2-W8+E"N\:.#Y
MO,#7A'!O*1&X?.`E<3EGRY:TQ<DO%X-]PY(+)<,$2RXUCMO(RD02LVI@/>XX
M]#^0C$T8/SGA?X6M[J.:81_6'/;G\U^D)?_GEWA4YX<TMB,-,DEUS/.61L\+
MT)ZV14:988/CV7^'?.I8X3;!)H/<0KW)K3/^0MB/3=T20,]`P5-!MUK[!8M,
M<NV90EJ2$Z"TF)INY>TL.0&:1"%G3!3-/'F`0ECI5U#L,;N!C))(MV6JFXXW
MWDV)ZKC"VFD`$*A)<523[5,,^B',L3M(,K<0I8XL86T"#.`]1H)/9#!SU"/C
MU#+FN56Z/O%6S^R2FN</)1T4;P^;P#J*2-(L1EWC,@N2>`[QIJ'#Q1GR(8<+
MUVAOWZAR[;-.EFLUR;?-M5.)5,!/5&8P"V\II=%B=%7Y=KZY5:!HP.:8W"VZ
M=XUDYGJOI7'1U%J:Y\!E=D=_#I0\DY2-QV5$_GQ]_FK[^]LOKL]>_79^SO*]
M._IS;E;<>F-G_.G/+(OHZ=LZU+W]3F_9`P0^S)AA+E"V6/(0"J?60N['VSHN
MZA9^HC+KNHC9P+N86GVT($ED`[-N*]BULMM.8NVD>-5T$NO8*UP44R.G"I>>
MS@-I,;ZS6"<7#P:@'MB38V'`X%?#]$IOBSXM>')J/NC-V),K6?Q2O&<R\]39
M(<_!)&*83`=)DE*&K9_H3F.BTZ,X<C[(=?UAS79W,:\0EIWNQ6:CK11G+,4#
M^#XMX"/+S(Y9E+H2LNCD\4QS9)?J9,CF'#\4^+J("A]0GAJMN4I!3^O$SWBD
M52X]C@*I=29'#*R%E2Z5`_F>//+=O0+FP[#O;SC!^[??TA/TYB!9T+J]N$_4
MR'@N=O2A\7VJP"<=R%V:/Y1UC2]OG+:T%A/[\%N75XE`_(:]<+,)"78EK#3;
M<C>7*1M-9J.&ENH<72^;4Q3&3BOF)&?:TCL-T&NIU"I[TTL51SG,DRZ'N:?L
M\CN9N07V;B7H/A[T++91I>V`ND\-ZA0#<K-G$M>ACOH8#$WZ@C+3@;SR)^EX
M'>H"BXW=1$O4Z;<CJY,G7F[;M+-YL[;`EI`#Z@;435#'I&X\V./8H0K4W4;#
M?3S2Z>?([/8LD`YB-F_F<)")5GD*L"4[JF.H_H/3R/>03KFDNE+G:I,[MIA1
M4_T::>6KFWX'Z&"`J0%T'Q'HOOKQV[]]_:-`QW?;7]]]_LOK]UR(/UQ=7)R_
M.J_-_+ZZ/O^O[366W]GUW[?O#A_;EOL75W]\>7;-VWQUL?WY_,V6:ULISZYE
M487`Z%*C#?QJ>W'VW[3]8;EK_'^#QXSWJWVU)JH`P-K`@U0ZLH]\9H?HNK/_
M9<OGQA.PC3Y>4G"9L6<?9E2^^W?ZNES]%]?;_SI?N\.=8TZX,^H#EBDU)N`*
M?4QMM=0[DZ1HEW%3D;E$P33RE'9GGN4(I#>Q[$[M5?6,'[RS@^]NYY@3[HP=
M8DR@VS,X>N<EYX_+N]Z98QT#6[`:9B[%$%I;A79G<<,<S1P#5&F6\>9T^SO[
M_NSOE[?=63GFA#N+&]P66P0'S?@INZ+LW)G?T!NGM7'LKIM=:*ICNS.W8;LO
MP`>=8<%6/LWE._MB[HX^M"07#CSA'AV)/#7[%K.EGP9*Z9UU"?#*4<@5C$[2
M.S'>N$=VX38`&!,2&Z*LK\LO]L.,:Z]PX<"34"6R6:(+GCV0?<@F[,N>R5B\
M&@+JL7Q#"X9-L@<TI4O0.P`+0U/FEGNLW66^^\NA^^L'G80KK,7"%A2Q?3&K
MU=J=>\O,7-:9[=\9,(?%JG:ECY"+OS*>V=H`IURC\K?>VT_'W-M/I]V;9D8F
M@#&0[]Z:YICN\H>[-A!+CY<7-3DX]M];8(<C)H2KI#+3^];O318;M>65V^K?
MGW!'Y.'#GF0U]V%J&\[N29NAA@%5PK/`.<06YISN"+NCQ?]E@Y\)L"/U^DJ4
M*[ZZ/GM]ZVWU@TY"DD2.%KP$3TJ(6#H$ZMD^X!-T#\8XK*9!X?9VN+!AHT-Z
MD;%!6K9-SJOW]B6N^-75+[>\L_VC3K@[+\DN@1W0K#;L/>CW[LZ2ZH?>2FTL
M-=/JJ6QWEUD,Q-@(MGBH;LD<P$F<\]W5^>OEFZI?GG`OF<2NT$:QK4'EQ17M
MX2%V[,1$7J"%,!=IMX>'+(7"]7,O)U^'*P25RW)%7JRK[>_G[ZZO7OUVL3V[
M7GM9"P>><(]0!+%MY92X@[-)AK+[V.&L-+2#,N7PYHS;O4<\)"Q"P(ME;Q%8
M'2&LWB/9<2[?7EWC(G\__[&*TJ$]_,`?G(27BOPMPK4"#1*O3^VABV-F%%0L
M<GQ;TM;M[P5,_&.;3P",54PR7EVCB[=P:$\_\`<GH8[64#L45$_K4\)Z-7OO
MV;A`.%*DC^3NEG??<\0!T6!')V6#3DX?<<]?P0J&@OG^S>$[[8>=I%VSA0U6
M)SL&ZXB+W'VG86-8-0W#%-`"-2[F/?W,;&B<8K&S#5GV$'J_NHZ_N=C^L?>"
MEN]PX<#3\`@Z#%471ESYDOS>.V3?YN``L(ZAVD)PL:N?,0Y-;8#6+<S_=,P]
M_OO%Y3H<W3SN),EDTTKC^0WA**E]R8S8ZA6;D`0'9459?^,.569)*S=^:#*I
MPMGZ'?;%=T@F%P\]S1;$YD]1<LP2M[HU&^]OTFMV4((FSI`Q4&CO/ID[2A,Y
M,;&;OZ_-+6^R7_P/UU>_OK]\?>2M]J-/PA[/#'<H<^+]R7[/=L+W,/PJMSGV
MR9S<KDY@-Y*?#N46]\D62?KHM_K3^]^WU[^>O[I52)?_XJ2[AB[-RDB/S48J
M_?2.56PV=.S!Z&43+)W87F)_9X6"!YLY)FA)WK'U@3R6];O^R]G%Q?M;?%%+
M1YZF[]'EF'%[#`T10'?>+>RN"&0.[,6?(ST@>1]W-?99#UV1SX$QRG6;\<]G
M;ZGU7&[?G,_BD\OWN7SL:>\SD^\1%C(NTJ5FW+8[31N#/\%]PM`R>!;1J/T[
M93LF:S.036GN-3P@W'ZG+3QQQ(U.D8P3O#F>!"RX#6O)Z>#3KK22+BE&\81X
M/(58-A$[]RTJN@8,M$'\").UUOU4?[YX_VZ+RS[[0[AAEV]PYYB3UJJ'\9^2
M6!T`(1_W=Q=H<@%KV$O+=^ZE^W?&T%*,)+"$9<;4W%OO3/*&#M]832TZ866R
MNIAUC=FS76J#Q_FN&=D9QW!;I>_&[-M<T)E2Q(X"E!'^SGCK?9U?WO[&RC&G
M:3PIL5L%*0,">[RH?9F+VK'93[*>@1IO]BTP&)$A,":(16G9R7G]SF#_GJ^+
M6?WV).T&MZ(,4WB`$*0P<GM8*;1Y>$&!-:6^<P?,?%"P2!E=":1AA*JD5G?]
M;R_.SUZMO:#ZY4FR!%4[L@N`)>.D<7;?S@\LJS/BOR!3RK[=Z#:40T\_(_LH
MN>S=^KU<_GI]]E9::*S>T?R0T]X1&37)&B?<FK%UI:SW12>\5L#P`!M#T97M
M]C'"BVZ.=><23,Q#]O`>*_;RG=V@SCX%)^B&H$O-0C$VO?M,?V>2R!D2&]EG
MW+J^Z:=?Y&!>NK<;E+C+=[?`G'L"6EA:-XY^L90$T/9]O-BZ-70R=B.'->CV
M;,`U`M:E^^M,F<OW-2/2/,4WP[B(9Q@8EAT]%3?\\9[U7MEA1W-0.?:\H-C0
M8*;#;,>^%X.P-ZZ^KST:P?6[VN$:/`$_`J-<W)7HF';)YWV]$?B8218#(81Z
M&?9\UG@XL(^P%=,F9OWZ`63?)5Q;N[5=4K83$(2!5X`C8]FDD=KSQI,IBWV&
ML4291F5#]/MWMDS4M7AG<\JEE1O;964Z(3I$#R=`VT')99\ZM7M?@8D&R1C+
M-'SE^&[V;=9E7I_%^^K,*BLW-6->.46^G$ELC6I940V%;W\/2X!Q>I."<"E:
M:_;ERUCF\EJR7,`<UP?>U`Z;PO)-[1$NG"!;44&+@_X.%=VRY\6^!I^PX1(/
M6&@`F+3VQ@J,`;N;%29F$J:M1QAZ/_7E>YJU6S_A/5D;V%`,RD2&!@=E84\+
M%,YVX!^[P3,5>\_R6FO"O7@_NRV55^YJO^_R"5*5L08=\9FJ+A-6]G`P2I=4
M)Z[H%&]8E6O=>]?N;6J=NGYK\_:J)ZQ"=A1)=(`P?1.*[ZZ]3(\M]F%'.D&C
MV<C`[TL7Z<$5_S3RI46U[JTLS1-7[J@V5CS!(F8O!VF)P'(AE>T-O<)2Z8/U
MA1LUM?_QKEZQV)]O\4Y:J[B5FYDZR9WDR>"B`D9076)-T][]X(E#=:>;U4M?
MOCV?S5HOLJ7[F9I"+=_0O&G4"0AAJ(HGUF8!A).V^U*4+2-UQDHAE@[:["->
M9H<BNC48`6>\;W6M[7>(6;FO&WUD3HG=&!:#L?I*<J/V_/YLY.&CDB`>-NAD
M0MS'O^5N)(?NKK?/.'Q[LRX;)^CM@#7#PA;#U$*&H?;PW;)$SNK`M>B2]3<B
MXLOM&!;O[T8-_\H-+M3ZG[`^:5,I;&-86<%KN^<!UQNVRH/E0G>O=U!J]ZQE
M<:/2WX^5P*9,\8"VNU2Q>\P]MMK>$S1?0R(>*!61E5"JQ!CG&6[D%W"45+:P
M9++H/N([!F8C4P>P2/$;Z^_Q1FW>\BTNE/"=@IL`O)#8@QAJ/6DZ]OV'4$T4
M.^8IYAHGI_9Q<[D(;/W^;G%RWZC4.24FSL0\)C\QL!:*;V`G6H&KYN535(UJ
M@;5YC"9&Q6`6-D,FX9OU_*C=K/M#MW8O_NS$P$20+IO,_=K+MPFL#L7FS<Q$
MR33*>QX=FJI:V(JQ<21RJ"QK6*7&]LBTX`,'GX0SNWG!1N]G<]Q37G"Y_%L2
M@Q<..BDG[)$R@W<N^_#[NZ_<8/&FSI.#\Z[^<F^YP3N7O98<O'#0:=;H7GIP
MV%N3]Y0=+)=]5'KPVI$GZ3"[^<%AS[=Z;_G!-Z_]X!*]WPSA]%@9PK-K/Y`B
MO'3420BSER.L;MAY]Y,C?/.ZEY*$EXXZZ>[VLH3C?O;0/64)E^L^D'*Z=\!)
M6LLCY0G/+OE`HO#242=ARB-E"LMUWYXJO'C8:1[EO51ANV<OW%.NL%SX:K+P
M_-O3K/3'R18NUWM,NO#:D:?5B#Q.OK!<^YT2AF_[BY.P\Y$RAM?OX>`N_S`Y
MPWD_9UCO:V[WE#.\<P\'DH:7CSO)-MS+&K;[MN$]90V7SE/'I`VO'7EB[O>C
MY`WO7_MJXO#*@2=)Z"-E#L\N_=;4X?5C3UJSCY0[O'3U!Y*'#QY^$@H]4O;P
MT@W<DCY\ZY^<9#>[W01B'_=6]#WE#\]NXK8$XM5#3](H]A*(3=S1`N\M@U@N
M_M@4X@,'G[26'RF'^.;EKWM;UX\]J<+AD;*(R]7?DD:\<-!)DKF?1NSW?.7W
ME$>\<]DK08Z;QYRT/A\IDWCGJM=2B1<..DT+>IQ<XG+9J\G$.U^?I/$\4C:Q
M7/!J.O'\V],JHG;3B=UN_.G>\HG+]1Y.*+YYS$EHH7=3BO-N]M*]913+5=^:
M4KQTU&F(\3@YQ7+=1R05+Q]W$FX\4E:Q7/F!M.+=[T_SX3Q.7G&_XH.)Q4M'
MG8:+NXG%#??N.[.X7O?AU.*%@TZZM[W<XKB_%N\IM[A<]N'DXIO'G!19>J3L
MXG+5!]*+]PXX3<X>)[]8+OF6!..;QYSD@]A/,-[UW-];AG%I<+>>8KS[_6E6
MZ./D&)<KOBW)>.FHDZ3KD;*,^W4?2C->..BTJI_=-&.]G[ET3WG&Y;)7$HUG
M7YZD!3]2IG&YW/54X]WO3_1X/$JN<6D(>2#9>.^`D[#BD;*-RR7?FFZ\>-AI
M<9_=?&.U?W_WE&^\<^$'$HZ7CSM)IW^DC.-RY4>D'*\<>-(J?:2<XX5+7TLZ
M7CWT-/MZ-^UX#V'N+>MXF1)DY2;O,^\X[^4=![4?";BGO..E[O\'[^\^?.*>
M-(*SU..N>]QWYO%"P^^#-W<O7O`'S3W^_&?\WX]__OKG%U^=O3LK5_GYY=\O
MMK,.YW\Y__U_DM11CI#;_.S%]V?O7OU6#N]=P"^N^$]]XUFTOV]?\,;?_NFS
M%^J%@J[!7%/+3Y8X$_D)NX7GB'_:\EVRV,'Y'6-O'#2#C_Q@K2M?>"Q,CNWW
M-+F-^(U1RG!@(@*_((F/_`EV)<,_,0%/7;Y)3!'"!ZL4_VW9,UL^M$NS$'/^
M"6PJ)7\BJ1K\QBGE.)`ZCU_`Y(KR)XZQ1XX!.J)\`_58_J3>)JY2RY_0QI,_
M@7GJY1MH/?(GGE12_"8H%3AH:-K\`E91EC\)'OHTQ_;(^*KE3Z)2,F`;E3\A
MSLF?"%,P1[$/^0&FB_P)49\#W1O\HC]]V-2)?Y+8]%N^P=XN?Y*5RASH/^47
MV3)[D1^\ROP37&:0/X&!9/$G;!Y.LD%<9$@<+2PYCI0_CB%&:3%.C4^HO+06
MQBB`+T>+39,CU",>7M8#1NY&&-D/G0,#+!PM=BB.7AL>SLQ*'@Y[)0@M%\Q]
M#I`B'EX6%=G4L>=QA/C)]_18D4U=:<<!^CX/AV#&*"3KVO%P!Z#EX8Z>+XRR
M-#7#69J'DPZ,AS/P(_/0?W@X6\OP\*"$'(O."AX>(/8\'!MPX.%E@6/$V^#A
M].=PP"+BX1%K5/Z-=<7#V<9=2->3ET<"`.=AN!0GHT@)1EP=#T]L6\^1`7&,
M6>G\0MJ.>!X.<\+P\`S,XN',R>;AC+T*[UEA/X,%D3B2_YVC-WBI9$4#Q$J/
M=.]XG(:IQ0'6,`_'PW8\7'M86"\$M1,/)T&LM*%71@88H#R<A@P/-[A2+UWJ
M4^;A)OD@+!_0]3G0[.0H8H^1A*D<0RX]\I.//-PIXSCHK'BXLS[R<-%N.`)&
M>3@U'N&04W)2/`?-P[W%]L'1&R_S(<O989-D'AZ4"1Q8/<"1OE..W@0>7B#(
M,$0A3S`JPZ^CSI:'1Q@*\F\\?1X>0W8\'#:WYN$P^'@8DQ1D%!S#R,1.C@Q&
M<4Q!GF"&&L,![Y"'P]:0LV5O,@_/(0<A^66N_`LFGEG^K\;+YF@#7BI&#^.$
M8X#NQ#$%QZ.ULIH#5'\>KJ'A\W`-Y8B'%TQE1@7N':-1<@[)".1H@^?AL/(,
M#S=,^.>80N!QEKC+@'_./+P`,SUW>+T<8[E8(BD/AT[G.!A"&D8`-P]WD$$>
M[B(%'R-M$(P"[Q@,A00CRRDXXNW*?.22PH@'RL.A<@0.AH^?\6@\"H[T:'&,
MY6+Q(\+2@'_R:Z@GEH=#)5;R;P@)#X<*XG@XC`+-PU,Y#-N_DU%V&HP>*Y8C
M-!8>GI@#0`X(97.A@O`\/%N8S!R]S3R<!2T\/%/+>>&83<C_-9!)CLQ@Y@A-
MUW/$I5F.T(AYM(8IQP$J%`]G[@$/A[ZE>7C9]1@?Q0K%B$N6@=D8''&#/-Q`
M['DX;/G,PTV*@<=9WC@&]KCC*%LG1F:`<B2)!4>ZE3`ZY7CMV'H4#W?,AN7H
MG>/A+FK-PVD>\W#9@#$8X`Q'BP?,$;JBS.-I\W#(;^;A0;G`@:46'.E@Y.A=
MX.%E&V<P$4*'D5Y,#D9;'HY=5LF_`64\/#(BS#%!]<:8^#(QP%:2470!-G0&
MKG",D!..T/IX.$SHS`&`R,,S,SHX>JB"'"/L2XX`2O/"4Y?D_U+7X4CMA",5
M"HY4`CARVWY!K=EK#MPE.7)[X\B-B:/H)9Y!;\_#237-@?C+D<#)D9#'D6#%
MD2CS@EV</?]I*=D<1;GQXF/GX99BP)'K]P53E;SCP#7#D2^;(U\31SY@CGPR
M&$5%PL"KX<B?X<C_.)*<G&-*F8?#=`L<H/[S<!*)\/#@?>#A1='"F`"-+UCC
M)K?&'^'AT<*HX(@-AX='TBAS3%GS\$21PP#]6T;1UC!ZH#_':.11\%J,,.WY
MS`';%@\G;SL/S]YG'IZC"4+(A^V,K*34^4C;A_V-HX5D<_2X)XX0<S*^JY0=
MC]8J:`[&1!ZN81#P<%*X\_"B.6),0/L7S$X-,I"!D"/`@H<;;*$\W#`JRS%E
M.<X21.BZ,)F'%_43H\>&QA$6OGR/Q\O#H6HZ#L8J'@[K)/)P)A3P<!>MYN&.
MCF'RKU*)Q6"P9W.$E<G#^9)DGO89QY0S#P^P$#@8:WAXH..<HP_R,T459M&?
M$G;7J.1:^:IY>'34C#%"+>#AT#<=#X^9NF/`2Y7GG5@MQE'T:8S,%>0(18N'
M<\7P<%:\<H!RP<.SXPZ.D8D@'+&%\_"<N=\QH!OYO]CN$D?'K0$C,X&$C@9/
MDF,FD$;FZ9%@%4`5>;AV!!V,3&OB*+H]QDP1C8S0R8#5R\.-XW+&"*G@X5@P
MF8>;S)<?Z?WF/_%P,P\O!@)&5L9PQ).2[W/Y6;))<L#/\G!'APA'1O$Y1J=Y
MN(,>Q</%S,!@H"YSQ%_Q<(J2S&.#X>&PVS,/AZ(3.!AG>#ASBGDXJQIX>#%6
MHABU/#R6DU,@>3BC*O)O*&\\G!%.'AZSUCP\*7F`R3@GHU@\&#W48XZX!1Y.
MN>;AN./,`2H@#\].&QX.&<D\/$<7>#@L<+Q4FO*)_VM@`'#$<X@<6<S%$7NF
M?5'"E#P:NY?F8%SDX=IIQ\.!])J'%^L+8X8^_()AUR0#L\4Y8N?EX>1+YN$F
MNLS#3=:!Q[&.@(-QF8<7$PXC[#,>CAU9R?>`*AZ.M^(XP"CFX2RLX^&.[CV.
M,"=XN(.VR\/%$,0`@XJ'>_+L<:0+GB.3#SE"Q>3A)#SF`%6=AY.YAH<'*%(\
MO)B3B0V]%`^/2GZ-L,G#(TF=.&*+YN&1SD:.V!9Y>%+R1)AR(*/8I(FE3W*1
M^"//PXF^/!SK,G/`QL7#6?3%PS,S?S@"$'@X,`8O-9/DBO\+1$P<L5HC1];V
M<<1*LQQ)MHI1X^UR@*SQ<+QIQ\,96.+AQ3[&2#9AC/2I<<!;Y.$,I_-P`Z.!
MA].)SL---H'',9[#`=_S\&)D8\11/!QZDY+OL:'P<'HM.3"5\(5$]B,/=XP%
M<V3"#$?8)#Q<3'4,C)-S9.B9(S.F.4)9X^&X-KEHYK!QP*7Q<&C_F8<'GP,/
M+P9_9LVUXN%1R=?<W'@XY%C)OV$(\?`8@^/AD3G6+QC4D5M,)C@9Q6O`>C:8
MFAP!!SR<>R0/!WKP->$Y>1X.\\CP\.RSW%-F<)PCS"R8M70\R?_R^7&$"2]C
MJ/.QSN<RSQB,C-R#.5(QY4AKC6.L\[G,&UWFL6=G&6%XR,CWPS'6^5SFK2[S
MO&@.X@NAFTG)Z6TL_\QE&A@GTWB=<E4D&9>1&@''6.=SF2\N%8Q<%1RQ#\N(
M#53&6.=SF0^ZS`=J%AR=G"[0!N48ZW26::8`R0@$DA'8(2,7'<=8YW.93[K,
M)YJR',7!0Z>2DK.G6.=SF0?0RSS6M%Q5)J)S#/)ST"C*-"UB38>2EH%+G:/C
MQ=.?5.=CG<]E7NLRKZDN<:0-P9&&-<=8YW.9-[K,`S.RC`[6`D>*$L=8YW.9
MM[K,4T7A(&XK>I2TG-Z67Q<E3=.C5*8A>7)5]-7+2.6-8ZSSN<P7[Q?Y\9)<
M%2P@.3LS&&6,=3Z7>3P$F0]4`CF6FPIT%W",=3K+-#GL9#1)KHI9>C(2'SC&
M.I_+/%GR9*37@:/XXNA3TG+V%.M\+O/8DV4>\"-7E;GY<@SEZUBGZ;S0]"H9
M&8A*'&'OR0A+3<98YW.99Y:%C-1L.=+<XT@?",=8YW.9-[K,0Q/.,D)+E9&H
MQS'6^5SFK2[SULAT\3#2K63D]#:6Z5RFH3G(-$!2KHJ5-S)2S^88ZWPN\\51
M:<A\*%?%P(:,@%L98YW/91[+5>;9M$)&5_Y)SP['6*>S3#/94$:3Y:J@Q\C9
M(Z&<8ZSSN<PG7>83'40<Q6U*QU*Y^13K?"[SS"R0T93S9>I)'.L0Z[3\FZZE
M,G`#X>A@-7`,5LL8ZWPN\Q`IF=<T0CC2,N=(=Q7'6.=SF6=9AXP&>X26V'N0
MD1L4QUCG<YFWNLS7_Q5?,,9@Y>Q6?EL,'RT)T#*+W4RNR5'WXTB#B&.J\[G,
M%X\R74M*KHF,FC(&*^=F[H:,N<P#5F0^T+#BZ.2T@3XXCJE.ER<4=9F&&297
M!8U3SLX42QE3G<]EGJGJ,M*5QU'\V\R]LG+VE.I\+O/,9931*KFJ3(V68WDQ
M.=5I>@2UVXB;G,XE[A`872S_#MP)A-V@S.<R#_"3>4UKD2-=*!SI6.28ZGPN
M\T:7>5B764;'K0`C-0F.J<[G,F]UF;=63E.\]NP-XN3T-I7I7*99'2>CU3+O
MJ*9S%-"D>ZG.YS)?G/_T+VFY*N^BG-V+*-*_5.=SF6<:MHRT@3DZ^9D@;YC^
MI3J=93KJ,LUJ/1E=N=I8_XR9(#+F,I]TF4_TNG*44`13W)V</:4ZG\L\8X@R
M6BU7E6E\<`QR&'ZU3--YJ_U&(AKT,'&'8((-=P*,@3L!/4QU/I=Y;%,RS]Q\
M&>GMXD@?,,=4YW.9-[K,LRI!1L>M`".5/HZISN<R;W69%^7.;TJ`!6/P<GJ;
MRG0NT["<9)H9"S+2HN)(-P/'5.=SF2]Q&CJ9C/P.,_!E#%[.[E.=SV4>F[7,
ML].,C*Y,T[/-,=7I+--1E^EHC5P5,T)DI";+,=7Y7.:3+O.)#G(ME41R=IA2
M\GLIU?E<YLED+:,U<E69=B+'4/Z9ZC3][#IL)/A$-Q-W"(R..P';0'`GH)NI
MSN<R#X5"YK4H..P0PIT@,`YK9$QU/I=YEE_(*-LF4QZSG,]0/^>8ZGPN\TR@
MD=&606)A&$.0T]/OP2&7:9*BRB@BCI'&+T=ZA#BF.I_+?`FIT=-DY:J\RW)V
M'X*<W:<ZG\L\"T-DK)=3_CHP!L$QE5GY1]1EDM5K,GHEIV;/`AE3F4^JS"==
MYEF$+*-$]S"&(*=.J<R+,XNC+O.LR9:1]CS'<EK(*:;I9^(TD_JB#-:6T7,C
MB`RS:AE3F=>JS$/SDWE-7QE'>I`Y,JS",95YH\J\T67>6&X0=#4I.3WL*SD]
M]$V9MZK,6UWFY>'0U:3D],Q5EC')(!XZCKI,PTJ3JW)T4G"DYXYC*O->E?D2
M^HR,M,I5>:_D[#Y$.3M9LCD&5>:A_LI\H`>0HY>?"PP6<4QE.BJ9CKI,1^OD
MJJ+793Y$.3NT8IE/JLRS>%9&QIPX2B`V,HHN9T^IS(O?D:,N\[`]Y:HR72\<
M@_P,"[-?:#J;.)TV$L]-#*!'&3TW@L18JY8QE7FMRCQT=)G7=&MRI+.?(R-@
M'%.9-ZK,&UWFC26*T=^DY?2PA.7TL`UDWJHRS^HK&:W\>0DO)X;0Y?2,76FZ
MF\JTTV4:]K1<%6N,90SUN%3F?;W+$J5.#+?*57FOY>P^)#F[3V4^J#(/2T7F
M`YVU'.O7C.MQ3&6:\3D.NDQ'Z^6J6/TF8TAR=A9!<V2*L(RZS">&!SE*S)RU
MF4G.SN).CN(BYJC+?+9>KBK32\8QE.G$:7J<.)TW<@^94?0HH^=&P%0N;@29
M47299_<)&769U_1`<V1<AB.#E1Q3F3>JS!M=YHWU<A[VQ9,Q9#D]K#B9MZK,
M6UWF!7#H=#)R>BM^@,R0*P?Q>W/49=K9(%?EZ/KC*,9E9LA5YKTJ\R6A(#/F
M*E?EO9&S>S%9,F.N,A]4F8=-*?.!?G6.O@RB">=-R4N@UZD,NDQ'&^2JF*HG
MHZA7F8%TF4^JS"==YMDO0$:F-W"433LSDB[SXLWGJ,M\MD&N*M.AR5'."BTE
MO#"*@70KHY'_M<Q'8+X30)`C\85C*O-:E7EMRCR+6F1D`(UC++]3DBV8Z%3F
MC2GS!F]&1CQ2&?DL.*8R;U699PVQC%9.6W(VZ'12<GJ;Y)\2H>!HRK2S4:[*
MT4?+D9$+CJG,>U7F2^H'LYNB7)7W5L[.C%<94YD/JLP'4^8#(R`<O9PN,%;.
M,97I>G$L8Y+1QO)O[^3L,2HY.Q-L.295YIE+)R-#[APE$85.)R5G3ZG,2]R%
MHRGSV4:YJDS/,\=RDU`H,<U<)D[3ZZ1EH,..H\=.P#'J,I_*O%9E7ILRK^D&
MXLA8)T<F`'!,9=ZH,L_J`QGI7.`(ZU'&J.7T)I5YJ\J\-66>FS@'2:^ATTG+
MZ1D=,LQF*M/.E&E6,,M(=SI'!IDXIC+O59DO63K,9TIR51[:DXQ0?61,99X]
M-64T93Y0:>/HY<\#TQHXIC(MZXA.IS+-_'$9`?4R1BUGCZG,)U7FDRGSK)*5
M47*&Z'32<O:4RKR$R#B:,I^)6QP9).`8R]>)TTQHXC2]3D8&D09F-'%9TNG$
M-\Z,IC*O59G7ILQK><9,:>+-TNE4?J>D,#&EJ<PS+U5&BQV"H_=R>A.-G-ZD
M,F]5F;>FS%/=XB"94'0Z&3E]_16)^W$T9=K9+%?E&/G@R'@@QU3FO2KS):&*
M24U9K@H7+[_GHY&S^U3F@RKSP93YP+@BQW*1+-J0,95ID7@ZG<ITM%FN*OH@
M9X_1R-EC*O.L5);1E/G$1!:.DMY%IY.1LZ=4YB6:R=&4^6RSG"\SGL,QEB%Q
MFEE-G*;7J0R6"5E,:\).P!&6MHRIS&M5YK4I\^R0(R,S"#@RK89C*O,L<)+1
ME'D#&T5&'^3T)EHYKTEEWJHR;TV9MW*VDK/&O*;Z;SE6`K0<39EU3LDU.<:H
M.#)PRS&7>:_*?,E\H]-)R35AD<GO^6CEW#Z7^:#*?#!E/C``S-'+:0-SA3CF
M,BW0S+RF,AV=DJN*/LK98[1R]IC+/%.Q931E/C'EB*/DX3&QJ=QERF5>PLX<
M39G/3LE594;>.$;Y65;7O3!,;.(T4YN<#(Y7Q\RF6/X=N1/0Z53FM2KSVI1Y
M%M3(R%0/CDR`XIC+O%%EWI@R;QQW".8V13F]B4Y.;W*9MZK,6U/F;3E-R2YD
M;I.3TXMD,K6I3#M3IIW399[A1(Z,L7/,9=ZK,E^2%.ETTG)5P`,Y.VY:SLY:
M+XY!E?E@RGQ@K)ZCEY]A%:F,N4S'<L_1E&D\.KFJZ).<G84M,N8RGU293Z;,
M)V:'&:&KE[.SO$+&7.8E0X"C*?/9:;FJS"`IQ_*H<^8TLYLXS?PF+X/C#L'T
M)NX$3&_B3D"G4YEGM9B,ILRS4XR,S,KAR%PUCKG,&U7FC2GS;&0FHT]R>A.]
MG-[D,F]5F;>FS-/8Y"")H$QP\G)ZP5!IQ233SI1IYXQ<E6/DER/3(3CF,N]5
MF2_YI'0Z&?D=MI*3,7HYN\]E/J@R'TR9#TRKX.C+-#/PC'!FR;3H.\QP*M-8
MY')5T6<Y>XQ>SAYSF4^JS"=3YEG3):,O=P>U27XOY3(OR1P<39EGB92,C&=S
MC.6?F=-,<>(TDYS*/QUW".8X<2=@CA-W`CJ=RCS+/60T95XS5X0C$Z@X,JV0
M8R[S;'TEHRGS$-TLH\]R/A.#G-[D,F]5F;>FS-,MP$%R=IGE%.3TMERT9*AP
M-&7:.2M7Q49B,C)SA6,N\UZ5^9+Z2Z>3E:MBZT\98Y"SLP\PQZ#*?#!E/C`#
MAF/Y%T/51EJ;RVR4<T139B,#VQP9V.;(0#7'7.99[R.C*?.)@6V.DH;,+*<@
MYTZYS$O6#4=3YC,#VQP9V.88Y;29<6U#KQ.GF><496!<FR/CVAP9J.:8R[S6
M95Z;,L]F.C(RL,V1@6J.N<P;7>:-*?,L?Y&1@6V.C%1SS&7>ZC)O39FG`X>#
M)%<ST2F6?V<9))6(HRG3CH%MC@QL<V2@FF,N\VRS*Z,I\YZ!;8X,;'-DI)IC
M+O-!E_E@RGQ@8)MCD)\+C%1SS&5:;`AF.I5ITL+)&.H\`]4<<YEGNSL939E/
M#&QSE(QQICI%.7O*95X2I#B:,L]Z-QD9V.98?B8SKFWH=>(TDYV2#(QK<V1<
MFR,#U1QSF6?O/1E-F=<,;'-D8)LC`]4<<YDWNLP;4^8-`]L<&=CFR$@UQUSF
MK2[SUI1YNMHX2!X\LYV2G%XT2'J=RC0KVF5D8)LC`]L<&:CFF,N\UV6^I-,S
MW<G+57D&MCDR4LTQE_F@RWPP93XPL,TQE*]AE;9BJ+^=7;R7:BBF%G@IR="Y
M5&Y0HY2QQ'HEETAJ7*C?,H/!E\H9+\$08FC04G'#()V8LE9*HEA%K)-4^HAB
M*,5`C'E)E1!?'',[9!73W"8W0OE`#[62$++GGP>V1&$I%1,J2TV1I>')E`_)
MA!=SFQYRVM=>*I6D@UEH!4'\8W8ITJ7R1\EEL_)-;H-;"&UEB6@Q=&2DXL=(
M7(/!7;JDB>5TUC)X*\<Q%55+;8Z7I^9*;@3?&7W+TMJQEM-(Y1#;;_%XX"7=
MM%(W$Z1N1MQJ]--+N0VV$"E0DE9?,H9R7)10&'4?NGSHSY?*&&;QR_%6XGRT
M7Y/\N^0G4*62X\2G3!F7$B%@N13QX,'*T:$4\[`BO)0&2>B4L43Y$6\E6$AG
MF9S,EX2EC2L^8T)2D`(DR8T0WXP4(CG)>:`V*650@%6I/')6HHA$.%L*FB36
M2?-1'JV70"WCX?+HL+_)64@-XN25B"]O+-RQ<,?"'0MW+-RQ<,?"'0MW+-RQ
M<,?"'0MW+-RQ<,?"'0MW+-RQ<,?"'0MW+-RQ<,?"'0MW+-RQ<,?"'0MW+-RQ
M<,?"'0MW+-RQ<,?"'0MW+-RQ<,?"'0MW+-RQ<,?"'0MW+-RQ<,?"'0MW+-RQ
M<,?"?8"%VVC)?GIU=D%:,N&:>[7]G<Q]=^`'^]?+[?8D@K#^`X,A;#"$#88P
M/1C"!D/88`@;#&&#(6PPA`V&L,$0-AC"!D/88`@;#&&#(6PPA`V&L,$0-AC"
M!D/88`@;#&&#(6PPA`V&L,$0-AC"!D/88`@;#&&#(6PPA`V&L,$0-AC"\F`(
M&PQA@R%L,(0-AK#!$#88P@9#V&`(&PQA@R%L,(0-AK#!$#88P@9#V%-D"'M)
M$SK0M2.?+%]3F>.V]5+JANCCX"<F&<;R20Q6^93I?BS?8I7+GSKZFOD)-V3+
MGVK+U?M2R?8$#'@I=K^5/[#*\G6^I*O`T1KC)^B*>,3\!)S398[Y1J[.Z?)S
MS+T*<L6&D:67XE9@5$A.I6(]O9%D-KE*JFDOF8R27;EP.MG+#<)"Y"[W4LH?
M=3D.XN#+CP2H&3G4.>ZF<EPNSP'"0[#A)T^\?"GI*PR%O"P^A20/&&^&OCI^
MTH$^1#E_HN>6GR*W+7ZPWI13X>ZHN<D])%L>*XL)8GERFIFPY<G9&-L3B;%\
M2`R*R*.QU$;EX3C&^>3A2/A)?MC24.<G%GB5!Y9,JJ>E`+OR;5;UM1I"C+Q6
MK<J/V*3H2GTI?AS&T>4%ZUA?M?94=^5=&U,^X970=2O7GG3Y"P!H+"^`J?N^
MW`\V42_'Z:1467]T1<EU:BL^^9>2(A7*0M!6=&4Y3#PA_$0CH#P+NBO+<H)F
M$W0Y+17,LO[H=I9/.I=W@5?BZO&*^X/\1J["09]F^0T<KJ,>XC3$:8C3$*<A
M3D.<AC@-<1KB-,1IB-,0IR%.0YR&.`UQ&N(TQ&F(TQ"G(4Y#G(8X#7$:XC3$
M:8C3$*<A3D.<AC@-<1KB-,1IB-,0IR%.0YR&.`UQ&N(TQ&F(TQ"G(4Y#G(8X
M#7$:XC3$:8C3$*<A3D.<AC@-<1KB-,1IB-,0IR%.0YP>7)SNB=GW\\O_O#B-
MVG?ZA<'M.[A]![?OX/8=W+Z#VW=P^PYNW\'M.[A]![?OX/8=W+Z#VW=P^PYN
MW\'M.[A]![?OX/8=W+Z#VW=P^PYNW\'M.[A]![?OX/8=W+Z#VW=P^PYNW\'M
M.[A]![?OX/8=W+Z#VW=P^PYNW\'M.[A]![?OX/8=W+Z#VW=P^PYNW\'M.[A]
M![?OX/9]FMR^2IS.R4FYCV.`M-C$6JIY`+M27Q0\4ZZEOD<S8LCT"Y]K/8]U
M4K84)?I*6Y<Y=_S@,E\ZK=W$>#!G(IU"3,9@3J;\M42"I'!(2\4.EBEC3$PC
M8>V#%#LE1IOI05"TENB"$+65O@L8,*6>3[&,HY3Q<4>N)9!,2RT%@I#Q\D$Q
M\Z]4(RK#.Y4?PI49N48\PW*.1/V=[HQ$\X-^#&_D8?#E^U3JM1B(Y(RG2TU*
MN9(\!%;ZE`]2/\@/AA8?<W44E2@F\S"O7\K,\`K*5>#DIE2B0A4VM691,[&F
M%.7A"=<"4"BYJM3S81.IA8+,S->ULH];BU3EY5KCAR<22C6D5K+!R4E,3J6B
MD*F@KA0F*JSF[.O'*(D%<@#`N5P0<#2WIQZ2)'O(1\!K*3+%HS:YO@LHLJ54
M3C'6DI*\-1@*D;=.N<RNO%$Z)^E-2JZ\;&;GRX/#OJ?+!T75GH_!:ODAIK/)
M@\/.ZWSY(+%!?G`AUO>896'A491S`;Y5KK5Y42[#&%6*Y+"82MT:+!R:"7S0
M@7YW*=?,\HZ'O`QY&?(RY&7(RY"7(2]#7H:\#'D9\C+D9<C+D)<A+T->AKP,
M>1GR,N1ER,N0ER$O0UZ&O`QY&?(RY&7(RY"7(2]#7H:\#'D9\C+D9<C+D)<A
M+T->AKP,>1GR,N1ER,N0ER$O0UZ&O`QY&?(RY&7(RY"7(2]#7H:\#'D9\C+D
M95%>[HEO]:??KMY?O-Y>GT2YNO,C@W5UL*X.UM7!NCI85P?KZF!=':RK@W5U
ML*X.UM7!NCI85P?KZF!=':RK@W5UL*X.UM7!NCI85P?KZF!=':RK@W5UL*X.
MUM7!NCI85P?KZF!=':RK@W5UL*X.UM7!NCI85P?KZF!=':RK@W5UL*X.UM7!
MNCI85P?KZF!=':RK@W5UL*X.UM7!NOI465>A%Y4JG\1$42FGB:)+236,U'[`
M0*1OD<XXJ1&!.:!*@8IXG,0XEXH44;VU;"(\#G9BD#%)@)#18OH8J;#3L\K4
M#OD[IDS*/+-QRK^E/B8$";4R1F6E-L5*8@O=:W(]H?BD&-N2"A?9!DKZ@9PV
M2'R&OAT72D&,7*T7AY=LC7(WGAJC%H>35.]XHTHQ#STDS,F0T#Q5-?IM:4XG
M>3KB*J(CU"2I,+)$5"4Q+..D+,F6DCO\02Y5GI).J"0`FJ7VR9;24.@$28KR
M6+89I)X4:JM.4F,EZA%=%)KN'BE'I8[`C)I(I96I-K:473EHMUXJPB#V4K0%
M);V4JC&@*`6JSDB-'^#<2($I?LR7*C*Z.64&>IK4I\(&=U).2M!)\BLQTS>J
M)"=$_@CO3BX89W&JE)Q)SH)\H`TN7Y4Z,:YP*7[#$J=FP"L/=#`KR;HM56>X
MSUC*SXS\=5"*BAT3A"2UCDX:10<:4X3$I<HDH5!J8[D?217;6-9C68]E/9;U
M6-9C68]E/9;U6-9C68]E/9;U6-9C68]E/9;U6-9C68]E/9;U6-9C68]E/9;U
M6-9C68]E/9;U6-9C68]E/9;U6-9C68]E/9;U6-9C68]E/9;U6-9C68]E/9;U
M6-9C68]E/9;U6-9C68]E/9;U6-:?RK*^)P:ZKR]^N?K'2?1STR\,[KG!/3>X
MY_3@GAO<<X-[;G#/#>ZYP3TWN.<&]]S@GAO<<X-[;G#/#>ZYP3TWN.<&]]S@
MGAO<<X-[;G#/#>ZYP3TWN.<&]]S@GAO<<X-[;G#/#>ZYP3TWN.<&]]S@GLN#
M>VYPSPWNN<$]-[CG!O?<X)X;W'.#>VYPSPWNN<$]-[CG!O?<X)X;W'-/E7LN
M48/BAUR*9Z`!,YS+#S;'4JIH&3CF!\DY42+)3LIWH(!*=0XMIE(4E%B/(W5S
M24N%&B"&9A.M]!RD7@J[2I!"IF"]%-M9[:7>C<$S4\JD9`E(O50Y!/LIMP,E
M.H]<,9`L2(4>?0Q26X<;2/6O?#T&*"J54-"@:!71<:&TE.I!U\I2WX9EH4*I
MZ\JE?`F;-B.L_,`%SF,#`_/,O1%7$?T@EJ$V^3UGR@\'*^6!V-J#+1\B0P/B
M).'+8HJ.^+_H+C&N7B`?`C^P8K!<NV9LD!]<#F7&1KE2PTPX^2LZN$I=64ZA
M_+G8_?P@J9!\&)K>$'FH08KTF/$N98]X9[D4FT&5TZ6V+!CY'>C\6AXS\]]E
MA.A*O:)EBKN\+&OJ#)UZ4J&FK9<:1WPHM9*67@1;3N7*P3",Y-H939$%`C.C
MO`!`8:[GX@^4RRF'0(&0BD.@(UU[7#HNR)O`:LMR.=Y(HI/49W)K9>I0MO)N
MF),OM:'8#+V\="[W4@IJ@QPRUO]8_V/]C_4_UO]8_V/]C_4_UO]8_V/]C_4_
MUO]8_V/]C_4_UO]8_V/]C_4_UO]8_V/]C_4_UO]8_V/]C_4_UO]8_V/]C_4_
MUO]8_V/]C_4_UO]8_V/]C_4_UO]8_V/]C_4_UO]8_V/]C_4_UO]8_V/]C_4_
MUO]8_V/]C_7_2:W_>^)K_(_K\[?O3N)KG'YA\#4.OL;!USCX&@=?X^!K''R-
M@Z]Q\#4.OL;!USCX&@=?X^!K''R-@Z]Q\#4.OL;!USCX&@=?X^!K''R-@Z]Q
M\#4.OL;!USCX&@=?X^!K''R-@Z]Q\#4.OL;!USCX&@=?X^!K''R-@Z]Q\#4.
MOL;!USCX&@=?X^!K''R-@Z]Q\#4.OL;!USCX&I\F7^-+&I6)4<&7-$L#7_=+
M)ED$*MTOF<7A&;!Z24.=;JR7]`"(#O22/@132P=A*DI$B7X#;50IZ,MTWM$S
MX$HM%)9BJ86"U22%.P9*5*EE4Z5^R.0D14!8#:&4+;K@I"A-9XD922FAD1G%
M3'4I\,/.;*EY\(J8\@1!X$=\Z\OM8,\VC-_SHV&R7;EZ%CG64B]FF$O!).:T
MDM)"V*>J%&?BYFRIZL-O&KH"^$E;^F^59`8H*<=4]&FH\A>*BJ"20`9]1'Q6
M(90J1F@..4CI),PPSZ4K)S-47/DC7NHJ^,-6LNEY5TSXX-W#,,1>*K5-^.AB
MEL)2I:UB7H#<GE?E!Z%O2.F?8A!7JK&@HBHC%94J*E5J27&!44G]'U!3C&%Y
M7LZJ\KSP,*@*R&O7C$6^E!=*)]]+R2QR99W@O%3`92[10<!/3F*J+Z5PTY8/
MV`-#>3TL3XCU]<":UN7,,%UC:A]CJNL,FQU=L/R8F;TJLQKO,9AR09HF*#]!
M?2\'6FQT5N;P\JGMO!1O$5<,ES7`V<@<O@KEVH*X'%Y*\5J=8I:HW$H48X0?
M6%I3/F'565ETT%]I3/*3$>-V2-60JB%50ZJ&5`VI&E(UI&I(U9"J(55#JH94
M#:D:4C6D:DC5D*HA54.JAE0-J1I2-:1J2-60JB%50ZJ&5`VI&E(UI&I(U9"J
M(55#JH94#:D:4C6D:DC5D*HA54.JAE0-J1I2-:1J2-60JB%50ZJ&5`VI&E(U
MI&I(U9"J(55#JH94#:GZIY"JTWF&O]O^^NXOY[]_*,GP_,\'P_!@&!X,PX-A
M>#`,#X;AP3`\&(8'P_!@&!X,PX-A>#`,;P;#\&`8'@S#@V%X,`P/AN'!,#P8
MA@?#\&`8'@S#@V%X,`P/AN'!,#P8A@?#\&`8'@S#@V%X,`P/AN'!,#P8A@?#
M\&`8'@S#@V%X,`P/AN'!,#P8A@?#\&`8'@S#@V%X,`P/AN'!,/PT&889AJ<M
MPP^9*_-E*>H(\L'2Z<,/GFC##X%N`7Z(U'OE0Z@'1T9KY`/]V7(P-WCY<YKM
M\H,,1[T4.RN5&0FDR]EU.9CN3[DL*8ECMH"49]*2,^5O`MUX+VGJ,:S)#X&Q
M/GY@PJY\L+;\M=>YG-I+ELU+9C'0T\D/E`R.@3%]?O"T$?G!,5HO'Q@F>2G6
MJ??E@RL7`?FTY:\T0W4O:=AFN0%HSZY,B(7]DFD:KIS2:"D29*(''5(R0WN7
M,Z5N4XM*7SY(M)T?'+4X?J"-\9)I)%2Y^<$S),4/*I<*/+IMI2@/IJ$MY7S0
M>.G'+%5\U-%?2F$6XX\OI62+4L1/03"%G^BR;I]2J2)D3-^7.D$L"V-*F2Q=
MY?)S-I8"1FA^JI8,P@8.\BE9^N7EFL2O]K)6:IE2?EN*;IE#H\J]6)IL<G?<
MW_E!XHURXZF\7^S!Y2L=ZM+";EM>)\L>RWLP)M<7X\NC=9+!(JM"EY?'M%KY
MJR!>CR$.0QR&.`QQ&.(PQ&&(PQ"'(0Y#'(8X#'$8XC#$88C#$(<A#D,<AC@,
M<1CB,,1AB,,0AR$.0QR&.`QQ&.(PQ&&(PQ"'(0Y#'(8X#'$8XC#$88C#$(<A
M#D,<AC@,<1CB,,1AB,,0AR$.0QR&.`QQ&.(PQ&&(PQ"'(0Y/1QSNA]7R7R^W
MVU-H+?O?#U[+P6LY>"WUX+4<O):#UW+P6@Y>R\%K.7@M!Z_EX+4<O):#UW+P
M6@Y>R\%K.7@M!Z_EX+4<O):#UW+P6@Y>R\%K.7@M!Z_EX+4<O):#UW+P6@Y>
MR\%K.7@M!Z_EX+4<O):#UW+P6@Y>R\%K.7@M!Z_EX+4<O):#UW+P6@Y>R\%K
M.7@M!Z_EX+5\DKR6M*P3+7RI+N)241*(S/R`]<K72UN>02N.R4E=#?[&28$/
M]`M&CI1H%"G)[UD:?LP+T30C:)L;>DKYP3%ZSJ^RU/HX*AQ&"IBTDK^V2=$G
M)_X`QF/I']#40GE9GDH3/0C&R`=LB73_\4*3EH,A@HR7*\G]]G+I`&$?I#)+
MT2XICHQ2Q"4.74FOX2/BC"G%2?0[._Z>IO8H-TPWEU1K84,,6DY%M83G=O15
M*LE$]G)N3]GAH8J(PC_.5`*4^,#DCW&DEJ^`TO2K\8.EB,A,.=C1"R3/C]F=
M4M25Q5'`#SG(B\%74IH%!2V$\D1C*42#AA7D[J@0E.=GJ6^+`X;B(U=>:].@
MF;M<KKC>)7.[7)G1JBZ!)`_))*EXLT:B;^*PB>6,1E(&>5'4A9GPDYU<)>,8
MOA2.)2^O)^`>Y1BL.5\KQU2218<9(XN$/K527*8)Y$JJ5N0(2&4V+XJS)O'A
M8<73!\H<HD#7+$^9DKQ!)I_*A/5&?A^W8<MJ'`M_+/RQ\,?"'PM_+/RQ\,?"
M'PM_+/RQ\,?"'PM_+/RQ\,?"'PM_+/RQ\,?"'PM_+/RQ\,?"'PM_+/RQ\,?"
M'PM_+/RQ\,?"'PM_+/RQ\,?"'PM_+/RQ\,?"'PM_+/RQ\,?"'PM_+/RQ\,?"
M'PM_+/RQ\,?"'PM_+/RQ\,?"KPO_?O@1/[_\SXN3"!*G'Q@,B8,A<3`D#H;$
MP9`X&!('0^)@2!P,B8,A<3`D#H;$P9`X&!('0^)@2!P,B8,A<3`D#H;$P9`X
M&!('0^)@2!P,B8,A<3`D#H;$P9`X&!('0^)@2!P,B8,A<3`D#H;$P9`X&!('
M0^)@2!P,B8,A<3`D#H;$P9`X&!('0^)@2!P,B8,A<3`D#H;$I\F0^)(Y*0`L
M*96#_F5*]:%F,D>I7S*U7@UJE10.$;5*`2`SP76IW".2,0\EEQ(^[9C[7PJG
M"*;\:9.3U-HQZ=!)E:'"8\N^?(H2P.:WP`"Y!$AK-JY\2I)1(+59RDDI'(P[
MDZ4:4D%58JSTI>35!%H^_`@9I&+W4LG+QS7P4V0U!C]ATV5DFY^8!>[+I\AE
M4>:H1/(30T?R@TR=TJ'\2G"^?I)(E'QR=#GS4Y+<'_F+7,\+P.#&))]8A2>?
MC&*\5SZ)PUG.ZZB<\A/><2QSS&63XQ@=2/)[T#P8RGY9W!=:OL4&S"@K/WGF
MQ\NGI!G??<EL&9_+,X(V0;6:GR1<_I+>"69)RB>7*:?\1,=7+',QE(M/FIFT
MY4<D@">G<+K<+MXS@X,OF0#$JA5^LC22RF.&P>QM?0FT.>0=P?PL;Y@U..5M
M0ILJY8_,*):Z0J"SC(HIFU*5J`QON_P&KLZ4"\4R]NT5A/)D83:;\KZA=)6G
M0]'U\HRM4JZ\,P,KO#QCR'$J#X6U6O635->6-T6K75ZMHB;,3X[5&7(E.&NH
M%S4D:DC4D*@A44.BAD0-B1H2-21J2-20J"%10Z*&1`V)&A(U)&I(U)"H(5%#
MHH9$#8D:$C4D:DC4D*@A44.BAD0-B1H2-21J2-20J"%10Z*&1`V)&A(U)&I(
MU)"H(5%#HH9$#8D:$C4D:DC4D*@A44.BAD0-B1H2-21J2-20J"%10Z*&1'V2
M$G4_K,`__7;U_N+U]OH48N"=WQC<P(,;>'`##V[@P0T\N($'-_#@!A[<P(,;
M>'`##V[@P0T\N($'-_#@!A[<P(,;>'`##V[@P0T\N($'-_#@!A[<P(,;>'`#
M#V[@P0T\N($'-_#@!A[<P(,;>'`##V[@P0T\N($'-_#@!A[<P(,;>'`##V[@
MP0T\N($'-_#@!A[<P(,;>'`##V[@)\L-C$VWUO+![LNU\DWRWJ3RC4H]"]^2
MK45SV+]2J1YC%5LH]790LG0J-7BRFTM=GJ9[HE3M<5/C)ZQ>6SYIJ\I9'30R
M+Q5J."N5=7Z",E>J]A@'*Y5\SI1B/."0*25X^%6OZE]JNN#X"3I&*>2#`>E*
MN1U%)I5?BYFN/?G$T)5\L+;<!,Y(G;#\2"RWC4^T(\NWJCP3OB=3/D$9]+'<
M3J"CE)^@H=M:MFAT>5!01,J/!*6HI/"3ECPQ?H(.GLN<$P\A/X502PH)L+Z\
M"BA1]3TQI5=^#\!'M?>E5"[QZL2:=S)CF'S'#[#>E'QE`SV$+[5X4Y)\$&/I
MI99]7PZ&;1_*A\2H[DMF;U`V^<%2Y^6'4/^<N:[E*^91U1FL-CF&87)^<(P)
MR)\3O>4'4[G"(#Y%GHMB+N?D1OZR9)"4JPB,L?&#94!3KE27>_#T6_*#HCN$
MM^>E=E6+ZU`N`BJ5*A_$V\6G$TQY!%HTZ)?B'4GE"=+UQU&"1WRXR7*/Y"?<
M@W%#6(:P#&$9PC*$90C+$)8A+$-8AK`,81G",H1E",L0EB$L0UB&L`QA&<(R
MA&4(RQ"6(2Q#6(:P#&$9PC*$90C+$)8A+$-8AK`,81G",H1E",L0EB$L0UB&
ML`QA&<(RA&4(RQ"6(2Q#6(:P#&$9PC*$90C+$)8A+$-8AK`,87GVPG(_O*E?
M7_QR]8]32%.G'QB,J8,Q=3"FZL&8.AA3!V/J8$P=C*F#,74PI@[&U,&8.AA3
M!V/J8$P=C*F#,74PI@[&U,&8.AA3!V/J8$P=C*F#,74PI@[&U,&8.AA3!V/J
M8$P=C*F#,74PI@[&U,&8.AA3!V/J8$P=C*F#,74PI@[&U,&8.AA3!V/J8$P=
MC*F#,74PI@[&U,&8^E094Z'Y,6K(3ZPHE%H\NMN<*Y\<PZ7RR<92EF>8CQ7+
M)\L7);^24ZB_(@:H?)*D/'["JK/E;Y.X"%\J2;\N!7IX?-3I7DJE$\T^?L)5
ME]^#$DH7DWPB;LB7NE8W6J9=RP];:]H<74UR>59;7^HB\:G665J:M[:>UM6_
M@,Y>;HB>_EA."RVUW"X$-;?S\G?JY=7#L,.5PD3(+YU/4H3I:(N4>LA<+@_&
MC2N7PMRV'$HI8Z9)S2)1K.M210?4]J70$VI-?0+)AG(8IVRI;L2F%.HG";[+
M)YMCK8*T#/3+)TD2X@\#>\O+!3R94E5)*[?\"HPE7?X6JT>74D_L#+1VI?HT
MA_):H`Z4U<`U4Q^\]J6"E(%/4Y:%SVU9P+@KAV%)J?(:J;.6N\#]A5('2R]1
MJ5S%;:7VM[X=AZW0E<4%-3O)[VG<6GE0T)GKFX)\JW)YL)-JY2ST+P;+Y1/!
M2OX@N/)^=!#''S_!U"D/&3_L3#U%L*4D%PLPV/HI,MHCEV(I@/RDQ:G)3WS+
M<4C5D*HA54.JAE0-J1I2-:1J2-60JB%50ZJ&5`VI&E(UI&I(U9"J(55#JH94
M#:D:4C6D:DC5D*HA54.JAE0-J1I2-:1J2-60JB%50ZJ&5`VI&E(UI&I(U9"J
M(55#JH94#:D:4C6D:DC5D*HA54.JAE0-J1I2-:1J2-60JB%50ZJ&5`VI^N>0
MJOMA&?Z/Z_.W[TYA&9Y^8+`,#Y;AP3(\6(8'R_!@&1XLPX-E>+`,#Y;AP3(\
M6(8'R_!@&1XLPX-E>+`,#Y;AP3(\6(8'R_!@&1XLPX-E>+`,#Y;AP3(\6(8'
MR_!@&1XLPX-E>+`,#Y;AP3(\6(8'R_!@&1XLPX-E>+`,#Y;AP3(\6(8'R_!@
M&1XLPX-E>+`,#Y;AP3(\6(:?+,NPTLPFD!(NF!U`ZNSK9Q=SJ:Y3VBK&G?D1
MRTQ)#1BLP^1+1:!BG%!)R1G4(&5*X9B*2M5R.MAB496R,PAG+8G"V[/<GNAS
M2$9JCS0#3JP"@I[C:YF4(HC3C^"=%#L!,VB`,KU%0G92EV9E!,!*/9)BZGO4
M<@X8:EK.!J.H5&\I&KZQ7(%BB0D_929%2@67M_0%\1(T[1IZ+G(I0++`3EOJ
MK21S2MP/]-+2WY`9BJ!C(06YF"`&K%1"E0EF'`:I?')2YQ59I"$?L)-;UC%!
M#Z)10F^$V$@T^).5.C)8'Y1$IK^$*,_#PVR/4AUFZ5[DLQ/5E)X=TXH,\8XD
MT,?B/5CQJI;[97I5I63/E2GLQ[4P%"N?`,%/T'!KB2BKY,H48Z%2LIA#+7=T
MP94B1YTEJE?*#DV94ZPF<'7A>$OUD,_?2\$E?5')>5W>$VQ760MX<:Z4>2F6
M1=8S*Y8`E%)+S&I5B@\5GG\M\<2=VEH^BU\U?+_R45MZV>47$E]6F37*JOIG
MBAI[6:*.WCQ^9""FE#Q"R\NA%%W"9O;$F7)>0S-#?LM+&8R<P4KUPY"I(5-#
MIH9,#9D:,C5D:LC4D*DA4T.FADP-F1HR-61JR-20J2%30Z:&3`V9&C(U9&K(
MU)"I(5-#IH9,#9D:,C5D:LC4D*DA4T.FADP-F1HR-61JR-20J2%30Z:&3`V9
M&C(U9&K(U)"I(5-#IH9,#9D:,C5D:LC4D*DA4T.FADP-F1HR]<1EZG;VX'_Y
M\^??_OS3__K^KU]]C7_^CW^V_W[2+[9_;-_\CJ?SOU]=7?YZ_O?__>OYQ?;M
MORS/?G/])R[0%[^\?_?B\NK%Q1D>Y]G%B[?OSGXYOSA_]]__\EV9^9?Y.13^
MBS'*B/_V1_G,I8'51]:M_T'2$QS^PC_&`WB/:[]^\>)_7%]=O3MTW&W?/]'_
M'NK]*STM@3N_?^Y:X_T_RG^;?]G\R__SW=7EW[\[O_S/!SH'7W!P;O7]ZVAW
MUH+2&HK&_WCQW0-=S\Y__^3O_P'E_XOMVW=_WEY>O=G^[_IF4]8N;-[]\6[S
MQYN+CWWGXS_^]QCO_R#^>U*;1>)_$%+"B'G+3M'_XX5ZC`?P3R[___>.^OM_
M__3SYS]__>*G\S?O\6K/KRY_/G\#[9E<9LKD^E^B-;K]OY3Z[,67__WJ8OO-
M]=DK'ONGS]AG>N\_.4X4[6__^N5?_^WG'__ZW8N_7KS^Z=U_7VR_O?S]_;NW
M?_KLU[.+M]O/7OQT=HD5].5OVU?_^=WV5VCH.U,_GO_]M_VYS_\XQY__K_+[
M?_[NKU]\_MV+SR\NKOXA:O[EV<675Q<7YV]Q;=-9OOC^QS]]QDO_YGO<V/:E
MYN>KRW>XA^_/_OCRZOIZB[NY_/O?MA?X7DW?_O3^^M>S5]OOSOY[>XU?(''%
M9R^^.L?RN7RU_?GZ[+^V%Q?;UU]<O?[O;[_ZTV<_7[^__,_/7GS]XP\\UGSV
MXIOS=Y?;MV^+.7+CSSY[\6=\Q'W]#6>_*K]/J^O%2S;Q+W;+WZ_EE?ST;OO[
M3^?_WU:NWGWVXOOMJ]_P2&#@?'VYO?[[?W]W_N;\G=PB7U[[U\J;P5]#=*\N
MSE_M_#%[:-\\W-87^6\_?_WC-Y]_^?4+WBS?0;D<V)HOZO__3+["T[]ZCWNA
MN^`%+>L7&Z'>V^"\7UV?_0-/^:_7K_DTO[[\K_/KJ\LWV\MW+_[GU3G^]_OW
M;[&T7OQY>_5&?@N/<CIF.B=^[87>^:Z=%$8Y#7.>K9R1/]6_?*'*'\K)YK>@
MQ!0N_U._GOY(\\^P`M]=G_W>9CDWF_WOB_-+W-+\;_2-;[_;7O[]W6_E=/6K
M;ZY@EN[^)JY^_N6/9Z_/W[^5/]+S>9JVV_Z&VU>SHWD.++17_[F[-N5=?OUO
M?_OVQ[_^V_=?_]O/+WZX.+O<MF=3A?:+OW[UOUY\>7'UZC__<?YVVX4(B_7W
MW\Y??7/.,\O/;:Y^^3]8IM/*_^NOO[[=8BF]#.(92+#=;4ZD<%=V^Y)$)6SO
M#H/=Q*R-#EY'@WG'%<]&[F3H]<DZ"_-?X0O<V`]7;\\I`7\!%'QQ]?[RM0BH
M>N%?F.G+[Z[^4;^#:+]XB3>))U(>D2P#Z+G;LVM(]]4KB-O\ITBP%ZQERU_\
MI;YQ[/R79\?*:7CT]V=O\<"MM*?/VI(9PI&)R4-T</7?__5;GL2382*Q5VL(
MUFLO<OA".#&C9A=OEV*.>"@RS[[N!F]5&:LU#@Y6\UF\(.==BH9DU#@ZDA4'
M\Q87PB[YEGY#DY3+>'BY_H&-2>,A1VT=GJB1IVTAB-M+/+C_YDU-#_%/G_W'
MU?7%ZQ<KL+$Z3SJN;!,V<)T\[R78\NK^?^^I%US.?IHT18D,ON0$UMCOC1S*
M.^#EL[<N>\A[&@.R7J0CL0WD565K?8_;+G_`=O)LV8UY;\F*K/F,S/[KX\/'
M<B&S'!Z:#<;ZD.2J7[(MOM+)XBGFX*-5OOXT6?7(IVQ-H!?3X;;*3W]^^7?L
MD+/?9F=T'^BCU5CC>%-.E9]@RUK<*+GB58[6&U-^FZQP+K%QN19Z9!>]_/31
M8L<]\O/K-Y/@U8F9Z+&9=\A8(2ZE;!Q6G3P9/F,2N3L(I=5.XSE$W1X^UILF
MO2L>9U;9AU#VB7N1O2(AI#3`[P=C/+W23N'D92\J$D(_0%2X."Q>,FV'"A?9
M&6<5N\YJ\E=$)_-"W@7\P()06&YD]Q%)$$'0>*$NQ^!]@MAAWK]X29Z'`.G)
M=+.:Z)(J?T#.`O*JX"^`5@Z_;X^0$!)^0#E*$$:;HZ?'69ZDT,9:LIF3R1PK
M0.1-OQ"*0S9NYDK$\K;&K$D(Z7A2`L@XT8T=A+PM>"Q%QV?H(6$AVMP0U9"^
M`?+'3M2D^"VR_Y+$'@0K3>DDH;6(Y8*$D%D*!T9<+IX^=+W0?\%"1K'"#1GT
M@-:Y7`NY4AD=P*-,`"_`5A7X&P+"QO6&E*8N$`(UGE1]4`$B@&G27(9,FLDB
ME"0]UH`"\C@IDF"4/[B;@&"'Q`WN"4F=G`D*^U&3"0PR0<9(G+4L+MXW61@3
M()WTU"$XU\7:)B`(OL"TAI3=YR;5!$5;A@?PW`'<.FC92B9!@1BPJW:&:DY2
M):7:*L#.@IT""Y]_F$U9'20@560\91P`XF)R+%L&*0085(E4'X".T5J1%)*)
M1$TN7(@H4!JOI_P!>X5'@'8*)+@,V23^DKM%4LC3$OB>Y3%BP615EQ"1'L*M
M(-NXQX+WG`\1`('5@N>?(_:*L"XIV!V!O-8[*!0!^H1KDA(\"9:Q:+%-LN-\
M!4"2@H2H'9F`L9'@?8>&^'@&,2@@3X89ZG5(!07V1<6+6@-DP4YJ@%AXSGW_
MPE/!P\$<I)&\WW6A<[=/#&P8Q5<3PZJHL%]X9B3-DB[3A/8+>'(`1MC(I*PQ
M6*A-5""6#F^(`2KO?2R"?S=1^<O9Y>M=.>',3$C()HZKMMP^&2`*03=P,-DH
M+:O0*<9PBFAS93$,!N`)B8<8%>]=2,@O!V4#>F),6$!XPU4014BHC>$MXW%#
M0+&VE/<5[!V4*JQZQT>&]>*+,'`E*0:_`O<.`)K3HI228,EBB7I\XZ&K*MDT
M'&\19\UD8_$..QHV32/"0SX-8#Q4+NP`Q#=MCY`1[D$0=2Q7`)Z7&%;?32#F
M6%?8$K"JHBY/F(WL%:\+BA[Y%VRLJL^2C$`)IY1#0*#^`+;[V\-%0RO$BL(N
MQJVC8!]IF*`F0E.UD9P.H2HN+TG$1,T72S@9`"#^=TW?@E*GL"R!*U@?V.SR
MI%9A%\)/8%O4ADI1TTL"-M-(/2]`7S5!U-HE?:O("#EX-':48)V/,QG1`#.2
MI@:JSG,9H9Z)_3+B\EV\NXS\_!L6[*Z0R-2NS@61350^L+X<(YGMW@S53U)J
M0<DD\TAJ3R/9"/4_![X5:*`YW[N4D&8C$67)B`$E)SHSVTK(6&+P3`"_4#@,
M%IFI*C?T`.P:D'N%F\*SSG5I0'KPR*DCX"5`C0QMNX2,V\B`=.;?:5]T*[+.
M8'WAE>,N8>]96;]6%E\6-1B8F+!KU3^X14Q>DA.*C`Z*N@$T6-B1]>UCKW)0
M(8#GM*5B?<:DL\;]<>$[,HKB8:_O)5Q6@98'6<N@/ZNV[!.)?:"QXSDE;OJF
M[K=07$CLF0D!7%Q=9\+2C]0SJ6%;DG0NRXFP1F)!!``[UCY`RK9?`'KB<46Q
MGC4S+/H75.3P#+#*K6,VQ>I>`A3QFJ9?PL/'[N/:DPI\/.2$,-S(4C$X7Y)2
M%>\(+R(Y(HZ7^[^C7?+3;V=SET"?FLD)F<:A#W)5&I(%`:"[G$!P,YG`';9N
MJ'VY;:Q\ZMA=L*?3",3&\@`J%S8$/%(\5VA56.+:[:A<L+_QI*B^9Z"EKNH$
M=5CL/GBB7(_8EV.Y%Y*$`<L-+'+H'E@]IFA0)($#T&/90&L@XXG<B>,M>AB9
MAK<'',:B,JF9]=A,@-U.#-_`K)5CY(2,YUCNV#IP+FP0^-GV]J&=!-+O02ZY
M83=E/!-_-$P-7`@N/OEU.?'4JOC^("2X-!]GBQ:[1B:/.*D>M:T/`_L/U"WL
MJ=A2R/C5_R`8.1_?+D0W&[\L)T%8?V&^,R<$2E&,?65H\E'A:5ERPA&0RA=!
M.-0!5H0)7(@5:%W>3Y1<;P;8P9ZB2ZH^$6:R<$NA*JI(X=3DA")-,MO,S"O<
M3;J[G'QS=?5NWS:Y>C>3$K+I0CFA]9IT@#7I<Y,2*BKD"J-[@:]8M=T$-B6U
MTA@D^TOINCO?J\ZEQ53(T'\=DW:\F^E<I)N%"-,,I<E)X)'530)&2'0D966B
M*R0U::#B"(!R$"I<>WF2G,=+ID66;2()FM=52BRIK!,V#GJ9`(I6-!,/E`=F
MT)T$=1!/"AH\+\O?)B3DJ!<#`?9F($^9-?75X]?HIBM6*/:LMIE``X,:GJC`
MP`BP)J\I761XQL5@725:X-;G"<N`'PKJ"*'7FV(-FQ?4F`W9-F'T&4IY,LV2
MT;!M,CT9N/%D?$AK2E>DK4-S"J:\!>1,<@G)(V,Y7@'C;,Z7I42J+L@-F1ZQ
MH*&FBZ?$+@A)(&ES)'U>H)4(-;`Y-<0QA_O`F@1R0:\N0F+(0`Q1PD/2Y*[%
M.>ZF=$G49\?+U696W5RPEU/SA^QXN0`-:M'+A:7U\%XN&'_K7BY`SJ*7"QMQ
M6/1R0?2WD[^WN[D2R:\7W5R\^_(7>WXNQN2/\G-1:X0*GS0WL]P]AE#YF`T)
M-042#ZU!5P]U4="AV6<2.4.XXH&M!&+'"`"M?]CYS6*F=JBP;R:2;=-PCD6#
M(I(`XS-T`,43D*>\FR8XF"Q>$%L?2*2V)B6&1K2BBUQCX6>5VXJ%5@54B5"4
M(FXYJ^X9!4@IVK#0;,4H<BLJEW!VDOW:B[8`,>D_09]:(D4O1!/J3X[5^<_]
ME@N4.(!K"A\B)3=<7?/9=5]7+'`G]M[<U<5-;='5!=7'/;BK"R<[Y.KR3?7>
M<W7YM.CJ\M6ZW_5T1?+P+7FZB,ER_)ZCRP=9#+<9\<)(#4O*T5L*%;NY?D4S
MB@0<9A^31+`X2WEZYL[RL8M.G\3IL"(JD91UBBER2OQIMNT/M#&@(%(YI.=)
M;KEX,+&>$UFQ$]W",-K*7R3LHEAU-,]I>$"]4,N>+L$JK&+(<Z)YA>733&HF
M:N,W8.CB)'BNNND@T.*`_)!JO"Z'U[.F=EDA?K1,%<=NAP?MNH4#H0;*P"Z$
MFAKH$JFR@N,)*Y'.',6S?("L[/JZ^M2ZLXMV[K9X)2=?ER52M!>PZ^O2S5O_
MD+XNQ@37?5W8==*BKRM8M>3K(O=ILT)VG5W&J"5G%U5U7S:;76\7A$5>X^V"
M0A"'^L8MPD5HDF'V\EE88&#"BT%?=)A,HD7RW@("H.MC/1YP=TFRO0%HT(:V
M?=D+S3=PC/9[IM_>-W<75&@3$Y$N0#U*9;\J4HOGE/C2:=S%H);W%-*?TR&!
MG\`#XM9;X/TEKP5:,'8.RPH*X%2N\`6I9*6`PX/$B_-Z+7CBJ'CQNJ$$6NIJ
MKNN1>!9T'"1#5QMVOQ9/5C")8')&G$Q\).8#Q&3/W37-'?!W!3L%H^;N+CUY
MV'?<7:DOXH=S=^'-IG5WE]7%Q7'#W>6M7W9WU8CTGK=+E1C0OK>+@0!7#9I=
M9Y=MBO9A^X32@$V:0>5(9%&3/D&EFO%C[)@.9ZQ>8=JRQ"$:Y5ZJ?=2!_00K
M%>L;H`:='GM?Z/L);I@A;?K`&;E6;3^A=-/GQD6=81W5I9C%C(!E3V7;\;PK
MD1,&]N@3ARF"=8/#LN[60B*7,3T`@%9=?J'XB\DO'Z$8P]"&RA;5JJ!PBX*V
MP*Q"K+Y0DP3"!@L.B(:WQR@CU>'^TYJY;5`DH.Q!?*K'^6Z"LN?OFN8..+Q:
M7&[?WY6=7_9WI9`>W-\%_>N`OZL$HF[ZNYK_=\_?!9RJ(<8]AQ=VHA6'ETUE
MS]KW=Y6(UJVBHLGTS%02F.RT.$-,[5GB/NGG]%G6G7<M^*BSI;V*D].'@PM<
M%Q4H[D`4EKQ9KN_@FZA0+[7DS99]UE0$I(:%@R%#BCX*G<NN*,X;J&@$IZ1\
M<9^L;"GT'PB.X)GIHJU/N$_WI/(L#$S5!2)J"!8,M@C1D;@%I;4HXUQ4<%-!
M>[\G*IF$TW3+W!`5+@GL\OH#1&77Y=6GUGU>O/NZZG9=7C%T=7/'Y654<[0_
MH,O+M>CMDLO+18'1FRZO4);Q39>7=4U0CO)YX=V(KNUE.]UU>A4'P.V2PGI/
MR3MB#-SC8KJ1RF@H[C%3P)6K7^#M1]P?=*EB8A>%:D7W`F*QH!(*3<1U>=M5
MJ0BTX.X*)"&G=E&E^)@R;'8ZO0#:,9DPL^?I>*.]0UW&^A6O%TG0%7/>@*%0
M@&'YY6:\,C0/I8[>](3+LM6!2KT%F(/5!!G4%CO+NO(U"8IAB6-R>X)"'Z%2
M\_!F%13/FPW*S_:4__G7;__M9TEIU7NA$<Z973]P3^NZ_,^+K22CXE6>79^]
M^<OY3^^N?L>UJ==UYKNK,O/2^M>MZO$OYY=_AQ#*\/GEJ]^86-Q/R*>;F>E2
M=R0=:N(<;2P:AGA<6+W8SH-1#;>@%.&&<]N18GUFY0R2C3W[?1IW$%(;@Q@C
MS"#:OM1!_&^[_S6+TF[H`<)UP)2"N&#'\/R+^FQNW`<?DJ2C,+3'`E4("/1=
MY=LNQ9_6S'?2=.;XMMKX+G%W,`,R&=YC1=_92?JMR"F"I#5RD\`FA6LKT?](
MG2=/_RFNKA:%UG1%\JST9T,#XWQ@;N[9-=[FWR^V/VY_W5YO+U]MN<"@?"BB
M`,">QKN?*>L+ZT6\GWNKI7IYVL37%[]<_6-IP=Q<+T'=NEYP0BK!M'N9$J.!
MP28614D,<AB0#GH"(-O2S=`72V!-<<LDC`TQ]YXP?YQ;923+/=V(4,)@XN"!
MZ;BP5&JF*:&!E0A:ME`FM#*'X-!2D2<$&',T)YE-1"4<VE9JF@AAC?7@.C+D
M"GQNZAG,?TTK)HM=X*L?<WFUE+-$IKS38ZEI?S(WB&=)>PL&OV5,U;<!)H&@
M3S\QS";HUEPQ:67%L"J`R1G4<O$G=,R$U253$[)W%DRUXGJFS_GO2XOEI;^Y
M7+0YC"]RMK(M06G+5K*^&=DO+KNTL12XFO<M"2W;FI%%3334K&\J[_[&<NF_
MK6%EVL``!'."(\7Q(*[@L4?H:YFNXL#H*2.'ZXM%GDXY#V,MF;DDD8J':M<:
MZ7R`F>+$]-.I(0Z=/]Z+^<@<GI:YOK16RDD(J=`0E,13<J!/FDBQMU*881;;
M/BSN/XF6:L.@E&#1VD+1=&T"L!6L,A=A?68WE>0L8$M=&#N+I>Y/[9__>KE=
MW(ORC<6B;]^*ZJ..,/V@ZQ<G`M^H;$7V!55H%H\!W<6G4IV4Q7#(6K1C29J)
M+?]R\2DS%\-3VX+N*$F(N:#%`7S!>@0X,/(`P.<&H@\NF;+E02P]8ZZ2&,@L
M5S$_7<F9BG3:)BP;NH==T>LTSQ)IKBA)C2P>Z9454\X1L5O@@AR#.W0_6G'M
M+&!+3"T20\,^\*\B;0XC2VP-6JB!>B9>T0V2Z>JS=T*6S^?;T$^_7;V_>+V]
M7@07`9(]<%''@$O>,%:;-81%BZKJ=#4:F0`07"LJ,:KY;+6CD0I)TX$>C>H,
M^QC0PMT.B@ESH$().&//#-5@A)X!E0%6)LT;VC3=WG984U`QF5,>&"(ZL$K*
M&?@+@<%IQ_Q^*\KM'JK0.65BJR=A_CJW0T5WOG:BR!Q`%0T+4],B8$,60^$X
MA"I=/]E9*L7EWO[U']?G;]\M+91X<Q,RM^LL;2MF8(09ZP$&`$-+.??`"("%
M*E?)[*;"V107[E>VQ;L8MU^$END,BTKK`6S!&3)+7SQ@"^L&`F</K1D^)W$S
ML'T-C4S`$;.70X?"2.V=Z9]0M[+/38U7_(?7`3<(B"S)SRNKIIR#,4`QB``?
M4.ZC%U_436S)W9V>V0+&,<N9"3(`)4F]SBL+1TLC'R9/T"<<L=F;U74S=Z+U
M93/S%TS)`&O&D;T),.[PPIG.><,Z8JY=6Q\[YA%?R;)Y%!=4F/D96/3%#+.,
MGV'?FE#!9FW=2'(`Q8UVB%,0V%7KJ#^G:AYA\V,D#8IX2-,Z%_O(<5>@3N9K
MUAKM(T-M%\?"=H+-'Y;MH^DD=!1"@B)C#E#X59#X1'RQNVSH^?85D0%]S$>&
M8I69G$7+<%W;!2XRURY*]18KO:Q;W9.F_)#]13,SD61FU48*-P#GB%5STT:"
MGJ&[+30WDJ#OA9[&-3>2$C>UY27#G_<;ST(#3[7/>&9U*#&2]H6S94PR,Q7F
M)-"9%6F2-W3+>IEL)&RDAG#CH&F42A'WHIA(">?.,;`&K_L+Q$1*#/+HC#73
MLE%7%DPYB]1]./H2(3(XB1,\V[\;1CRF<`=6)/`#QI&E#U:>U=H>12'"LD[$
MO<CTQ[2N^.[K,?-`UQ0@7K:1]$TUQA]>+LL6DK'5S0E;F)GR0&W-!!1J-'[9
M1++^YL94?GQ-C5G38NZ@Q$S/IAE(47-1)@8P0\M[94B?X4?<E>>B:+X"L8]8
M[8F-R>(L*_;1_"0!.G4$-F++L0S/:;^P3B+!P555!B^;IX:>QX3M*,;9^C)A
M521N@WE54LJ4#N](^P;2?)OJ_UXSD5[JFUM2/@)<EJPDZ';%9VE+I&%F)F&7
ML(MF4NJ9FBL/VS+(@:?A)<6"51OIX)8$9+:T:)@`HJ+!>7E\7%TXDYFDH;K3
MRQ^PT$L*FA/\!,`PA840!PDP,RO)1%:C<`OLN5>+ZZ;NKDP68!9E9NI#`AA+
MN"#MHZ6OP42>A`^5RC4L;&S?DA>UNB<9QL#HL8E2TQB*J7><G33M4;,5M&XI
M%:MH9]4<Y839M9.PN&ULJX*5,P"=`C&Q)5[L&4I3Y?VC`\QD)L'@4<R]8#%2
MV6Z*E82U@5NS*K$9X=Q*HAHLRD8R*YZZ?H:PH=N5406&;Z"1VR5HD8+P"BTP
MH6%<8I4"N+$#20+Z&K2D393D%=93:"J2ZA:MY::5-,M,ZO]<M9/,33LI'H$M
MRX:2CZJK@W,[*3%+?M%.8M[M,K:T,ZP&!-;1!0@AN;.P2H($.P^BR\Q0XM-V
MS+#4#"U5]X#828F9'Q9:M^Y9A&(GT?L,N'-,;SJP;LHY_(8!<VA#V'<BP\FR
MP^VOG,@\[FT-$C.F">,^,SM(T_JYQ6TG6$?-A>F'3)SNV]*?O_[K]R\^_^7J
M^MW4U::V]IC,ZJ_.WOR.2__RZI*M9MCO<NLF8UL:T%S49DW_>OG^%4RHVN?F
MLQ??OZ^ASWD3$;/7$4;WUIJ__X;+GH<8Y_8D1-?UBM'H35,$)"["+!@ONW<+
M&B06.OI>,`K=0MV,,O;?7ULWQ.9,F]>E2-^@U#H6BSP3W2)+8;#3A"P6E!=_
M">MP(F$1ZURJ.`E//_U^O?L0%\\8[OF]?+]]??Z`KP4PSXHT*/(I2I9Y[IZ$
M0/]EJ^.%6.?V6A@@[J^%N7K/YK44;\+AU\(N29#3MUUD[O6EB`EMZ0R@]L82
M7\N80]>E&=%V":^,Y4_&=&^#9UR@9CVP;CXMOY-JH2^_$X*X9OTZM2J6FH?J
M\+2L<H&.H%C!PY))>?;R3KQEHV7\"5XGL#1]['=2Q.7^7PD+.+/OKP2:2S7$
M_(:=2E5+1$FEZ)MYYS!+V9;'LCHMA]*[Q/[3O!(\0]SF^=5UE1+^S?V_%J`1
MDT@`(R5!B(&3JJE8V,1=5)0.H1G.`;HG>[J4!*%2./C/(RK]O11)>;#78K6H
MB?):H.;[II=;V?G;:X'RW%Z+IP45ZFN!\;V0SOU$7\LQF_T/UU=_G+]Y!#6,
MV5%VTL)4:;UB7[!229JS%36,W>;+FXE2PSNI82G;9[/?W^7-/+@B!OU>=TW,
M-I.+'9[RU$^%^:HU[!TW+GDS*6*E/\G3?S$S0W?]S<A!#VJYS"R\7=.%V[EO
M>E>W7=A>)/22[!W;1;,-W\*[F<ZP_G*2#28:Z<1A8)K2"<.7PP84V3*BFT.`
M>2@-D>3EP-)DNFP`G%G/0H2/^W(>1FJF)[=COQB69/AJX'?SA:59+M3*QEWS
M!2\UAP6K\LF^F=LT`#GHX2R8*0JX9\+4TI"2+[5CP^36+V;7AC&F5FXOO)A;
M5`!VTXJLJZ%7B2&'\F*8B:R9\6'9=BLS(4*^6'5;?\P7<\]FS/38]NV8:,KC
MWS-CZ%Y?,&/8-C3=-&.>]UMY4$MF%IS?,V5\UXWW;!G(B%^V991>R,/_)WDY
M#V#.[+R;N3W#$NG>I6S'H#&ZMB78-VA,Z4OP7-[-41K``]LT,P5MQZB1AJ(E
M"_#ES*J1_F]9I06K1COZ;9Z1&G"GU_/P*MK<LK&Z--.5)E!Y*I['*V@1[!W#
MANF'=L'#_,F^F^___:<OO_OZQ>>OWIW_ES3I_U=IAP\)G$V=7V[?G;^:F`B^
M.?_E>CMK!>^8JZ.GIXT-5QJ\_["]_O?+\W>?7V_/_O29E:]FE4&_O'Y/QH`?
MR'3PZOPMJ7S>OR5AP-OM-4][T_3]_OSU#PP?[GJ16IN0Z_._GU\N?O7#EY]7
MW@-&6$V<`ETE['AQL;U@[_GSR\_???/F[`_IP;^;F9093@=TG]TX4"T=R4;V
M?_KLY]^NM]L?2L"SK+SO^2C?G7]^L?WCK'3;?_/[Q?8=GNG?OC_[XYNS0J&0
M-F[W?4$0_N/\-9^VWKV,[Z]>D^WAI__W_1D7]/RK'['Z^E7NW^?>W^U^N?>7
MWYR]???S/\[?O?H-,OC[U761&.GQ__.T2/"$F<AN=R:_X'&$>DY_M3V;'YW5
MS6DYGEDR=K[^>#W,32(QQ/;R]=5E6WHLFF4;^>F_FE;T+58=]]?Y.@T;J)"E
MU,FR1#Z&*J<ECMG/QHYJK%AFHCIKX4)M.&K:$MO-H64N)+M=M:XT+NKF/`S&
MLIPNL4;1FJ1;64YT27(#,`O(<+DVC>L+?\</PMK,R<^B0\\!)@WAS-%2^J>^
MB!LVN\[<?9FE6-MPF4EV=J\>MPH`::%SZ4G94RP#<^E:]^@8>T(@J_-[[!SW
M,LL>N0\TP0[(=BK9'`4BKPN(?'&]_:_S-?!HC1]V`*)FMG1H8),\O*<'!H1_
M7`TX>$`XV-_G3).LFW#`C#[I3<KR?G;1L[6QZ@TX6/Y9.\%!22QBEVPVSV'*
M$GM_ENX@3C9\E^AYD[HQ]FKJO@5I3563(@%)OJ'7#A#4!#>`G=8^]G8EI2-=
MZ8+'(K76K20["2I9Z2')(H=:9Y2-3:5?VOV)*MDB8)2G:3L]7F0/[O='B:QF
MM:--0V3_:406MBD$2Y%H&FIP;MG:'RJR4-T=ZY9+FJ%T0*K1)9K,NDHLE?K:
MY``BJUA9UD369G-`9)FVY84N@*W!6>]6B3RD"\FLG;:O?:VDA;&?]=-6=M::
M]5XDUI*^@IUH/D!BOS_[^^6)$NL9NM3]K8SM]@G+;MA`2YL_IU+YNBR[;+X$
M06#":F*926I-*SY4=J6=$]O/%G(NNH8;&PXTYBZ\$NYJPIO9RZ0)+UU4A_9;
MIG"R!6;KAE^H.6SICNZE;9B(+R&IJ<9.>O<W\6U-)CY<>AOMVES0)/MZ3ZQ9
MC(F'&M1=Q/J+\U?;W]]^<7WVZK?S\X,*](J-?4.Z63JD9Y+XL-+='LY_X%]#
MPA]F=Z97:6Y?JW7[6MC/G'!&<6"B\JD*-9M#].W9JMK4+I-"0$VUTK:W@85Z
M[%6O`7!V>7-NMB\;#&CCF^W+9BM-CFE.=]O7MV*XR([%W7(7V[XH*VTE[B9*
M+/0>P>^VCE`[O4=4:DWJ;O0>:<0S[1S-P0D4`OXPW;+]EW8O9C^OXG/I[L%B
M[!!))$<R*^M[I]S=+TK.0&G7M9NC5!ST:UT&TCV"7867?:B3Q"A8'7>&N(,&
MQ[$0I[(F4<\C*3`#XAX:X@Q`@/[VZ8VZ0Q"GE04D.!,RTP%/-D!81]T-$!;`
MA]9$T+!][$0R6AMT&?H8P@1Q^/#1(&ZI4LMI;5M&RVY'"U>)S?8+M51<P3>[
M45J:SO8G:-?QK9ES*R"V!GO[9<FZ]6YBD4Q4;+?HH%GJ0I2@3PF9+&ERU63:
M!SCNG`J*Z_$`]\WVS=7U^=OO_K(";JVAYV$'*/8@W.]0WYX-MF'O3FR$>:3Z
MYAPYUM@AT:I9+=D'&VAQ`VU'=0LM5A:I%VE#DM+0&FFQB+Z`$DLS62;=O"O>
MJD5TZVTNG*%8U[:TMO(]L46EQV_W)H!&-YT+TDRR7<LF2HX%>KO0LZN^+?9W
MBK6;U7Y_I\A^PMN%PF6\EM;']*8&QTX(I!9I6X\^K,&5*]H#,Y*'")CMS9,1
M8%M:CR<<8VPBZ1@PT9FJP>WG7EAVR[A7#>X`R$E?<AO=G4'NISN!W.P*9I$>
MQR:PT_+U`^B>.M!AX9N=QW\P\*/8XQQ@1Z&(I3/K$M#EC26"L)$OU`'FY:B;
M<>#>IBV2.;OA1+:Y-=93Y%9N.`$P3"UJHT@1W7Q%+H3N^1Y@]U3!;M$W)ZW>
M2`'3U:HC($],UK.+N[KD^D5TM#,D@+%IDHP!=D\;[!*Y:^:/RA\`.]8/>#88
M5F2=9&M%M9+T<JM6UWQ(CDT'V(NQNK24[8SCCOSKE;,LI-B+&^G,`M89=N9V
MKI)3K!JM[(K.R'BC-$^-]D5ZX9,\NEFMNK=F=5I/5BOI?CZ>8XX=!I5A%^7V
MGW]FCKE5I,O8@]EEOD'\\4AW=7WV^E[@CEWIPWP5/W!ZP,"[AU?NA)AV>D[Z
MH!7KA5X/ZE=DV_QH/]A#-R$%`(TL-A4IDFJPEH(*#2D,24:VM<8>FF7L0-':
M%J[BG=N08K#W^52NMAJA)!O2\+4</-68T5@'G-0L!Z]E#GV<0`2I2=3,A_K4
M\6X_O3DP6U2I'FDY*C/Q2T#:JZM?;M/C/C\FYF#8HVM:_R-IXNFB6=Z05V3V
MX*-?U]X"4QR\)7&A5/&X5I?[X?$&4G;[%E)M7+Q"B>UU=]9;7:U((X;U%&_0
MK1'O'I15A&&+UH8PJI:JEM:\VG2],+ML&U`Z[SK`X/ML3\Q//%934;19:4^W
M_XZJ6/AJ>_'NZOSUATNRM`[,DR2;H9L\;6EFO9O..\]J73?))(%GPK^E/\FR
M=?)ITORR.'E4\[##T#<UBJ<RNYBVZ&%6C2E2FJ1W<?9Q.>.XJCW:&M=94^R,
MOSV&F3A'TVMOL0=W,T_7KK"'E)+2)U$*>36]LKY!1FF4:+LIZ7-CG&.C1-5/
M$M;<38[D28J\4DTJ#D0/5Y22I'1<T3U4U3WVM155>0SWO4V!F=>/Y&TBCZ[U
MK1CK*!OLJZOKMU?;W\_?75^]^NT"2ND]V&'L:LLN@0/@GC+`99+[Q-ES"OJ0
M9]TIJP/Y(;+6%J_?G&I\T9F2@^]FBVY]R3WKG/+D;%*U91-;F=B9L\FTM*AU
M9Y/R3`!HWB;ON]I"Q7]R-A6>%FD*%=TL1\(UDH6/87PQV94I(=-JOL6MOF1\
M^9*G>F/>A<)"<J.'CBUI$FJYE/4>+:^<#78>VQ'@J)R(K_]XM[U\>W7]Y=GU
M[^<_5K_2P?S6#ZHNW<,[UK<[-:'4`P<51VGI0^>%D81G'E-,ZYH=U$#%+C%L
MX2QJ2].K%DI+O7`]`I8LVR1DO5!:6GEP0DH3\-6^I>Q48\B(52&#^4D=,FBH
M36XGEQ=UNUI6FMA9O)65>E/M0*`AT&"J*DTMT!<WF$B]K%2K7&%UK:S4[)25
M*E>51_[.K*K4JAI@O%E6ZLOEWQN6:!+:&M?]B$<I1HM0<O^%ZGM0XE/`,QA0
M\FR@!)A@9FE8Z2"42"<%VADN.*$-7H&2N,F)16O:D8D)?]):@SZ:`_N1H,3M
M0$DPO37:+I04]O$%*&DQ@'MT"`<V^YA>:;H+EGR%MP/Y>?_FX1!DM+EX9@!"
MQHJ9;IG,.H!$MNMGGDV&+A^ET<6I$?^'U46`!]IU_"!'4JHXD6<=7F%RV5+?
M%S9"/E?P(S+@?!`_W$;/\2,&V]Q5EGPQM3L'K#B75C21^VYP0=H%P%CH`;.C
MXDG?0);V%)&#`'([1AB->YSLQH?%B'^[)WSXV_E9QT6U!XOS[_3>=P-7%G$%
MBHF9/^!U7`D;E[T6UC/V+8-@A%5<L2*?$3N[Y5](0'@!5RP6#-MB=%RI;FK'
M%3=Y16)L_='H;G=YTDQL7BY_J;BBDYTZYR2K3/L5:].,*\)51,`=)CJ-&K#$
M5OO2UM7N>I/>/(S,563!L^Q]=DG"-/,<^=;Y1Y/(MWN.M*NZ73N!OG$"A5OL
MT&5"3PP@-]YT`C<Q*PA15L<N;](]8Y>/EMF,DS9[1^SZ]XO+`^[E^]!]LI5.
M"X^$:T/W>6B,\L;.VPP<ROZ!K1"L83()^7<<$ZS7=1_2I[';GF<W<A?"LO'$
M(#5C*MDEH:$C"6"#$4"$FN)@.O0V`)H$-!VE2N.O%92"+!M8>;JWN"^,786J
M@^4[%:54-!6_F/^I9S"E;#RD_S`M$T#9_=LZQWX#2=2HF3.FHX@B=VI#$:-/
M[6-P`T42BXVFRO*C_+H%1;KY=$LY+[NQ+@'):IE(_6+6S0!&<)R9[0-(GC:0
M)+(#'`<D;@.1A]U@J'L8`U19,Z(2I%0(6\ALG;SVJKI^YT#269.UU1"T6L.A
M:IM]:=2%U<;0BL/FS:961=3M!@:1[34<='^L!+.NWKU@T]^06Z]L?&Z]?0&A
MB??>.']<H_`UFQ@BV2E+TU]H&&X)2>K5.W834[9=O8ZJ&5)`HXE3.I;^AT5;
M([\<GIZ02E/ENF>7;J""B9^^NR[2403+]-?WEZ]O\><>U5L4UZ$?NH'@1S*C
MRE.8?V'F7PR\6<(;2+&?I2V;@XT%G+A)@F)G,PMUY(.+;_=ZDUKO4M_\L>E.
M.HJVDP5!3:C:0-I`H^CU_SV>O**[0*8E7%QT%^-;T9LU$T<B,,9T$IAH;.XD
M,+X3M*^86'D#3.T&$%.M>@\FB<AW"\A/J=&X*S/37;)?M+'*#4"'"R0[;S>0
M@ZVN<4._S^1\:L^-7\2)Q<:ZX'=OP.S^O+'2"++\/)O#5L>9L>S\W7[>)]?S
MG@BLG23'JWON_\8LJWF)ACJJ`'</,W]Z__OV^M?S5[<[H4ZRY$R&LFJGKM+#
MDGO2@&@W@8(V/?IX`!!A=245$O6A"$DQ)A^PY&X'Q)ILR$3)[FT*+=F0[?BG
M?$82KU6TRIN<DIHEX6AW``SC1H6)J4P2#[>E_ZNQ=DY5%GO_5T,:XB;L)AYN
MU0QSC>REW1LTI]SR=EXF$KH?RI.)8X:%]^T-BDHJ6_M+O0.:_`5K^/UM;=_O
MPXS++`^V`SN>,G88MGS3L]:"*1["#J8KYT3AS0$+WZ]530"2/*OG#22'51G!
MNU7CS6Q81)N:^<-:^[:78]UW^\?XY.L\E)#4;3>80FM58+#=`'?B\>X4NLU$
M"QMO?/3==K/-!0PT@UIGFNUFC?.?MNUV?&\0Q0ZACJ6D];]P#*K\&8OW^NK5
MY?;-^?NWE</E0!HS<>7V5B$PZ:&]3DK\:/?VY('$SEXGW^@!QHBXP;Z9(`5L
M70MEI)91?*@2,O5QMU:GWBFD<<WI#4L_>Z>0T$PRRB)>;NJM0DK!Q5+3-W(_
M:4GB)45-(;,UA1.#.<B0\XG)3KDIUQC;N.U(8MU>J<2C=PIA\PX7>Q6WOJ6>
M]$EV"GDPZ"O\2*<C7Y0FQP/OGCK>.<U@SH1W^B#>!<:'K&<M&<,^]X-W+KD4
M6B-M*'&Z)0BZX*8N^#"PXA3F-V'JC>3#6B/?9P)X+F4_%3G<6JOVR0/>C69O
MDNT0CTJ3_//%^W=;P-C9'^=O3B,;8'$QN[&W_\*3=,W7NUIPRM>',&!OL?.E
M@>Y^G)K'7`!H54$KFHPPV?):]<:Q=;D)``9YKG6Y`4!JJDV86$S7ZG)5L:IJ
MK9G-NG:^M-E-78B7J`D\KH/1I@JIQG;*,8#=I$)&5_W*K#HA`MH@E?F0"WW#
M[5XO/4CI,`5'+MW7%`HV!L[:ZMZT,TQ!1+(/IG[IR85%AWMG5<`5&_9<KMJO
M::5PK(>>+CU50Y>&*'>-=NVV]@2]QQJSN,MA=">4VA+"#X/4OO>J"O0MV!4R
MGL_D^W[@3@'#?_70>(05/_=?':HFRQN\?M9(0&*Q+DUH#75.Z,2+W3?W/@%,
M6*A"#>7`3$*=?<\C9(]4TX2:7Q_&(^A#N>&1!6ZT<GU8L78R:9WO0DV9[D)=
M&FOJN?.JPQ$SR;F+%Y874Y4X<<VG."%I4RIAX!O)IJIPU(SE>_1YZ]U"LJ-R
MEQI>G%^>JM5H*,;)/[0_>_0`>D`TP%[J\[S1N@O--;R8=\VH%04E*J!"S58^
M`0T"+M4EYFB+3#'Z7Z6278%2[G#@2ODWF9;8+K?+E%WI`G3/:'!_I&>.-D]R
M=V)'^O/UV:OS=3_*D2WU&5@(.P(QQ/:IBBV3`N=%=3G%=;'%/J18DQD@W-A@
MR1^V8E3DC89,Z>!8X\4PKM]+19Z:_5@OKF@16V-,2[:!8.K6[$<"["TNG*/.
MIK?33RO\HE-V(JE"6HA(JUJ'1>,DNBD],:9>S@`5A90!-<052@^_!V<`^K"N
M$-]>G)^].FWK-:0P>&B^T>$3?81N\=[;N3(>UI5Q2>;7[)@7L8VPK\R)E#_<
M?F-BAEU5:2'0-?4NX=^]:9<RIE=38KLFT7G=?F?.C)7MUPDB5.>`4;UQ%PS*
MF<,U5.\`U!'IA=<L[)YEO,;Y\U):?K);8+D%G*-E#\HCFK1R-74R56)W%"A2
M(:_X0E<?XO-@_5D!M`]*ROOV\M?KL[>_GU^>O5N%M2-Z$IH`[/:S1B<#WIX\
MO#DUKQ;/!T/<GKG!"CH*%D&L)*>G6A>P'4RS+JQIU@5P!=K31&E6Q#20]*>W
M)"0+>C>&;O0DM!O/)JB]Q:A6/4V&?42G'+X86DP]V*BF=F#![>'.H]&9&5@A
M#B`^ZZ6V'N1Y+L!F0O&LMIL^JM#].YSQ[5NZ2=B6\/P$9&.;33UE>XQNJT\>
MV98@:-T`BT&R/Y.U)).P:S0_QR,;]+;8E!Y(NC,5&RQP3G=DL[:W#>4*:7H;
M+"NU7+Y5H"U`9XL].]FU[)^P,>Q_W\M,C6_>%!WS#JU&_FC01L>LGB(HV=T5
MVEJ,>G\>&U-YE'8#O=5#)P9^X3JQ515H8W4N'SCYC<@I)[3BGZS*]M=?WKV_
M/H/,LQ?0]>6)CF#-4IHIQCER$Y\\O,'X<CM/?QW>XL;X3!]0`"XP`;_YD#\8
MWBR;24?7\"VDV!C&8$&&R;\46M#:25!KHFO,>=F_U!-HE#3::7E`,77[UC#9
MJ-NESG=6GTP=K]JE+&.[Q2[U@#*@A[8E>!U,ZOVPI2-'NP6M='>1055UTRWH
M^[-+\P;O1+&NPRC-YO:Q:&D):A&=9BSY#2RZU;KB,+F%+=M.:T?"N1(C?/@N
MJ]`8A9[LJ![X/VSQNY?;TZ!+>>RC9NJ^/R@MGC9NW4$MRQM:9TE+QIO/(:N3
M*2WP8F#J3!S:/:IDLIF"6;KUR)&BC]!]49#"@^XTMC&TAN[VDK#BU*28E2"7
MH);5MG8IPN]3UKL[+;M[KN$DY@(9[='R>B6E$-^?_9^KZQ.L*8;AYVZ%(;+_
M)"(KK/<P`MB@"XN<58:G65)VDY+$@(O(INB:ID$G1T_JH,BUM#9Z$)HEXI-?
M9Z'!CD[FBZG9::N2]!LH$'%J&.]R^W$(L)OQ5M0TW7ML=N./YW/'EU?<78^H
MBCRB])$]W.>.P">9`#N[L\4&?WP60\87&]X$;V9MI..!,)?;)!U<A&Q`=F)*
M-<]J0<9A#M@0J*(FJSRK!!<ZF/>:229AS\H.*XV+W;`KQ51WF$IU-U1F8(N;
M!93SLB^X)/X[>H-53?N'X5(<%Y)YS[+DJ>%--1S8KQ2*+C/<#5W1IG8,OM%]
MHEZ]'&YUK_@,N55VDB5B1KFL>F$!:;K8QJ,439J<%U-AR^43[:#JM^L/V;0D
MX1!5[G4+JC*$%7>23[JWZ\F5#>P1Z+(B0]_LQEK_\T=A&:",SHZ?M]?;=2@[
MMJV?DF+4Q\*RX>UXA#`5!7W^I-;AR6^HP0<V]`LLQ<PM1+W0CXM,ZB3:<L`2
M$WJZW,WFHU9:N51Z*S;AV_;29S53%)I<$E;8OVOJZQ?6ZC!+PP:J(FP+V/J#
M&MM3YEGP,S7?<7KJFYR][OT:(&=[0:)'YO7$I?B))*\5L#]97L\C@U;8>"3%
MM]WV45CW]NKLH(5UG%]DD&8]!V@S[/.W\Z!2T3.6XU0>I@A[^VJMV15\-5'P
M6$>NAQIBHM&U^DB[V+I.!6O\5'WD6OM!-FSVM@>JL-,OUUN.!*-//@Y_J+2<
MR=W8CQHB'!6Q^G'[ZMW[M]]LWURM-VT^*A4:^R:L_9%F](Q`S@$U=L)5A[(H
M%1DI)/N%.E\)8B^!'-.!(G,BZ24FIT2N6+0'<FYCI1560PA;P2Q1K>L^)"B-
MM?22S4ZA=/5LZ'DE_$(VM&&9(E5`&G30!DT#&IB_8<J%AI:I6Q2=-4BAVZZI
M=E[_>$7E0$TUZXV:;R$&7"XJ[Q2H^UBG2T.@F]7CE>H4MKS%TV"EN2*7D)<>
MAT"S>_.K699T0&UL.^U1R44_8;D!RE9=:\>5=93.A+,MY,DZUNI>,:K+[UB_
M!0UK]JK\@4(0YBQ")P+T9$*#+KT^3]'OR%Q#9:<%ZH$ZU>1CQI.:,BQ5"2"+
M&XY]'UH"N5'+U>4SKYV*O4TU?J<K62HP0-WZ5(?.RES87GN?ZOV>JVH'].C@
M8NO4JC_B_WK5J99$HJ8_JM*4'_I4LM9T_5$7;#5K)>;,)[!*]]^OP8VBN,Y^
M/J=44361B,1-#99T(3AZ%+U,XYK8\:?!V%'FYD_;-^=OMF]^N3Z[O'I[(I@]
M,G'IT,P>WK,&F\_N%*H=TLQ8<`8\PQJT"H*A3PSN05,P"19.:WZ!#[I:@>0T
M[)I9BJGW`1)VQ*E.S2W[U7J=&M2-V-WR6`;=/Q<C[KO#DXV]3LV2PJ.K9BU\
M^/%4,RB43G?B)?U!JMDGU._G>+1C/T4FA+=[/RJ'@6CW#DO\_'2P>V1JU0%V
M#U^4Z_,.UN6#1;DT%(,D-T8+L$AKQ7Q^`PCQV=&)%A5[<,3=,,($=B1?;V"G
M4F6/3YOD)<6I@IVM(4B`G8$1:AO8P5Y:]K4-L/M4P>X&&2S3P*&KSHS!(R#M
MZF(]A_+8_`[+)10?+28Z4K(>UI^F-,RWV9,_D*YA268DA!LLAH<TK+:XSNS;
MY0$5%,/,Z(+>]:?M@$W(Y&ENZ1K-Z^XVV4W9&MH%'9O/*P(!.M:XL$S'>,]]
M&A\AW\$FG],LB'.<4?9>BG%70X#'YSK@.9EY@YBAI#QMV=;0$OP\>24?Y`+*
M1FJ+>O>WD[JPEEP'Z@@]*1(7T]J_1S5+$J!R7D2//4GRE"/@3;N&E50'MW&`
MF8FD/4TY$\:[&4]/(]BART7YEND`Q$G![\;A'C/5(6P@Z6'JNJPD5WPE*/B,
M4AUD41+GCH$W2>,Z,8E<1?+/S=@\1X/I)PYMD'Q85#L/:MW^@@!XV!%X0PFF
M=]`VY).=32I(,E6QOVRSO\25G"9?N$J^AN;9CJMW&X#0+_.;%;SQV(I5QQMM
M8_,C9[K!>TEN2["`$>+,K")7Y[V,J84\!^M#R+VG4^C-$G9+BFN\%//.SVIR
M\0?WE^:@61_,W`I8>[@.V'>AX1E0E(FHY-O.T986.,*/!-S64`E)E,D^W3ZV
M@`/L+_)A8D.`>@A-S]QO[._#FK;^?/Z+M,;__!*W?GY`3SO._"*CD\GS/D+#
M_GJZ0$:)(=G+[+]#.AJ[2P-LE(:@8`===20=I:/UG`/GDV\Y!X"5FA;*)BVS
MG(-8*G#IG;$L*YW";H?H81EV@PYH6[YY=*D5P'@W2S>'$E5^'?`',\36='GL
MV_K4H-B^$)L(E4P=5W?:9!<0>H3PGL08YJ@+QJE1R^`=?-*"S>ZE>?[XTP'!
MA@QB3XMLN:%@@&&372-^OH-@,\%2T=QI7MS<6KO930YJDFRZ247VP@8[;9H5
MPC1VKY5"&"U65I5LQJ^WI9Z.]3Q3(4F18$HVL\];'4RPI=+</BWNL"6_#?0T
MP+*-1Z4V_GQ]_FK[^]LOKL]>_79^SH*[N_EM;A;(LGG?)).CW=`3!PXJVWZG
MX>L![AP<;/E_)L-<\)YY."L:@841Y!EAH?CDQ/^WF.$8<6NZ]VQ7SM;8"\`D
M,,31;8/J7F!$2,>I2C;F7E"SZ+-A_P[/'.5*#@V+0[4<1\4<Q^ZTB:E;)1%J
M1F>'+K4UJ[&EA_796!@?^-$PK>5;`DM+/AM?:O]OS+L2E>,=)UQRPA,0E/:V
M9'+??T^.HUW3']3\=A?K"D78J5YJ:6D59WR^`^^>-MY%EL[MI`W90ZX<*ZEZ
MP6DH5UB0Z8/;JS7A9)^!D'M)GC(5*U[2$O%3"[04:D)B(*W-Y&^Q-IL5+6D@
MWM-`O)72E0_"O+]!T-Z__9:^GC>':'I6[<)]2D19[.K1.'D&X#U*(W"7YH]_
M7<'+&[ITC9@V01H#K)4@WXT<T1`^.QEL3@W:8#5-5!G:JM)<R.,J\D3DE8Q$
M[.RH8GDR52QWR`R_BS5;T.XVWNNCL8[[N=)V(-Q31SCV"9GK='$=X<C_`WD,
ML!Y-@F7I[%JE"O4H-M.&XN5M4J2HOYE4U!$NL"JXMWULM-:2P*@[Q"5=>KW0
M:37KGJ:AAIB!<,\5X9B/C<=T%"%30;A;Z*V/!CC]&#1J`^`>`>#8]'GVH&XA
M>F6_U<@8FLK1-3:`!17.6,7T;$@PT$UYM]!%9@(X!0&<RLV<[\Y]L01K@TB5
M77._SQ'.59$?"/=T$&[?/G52ASQ9AK=&-'_$';[[_)?7[RGM/UQ=7)R_.E_O
M^2='_P5H<3.P*5^MN.QVOYN0S]B8YV[M$=Y\V@A(:JBYBG<``6$^QI($0$F!
M#;L:WO2;F$*RP05V[6`7K+TV?_/5131P3MG4/&NQL;X0'8T%>"FI5*;MW-4_
ME[IC+:KBE]KUW?5UCZ,S4T13TD82WUWMZF`V4;&25]M`V]E[VSK.*.9#*++.
ML_%):%4G4X1SY_I9&1Q#SU]EW[!ZE2$XU_R"R4776]U(#^^6P&I+@/8^.2N5
MDW8MMU:3%"AY7:#DB^OM?RWJ1G+4D3VH6!\U&G(_:4A8<D"M._*QN2>3V4X%
MFH9JQ?L+2A%L0W+18HMU-K)5[RXDM#Q"KWL[[B1N=1SFF"Z('1B20I:31/=R
M)2"!HA0E%;P7`"^T9ID6L!3%L6=]-RE=!9NP8=U_4[@T.?3*"0)3&%IY/VOQ
M2J^_^VS)[7?S$>\DM8<W_N/(0&"OQX>FIAQ2^PE)K932PX!V/AIG\ZE=12(K
M.$(56Z9.J]H.DPG>-(6JU%IC=9=:VE"]H5*IYU^56L!"]+`CL@**:*$TPN&>
M6ZR.D]!F&ZO0)O+=QBZUVI5N(/<HM%!_4HK)?9#0?G_V]V4"GSL(K;>S_D6#
M!>-)BV_80%N;/R?=K?K%0G1C$CG8L?PLE&6S)K[8NMA#T%B''8RL8TW0][*%
M#&-9IO<$@IRZ)J;\5Y??G')N7V2-?TV[[N0;7MQU`WG4>]<>EGO&ZLXPTDZG
M2;`/O?;+P3+.T[[KXCWG`1:!7$H$E))L'XYF?)=?^F*>)'-8E3XR)Y`I`.'Q
M*@2&O_$1>NLHM1-0.="U&JHUMQC#G@1,)LYV3;6.T)G)7A>5,5(,;<*2E+,;
MA`E]EZ9ANJWUFBP&$OI42#FTZ1*<)H>?CQ.[:K`3!\"NC#=#6-I'&-\-8=^S
M5S03?)LA#*W#5T/;F2D_ADQ7:=>Y-SD;F[#N9<BPUV-J@#%/D7'!5&M^+T4F
MN=12)A=85H%"3,)L_^U=SMS7V"]H+4?FAJNQ)<FL>1KQ!ZR0,A&@YS(9OEC+
M?J_!E)5"3BO]^<.MB3$W<>ZP\7$LSJFLK7TT36;@W"-TH["FMT#G&SU8L0Z%
MWD;8Y,S3@[5@UUI8^PU+BEP*[(.LV8E'+^.<B]T8@;3[E%O0P0`7`*<5Z$*!
M7ZE5HH^QX9QW-W.?'POG%MA676+;LWX+]'U,6!W-=HENU6FUE@:()V>"FA:R
M7<>XI]?!>FX^W6B5:(]C4IJA7&U=_=U?UA#NN+YAR>)!S9L=#X![V@"G-^3G
ML<<J<EE3)!568,@AQ+#>)-%$::*CO<O"^A&7``Z"%QF.;/9:+JJA],5(4I15
M[35@9`VD.!HU<[95G98AKG=Q=>RYW\NVW,0^DCV5TE*X9<ACTJ#/$7YJW%@7
M>NO%N/'<+-P)'..OO.K^FYW(,8:.@//(L4LNKD>.C^\=-KNF/50C#>MV(>?9
MA]H4@#WDL!U%PVTL>2N>+!TDRH.WD;@EX)UX)0PNCX9VQZ;_W42[G^Z&=O.+
MF,6!L`SB3`,8K1*?/.1A\9N=QW_(P8SE1URR-"U@4:KU7!FU]]^>@WF.%F;#
ME)<I6<9/Y&:*F1E3.F`#1&9"^REX0Z+WY4#QP+VGAGN+GCLZ-H2.NBM:QZ"?
MV+(K>8&WYLCLUK7AC<*(&75MSP;WTB8K,W]4_@#N)>R[`!N7(TQ0Y6&)K67(
M)/IZ@H3!F4_CK=WSS'?_DH/\94A4<WC9$CBG(TSA;VM=&X&A9[4`3VI=&XN)
M35R&O%EA&R&Z9=_@?TM%/PUI0,V4OQ)J;B*6#JR[R9S5^]QNC^NV8R&.`C)/
M0N>?F=MN'>]JL[^V/F]MQ3;#NZOKL]5DZ#N"GL).O]/%ZX%3"0;J/;RVQQC[
MC*1&'S1PO6,-KR5EDO))K?(S6>II0G8/`=*636A74,]L@&O>=KSH/)HD)E9A
MPHLX473[R`S=!A<ZW.QZLH-[#L@>?4_;,U6C9;]+PZ:2#?:LB@V1+&YNGK:W
MVAW[<<(5$!'HV9.5]=1Q[T9S;%UZ/'73X"AX^Q+(]NKJEUN5NB,Z3N+IXAH>
MKYG3R+%X0$S+&^#-_.%'OZ[)A8V6M9Z`!=C;O`II19,[,D6*%6N)D%&BKUQ5
M+?KJ8K3=HQ]JM0A=^NRD.'5DB2M1B0HSBFG6%69":5,E]7!6FTE)3*V\1"@*
M.L8`SDI7N,=06JB5"J-G^^^X@H>OMA?OKLY?GR#-S"RES3J#DZ&E/&6)9G]H
MG8]D`<]L]@H31ID<R?P0X@<W9ZMN^.+[:4V6(,7-'<6^LAZP444Z:MM:JCDL
MPEE"13HHTDE;X[KFT%Q10M0V%^G0^NRGD&=V7W2K]-_]''H36*H;NVV96BXT
M9VT[!_L<U',#OZ+J)XDI+>LF#H8PTTM[T"L="#.NZB:%`EAZ7^_U%:$_4<?U
M+MJ>)1`Z*@?UQ*J:GG:O/;$/^*!PX<'V!NS'V61?75V_O=K^?O[N^NK5;Q?0
M3^_%+AN,X,\!YJ"XA-FVI:`7'W*]0T0AM!;Z`EM:&[O67);MHV%Y6,=>29'M
M7=6"Z[WV5O(Y^*Y=>%-4%,]"J=RAR!O3:'3ITNHHD8V_Q13;[ZT4:YGGB]W6
M2HDIZQT$9ZV58LL._4BFV)V:*ZW"72Y1DAOSK4:5]B=I:YGW'6!I9Q;SZG##
M0O-\D??*4G3G%DIRCU__\6Y[^?;J^LNSZ]_/?ZS>IL.9L1]8I[H'>X],2CF*
M5!\ZG0Q":^:QQX.4E&3!@":021*;J7R=%'HL^&=A"7;\`U)5Y*"K2-D).7+N
M%9YD#=`=.4H9VX*F5PM4DTI3@6HNM.7"L.+CK#XUURAAW`!I4BM0!32'6NRS
M6J!JY@6JH7(AR>],]:FP'U-LP<;=`E4`\O9>"U0!8,D8UQV,QRE)BX#R((7O
M>X#RR,2/`U`>&E!@*IA9^E8Z""@J^RQ,8JP$]U&O5=O$34XT3;2#)`4/RZ^&
M"A_3N_U(@.+F@&*B-U7QVREXUSZI94`QVMPOH*A`(B@SO=1;.3UV$.4KO""(
MT/LW#XHCHWG&,X.18*V=Z9G-/%B"D<AF$X8TBK"W,NMUPH>ZGQY-+XGD`F\H
M8IOA:27TH\@7$!CV!9H87_KZL*=NG.&(;R[V%1QQ&SW'$9=\;/FJL!][WP^3
MBL6Y`"0U2G6/0!+9IHA<2NWA'P4DWT"D]A23PU!R!%@8S9X*,Q7I(<'BW^X)
M*/YV?M8A4NTCY/Q+O?_E@)A%B(&F8N:/>!UBP@92RLH*#S!0K/;UJQ!C14RC
MRO3=A*#\"L38#1LT3ME':<HHQUKJ".-97-$DU'A)@&JJ2EQ)-:\0HY.=*2HQ
MNII[9"VY/YJJ8FSS3+O$?MVM-X]I<;FVM/;6G#3_<=%,4?[47-D*NM"L5B<V
M]SH#V9-G23<JAG8"??,$RN;8,<R4?$L\.0#7I`S1?](PV"5#1LVF"]5TB?N#
M,,]E$&?U"7>%L'^_N#SD@;X?92BSXY-[+'P;RM!#(Q56^+R'P:&,(;\QY!ER
MREI804"(:$Y6AAC29NPENY2RL=!Z=*,\R9G:2/52.^UZUKB&\C*Y=W-<Z6$@
M2`6EREC\@=:)'4>@4_E4O>`LTVY(%<F"MBW-#S-+6QM4P2J,!Y4A)I][FYL/
MG*V.V@TDT:D:DGC3$Y)@M0&5NYNFQC_O$4F`[=#CNLERG..W($FWJ6XK$E[B
M7+NEWF2?=4UK6,=Q9M$/,'G:8`)M8,:&=1!,W`;;>X+MPQA.MDS9.@E,.NV:
MMOC-5@IB?`UNL:?*U#DUV\);;['?1Y*\ML:INH33%H->5^_(OJA#!AX!.!*9
MU'J*`+L*1=P-15U/.05F$X.DVU4^^]SJ;_;09(5WS1G?]+9=XK72>_`F\1H3
MT^_9YQNH;,Y:N7X(EF"E_OK^\O5M#M_C>IGB4O1#-RO\:'95>1#S;\S.-P-W
MEG`G4AV?X</!Q@70^)V&;$GW#!7L.FD;B]U=5"%#>+'JFM=EK1VJ);%(4P3H
MI>FFB9U9%-&%BDC:P`:I%@NDS(4#OF'H,4R!2E6/B<JD[ARB+M:\.HZV77/W
M1``.^T)3SW%0KO)AHRMO#"YOLKE*+A*[/0D]TF03A1YIQWV9F2;CW;+556Z!
MS23)*MMNP=<GP;;6T4WW8**?^EW#ONRWH'V+T+<3F+T3&%R?[2>(S4%/)9`3
M]01`S/I%V`B[93N!C25'XCX=4VZGUD,=5]J[AY\_O?]]>_WK^:LC/%0GVG>&
M)#=V:FL][+LG#8UV$RAOTZ./!Z#1;P(@*4.\/9TI2>?35+*:J\A,RYZ$I$P+
M8ELW2X?,I?N5$,SGE-3,#Q56"N&*R#-I<Q)X8XPXM%S!`CMYNUT+=A$+/+2\
MCBG1J(,&'NPX1]J`"HLZUS`\?6QV5G!B=&]_[9T%2'9/4:4<N$=,45(NVU_K
M73#E+UC&[V_M/'\_YEWV3,L:"/*4$02F#;:$63_#%-<1))!M`WNP"H9$[[X2
M_YQJU)$]@]D<C4O;M]HNR#)6_V07F4JR#=6-G?6Z59?2:BHCK#J_<>(4KU8=
M[%)?-32R'/ENU6G=75"P_*A0%*O.E)96G[15=X<F)"HQR8<EJO6_<!2\_!E+
M^/KJU>7VS?EA4K(9P!S1DT2;%)@-_D@*R<B+?GA`L;/7R3=ZD+S"0?(<=M,(
M8RE,-LP"/YE/#.I'TN:0G$4OE>9/W>2MU:DWME5N2BK&/Z>6),GV+]A.(/6>
M),&M=+X61)'6)OAI!K%4TB&&7)*$Z2V69I^)#(]$FXI8=%QA6[<-4R;(^H@M
M29*V+(OH+^JV2M6GV9+DX5#P`''9'4$P2K_E`7U/'?J<9NQG@CY]"/J"SXE6
M!S0'E4DWM@I]--:*3`4L68C9(>B#R`.^>C>F&N!V&P=,FX@TE.ZD7P;P.W5C
M<OZ?`/E<RGXJG+B]#NZ31[X;C>9(;:[C<?F6?[YX_VX+.#O[X_S-B?P'K%]F
M?_CV7WB2?OQZ5TL._/H4!OPM]M\T4.>/T_Q8IFNAF)''#SB"/TLK?OIC"W\3
M@`PRW?MOAE8P9EF#:W0K_&5_D>9^9GA`U_Z;-KNU8OX*21Y7PNA4PR03>\@?
MJ#>IE3$57A/VW(7)V7@A=>K)!C,7?;UZF-;99`I/87N(J?YV!'#3W=2N/NC8
MKI[=3E(G:[&-^G+?.]_)'G#1ACV@Y>H!Q?WJ@5EINOI8L\EHI0J];[O\=,^$
M:`KHN$.Q=#>XVA+-;T&K?1=7E>Q;0"QD/*+)2?[`+0F&B^NA<0F+?N[B.ERI
M!C-0>>4#I%'^Z(.;9/:^P-B(<VM(@,%TR09<NB[9T;O.LL)&K:;A$M2*E7SP
MCDN0SMQP"6?1_8?HD)^9N]HVR:9@=\D.K5/RY.#JL,34=.[HY>)][O040"*5
MVL435ALL`=;U!*KAWHM*HMXM4SLN_:FAQOGER4J.?@RBZ=%VZ"$Q`;NJS_/F
M[U-T?JE*A"RDEL::@8)A;&-)7,*$)/0PQN1HK35^K]BLBY4/K*AONDHA6BL]
M<WUD.Z*VW9<\;2&#RI)/U725O)+`?=^8<'_<;([^IN3N1N#TY^NS5^<'?"Q'
M]OK7#D"[(Q5#=I^J[+J-=)"9/?BX+KO0DA.V+3;J\9Z9R'Z-L"G3(LDP$U@^
MQL"O#XNRRQ1$&#IM/]=Y<BYKG*8U&&)3G-`,D!QU-KW/OPLK*<U3DB.)3%J.
MHRO@Q$0=!6R8LARGOALX'3MZMWB83?<<3EJF*/K`#A3?7IR?O3IQ"S81&_!#
MDZ,.C^DC]*_'UCI7S<.Z:HZ'2M>E)=604IY;UX=&GZ=M.":FZ-5M6#6C.VQ2
M5-'.C.Z))-PEEA-4U3RJPPR+9"'7H@^4;=BKMMMF25-L_EA7&P]"+Y$N?'43
MSDZ%-6=I9XG$"G:VPU%HM6`!CRL*`6RA'5&A9\@X/#W?X4C9%5JBU<?X/&B)
M5D#MPS+ZOKW\]?KL[>_GEV?OUJ'MB':()@#!_:RMRH"X)P]Q3LWKT?,!KVB$
MUFY,8)X>Y-\%D^T*Q(5-8-F3(I.:MVSU[7>#0C-+0T/YJ/`02_"HMM&*RDR6
M1G'`,F\Y3/22KB7C++=#M!O/UE=3AU/5RC'8QG3J09:J+Q;P::.:FI!%EW>A
MY_$XUPQYYX#DLQ9NZT&@YP)N)A1_:[OIX\KHO\,IW[ZEVX0-$<]/03<8KMC!
MI_UDH-M31[<E%6'5%B-%3XQ0/)2F41;6:C..5^"@O\5.D0U$T0T>V)7/=72K
M>IH4*>"_IK^%[+,Y!&\!NEOL\-8"/F%CA.V^%:^V[M`,=><9S4>.Z>/!&TE&
M]!1;R>ZN\&;<8GB[=T2$(@D%UC-!DD$\F(*QP!MK?F$61A([.69JTL7TZ:IN
M?_WEW?OK,X@]^PY=7Y[J'-:LRIFBH".A\<E#'(PVM_/TUR$N;8!LM/,B;$/H
M0UFO*7!%U4LNL5DK_[\UBPJ<93_KZ!K&T5IM@1:=V*:CNYN:?><DWC712L9X
M.'S$&@MM[91JTUG4H+.8R48UU7;%PH'Q.MFH9I^M]H:-ZHEFT'.LW`.NS.EF
MHY*MHI9IX!YRL-UEAA]V[1[PY2K/T)UM5,8#@4J&J0KL.&>\J3B7Z;;WEES`
M-H<<IU@7"^^@C/N,IV.,+0`(]&;;:^V(BE+M'NZ7:X.-[<B;=EPO_A^V^.'+
M[8GXI7#_WDP\`(->XVF#UQWT,\9T@70DK2`7+3NCG>9@XV$.5D_5;^9N-$.<
M[-CE<I?[`+UE\DUY%0YB%WLG4H`;=OD2<*.&5H)?U;U6\KG9#R#8//.OE7JR
M>RP()?`"'NWQ(GLEA13?G_V?J^M3+"M&Z>=NAB&U_R12R^@/-%]V@)\=?()5
M93<I27"XD.)X;7JY-A1ZW7,^>@-#36^YFI'BN`,,&MC933:SBE';VM9#PXF3
MR\C&SN6:@YMLJM*B\5[;Z?@[4-#CVRONL<?45QY30TE.K[ES\$GFR\YO;;F;
M(!_'D/3%GCK!FUD3ZW@@`,8:*!*9BE*?22RSUJW4;*"C!HV=*%GE66RH=V/9
MN^673-N>ZA=CW4.Q&;/CQ42O;'(1R;PA045G5Z:>ONQ#*24#CDYBU0H&R$C8
MF$Q9YSQUU2F,"D+U!ZTW0LW&@XG)EB(M>[.Q1;U^.=[J'B_7IC=<M22\:`68
MNE)TB/H18O2AU5^&H)=39\L-L#,UU/MV!^2Z[MI*5'FJ><B^ZS=L1*9[!:G5
MI_:=.)[(*S(VSD:P]3]_'*X!UN@#^7E[O3T`:T?W$512W?I8N#:\((\0QJ+`
MSY_4.E"1V@"Z/M1R!0FVJO#8G=9I`L(LS6**VF"97%=1A)U@)E^LLSVM7;%7
MV-156?EEK:1U@J!F$O*,>C1V3N<$:9[ZXZ2)B29[W1M!Z!#V"&8>G7H4%^,G
M#K]]!N@G1SUZ9%#+F=)FOMWV<8#W]NKLL-5UG+MDL'D]!W@S["NX\Z"JSK$2
MQXK<\H$ZT'YB4!_.9C,Y2(.)T%1JE+XG\4##8+.<*4C?OF"S:&][((M_-!*1
MGFBL_F"9>J#%G7N*W'$AK1^WK]Z]?_O-]LW5@8;11Z5.8P/%FAOY2,\(Z:`A
M^9UXUB%%+NOHC(7Q%Q1K#M1Z\_KCD,YMK/3::N&L6-T\+]/&JIES*>.8YG6*
M4+]Z]K12A[.G#<L<J0W2PH-BZ)*I6AQ9PUON-+O/=RN4S<(F:S8=YH]_C/)T
M#QUQUI(UW\9;N%B>/A&UKD&>(VV']-:$?$.W%@V9]>EQ$ZG99L?.!"2C]?%^
M`UN6A2!:]S#3<7E(/V'-`=#6W6['%8.4'HBSA?IT?6YUTQB%ZG<M_H*Z-7M9
M_D`!B<4>#!N68D")L-F<FK1$&AWJ/3WK?"K-LHQ'SXJ_:M(2/73&IJGXRZQ$
MQ68>/?K6FT<L^.994["<72\@B;44M?2P5;V`1-D]>@VU"W[T>QG5,P9P-Z;]
MCB0=-64RU4I[SWY,IBN3$,"::[E2JL[,`ZMT1U>C6ST]-J/IYRM#FX"N8NN1
M!JTV%-!_'!V-.R0["34P.\[^_&G[YOS-]LTOUV>75V]/A;1'YE8=6MK#N]L"
MVQ7/G_ZZEB;>9N>"9*UP-82U&K?C:]8-'?(5H@*K)[>U9AW*0TC=E@O.M:0C
MX6[LMEQR*TE'O<8M`58GIWTE)0.$Q.CL5.-F8H,6F&"J!QU,H1CZR&I:3(9I
M44WN/TA-^Y2Z"-T!]-BVD8GD[>Z/RW<@Z+W#0C^_!\Q[9/K7@7D/7]?K\P[D
MY8-JF68*>8B$"86EN$H`ZS<XPF='YQK9'D,K:+F)>>2*[WTZ*E4(H8(]Y\.L
MKK>SK9%_Q$Y)BFMY#P/S/EW,NT%9RP1RHWJS@"--TZN+`XF71Z>#6"ZD^&AA
MTY'%];">-JS@,$_N.9#;86E&A,"`&CG?___LO6ES),>5):J?`M/7,:9\7\Q&
M9H\[.4.*-!9;8_VI#:Q*DIA&`7PHE$2]7__.\2V6C`A$`$B`*&5-=X\$!#+#
M(_P>O\NYYR)D$S.9MK@SJ7-.TQ2C@S5.R4$VR''PR6*G)6`:29SSIQNU`Q@C
M:CHL!;M-2\#/5DT?5P[R*:@1@)(8>H6>E9':^]36.U\HW$"+P,-2?=V9D\_R
MLFU<PFFP?9Y+7)Q-%%5J4&K2<G.2KUMH$709.CJE,6U8LQ<]/H%1]1?4.8D]
M.H%PK9]EFA=A=@:(TW@1K#;N:W^(Z<T-\F46&[,QPE9:!%/+R9'3S\6+<#L8
MO.N4GO.,DIGJX0?$BT@;DW"W"N42\>NA+'3XQHC\>_-&3YK6+QS@8/Q:N\&#
MF@_*Y([,U&!%3(,U7![&^K!$E'")?5434;&3+[#456@-OB&4,CYUOBH5/?%*
MI]$M@X[%D2PJZ,2<]V:>.3)-WLD7E)Z[N`M&=51TQ#&SA*]&BM#6N29*"W^M
ML=.&#<HN-9M)@"K<L:[!URHW$XK=@Q.!VP=>$I=CU&R6E:5`B)L)FGU?5D:$
MA5)I6YQ!'X&6;&V3P'K.?-GG+F2/:_&*'?/]`7"G'[<^>$]EV!\O?DJ"_!]?
M8>472P[;RGB,XZ54[.L3G0*REXME2=O5#3),2\Z:@M<@.+[9V30->[[N1WEF
M$M45U12]JM6MB8`L<>V#K>P$6%`H="NK>\INI6+'<=7DRW<9(.]GX"R'8WKG
MX`SJQE0WG1<%M&K1&#`L^:F4E+.(2'0CVYLR@.7Q+)F@(<3*%M9JP,#1-1;\
MP`%FY))$WPG`G(8AOFCSID1J[#_^L&C>>._>D7)IA2)K_)'F4W-/-^U&&<M,
M,;V+3O3F4T>5^U%3`WPWR4R4V&J^E4:FF*O:MZU#">%G2-/LFZ2].MN5S/5F
MWDJGQ*M^<:/,IM(Y\-E4$-JOHT3^>'/Q>O_;NT]NSE__>G'!]KV-Z9S#CEL+
M/ZDSS9.6T0O'#[K>=B`LNS"^A_X[/$-M+*)^A/52S=6?UH<ZQLM6?A*4<ZTF
MIAW?8-=WJTNHX"E?UD(%W0U_G4[D4!F$[;QUAK4OS$)Z)>1&MDQ.)RR+SU2V
M#K'FM.S%`M21$SD:\0L^U77;^:[JTU0BI\H7C7^>VP_Y6!F9(4Z24CD964-+
MM:=Q?B=ES&5XDL3U_81VAY"7IY4]/(=-V2RXPT\5$IUP[PGHD&X0%=5Q6#.X
M!T<"?C.S!001?>_Y&,U"`0!TQ'LR:Q66K+0]F35?:DB.8W6Z-$Q8<)I.P/=B
M@&^F`>9^T/=W6-O[=U\S#_1V<4[0?+0X'M*H.*E%/-E4H!/N/8GXN`G]QS_O
M[\5=%`PO<?1Y)X6)]^^$&3&=*4'9R#I-",GMA(K=E`Y@<JJA,34-S&MM>5[J
M\NFG;IB7TPVSA5R^*<C-L'?G=.[UH*>!_$+J$]2]=*@3"F#1>_I^'NHDNT1"
M8':)HKHAR\Q,N7ATJX1Q`!5C=1!6U2;D::AS;#5NDVE%5\KS[$WN)A*546*<
M)-[K0(8W)D]0]R%#'2G=5$W>`'5WC>!>CW3R*8:ZG9#N"9".@M.]![4XA):$
M)AD8M874>#?/5\"OR?&&&0/F1%'\GD4ZP7G>!2-P>6V_BRE"K%(+0,Z2I.\#
MG?6-H'0"NF<!NL]^^/KOG_]0S/.3Z]\_/;_)P//-_N?;CW]Z\YXF^?WUY>7%
MZXLB!/C9S<4_]KCJQ_.;7_:WR]=RF:\O]S]>O-TSKH!_A4W!G*_5'#E4GMEG
M^\OS?Z6I9'@\SD9C8J3R6#VYB_'C[_$^.;:/;8C8"W64YU=[/K=4G=9*8/%)
M')UTC=YPL.65OLEW_\G-_A\7<RL<7+-I98K49(>;I\H]-I&J76ME9=CF6D0.
M1Q34#PFA,F&ZE47'I@X5=30:"RS](NM7MOCN!M=L6IG=4<@?9A'3"!7*S(U6
MIN`U4906]LHQ5C7PK"NC&@V.0H\_],SN1RTWKNS;\U^N[EI9OF;3RLPN*.\(
M5%2?"4$;.5@9?N_PHBSEP?'_\!_"<&5V%T@OI[:HU(Y-.7[E;ORDG\M>VI(3
M%VY:H]X9EC05]F8DQ+5]U]Z>5[A[(SB`SVLRNH=K#*0O60(GWYSS0M]KC4N;
M<^+"C;87@=#6&,XT!12+`@IUC9IJ08"<@%5$B3=5>PRZ]TC:B.$H-H_X$"]:
M;EICD:;YYJNE];6+-NY1[#K<LP]:<02%$W&PMK#3&J<$MJ&BZ+T.IF1R.ES!
M'F?7!!E^=!#<MO=7;OO5FK6]VK8V!TRT?!\ZPHG`$5:E_<O://O@`2S!PIW1
M4DLSLK^XTZS@<_5X<Z01B)7(DC<;?>V99;7?;[0VMH#@/G!!P`%MS?!M68ZI
MHOR29%\,_1`SMC;$M2ZA/\F-5FNS]FVE.[Z^.7]SY[+:15MW(BL-,HWH@KTH
M/[8RJDE83@'&$W!"Q]';TCMJ,N`LD!YHHN'0K=V)G^*.7U__=,<[&U^U<77L
M"5#)@X:#2;;<8'4.IR#."D-!>;)#C(YC.P/`!AP2BF*.<,*<6KDZW,'M]<6;
MZ4657VY:B^=8'<<>!CB)L'YKAR>VW!DGX%U%#ES3ALIOX[5(S^P&/#7AG*93
MO'8MUS?OKO>_7=S>7+_^]7)_?C/WLB8NW+1&BM["\!V=8<JTM:GRS=+@2DEL
M5T7M6+(8_=@KT:Q?:2-(0R31,'.)[EXC!^M<O;N^P0]_N_BAF-+2&;[P!YO6
M'#AG&R=PPI?HJ)X\LD##H0$,R.`]1Q%]')]S'/@=.(!$>S;*R;6>V.02EL[T
MA3_8:)?P\<FY9.NL<SCAQ^>?9.@#LQ7$G2+'-T!4H\F&-\P`*@85:N.:/T-,
M#`?S_=OEE;;+-IZ!<#P=Y_:E=DGOO!KY9PC3J4E-LAM/AF"&MNH04B%VY*9(
M2C$Y3EZSOB\N][^/7M#T"B<NW'@J8D-:>%>(C02W:!A'?0P>/)Z#8(NT<GKT
M#EG`#IQG*R*KYWA2=J6M]F[]/RZOYN'H\+J-,1*!DF-&\!(T#%`.WZ+?43<[
MT#=@?3]Z?Q#](9CU`.6@+0X?8YS;]!;;YENRR<E+-^Y61())!)E]%UZW?MJ&
M0#A/!$P-!HD=B_\7QM:H`G$)9RE#05NI")O7^?W-]<_OK]ZL7&J[>FM<H=B3
M+^".X2RQ+?[KXL/T>W@[Z;7;,-JW"#PDV19X9/!1O<U<E'NL]M7[W_8W/U^\
MOM-(I_]BZUZ6AL$0[M8@J@IJ'#'RR,1QJ3G<%_]!^O&J+=P.$26UZW'R9EVK
M]:O^ZOSR\OT=N:BI*[=FHD)D<Y+#04EI;S\\5Q@V17AR#)D06>(-'GBS]*L"
MXV+.,,29N]93__+\';V>J_W;BUYU<WJ=T]=N])3("U`,`)F,11BO1[M8<^``
MN0/T&BEL-EPI!S6P[]\S26N,E/)>*ZW%C14+[>H@FSP%<J[H\"K8(\Y1-WRC
M;J>,H$=L(G,Z1B1"O>ZO4\"/S,H=COZ37YL%^/+R_>T>MWW^>QHK.[W`P34;
M+3)-8]"6?BQ]<JU&*W-D^EIJ9I%:$:(=KHR\_"#ASB/`X7@I*];Z"/6N$^MH
M>6&%F+0M-Q41,2E8$36)K1/CTP2'(0-I&!B='.7D>&<"F''LFF`0*>,P2G4,
MLV%=%U=WO[%\S4:;8WMYDB0TE-@Q;IA9M*Q&L%1C:51I-.J!/Q!XGDC.\&-`
M:>/:-X;X]V+>S,IOMUI6.LTYCB!YX$&.]I]A"E%B?^I@A31C[X9-^G`8G,%*
M8)NZCGJY>S5?7UZ<OYY[0>676_UM07JYB`P*G-!UW&/;<_AIC,QEX_SBUI+C
MM>"E4AL.`9BE:*/1:]=R]?/-^;NDOC&[HOXE6]\1)1/A>&H6&EP6(NF?9\QO
M.``%9]%0CF]469D;P7[WND8#M:=7=C!U>U,^`\;"H<'D:?N(N%>-UZ:5H;:X
M]BIRSKP;QTB(*5A5T4Q\L!G7KGQG!]-TIU<W,71W$P[RL,(SQ]T#%W!$Z='Z
M8#VL=D7!L8,<9CA\=W/35^]>7YNR.;VNWA#.K;AN:>G1PK/0+69M-@;''_>+
M0`A1A%7*J[&-97XT3S/L96?$VIA]-()P?E6#.86;D%U33)]QN,>F-+JX??V8
M("U.T>L7G*<Z/(L][`Q(:)GNMEZKF@)>L[;^L+:YI0T'NFWRB`4/6\K.:IS$
M0HY.8UBA8,<]5\U2I;4C/W%N3->*E?7'-<TL;#C1:1MZ<&8G3B89<39%+X=O
MS.ZH8(1K&`F0RN!&ZPKL*,!9$"@\HQ5/L;7K:E-99A;5F]JRR1^$@5N9="(\
M98/]H7<!#+&(L0.9$T*,<M6<!$^BO%74.V`T'E?F4P:C&*87-9K6L&D'(EP.
M0:8!':RGQB$.JAU9<Y2!,9Q+*@_J08Z#6"5U/*GY!=B0<:5M-3'VZ37UM-HW
MG<D\;&!-FLE'\EOL``=A,!2F)37:LL9>IGH,V`ZP1H"^1ZC*+*%=O9ZA'O/,
MJL:BS9MRT8P$@>Z,*H#R9I0EH%5YCAK'JI3@8"D_W(,69Q:^`'9G)?4FJPN\
M;FV=[.K\TOK2K)M.K\`D(V#`1U:^31CNPK"3")-Q#`,JV9R<1SL,LNS3$ITK
M5I9T%V=65#09-^T_%A`!$52G2TPI.UH)9P93^QPQ+]7KQFR;.7&^%2NI*G,S
MB^E$Z#;Y[A'V0A\H%2]B4RAM]D1M'\Y7Q<URD'D\R"-C,_)9("J+TF^HT75Z
M4M,+ZNM-;5H1*X:!Q(688BP[1'+65"W6K$W2@6=3_$%%!TCO27MPU*^1JQ%B
MK"XSLZX##9IM>7]!-XXBIZ1?1#NNAN,O9>K[9Y:02SW`OTDMDO6K:](;R\OK
M*71L.J^`:X)R=8Y]>]:.8BZ8#VZ<@3PEIQ#Z^M%YQ2%33()S1#@+QR$1D-;D
M+P[[_V<6.*$3L*V2G.9$40`O2'7@[9(#"D="T-V%\P37:E1QU/#D+=ZQI>!"
M#/R?M?MSHMUWS1IK8_"FLXPZ$?!7X3)XYCK]$%?\CJ>8EW@_V*]D>_FA3Y\^
M`.\P%2@1>WNQ-K]QT-DWO<2)!L!-=JCIOD;VAF)Y=NS9,UO%4HQD>TSB9LBQ
M';(W2U&,![&+ENMS`Z,6GJ75W2^[C=-:`18`^=0.8,EA>%J3M\&DE97)QY!1
MCLZXN:Z/M6M;3FN/>?W;*A249R/N"VQ..(=VM#(`CQ?PWK%A=4KLC-_:-,M[
M>66YX78E+7CAXJWLF^?@!>?;OX,8/''11@Q]%F;PX+:7W]_]N<$<H#&@!ILP
MCG".P0T>W/8<.7CBHHWV-V0'JS",<([$#DZWO8H>/'?EUCCN.?C!A_>^N$4?
MRA#V8X;PJ()V)(9P[]X7*,)35VW<J<_"$3Z\[RF2\-15&S.NS\(2SO>]0#D=
M7;#1ZH8\82?&.<FC\(1[M[Q`%)ZZ:NM^?`ZF<+KONZG"DY=M]<SZ7&$9[3!>
M.!)7.-WX+%FX_]N-+*=G80OG^UU#%YZ[<F.F9<07=F%D<4?A"Z=[WT08ONLO
M-D9'S\(8GE_#XBG_6)SA..(,V\,,[C$XPX,U+)"&IZ_;7(5\!M9PEJ%:0QN>
MNW+C*?DLO.'QO<\2AV<NW%C+&Q.'Y2"".A)SN'?K=U*'YZ_=RD-\#N[PU-TO
MD(<7+]\:<SP'>WAJ`7?0A^_\DZULQ1%]>+BCC\0?[BWB+@+Q[*5;<U;/P2!.
M-[^60KQP\5;>_Y!#?-`I?10.\>'MSV=;YZ_=RD%X#A9QOOL[:,03%VU$X!&-
M6+J!91Z)1SRX[9DBQ^$U6[-80R:Q.ZBC'H-)/+CK.2KQQ$4;;>]9N,3YMF?)
MQ(-?;V;Y/`.;.-WP+)VX_]N-IYT;$HJ%'NV\H_")\_TN$XH/K]GZG@:,XCAB
M6QR)49SN^DY*\=15&[,>S\(I3O>]@E0\?=U&3!RRBMTHXW$D5G&Z\P5:\?#W
M&VU-CXG%(UL["J^XW?$BL7CJJLV=P'UFL8I#S^-(S.)RW\O4XHF+MC(AGX-;
MG&][F5Q\>,U6''D.=G&^ZP5Z\>B"K7R8(;U8#/W$(_&+TRW?03`^O&9S)],S
M,(RSW-T\Q7CX^XV8:`8DXR#&*SH*QSC?\5TDXZFKMG:2/`?+N-WW$LUXXJ*-
M5C;B&:OA:78DGG&^[1FB<>^7&WW%9V$:Y]N=IQH/?[\Q5GX6KG&6AUP@&X\N
MV!K_/P?;.-_RG73CR<NVU@OZ?&.<QW:$%D?A&P]N?(%P/'W=QO/K61C'^<Y7
M4(YG+MQ:CWX.SO'$K<^1CF<OW<K*?0[6\?1`D9E%/HQW'$:\8V''&82C\(ZG
M9@<LKN]^.?$P9AZ/HM$C,8\GY,(7%W=/+8UC<H__\N7'7__XZC^__>ZSS_%?
M__2A_GLES_:_[]_^=GE^\U^OKZ]^OOCEOWZ^N-R_^\OT3[^X^:O8*7OVT_O;
MLZOKL\N\*<_>W9[_='%Y<?NOOY1M^A>A_M*^@Y+@WOL_%77P\?^?_K-D/AN8
M"L?L3X+59/&G,_L4#^`][OWF[.Q/-]?7MTO7W?7[%_IO]Y?=7_X?'G_?7%S]
M]Y&^@R_8&3/[_J77@[V`X!4^TI_.OCG2_0S^_9N__R/:_R?[=[=?[J^NW^[_
MJXUEPO_N;G^_W?W^]O*Y5W[ZQW]/\?X7\9_S::PG_L/F$;=Y!?PG;?5/9^(I
M'L"_N?W_SX&;\S]?_?CQCY^?O;IX^_XRC>'(GIADJK2;K<+D]OY_<!!(\M:^
MN.'H$,Z-4`=SV$2Z+CE47W_WZ7=_^_&'[[XY^^[RS:O;?UWNO[[Z[?UM-[?F
MU?D5=M"GO^Y?_S>[TO[ZY\&/?L@^V^!G'_]^@3__S_SY7W[SW2<??W/V\>7E
M]3]3,'!U?ODIN[W>X=ZZ;_GDVQ_2/)5/O_@6"]M_)/F?KZ]NL89OSW__]/KF
M)I5]?OD[)[-(T?WVU?N;G\]?[[\Y_]?^ILRO@2MZ@>US]7K_X\WY/_:7E_LW
MH]'5G__P/:]5G+QS>[5_]R[[R@=_]N>S+_$?L:Z_[_/P&7S^&?_W(WC!DF-)
M;O>_W*17\NIV_]NKB_]OG^[>_/GLV_WK7_%(7I]??GZUO_GE7]]<O+VX34OD
MRZO_;>;-X*]ANM>7%Z\'?ZQV=N+RDAO_^F\_?O[#%Q]_^OD9%\MWD&]'[.19
M^=\_IU_AZ5^_QUIVRMNSG0=L[(SET$M\[V<WY__$4_[NY@V?YN=7_[BXN;YZ
MN[^Z/?M?G)%^]NW[=]A:9U_NK]^FS\*C[*[IOA.?=B8'OZM?*G;VC/^+;\O?
MR(]JOSP3^0_3E_67(/A7Y?^47W=_)/EG9;)0_2E_UOMIF:;2_QMY\-O>K$U;
M?I7&+PT_,\WVZ7Y9)[G@CV3_YZ_PYO?M#==?]:[F=V"CO?[OX=Y,[_+SO_W]
MZQ^^^]NWG__MQ[/O+\^O]O79%*/]Y+O/_O/LT\OKU__]SXMW^V9$V*R__7KQ
M^HL+?G/ZN-WU3_\WQWYEYW_W\\_O]MA*'*O(=I9NRG86,^/L4_S(,D&"N!01
M:"J$&NYX)B.C#,H&3CYVKL2D=6C.5X""3Z[?7[U)!BK.[)GJ?OG-]3_+[V#:
M9Q_A3>*)Y$>4M@'\W/WY#:S[^C7,K?]1.\7^'02+N#<\@H-K^Y_<NS9]#:_^
M]OQ=&AQ+W@=+NQY.KS4Q6I@.[O[;[[Y.R3L\#,N0U3NGK;3)#O$PC`^>4VQ-
M2JC@H:2?ZQU#(<%<H)2XV.7L`WX>9/`<+<2K/<+D/-<(=V:42ITK*K#;P65J
M&/Y`>Y:4<*TFQSB7G36#Z2L\N']Q4=U#_.N?_\_US>6;LQG8F/UY&I9@HT>P
M'0U[?ZJ,9W^Z4/YHGZ:YF\ABMV%V19;!0A1-)_T'/@-'TZF0.Z'PV=ZER:$N
M2+;<N-S#=_:13EQ.CZC!!P??0<O2WSE\?2GQZ'4J1I#R0?JFRY_@=I)I2%))
ML%$YWSC/R3.[P+'"I"3A`7-EN11_]O'5+S@@>Q^-QRM9C&.2Q7IK=1D0A=4(
M&8307K$(F0K(Y4F1?NK9J^`<3M3:?K/:ZM)8F9NWG=V5'_0LCU0$%[%!3$C#
MH?(TOW133(B8.N:9==#Z[`4S7*;,1X[6N7Q,/(KI90-1NXBW)1V9>5X(0^YA
M/HJR@3`-X`6+8,XIFQM:B1;1**,Y<(ISNX+W>:*SW\$\%!D%4:047"J6<@(7
MNSVEP0YCMQ`+P/BY/?M([1Q>A0S1>A\26RW_`?4'@A*<OX4]8/#Y>H6!X'83
M1&&S`@M8P,N;4N[8AA,M?JDL%A1RW2Q-Q[).8S<!&3@`V_LY`XD[DI&B9:$)
MT.F;@2ARZ4P4GFD[^,ME5_*4\TJD+%Y0V-ZV?&>:]I@Z$!3LAT/7E)HV$+]C
M(3R0#`[T8J^E;B;&-"&6(=(4<*OS5VK.TF7W,1MT#+LT2AK\P$#BCATZ$JMA
MER2[K'VY:9DL)O)Y!$)4!C[8)#8'WK4A#$CFEMUV`RG3R(=&4G[8,Q2_(YZ$
M.JL<\%G&A:N=9MFV3BMWSK3I9S!D;=GNB1^S<_XQSZAJ*)*$9>8G\9Z!+NDD
MZ0Q%)G*`C@(@@I<C1'F@RI'MI['Q^8=1Z8)EJ9-(.($=GRJ">;HQ4$)ZPIZG
M]Q#Q7A*WP_+HT1Y;P)%+'!5;=/(?>-:SG9+83](J%W/CH[G#4FAW^!QLV=3&
M+4H_$T?KL?'5L]3#EN>@9/DY&])AQ/AZQ[E]M=MYRE+89&0D_(S4\VBZ;:L)
M(_Q:7,$=FL$$OXBP;TX)8S=X$F5HAX_P0&.A+,Q+X18*?VEL*F9'8(UL(H!'
M@Z?@7;5.?A$Q7[*VH\N^/6,=@:-VHH?Q.)AU9<`>F$IJ50R>&@RDL8=0/AJ8
M`ACW?+6*O48XX+.IX`]PI.O(`@0V#'L$NQS]6E/YZOSJS=!.^).>D>!;@,<>
MWT':#'#9R;IBE88L<A=R8J8R!7>PLX`CFI,0`R]1M5WQ$8TD[DAUL7B9.%SQ
M*G4M8"0CH3,F36+"!,'B1BH1$.R-X(S%`&O'(U;&9F.(N]0*'+B]B3PJ5QYY
M^K`I'8Z;)XU69@*MX1+9+I0\%8,3S6<LMF<X>H&SK'$:&"#-2J^P$6I1!>P/
M>,0XE1V\XUC?O%?TG_'ZL<UCJ0F?A1W,V>O4I*QC&I.>@7W*1NAFPS4+@%Y8
M>Y%(X-O#84OZ+&FF^&AC\N1,QO)TE"S<'APE=&_:!L<)R>N-)#:6/S@T$6JZ
MJ]3*&DC^"*45*OM$%H##P9CX5Z57^=%6<,`=SA>C.%'2VQE_J]@(:T.!#0XV
M*^H4&V$ODDWE/#CI`QL)\#4%F>@FN.TVDD9B#HVDS+3M^UP1!V<;N8P#I?I<
M^(GP;1:ILL5*X&1J#]>PC/`D$?O1K<3MZ&3"W687(IP<;U3O*.'@>[Y[4N5P
M%0Q9%8\;FQ&G!NP>&P-'D*Q;`]8#1YI;E/ZYK;"*K:%P:)!&$OEWTF;?RNXX
M!C221I\F?V8/7:?-%Y-@A<5-T2VR:YPNP+>B3^?9W0+(81-^>?L,B.`%YJH[
MCD93O"X<?-B%U&!`:*F%G@U+*)<&U#6L)GH$);I&&9RS(5D!I;L)P]19X`8V
MB(,9`&"-L60C`HGJ"_<)%/#P#'D`F2XZ82=N1Q]*T90X3A4?IZJ3(0%$FL0X
M^*IT2WP]O@R.:<;'"D$4MM3261+@F.(<1<1IZ$4V_S3RS>&-LR$@D!W9["30
M_Z5C'CB!-FZWDS0T=V@G=2ITM1.SHR/@N2NQYQ6KO,U.(L5VVE#=$"MJP.7"
M]J58@2>)2Q_#Y<*!`/<!#@<6KA-]N>]R(?QV/(-QIE$;(>L`\6A'Z`DG`-$6
MCI.0*=_TC@-[G^'"X`,UPDZ5/2@X\&QP(14PLD\_I)68/,W7J#2F%YZ#Q9G:
MQOSB,+%T'PRC:^[Y-79B=DIK%LCIP(74X%?>/B`V\D2F:%!4U<^'Q\E$O<<^
MINLC1?5J)\\31%Q8*3PWCA\V(50[050K25V'&6);P0DMH"')>%%)?`<@UX)O
M@`8;H@+6!/^-'I6;/4^XA[%EL`$DJ2:V.\*2^\IH/;VY%GQ3L(G'"$]-WW'%
MINPDLJU7L2>.!,!R/))AA["?,7JDAT%-GFHG2:F`3B?6:Z.\A\_UQ?7U[3@V
MN;[M64F`EPGGA-$K@,&;+$Z95D9'A;.KV7`=</.BGB:6$:=BQ$?71L@2ZSVJ
MSR53J$"N.!XW?&73\[DBA9]CX,M/LB,R&;#!!K#$R-1G#(],YU.#UD#'D1$>
MC`KW'GPH/P=V,B*+'"X>2(C+5D+B-I-D<'/AQP#,$RQ:9FL0[Y/-C>\AH2,=
MO?9N(\%I(>$GPMPYP#NCK,R1*;M[%3T4KPJO)P52B@X=_H(=8M+'.:<K[&Q@
M`@*[D\)4UKL6D3-6)BP''BJPYXSL5'#"<D7"(.H@N;;%V1T7N`%Q7+(-5TP;
M";>,9D(5FUD`0?'QHIZU@*?$0)8J95V]K?$<Q98"(R+\+R)=55*#!U;"/K+(
M_CY2UABQ1UD/?D4].T:I/,L`+O49X@"4E"%!*(FS+)I>_]$:*\GZ:/T(OOYD
M-L^EBQARRAGUTUPP;#&9YL+JCY_FLM+.I[GP6"?37,`<-YGF@NWONWQORW/!
M)4AGS&&>BZO/?S%*=,$?,JL276S>A,4!\?&-V)AM9U+>`YX+8CSZMCHSP+F5
MJ5:FX:#Q?)=.+\3O/$K85T.S@F_IF\]%TA;7E=CGKC34\`#%'G8&>YLS[['"
M=C/8VI%/PZ<0((39LT22O@V3AU_*DS[DM"SVDB.H46$''B])Q'4OB:3GP..?
MO.1&^)PX2MB4''`8`;7Q[*44%;/I9]&=PX<:B:\))?</7PM?Q-8!^,[`(+'M
M*,E2`>-45_^G\[DN7U-YHU071;$F4UTXV,W14UT<H+F0ZK(UX3E*==DPF>JR
M);H?9KH\<Z=3F2Z;.:KZ;)3H@O<A5P3QO%NZ?#@U\,=4HNIV,\ZS")PT+&'0
MZHO7Q9B$`*Q$ZMJIC.\I2PDP<6Q-;##L;2RXU4`4FY$IC47O5&;.==ITI)@C
M"H=[JH@.L;A=^"@@N;-49V/YQ6L_G>EB&(]`FPWG<'H9I.EJ*OAHY5G30QR"
M[[75'194%&!J#3XDG`0AYTT%?\9W@J-0I$:M>E9)YB/PR8;9/%BI+*;"KX\,
MJ@*S(5J'>YC*,-75?C2?ZW*%G7W63W7A^ZMHTSC512*T/':JBRF9^50719,F
M4UU%$FR<Z@JYI2H%(<-<EU)B*M?%7D&;CYIALDLQS[K.3E+"WTD6!I*83HL@
M@,#T7N!B``M,R93`3Y'LT/8I*M7LP9S/=E&%$=M:L:'1N3).,!T0]%A#H)PH
MEJ!-+6309Z+N!U5L-'4JF]'2'P,^:/I>,AOGQ(F2TF*6<AM4LQ)L`&XGBDEB
M#6RA#TR*R)HX$"P-P2=FGP.>VUQQ,?ETDB<@W0BFW6SGTUF&FS@V\2O-"F2Q
M$UZ7$F&6F\7U^WI6V\DHW=7];"'?Y70]+X?I+FG<9+HKM%U\O'07@J,PG^[2
MN<_K,-UE=8U<1^FNDM$?9;M$K@&-LUW!R5*;'R>[M!=K@G@<#WBW!%KV'L#H
M9"O64F>:>H%LN\-'BNIY8>\Y%HP8GQ+US=)YHK$>#2#5Q`\GNO-$4#0(7\SG
MYV,K';..'!B*L"&337_M/'%,3[-XQ@2%,';N/$E99<^6,YX9L-%L*#Z9&E;A
MV#@#`PJ^?F?`:<"\E$P=-U4W>ZK*J!`L`HF=2`)<&;=U3AY9^CN&C?5T?6PQ
M%""Y@#<4R"L`2/K[&,HHW]7];"'A%9MC.<QWY1!I(M\5JC3"$?-=V$X+^:XL
M,W28[ZKYWU&^"RZMKS`U2'C1\9A.>.F0#ZUQOLNKN,Y4R'S!=H:3YS+AHCY+
MF*\AY"/V05B5L9;G.<]QGG)L$&>;R8*I1.86"+\,_:FH54T%VX9>/54LX5CF
MI%W9MNPJQ\/%HE-JH=D0/#3!'%PJ@5AAYZ(49J,$U;TC<_;X/ZTX#G"1,$O$
M"TD"I+E[,"TFY`!^.+0Z/?`E4^'4)]B^G3`5O&9?*O(#4_&B!&/;PY1^RJO]
M:#[GQ96773=,>?E:?QREO."YZ*.GO)K>SU3*R_B4CS],>;F\C0]37MI40UF5
M\Z)>@<R^UT'2*\?_=UL*PBP$W8C6/:,[HUMMSC+A!;=<,5O+1MIRJ'BG>6AJ
M<@%,++6(F7`^J<W#YV1_*C-`U9<R9$8Y@+_B)R@A"VY0H9C!LN+T!!P)S5N#
M)RI30I:Q`8QTUE#P?*D:CG</^Z>F7344S7"7L3[PG5I^Q3C)2C1$V[25I3-%
M6_304!R60ZZ>Y%E.JIIK5#M:&1]>!*BP-UY50V$YEN&DT:3AV5Y#X/_Z[NN_
M_9@8K7)4&N'/U#`/W&A=5_]]N4]<5+S*\YOSMU]=O+J]_NVO?S;B3?G)-]?Y
M)Q]IBQ]EEO%7%U>_P`C3__?QU>M?R2MN7Y@J6NFP+B<20+/FH*A<PHU&8H8B
MF;&""YPBD7K)B=A4,L]&D+\AD;%[G\]\/?QE`B(KVMC8>,32T56(@W^MQ,,(
MV5.,TO`LQ,.FGRM=>38'Z^!#2G04P5PDDZ/PTJ-I="B7R`B2:7J?F46E$(&S
M#L!LB)&QPO+@2]I2\E>D/]',>-+V&<!S\X>#E:@L1I=]LR3<I.A1*#J3O"E/
M<N[Y#=[G+Y?['_8_[V_V5Z_W656'!QV^0U&=T+CE'9/2GZ/]4O(\]0>?7_YT
M_<^I+7.X8YRX<\?@"^D&,_1E:P9IJLJU+(RG-@SL`HZ`X2YJ%6]XQ5A8X1(Z
M41V8T3/FA].8!(\C5C03!S:(O%GD#-4TG>F>"O2DNPFFX=WR9DE/Z,SLF!6W
MCHX_Z\TQ$=&2+Q)P?I/AQE$A9*N%ZJ!1.2SU+I%D&DIZ;F:_Y&]!#,`'P2(E
M54:+8W.X8WQ-ES*#$"AR16H`<T`ZU:K"S([A8X$KPQ00GI7@5/+8M5J,MDQA
M9`\V3(GC&M?GXK>IS?*1/=PN,.G%_9*^+1],GG:6:=]!.UW"7BKFBT+\QKOS
M)3VJDR_J"NT;>TW)@^W2/AOQ.*4A+37K>*:$.S8+I_(Q;8$0CI41[$NYM%G2
MT^'W2)>`PJ3R:<P4S'2O7B?1("KF41O7U[W"_(\ETPM0@`,CROF]DK^$%$KF
M6V(JN,)]2,16/]XIS(?4\`ZN(#97X*$$P,AR,@L;A9*GQJ?:#B`UY%-J%EO*
MQAALEG)"U?_ZOZ_VDZ=1/-@L\N[#J#QJ3U)KK&D$)IBR.QI(&V0:G<D7YC)T
M*XGS:&+I.=-FO)T^C,KGAR2[1KD).#'TNNARR8/'/#B,2."SK#0K*NZ+L'@8
MY4,/GJ!-R67@(XR93/R,+D1/1T*5!!K"/\QI=Y,J9"R&TMOF`::K#/S4CLG?
M`<#%VX</!H<RTEM*?W*(+=%F6L@910`$92JP59G@CRF_'6=V3"%J4ELJG=Y"
MBMG#:`I9/NX?0Z]^O7Y_^69_,PDN"4A&X"+6@`O);,P],+7,23+65=*W8J7"
MU*X2&RN75%*\.#!XXX`%'9X/6GC:P35)MZ<I'*6IJJ&K5\K/X)Y&G&,MS;[@
MBI&4,H"7B8,N2:W.[Y)\6'MV5O(I4`R'Q*<I5'$BYM/LS.\8T;%OA&>YQ1DL
MEE%%>2K!XP1U',=#%OT2JC3_9+!5<M:]_K?_<W/Q[G9JH_C#0TC=[;/4HYCC
M)>CA\ZE9P+-S'5M-)%I5YG9;'9J?:Y/R=ZEX^9*2.8"6SJ5`B(?7SPJL#Q[O
M2=^Q9S2MGN$'BU84,2*S3OJY/</GE`JWK%S!,CVUD6*N,60HY'M&@`2GC"#9
M''G8<1I7%]CV(T-8\%SR=R#B,HGVB7N#+\1&I&EL\36U$G<,B<FRT<RJER+<
M'+C0F9)TBMB0`'P!OL[NFWX:K6V;7L:@8P/,A4?Z$&#,\L;IOG,<'TFF/>O^
MZ`=(FJ'?9(!$HM;!QNE_`ZO0GG1#BWC?\+MD.I3&#[N,NCH#/&AR:>%/1FK1
MA!11A:EMTYY3#9"P`R1=&([':;>;(B1+ZE5@_BN$?H2$A:1>-/@^:CI"ZKZ$
MTM2LC\+&\#A(6\C^[MC=M1WK5:6A2A''"_Q>+<VB%^.`F,S(:TG",:<5J=E#
MJ6.(C'=-+T;*\TWF@B1W@#@KMLUAD,1<4<MA]Z,DJF@V5D`_2F(8>'@VM8^G
M#B(,FBUV(0;V1V6DF7-B=$H',E_),$FR(W#N;.H_HA0D.1QK@CN?IVD4Q5O)
M,1*_`1`$AZJ>3RE&\H$C!G``JSHN86;'Y&]Q9&L(F1S9X-)QLKQIF$=6%*!V
MP+F86N<6-@U<1T8>,N6A>--A/JH>.S+]6E=7))X.DN2A'V.7M\MTB.1-[<\+
M5"JD>#A^+5CQCRWN&,9(T1V>3/G#Y_R8N2-I@Q?3/9L6(?&ED.QI1:RE`&P.
M#I703&]SK$3=*"E`2FJ2J;^@+F!RH^0OL;O$86+7@4T1<XZ,Q]L$WZ]:Y225
MM=FVX&1BERYLD^1.D]KDV5%+LK59/I+&$5+_G&K_?2Y&^D@>GDEQ!;A,A4D(
M?(0M!:Y1G(3S64_&2:&;\#'YL&EC+%DP'TL6(:=A+&X<<NXCW9*L\"JD7-XX
MO3A)$?DXT$O'G,PW"3\39Y<-TC+-;^B'29KRRS(Q\&?"I/[Q"A03\(D8I"<V
M0<Y9QP.TK+X,_#B3%(73E-"0!XBPLWOZ3&*'FF>FWE.:W2D9]39\^7AP&"V%
M2CDL&NR:55F88:#$4;$M>E8A36'($%.@YS!2DN+0@WD:@.GB)+I&#-G(>,H`
M6<(D3BXA<0OG84U%,DR2))S2U[&ASD69W"7Y&]CU+3D24#%C'Y-UC#VP5&9+
MSR?N$&\J[U/7.LO+J0XS!RUL3+0$0,[^HC9P7]AW"EH.PZ0>.ZG]U]E`21T&
M2GX%MDQ'2E1B;D2'7J!$*G1SA`>!$KR,&=^E?D.FJ^+5*>P<,B8D7<NI7:,Z
MGCVS;/`--"?5J)#_8';;]$(EZYA,IDQ[X4PP09`B)>^$8VJF>!PE4H(S[,H`
M,^N7X*5^!T(WQK^<>.T1>B4AUX-C"=C8RE\VI<T%2^>L3=LE[^6CQ'KT#/MU
MDA0PH9>X^_+S[[X]^_BGZYO;3MBFJ'MT@?5GYV]_PZU_>GU%M1D*'NY-%VXG
M#9K+HM?TOZ_>OT805:1N_GSV[?M2_NSKB*B1*(RL.^O5;[_BMOMEQGY$&:B=
M4+M&;8Q=6MURNBQV&T.</+DC.3^P=]LUC>86^5&EL7W^'-P@D%4L7AGF#`.A
M1]:8G$E0/$])^A4'$^*U29M9N!SNQF0U?-RDXLV-]NJWF^%#G/Q&]\CO)2MB
M'NVU4+\6]A$XO,R35>A\/1@<3^;6RYL9$>FUD'_=7@L+QQ_,:\GYA.770J$D
MV.F[9C*/^E)2$`WOWANZ;XK9!N5STBXYTV0X&RHF2_K91C?\C23UUF:?3(>=
M>"?IX^<].'P3LXN<G<X9J]P+?">X'\9SJ8@O4V-**.^$$_\4_I?D'-(+Q7._
MDVPNC_]*U(Z]^NV5.%_B&Y;KR!EJ_5>J$*X1T\$5\DJQR1\.@JZ"R/\FKZ1)
MAA<KX=\\_FOYB&,VR>8H)*%0JXC,7VI;386:=;I&SLG_,LU4JI3/O]M[R99R
MM->B9?(3TVLAZ:]QMX#MW6L)KKT63F&'D>374N2E/XS7LN:P__[F^O>+MT_@
MAGD:1J?=(;/!:."54$F?+;MAG!F9WXS'F]&==H<1>L9@7N!YO^7-'-T18]=/
M\\2,Z"@&;-3L-%5R[)CE=X)5G7_LI?T@7DPOTIU_,^FBHT8NO0AO&+J0T]_\
MKA:[D/%K3>FA&\8N[.R(XO#==-^P@&=#>*)SD5\.RS(QS5,@$]?Z^G)&5#ON
MHN=\.<>QFN[)#>(7RAO$6`+\%KZP/XNQ_$3XPC<S934O]LW<Y0&DBXX7P71U
MP'$(XV-LC*E^#&.4\),QC(INHIV^^X)Y/%.!P[S9IA!830W%!<!.R<1L:DER
ML@!KLNG%:/Z"0]0\=:>UM,__8AXYC.D>VRB.\;G%.@D.],,8;SKERUX8P^2?
M/`QC/NRW<M1(IE>>'X4R3$Y6?DH_EL$K*.W-XUB&9:!_-Y,Y9C@S>#?]>,:3
MY5]1JQ_0<&*9F`QH="[G?RCO9I4'<.28IN>@#8(:SS"FM&;THAHZ:+HTCHRB
M&G;<U8G)'X0;L.GU'-]%ZT<VB6Q?LIDUL$D>FJU-4</`1E(;5[^@=_/M?[SZ
M])O/SSY^?7OQCZ33_[^3(K[_<_]'%U?[VXO7W3""+RY^NMGWU.#)!T4HUCX>
M!V[2>/]^?_,?5Q>W']_LS__Z9YU^U>L.^NG->PX-^)[##EY?M-''7U^]V]_P
M:P]#WV\OWGS/^N$PBU2E0FXN?KFXFOS5]Y]^7$8?*/:!=3,A8JX[7E[N+RD_
M?W'U\>T7;\]_3S+\PW)89,$+T'U^<*&8NI):]G_]\X^_WNSWW^>*9]YYW_)1
MWEY\?+G__3P+[K_][7)_BV?Z]V_/?__B/$]1"#LS?%^FF^LVO(UOK]]PX,.K
M__?].3=T_U<_8/>UNQRO<_1WPU^._O*+\W>W/_[SXO;UK[#!WZYOLL4DF?\?
MNTV")TR>IA[\\!->1QH+?_S9_KQ_=12'/T[7,V.@^_N/]T-R$F=#[*_>7%_5
MK4>!4=D;\1'KR.&OL>MXOO;WJ:/6!05U85I2A-`DQG(=LWW;E,$49:F\Q88L
M6M:&242LRC1.R\H9HA26=,P\.*F5U;6""'>51!&6G@$9-I;(H6W\01Z$_9DM
MS\*&PNIE>28S:J)%QB(W[V&-5*$/;.WUY(Z455;;&3?\>.-=8QDSV&DD2T=%
MJLHRK@()_(4ESZ6RC*WLT=,>`TV8M)-LRE\%(F\RB'QRL__'Q1QX5/&'`4`4
M:DN#!M(>\9Z.#`C_O#[!P1'A8,INU30<4.F#71@N).$Y(\HDTWO`06864;PD
MC1(5,)D0V457.&!X84&IUCE6^?IZYY,\56%%"EL'-X^`H##<.&&88YQ+KQ'%
MZ_>E^X*$CB;0:V+1@6(7,=WPVFE$Z:Y]&Q7_**8J.623K:CM.%UOLHOG_2J3
ME4GK+)Q,]M_&9#W;WCT3^8)M\W4J['U-%JX[(JEBLU8Q=BW5)<Y\EZ4=BZ=K
M$9F`R0KJCE63+3++,R9+VA8IP)Q($HVANLL^J1\D)9+.8G$`-SJL3++H55-;
M%&;$XUFLIAZG#^8^%OOM^2]7#[18TOJIL%3^G8[;%VR[CM))_><D2[)URG8I
M<4FIOR0KPB"YM@).V*YST2G*9^(@=25')<>VFQI=K:KSN;2NE49-`:)JO+`P
M5^5\*)9&^9EJO*YV:D^?MVZGDII,YJQ'%VH++Y/2-DF'9?/5G59^XFLW\[52
M/=`UKI/7^H:6Z-<CL^;1S@X6L<6L/^D/65]TH&=B[`/K9N^0[%GB<:V[/IS_
M@_]VLO#CG,[4A^O'U\U#G3J=-5Q,@4B2>KB*<B,/=:BIW56/Y]2MF^R,NKN<
M/%:.9RU=)]7NK:A-`.113]IWC7VI1<'[++&O"Z+7#^EE-SU)EFXX3Q9XB]RI
M8U$R?74G#HD2AXUU<#%42P+TU4>H@-F^NZ\^@F=9'GG]CIK@!`J17:XZ!`[#
MFQGS*G@[?D>R4>IAI6(\9Y7LBUKN\!>^*L*X';P=0ZT^R>@F#PF@``'AT2:!
M:"KQD1?O4R_PXX%=@9<QU%&\GU''9HA;##C60IR(;$M\*@?F!'''ACA%01K.
MJFQOU"Q!',<F)&T)5JPH,_E0B*/B=PU`V(UF"Q]$40@_=A@72Y^3Y9#Y!G$V
MNF>#N*E6+0IIBOV4ID6983'NU++6Q&E\TSLA-;5'VA/4\_A6P[DAB`D9)M$M
M"-GTIST5%!7KI/"=A$KR*BY7X@SG+SJ#(TC&]'SD0VHF4ZY<B9G&"$=50_87
MKT>X+_9OKV\NWGWSU0RZ557/Y0PH!ZY(TP.B$[B];'`KJHAK_3?N=0X0$-&0
M&ZCTP\"-FOV>*A$E1.,XT'W6TN*D)M=I:575=[9E6]GZQ(6R>A+>FM*%4;3K
MJDWK"HBI783I-J$+.%Y-YLH0>:S&U4`D73]^VG^;E'B27MI)B2?JJ.RG6I=C
MJ'(:ARZ<]4$9V4X?*9==N'Q'8S23J@J-3\,?IZ!&+@$W)0/%GVT%.4ZSHV`\
MI]91!5P_L@NW`')24-+6F\T@]VH3R/7NH%?J,:R+==O7GH#NI0,=-KX://ZE
M-'+JT/>I:Y83,OR]`]4>3*@==>Y%Q0DE11LK0260BA-E%F^6<N6LXXH2IM"T
M3V#WDL%N,CE'SYB"UYU;M0+R4LQZ?KDU)]=NHJ&=XA08'3K+.('=RP:[L$.@
MTG]4=@'L\%`-0@D=#"T.$"7]0U@O'R>5):H.A)K3DEXU3HJA$F296T8RB2X0
MQ6P6L`YWS6$;T:E)I&N4&BK3D7&2&37`2.DJVG#Z0L=*,:7M"ZODU-8:MG*"
M_?-EYG"A30.PFW78#RPS-XMTD?IK2?P_0_QZI+N^.7_S*'!'D537W\5'Y@><
M\.[XSEV:3ML])[D8Q=I4,L3Y;JA&[:NDV_WQCO)M284W(X5.;;IYG)\3KD,*
M)0J9WNXXE+P!!:`R+.*=V7'N6$?"L[YU'\&/=!W<1=G-4<U3P@L)+X\LF77N
MCEV)@'E0<Z\[D%XXWHWYS:0Y>F9GZT99@VN?`M)>7_]TEQ_W\9JB`T4*?;?_
M3ZR)EXMF<>>3G%#[5X>#S'"6'=L"DHZ@2?.Z[NN]U8(#N^)LK3BP8%]KJ@"&
M7DU55HQC8-T5'*2>YDP4A!$<NU001O@B;Y;FH4C5_,*0QR(EH.3\^0HPG*7T
M4(+B6D]%,&9E/%W_K6I9^&Q_>7M]\>;^EDR&J(V=):N3;_*RK5GNE)5Q\*SF
M?1/JZBG+4YAC0U.ZZF'6_%%.\HB:85=>U[G+`JZXJN:L@N]F`L+HFSG[KMHY
M8<Y!:F5:F!<[^2;M7<^<;1$7,N2#=6&>T97+.>^49*7$U,F;OB.$EAQ+4HGM
M.VKC;U&4;U]BY4SYT'`,.B6NFU4LE`_GG)+,I,ZS/050T%*`Q['9RV3%ZP-O
M19FL2S^6O+8LB\KP)-DF0V%B6[NQ5L5@GUW?O+O>_W9Q>W/]^M=+.*6/$(=1
M*)>C@TX`]Y(!#NZ*ZQU8G.JWE%F'7^[HJ[*15W$FZ4.#+R93DLD5A*C33>$[
M"$X6;,FF8%IQ$6Y,AT(F-/]J+MG$>;:J9INL=<UMH>/?15]>UHP^9^OTLDU*
M/5_P1;8K.2'=;KXCK3Z%<RZ8R:2ZJ<,B^5"]X)1F2BUXF>;1`?\>'^8._+1(
M.6S=(&`5*>+SWV_W5^^N;SX]O_GMXH>26%IDN-ZKOW0$>!QB840'4T>N*IZ:
M2X_-#(.]JGY1,2REG105I2EN[BD*&[1]./)Q8'%#/B5\]HV8%.+@B3JXSJGF
METE&:EW>R4VS)TIC:1"A:RRE)G_E8'``8.TK%12/3+EWO\,/0M=8FBN#"XVE
MJM]8:K4O76_\G%Y?*1Y6FW4\;"S5OJ<Z_1A8`K<[*&5:(G&59S0))8_?JCZ"
M$E8GX4R?H.1#@1)JA_=X6&$12CC)D?.-V9)FZ<+\83/83P0EI@\EG.*[+^)H
M?2A)7?W34&*]>%PH$7!R"2:Z9TOKL>0SO!W8S_NWQT.0D]#%!P8@3E/_IWOT
M:AY`_"Y0KE]S*JW5<$A<>&C)_[B^"/!`FI[&A1:ZX$3L:[Q&'[).DMNE05(5
M/T)4<0D_S$X.-"ZTK9K7.LF%9GT.ZE#->"*/#Q\<:^64:Q6S506E+V!+(T=D
M$4#NQ@@EL<8N<#PN1OSMD?#A[Q?G#1?%"!;[OY.CWYUP91)7X)BH_@.>QQ6>
MPXALA(?9,8,M9]/7,&@O-#SX:/A_M?8E2SO&%0YZHS!&*QD5Q\1PQW5^B<M%
MLCP`R)K8>29>3VMF%%Q)TP_KM`B?4T'I4P"+O6D1KG@4;F<"LT856(H\7K>O
MAOLMJ?,8/(L:Y$31X`^KZ:6.7%8'939+&M&ECD2=/%._0!Y\@>"4J2;/(YH`
M.6?[=KZ/Z`;V&:"^:=CEI'QD[,(S)YVQ\V8W8M=_7%XMY)<?P_>)3,J9I\*U
MD^]S;(SB/+R>T,`2_<?2E3`AZ0QP@&2.M![D^[!*S:(*H"]-HO-*B@HC'`?8
MI:![]!PI9"][J_UT)W*=R*0H,UA%[CF2MD9A5#'HM-2UKV1LCA_MP9222_X/
M>9E6QR[!7>=.IXF#_)B*(B:TZ9Z<&^X;BL@\RO(Q423P-76]Y:ORNAE%6OAT
M1T,O]5BG@&2V3Z3\HJ=G@"#8]\+V$Y"\;""!&V![SVH)2/0N&KP<"Z,3BLU*
MRLX`B8'YLB67.H2"YV(U]CZ0=).3-2MD939S=$;5>C<I-Q0\,3B\R1S.J1*]
M(XRU)@X3N_+;J)IU?7M&V5\7FUIVS.6W5,FBZ(^O<MF`1UU_`8^+59TL^PN<
MTU-(T@93:HKWUA84Y40-I(!&70>*SL6J[*T!.G#;>;!T$+G.](@I71<)@KX9
MU3U0!-OTY_=7;^[(YZY2%\5]R&-+"#Y3&)6?0O\7JO^+$]Y,X0T'1O9XRVI1
M6H#3SAVGFCL%S\'8!Y7.>^JDVIK0#G]`2>>C2-V+('R1`G<[">3HBMNF-HS,
M^"X(HU*]./LNLK3RXFM5-R71D]VW+VK)7NG8S>.+SBV&6'&G@FT!D`U9D""I
M,+$DW]U_3Z"4/2.^E[W1DS%67@!\.`1G;0&$SI(:9ZF[F_-H0\-2H&5OCHVH
M<Q[KQZOAQRL@;AM@9-+XF90X4YK:W_4!21<:\8G#G-O'ES]XS-R3&?1HB%4=
MN"/,?/7^M_W-SQ>O[TY"/2B24U$CF.MTI4^1W(L&1+US-+3NT?OE;!.%63A`
MRL'Z?,@S#!Z6Q79D2K8LMJ]<(@KR=X3&%&IFD(D[!)"B8RA'81;`T.^$Z\TJ
M8WYUGQ5@%7"T&7L0NDU=4)Q$W(Q=5S"<#N0D63C&M$)8U5,@"EO=]8DX:V7%
M0LM9'%V?2-&K?$0T$:FUM;W4#6CR%?;P^[N$WQ\CC(MPJ94^8<=+Q@Y%T3?9
M$Q<,?AX[D@\3'&)W)SS,T=Z?:#WHP(?C8D/KP(?#5L]R[/L6_XCL<*3YMX[C
M5DKLQJ%$\[$;X"YEO$OL!M]&5X>`TR5M&W7D?,O1``#H1)21+=*(/W;LMEX<
M1`02==A+6OZY-:CR)3;OS?7KJ_W;B_?ORA27!1XS<>5NK1")5X&@_JE<D!.A
M^?A`HGNODV]T<68$#4+`97"*G`^I'M0]WRFYL]S<J6P4DY8[+XSJI$)4Z>:@
M+>+EADX7VDQ7O?+T)YE8O!Q2D\?9%A8V2<BP\V[XDS`-21!QL!TJ(8F,4HHA
MA_C)I4*"U&QC:*_HCH;2%RD5<C3HRQ.2'HY\/LD<G_#NI>.=D2SF='@GE_#.
M2"EMZBS'?X(!R$?!.Q,,^_$S5+"#JQ($C3.=#C[0J1'X%**63AS)^6GZT`<#
M>"9$VS4YW-FL]H<'O`.U-^82I5]%D_SR\OWM'C!V_OO%VX>-&V!W,?78ZS_W
M(E/S95432?GR$$ZP-RE]J6`/Z]P\`$C4QG)Z#]$/$")GDN]J1_T)PI6(7L.R
MK!S"7FG,#0`PV'-MS'6F%/KT+K";KC;F"J]:)4XP2U.D+TD`7QP&9+&[66TJ
M8,1D?7$A`7:="XG_FV-4BPU.!-0N\:PH?W>0=B^W[E+O,`TGW;IWI2?-(T*5
MB!#+K7/R5[UUQY_66X^FD`7&"?<V5P%WK*BZ7+W?V@N'"#1TWF]1B6+VS*=Y
M1^G>36D8><P<%I[U8(K1)I3:$\*706J<O2H&?0=VN8CGT^6^CRP5<,I?'1N/
ML./[^:NE;K+(9)#CY.089%1.ER+00Z1X<?K&)A0@59E9XAE9JF;4L'Q;722*
MI*IJU-X&NXQ'5`BH>*1CM!6/'"<]=^J7G5'3IIM1IX9Z?GR7O&IP1"8Y3_%T
MY[C1C)@I-1]\NW-;G4H$^"JQJ0J2AD(]?\2<MQPVDJWB+E6\N+AZJ%<CX1@'
M>^Q\]DD$Z(AH@+.4W:+=/^-J:G@J*`LL9SM&3I1;=#4ZF!J=)"1Y3?A*ZWBH
MN2$5J=D4/!(*:!5A;I>_GEJU^(#0Q@[(/-\@S5J*+MC..S'3\=@CH\'CC3TS
MS"@%LVD^TI<WYZ\OYO,H*S7U)6O^`X,XF>U+-5M#S8G^.*3@Y\V6V0=OJ4I'
MGBOU[!^JIT_VH.5DLV2V)E2B,'X>$.RTHU"Z-F$T>AE5-V%439MMQT[DL)!*
M3M0^97\2UP96V=$3HQ*UG4'@#+8=/=$\]*A=-P/H?JH07U]>G+]^V-&K?&!'
MW2DG^K+MF*(R5O>=<3?OC&.3PP.'\?"X4JJD]Z;LV.R<EYIE"P23;$#)B<"I
MXQ=XX$0Y?K&E5*'>P=^WJLW%J#]GJ=<$DNO*\6O-XN1"#O5.B%"/WQ#JYR"@
M["5<0Q%H]N3:^)8=L,J.1&3&4W\^2IJ?E`LLTQ>5=?O:064Y^:="D6D-2WB"
MMGD0T8_EZ#OUY!DP_$#F_LP@VKU8>5]?_7QS_NZWBZOSVUE<6Z%*J+"OC>TI
MG9SP[<7CFQ']=O&XD/ST.\Y:!6)(PT9)G.\/U!A-X07@2U5P,,W-9R=G[,*+
M6,7R*-M;10DUSO9IM8G<,8HK3>/P"5V$2BD/;$@_+B0^%W55#'3:BTX03-6.
MT2>?:*80AAB@>$]-;;[*\\$@FW(YMUI7O:K5_1M\X[MW3)10F?#B`="F(Z+F
MCN]Q$EQ]\=`VA4'S(9AP!OO>>^8$0VZW>D@(YG;PW'R-P*+W1=*&;1:`@`[:
M9%$M9X]HK#.G2;\3<0';'+PVWRFNAL8!5)3`;VJHNN53I(^]R1I:FV?#-NHF
MRJZ&$LU6;*M"[[,BA')'*6P`FD<\[8+P?)048<4S)D/1>*=8B>+,XC^PT_;=
M3[?O;\YA])0#NKEZ8"Y8LINF*W.>Z(DO'M_@TYC!TY_'-[^#:Q-AG9H#9PPM
M^X&NFZ:@M#=-4-J6OB3X+AS;T^(Z48N_)M6UNI&-<T(_C4,CJ+5C6MU:MGJ3
MLEYUH:DIO1G8-XA9N\)UJ(7KV=#4`LL$`_&2W%9Y,#9Q)8ERU.C:.]>R9'!6
M3;>$.$/3N4=H&G?14#J:XP8EUB6R<!.6I9+&$+M^*0`;?3U'\/;Q?.#0X8>&
M'E_UZPSN"_]KF1?`,^11]IA*JSBQTHRR54+XW^_QN5?[AV&7L#A)52?!?YIK
M\;*!:X-C%G=&&]+,-!M3+7N:9H#+D\=#94*G*5U!=,A7CN=:X,4$6>9:&%L5
M?0`K*JK8C9JU+34.;\;99O323ROA%]RBE*%6%&[.N*6K4H9C\T>/PIAGGK%Q
M'X%LEU(#!&1H?KR2%D`7T*A7V^MU:H?X]OS_7M\\()YB*;Z?63B9[+^)R2;I
M*IH*8@9Z!TWFXKZ^AMZ%D.K`.1BAS197@[&`[V97A-H=$9A#:+%($Q6;C*32
M^(NNTU,V85/<N^\BJ2AJEHAB'"V2TL$]=J,DL&OU4'?\\IJGZXK.R!7MCXRA
M^KG`%TF"[:UL4N2/S^)DXY.B-\ZJGI2T7RAU)=D]9877<)\-A[_,J6>IG<:)
M3+*)Y;!+A`QQ>"P/^B9)Q.Y:#X.NXJ%4INCZ)F4.=>`S`V-,*RJ[,E]FAOQO
MF!`6A?KOK<D.0F+?LS6YB=Y$4[JLX$G#T?5LQW1PNW7RI`E/(P6*<O?I<BU;
M55R(JN"@.6:BW;T/37]".>^M*XV3/FLG3VG\\?:)=O#UZ_V[J"I1V"&T:[T+
M@(^FVQ&C#;)K^\SP^!0SLSS+WU1D+?_L*BP#E#';\>/^9C\/96NE_41J2'TJ
M+#NE.YZ@4D5#[S^I>7BR[%_!2<94([.7,JC9=(>2RJD40//XK\?YA`"I3G(N
MQ4^`$]"D\13^M',40M=V+:CAU30A@IEV0ZIH`UT1%SOU<E^8MQ_EII\FVH#/
MZ[23$>4WS0::W5S*HQ-X/^)P3]R*[2;ER='-O+CAGBO+5CAX$LVWRTVLP+IW
MU^>+$=:ZO,AI<M:'`&V*6G^#!Q6RGS%3J7((Y@5BD#28T@?QP$J5A1NBO)*5
M9.1T<RPT7+R.\2];DSEU!ENIJJC4G$A&+[$4O]1?3H8W#J0*":MJ5C_L7]^^
M?_?%_NWUO'+S*CXT0![A_HEJ]`&A')N#!@6K>0<N(FI,:JKL750L%S^TK\GL
M=-+#JGV6VIA2-@+6M"02%:!"];H\O"[5=0<9-XER.?I3[%6D#\B(#NZ@K(IA
M:L>1W$VOE1-[:OV&B-J"5^O#7$7^B3K+60#K":3&.\8#3G:6=X-0Q[^0:?2&
MI%`]D9Z*?2(:CDUS">O&G>6>+?B/V5FNV=8A92LCK:(7O<)N`Y+-IM;6M79D
M=<+>#GVQB;5R5)PZS#?V<"G7'P]H%YI!-)TK;!@3D@"[U?;>0[TZY+-T=FJE
M7MN:)D\,]![)LL1>3,,IW=JT`1G3@6LO:R>\Z]3.?"<VZ%BA;EK5NGXQ!65%
MUPPRSGN)`>8QP:5$90(`B&O_)LGYKF,"X/[SYUNJ)JGF/R)X'0WG&+:9DU"@
MX1I6_S24Z:W)<>T1#0!.>:K01X'#2$SH,-4?([,V[99);Y+J3X6Q5>'FJ_W;
MB[?[MS_=G%]=OWL@F#WQ\-*38W;\S)I#7#1H5IMWS$B2IDD0'ZP3')8S`T^:
M\FF&#:G.L6SOD^<QU7"N0IH;T00PZF1Z3@7J'#-=-<Z`9QRGUPKR63%ZH5<M
MA"2;7.!)QZYQG3*G#9ZTJ/`D-,=X-,_,S?+`G\HS\T$9V88OR?MX9G\DS9_U
M:$=-15+"Z]I7<1B(=K?8XA</![LG'J]Z`KOC-^;:.,"ZN-B8ZTD/#(SG2'#,
ML[,>XHMYLG%,4]?PL8!:@(TE8:^2J'(E%0;C4XG65,$NR$5?[`1V?SBP.Q@(
M2QXXWG`O&%P!:=>7\QS*M?P.S2WDGZPF>J)D'3>=)B3"M]Z37Z!K:#97D:V!
M>(ESPL*L.JTG?=%P)F-T(B06]&$]M(&-PT?%1M?095B0X42D3BD:_R-KRLL#
M`;JX+TS7#1Y9J_$)^`X4;@B](LZZH.Q]ZL>=+0&NYSK@.:F^2,S)27G9MDU2
M@NV35^+B/*"H4G-14X";&W\1R"!2;'T*^/^CL&)VV"I]A*YUM@RS@&%[T2,)
M4-XJFU[<21,[C@!.?C%#Q*J#E@U.WH[J$'0K"2J<TKTY@[KD8L*.0D6%Z8"O
MC\8/ZW!/275P.UBZZY2715)+F2D*?D!4A[0IB7-KX"W1N!Y((J?C#2]M`!@G
M:'O)T`;+U]H-'M1\_(6H(77!>\X;]7`U:B)Z@F7*7G\I"!"<6ACM"-I:_"5<
M(E.59)/W37"`\5V7"R_=5^1&=$QR8L,TL&6\L3B*1<.;JJCZD=U%IL$[AIBM
MPH0!`5?KR:6!W\EST!0LJ+<OO*FD]&%3,8"O%-N,[7?EJBKI_0@T!\D.87(K
M$.VEF0>V5?Z`H@BJ$,Y&'SWM8E]F)`'GI:%_J3P\1JUMN4OV]VG\+]DG>)$4
ML7S4F.M>NJT_7OR4U/$_OL+*+Q;<M'71%X<ZJ=B7$CJ%7R\7QV@PG/?2^[?D
MHDG.\0!^T#(YB_G>`F\#QH&A(E1E'+C*;?([JWN,`Z>,+,D9'1+3J41?0BVQ
MY?7.P074E6[NZSA(BB]W;'/X)<GL-=$/48@N;/F`0.R1V]B$0C3*<N46VP6"
MKC#>!PT-,W0%?2?5<AH]^*(-FP*FL?_XPZ)AL^N$415.-J^I]SX3>\4=CA\3
MC:/O(XWPB[.?N9T[>44?.I5&CBFKEFVS?*,^<SL<M-W\,./-PNSGC\Q.IB"K
M6K8IN68X%]+T+-LF^71:-LGGM0TFA%B5[%_2^+"IM`V'=0>A_2IBXX\W%Z_W
MO[W[Y.;\]:\7%^RWVY:V.>R/)1.CL\F3WM`+!P[ZVG:@^;HP/@<7QZ`L.U08
M&;`6\>#*DO%2=)&!EK8D7;6#D7>1C:BA@6=HU84&>KJ*WN9#F]29JNI\:+;6
M5(:C(,.QYFRLEU5S"*:E;#<@6JFETM)Q4S9Z1RTDUM[:.;U<5YI*V;C\EN:%
MA\(NH6KT'`DM/0*QG+$!0.O`5X.84+"\1";4@S0Y5J>F[R6`.P2[/";LH5GJ
M)&KE>S-]3X#WL@$/B.,&$5!5FY\&/.T#U6TBO`AL!,0-#PF!\I!F2<^[R[?(
M!DA6VIX(FBO]<HZC;7KZCBY.JT>>(._%0-Y,Z\J]0._OL+3W[[YFMN?MTJR>
MV<AP/!<1SJ])$Q9.+MZ'@7A)#=R$_N.?=_'BCBJY4A/W),>`^3G)-;MS,AC+
M@ELP06GA)WJ0.[(RHE/5R,K.VH)M0L4V+P/0%/*`1+L#1G14:$!3W)?>PE,7
MRTOH8MG`#-\2SF:PNVOV]6JHTZ3E2WT"N)<.<$+)V/?I_&)6F\8/7R"I#,*.
M[ZWS-``XQZ[@!@ZUFR01&&6'<%I5$:B^>AJ!2YX`[@,%.-(Q\916S63*`'?'
MA.O5^":?8I+:"=^>`-]@8'VMA>59K]9Y99QP+CJC2U']X?@F3!#-@<L3S')R
M/P6"I=N,4Y!+^GT`<`RI3@#WD@!N')R:U(7<A85W%C1_P`)O/_[IS7L:^_?7
MEY<7KR_F%?_2U5\!+`[KFNE7,PF[X>\ZX%/:QWY6^U3=?-D`R.%0?0=O`0`=
M%;LCFU&D<>R6T',B?V8'8P'F2'A?EBU[<J2]V]]=!`-#8=R:5_-5SX_@J/@Y
M9`(Y*;UHXKR>59*25G/1N)9J;!C8]CU-&_&O"^P"\1[FG96`@8V>Y*(HM:,*
MC:NI-L]^9QL%Y\[C&Y2UA9/6%3@']\^^8.\:>U5J54ED['2L64&2F;JI7)3P
MKO15K5QX8(ESW"8G3-)JN;.7)$/)FPPEG]SL_S'I&J6K5BI041SY),?]HB%A
MRGF93^/;J+25L%T2&J1T#ZM;PB^058R;54N3^ML,R8+>"VT950H"5B@\(XHE
M)2)X$^$WAX7+;@.GEC@JUK=!`GDJ?*H&Z,[?PAV$3'?XR)'!4)O[`UVTS.Y^
M1$%N.Z0C;K+:Y8-_W2P0'Z4_]G#*D]7^@:PV8O/CE=-B+0S&S17?]"[-=<,Q
M&+C]K14CFE*5.#,FNB;(C1.\*&.0WBUR+HA6&[*:4K9:$7TW.J.,/9JS6L""
MMP@C6."*UB%0XA=8'K&L,56CU<J6^")PXJUO5JNRT3ZFBKZ6-@0?S+V,]MOS
M7Z;G]VPP6O;1]89@G`[=%VR^;@=OK?^<9,M:3DH^1L?IX'!2&1H+-=<&L98L
MI%C(4ITB4)XYD<S4NF:_S.B7N#Z/O@G=J>N#7SQUV:(4VO0>IB]BR6:H+*93
M+#CS`)*/;!`9QV;!]L&3W<>)Q6R04SS`U)!MW>J9[^F3/NE39)9=Z9640!(`
MW-,U")S2C4^@K,/1SKVGOZ!9G515L?-AX)X[,NHY2F#8J<!9J9Q/$:@L5^?%
MCUWK$)1KIS0=V7WIUB3?#WY`/J7AB=92"OSD;KRJS1[QA(W70#B)1^"#2B"L
MJFO-3FPO6R!<EI*$757'CG&AC>@YS#568QWQ8QPE,RI@]`DRB+LK2WI(D`G&
MA5%&LS=FE3+>J@/B,)]J;#<TVZXY2Y$93^1*,8X,J9@O#:5\M6;SES/QB?HX
M=9+G=W?28@Z!;CGZ6`MT(B*`?#)7Y@1T3R!&H5530.<;76Q8AWURT(B5'(;!
M^7LS0$?Q&_@<*EI%BX*1R&F@,[Z+1H13H9/FA]G1P#+2!5F'E9(7UP,Z^WQ`
M-SENU>11('D)E!_JP-I6%8SAO%5?J4B'+$#!A*/H-K*>![D7*&#=#Z`.I!+U
MNDE*/9@KRM7??#4'<>MTPP+%$?I:QR>$>]D(QU9TQ6%FZUPY3MIE:V0TG!UH
MY$.G2?N=9]Q7(S:87A&]";O`KJP"#T&Z,LR>75[.]L:MMNKU&..:BJNAYGY3
M#O/2U\)Q9"6C=6Y)J2OV&>)/+1PK,^HM'SESDY5CI7,+>\K@]$O'@9G7R=)Q
M-YO[0=IAO7L:PYK-1*;QSP&R^?@P.\,>=2!+ZM\"]"=0P_7L=U<^4JB`<M.4
M;7E4=VX)[-:R_P[![M4VL.O?1*\0A%W@>Q[`22GQQ2,>]KX://ZE##.VGV/3
M-T>,TUV[-^+UP4+M$(\:T=)(RK4F".&!2A4MV&&0?T$>M.VJ-Q9NV'2E^`1[
M+PSV)C-W/&33,.KF9JT!OQ3*SM`"[^3(#+O:\$*MTJ>NM@\&]@)\-]5_5'8!
M]O!0F=OF+$FMR5HN(Q8G^_^-8IJ90[N,BL*Y82C;\DL(F1#-AI;PBE:5[)P1
M7M>N-GR4-Y75`C0J76W8C$43:#Z8Y2!,EM`+^R;03RQ40$[9[/@KQF<LQ"JE
M[+%OA#//F;9C%XX`,'=&9^_`NQ>7MIL'O*+U5S?HG4IL/<"[OCF?)4-O1#W$
M^$,1KR-S"4ZP=WQO3U/$I'M.<C&^=<92#P3_0S$U(^_=S-L#C$"IV`H8.II&
M7`Y.N`88+A3-LX\L8(QH5_#"E&G!\\!G`.W>-MX>T#+S_V#HBI+9!?>TUJTF
MJ2W\L<;;TU7_^[GJ%3`1^-E=E/7B@>]`'%MFD:>V6U;AVZ>`MM?7/]WIUJU0
MG&08(Y]0S>G$LC@BJ"71I?[#]W;>EW-,F#GO'14*K.:4DQE?;C6U$5$=&8PI
MJ6^\$TTM%U:H6TH?KEZH]5<J*;:<OM1-068(:`5G$+7&AC,JM'XXW'IS$X&I
M;9J1L::!C/9%%NXIO!;ZI6FB9_VWKN7AL_WE[?7%FP=8,[FE-G;6?.K`?^$6
M37UH&5=.`8\X3W!V:Z]%P&=%)^+#+/JCG/QI*DLPKI)VHJXL[+69M`Y54\U@
M$W8F[<U,I;&X0%)3(3*;M!>^-ZBM,VDC<Y3)5B6<T2WRDUD.;CDN@^OF685K
M;I:JVBC\J:[?H6)3-`%^>=&^Q`L[[9R8G<0G`F&:62S4&>]T3JCG2UUPR0%3
M=,Z(8M+/BFCK)(L`%T88;6V2VWVZ'!2@'2YE;>A:%Y)]=GWS[GK_V\7MS?7K
M7R_AGCY*6'::!_XA@!S<%M<[M(2H=CU#&W.(Q1F%Q:!""/;>Y-`>2$@;X5)D
MD/!"%A5^RT:IV/,MBL(U-8!T!T2`PD.5['$*:J"LQ/%O!2_[PDH!MQ`;!/:$
ME;Q4(QAZVDALD[32+-C5@&LV0IN)MSB]2"F+0!#^J@W**O_8<=AF`:6TR,]_
MO]U?O;N^^?3\YK>+'TJV:9D:>\]&U1'N/?%,RE.7ZK'I9+!:U:\]+DZDE(`D
M;X`G"-PU@?`1`%"[A#X9.HRLU%FFBH3NDE&]%D_)R*U!AQ6'T\+[':I!A*Y#
M59:Q`ARP8GUK4+5`A"R2ZW>`FM`Z5&4()3:=[5!5@P[5F+6GTN=T#:I82HRU
MV#CL4)5E[-.C(8I4+BAE6H)QG9<T"2A'Z7P?`<H3SWT\`<JQ`06A@NJQM\(R
MH-A4S49`IR(;U<,,H"C`!$Y**;7G."6EJW;&4V:WGPA03!]0F-$JGE\?4"AC
M[*8!11GQN(""T%X24G3/FC8@RF=X03"A]V^/BB,G]8P/#$:<UKKG9W8-,H<P
MXG><6`0;\RYX!#EB=N;B'\<O\1P%W@EG(`PM?;U^%P5E7AEJ(AST&5]TDM3U
M'8YP,/@BCIB='#@F-G9#O:UMPA_6RSD@>73/!`&NC$ZY5E5;5W/Z`B8U<DR6
MH60%6"B)978AY7'!XF^/!!1_OSAO$"G&"-G_I1S_\@0QDQ`#3T7U'_$\Q-B=
M]C[B?X0V$?;MJBS.Q%A7QYFNFEPY_%^M?9SQ5#3VC+*AES41U4*QESJ$84=.
MM5!E\?4-8GSMYYF!&!ET!S'">57(1UH#(ZNK0EI524R;0+GN@C`BZW>I;FN-
M]EQ2_S%>58CA#9<4DN`XV^JK.&4:H5,:T:661!'G:5\@#[]`Z.@;AM7!2QH?
MI'K15;2N8K`)B@,U*XW`/73"R1C"K-?D078.[E8(^X_+JZ44].,X0Y&23^:I
M\.WD#!T;J1#P]$4,EAA#%E9/*DWP1FD.^?-S2+7>&6)%F\47^%:!FD2(U2J4
MQ`BLZ.IELLOOPGGI\KO&F06D@E.E-/Y`2N:;4\-B*&EPR6:@@E0>:ZKBAY&M
MK2VH<G7`VHPS1/*YU;$EP3FJH"P@))^J"8FYYLTA:DOQ8W&&Q&,[0\3V8+N>
M]76)WXPD+::ZJTEX:N;:'?TFXZEK+`LRVW>*K#X0,($WT)N&M0@F>@=GAU5L
M[M4`>Y8+NH0\UY/BH>#Y.)ZZUF\%`3H@NG"M%424LI#;:=DIIT8M58Y]-`(\
MA$*U$40J.<L_O+[E]$6)<$JRM(YOH)QBJ7A15LA;&6CJN%/C:F;(N]17D<;9
M`W]J6\<(3:;GKL&G"=5OZP]>$_#;9//;^H/7X-`\LBHAUDLH[*1<[X,EV*D_
MO[]Z<U?"=YV8*6Y%'ENM\-GBJOP@^K]1@]^<<&<*=Q!MV1[M62T*%QA8CQ-)
M(\4R7W%O0>BA'T">L0F=(Q`[>0&I>X*BRHF"2(B"1->0$<-,DUOU8Q!7I>HR
M_1A/8V_\9D1A-:MCJ!93TSU>:0X.<?1S\-V5.#D7=$5*TK202`2EJMP3IR-U
M05=)@N682*O.D]$UE3:.NO(2X-(YH$ESQ4*A;E/6VIO>&KQSW2^\:DM@_\IP
M"6KT!8H)[/:,I%8ULT:>>^\+"F'J(T=1/=^^@(W>^T=5G&-+;;_70ZQK[1WA
MYZOWO^UO?KYXO2)#]<#X3D5J$76ZUJ?X[D5#H]XYVEOWZ/UB)HH"T8%MJM93
MIS#.-<)M278[$BU;LMO[*JZB38_@;'P)^SZ*NQB"Z*([/3'@NF?RY&SJ+KB#
M!1?I66*![K+=1I2XCUA@G6XFKXQ<%HJ6G(V&*+-FBE3F1:4<F^X:3FSH`-D:
M!+*]^,X_=K);I'[9]EJW8,I7V,;O[Y2>?YSP+L+55D>>MW%"D*-GB'`D]`0-
M.\W(*01A:EH)H87EF,:LD3Z%("X)*'/.-=G+,/+:J#$5U'%Z!MD<-2P*RC9;
MQN[O^OM+GR^C.J>[6=JB]%7,1'5V9U)2O$1U041?/#2KK+<UJL/'M104(D@Z
M%#FJHT#1'SVJVR!"(@))/FQ1+?_<*GCY$EOXYOKUU?[MQ?),LA[`K-`DD7@J
M"/J?RB$Y$:./#RBZ]SKY1A>G5RCX#$RIP(`4/)+:)OXP21*<Z63C-CEYJYIE
ML[&_29($'5JH0SV!T&E3SZO-`5&2M`E%U-)85>E\3A3)E"V&O>,#)$OD05O=
MIF8@#F&#5<$4)9;[\Y]"DB1(S;Z(]J+NZE1]D9(DQP/!A;EE&S'0)[WE$_*]
M=.1#K$%II690<A'Y8F`;LS*>NS_6>38/13X8&VV^B#%94SF&QIE.D]]JJSIB
M`+RS#OC$OP'PF1!MUS=Q=Q?<'QWX#F3F.-=<^G5LRR\OW]_N@6;GOU^\?>#X
M`S8O4QZ^_G,O,HM?5C65OB]/X81^D^*;<.#ZZ+<XME'2W4I\)(XFU/&!(XH`
M"XHF7;I^'6>CU!B2,[=D[?J-LF-U"^9PBOBF[IKR9J8E6-P):U,56ITR%>$`
M>IU3&56H%`1<'>I42,27\C!!7^[>[1`H1AI/ZEGVK@@%``:-8[*I2H<6.1'>
MO9.<X5;N/KH@IG/S;=8#;II.=CT8"OD\I;-2=;,`JL@'T1ECU#(5(MV^?G1.
M9_3#"4O;X&I/,+\#K<8)KF+9=X"8BWA$78K\R'H$IP37L7&)D65_8L=B6PF;
MLTVD5"I'6=M:\7J`*#`.XMC4")RJ5$V_`UP:U7!)F\9$I$RKJI;M_5PHVG`)
MUAD;+HE@6PNM@[_56;8MDDFP;!IVL^RL8R[[Z:T&2R2F\T3/BL:J9,Z8Q<??
MA@I+N']588ES:AJH1J$?NZ7$RV&3VCKR4T6-BZL'.SGR*<9,GS2'CHD).%5M
M["N_FU:$FNH1P?GK8#!1PXN`AZ\>JE#B<*ND$!2SBCE2R8JY"!ZD:':5]<#3
M+*A(?8UF5F%&=>BQ,>'Q1K,99IN"V3:_Z<N;\]<7"RF6E4+_G,OE!E9QLMV7
M:KN&^A;]<4W!S]LNO&3'S@&\?J_8NE-JM0]2%X(_+NMY+I1LEB6MT;J9KJQ=
M4V1"RJB:R'^4,[;;41PYQJ14DY3/4QA)TX%3TIL.'UPE(`DJBG0<1_W8Q:3I
M`47WU)_X^O+B_/4#CV#E`5S'GHUZ2I@^@7H]!6IZ3]_-N^8!IHP+LN(+2[Z%
MRO6@8]@'$O2R*0=7!!CPB^"%;T)A<'6;HCW.;0YG+RD#V^4XYHYA3E,MQ[!V
ML9VVB"][Z=@:<\,O21)\^1!6PL?97&D;$HD=;'03.U.UG\G!Q?%I_FN&HUBS
M%9IJ9[9S)4+MKSB4<)YYC!_(4*(95+L?H>_KJY]OSM_]=G%U?CN/;2O$$$F4
M,+:GJG+"N!>/<4;TV]'C0EH4H8:A<P-T,[!D%@9G,,[NM/5)1#200N>B'?6*
M]D(-">^C1O`Q-"B3SB.^:"`7LTA?4EAM6H@ZQ-!TS0[%$/7.4J:TLO^"+]E)
M1R4*V>A_2KN*>T[CFIX._JQ6\[%'KBF.G0M,/[=_\T6@#P;=E,L9U[KJ=6WT
MW^`KW[UCXH2*B!</@3<=C9$=/>2D]?KBX6W*29B-QCA+4I/S!3>**A;Z@=&8
MVWGV9-;D*CN7*SYHJX5IF119-$C9I(!_U?OAU,>PA&\.WIOO])MS?P+P39'.
MU]&;=6M3][$WY\.&^'SXQF2S[*HK8U?R;GRK$H>S&O1RYS5[+8RW$>@O/(4@
MI4\/V>.M&.\4JU0<L/Q'=MZ^^^GV_<TY[)["0S=7#\T/2[;E=(70$Z/QQ6.<
MI79'_^DO98LCI3,``3)J#;?,W;O)HF"<IIZU-Q7D5*L@`0L"=3IJB*=K"[U)
M):]NK*27RY5M-EEP<$;-%L>N!&R]ZL)44TI4V#B(7UNNV`5S5YAJ"6>.4X33
M&AC\UC"57!BRLTO"NY:E]2[";35=ULS/L'GN$::R).B=5F0K>#XI4XD\$4_7
M6U+<)?N0:S`=*;R->!WQ>Y0^J#)CY$P<?+?8_P]LH$=D\N3):>NT^+_?XX.O
M]@_$+X'U6]7-`3B-UWC9X+7!08OLA8J2*HB&:OQ6S,FAL2@FV66/$)%-MFUX
M]GB\!EY,D'7LMU2R-5'!Q&Q7Z!)EC!GLWG$:;[-[ZY:KWQ1/U,JJ2A04IH:@
M*M>_$G0IX$>F">+S8=D==N5X_!$[0@F\@$>]WF2O4R?%M^?_]_KF(:$5"_7]
M1,/):O]-K)8%(&83A*0+CE-3/3"LTKL04GTX6RUC]NIQ&'Y+#4J\EK4$%9A1
M:%&)ZA+Y4T%55%&UI)$O<H1G=@</QW>*0,5S8E`5G>F"*A/T(U-*@%_K1]#C
MM]<\8]<T6*YIHF1`U4\/ODC*;']ITW*"?!PG2Y\4U8&]]%2L_4(-S.S@(;/R
MY:)B2!+$O6M@P_Y+,K>[!D9=^2AZ1\F+KH/19'_@+.Z,8=1?^R]-[22?;AHP
M3!.+VC+`,SUS^1/=)399'3C6^7OUCH)AGI,+7?2`EO3Q^E#9HMQ_NE[+GBA0
M<R8T1UZT_E$E&NE5.>^MJPV8C0)WJ"?(!5":&G%]6T$#1$W)QMAU/2C7_!LJ
MD<G6]5`"GB<9Y.59'J<2;/EGU^$:8(TYD!_W-_L%6%LM)"A2>^M3X=HI"_($
MA2P:?/])S0,5RU.P"#@(\$L%"2MR%JAP_CMRWSU+WCXX/RQD]?P&G=1BBCI[
MR`Q_G8CJPO<&WHC6[,FA.#TEP>BGO9(J!4'/Q,4F?*Q$D7S(#4.=0(X7C:HK
MHY4]V6.]W-MT_-FCN!G;S?"3?C[GVV[H#SU[=&59RZ@L-%_7O0[QWEV?+X==
MZ_(EIX%>'P*^*2H+#AY4R$['="5+P?D*&DX$NSB]=',J8T`M`?3`2:@8'`6O
MS62AWL(C48B%:BG+VI8(=93+Z?J78JO@4]>PE;)"I=J?R$@OL%R_V*K.%E(7
M&T]N75'KA_WKV_?OOMB_O5[0C%[%G\81*IPX<9(^(*@S@(Y!16O>E:-$!UPY
M;#LO-#:!C_.NW!TQ9X$)L]-);JO`!&>"930(P,I>>BG&RJU6.P\'K+5$16-G
M\DLY(%3L=:0_R!@/KB'`M/AQ;+AO!&J$9J'&H=0+J_&LC+6[XAE;U"V\Q)XJ
M:[QK=N%DB[J/>9+(H2]7P=#B=-$(7H-B7$XY:Y<@S^P<B14Z<5R]9JKO<7O4
MV?=NI&QUIG5,I%?8<L"S^;S;NH:0K(+8VZ<O-^E6SHQ3L_K6!C`&G=T_N]!$
MPID1(5*<2'H3.,3CH4TD'*1#OZ<V@"DE.I].*]VQ,GUQ39BB4[JU>P,Y9DKZ
MO92>\$TGNWE<FDWOVG08J.H(::K8BJZ))(ZD7L40^YCX8@JR@E\=7DA*O^M1
M!EPI^%DJ,JE6=K--<V.F79W4`RUD^?P$F.5SO.E]O%(^5LP5Y$]59-6R3')Z
M$A<-^R*)"54P6Q=_OMJ_O7B[?_O3S?G5];N'0MH33U<].6G'S[<Y:?2@T6W>
M2:/TLE66$S5(1@1*V?EX-.+W"MC@J'KJ4\0UU;>N.-B]0I1I/:H>V(4XMFO]
M[EA':7ICQ]@1,_%HZW,+(?J6M=?:5Q*E]UAXT_*7C5P)3T68SDM3?P`OS0?<
M29L$)>_EI?V!A(0V8!YU&\DDKXM?QW<@YMUBGU\\`N0]\?S7$^0=O[77Q@'B
MQ46O3'#Z*X>(>8K$Y@$C#Y/J(!6PD^HP9:X]D(*B\ZYQR4U!*D">2C2H!GES
M*;@3Y/UA(>]@9"WYXTHTN8"5@>GUY0+O<C4;1',?^2>KFIY(7,=-LPGI79_;
MLT#M0$!%(@4BFF@%.P#CO55&AH@#-&&32Z%&^$Z;.IH>LT/:,C")`H^`@8[;
M(68"S<?6@WP*9H0."#Q[99Z5<=K[U-<[7R;<P(K`PU)]Y9F3R_*R;9P5;]NG
MN<3%V40XO`3SGBF/'IUX^(!%O:/'T`W@B#659'9>].@$5I999A_%'?YCQR:@
M]/X<>:O.@S8FRHX6$63U3I0UW=P@MGE5?PG.>3<U",>['1;KGI86X78P>-=)
M/8O$CYVI'7Y(M(BT,XEWJV`N$;\>RD(7>"S!]`:.GE2M7SC"P?JU=H,'-1^4
MR5W**<$D;/`>NV$V*(-S!.R1@B@!1T',"1BP-RVQKZI^HFR*_4QXZJZ%)`N@
MGI%(T5'1$51UVFZ'7'2$,SB3144=5^8WXD,BLV@'G#(VR*A>?Z^2\4Y.A"9=
MMW$B9&^N6[]#V4>5/2<\0MOK\`6\R6E8NP<E`K>OB?A21X2JGN[9OG3RLHU'
M<Q@*1Y7C?51N'5U1S4FN$F"O5"Y]X$B03F-;:$27`'\=.,7I4<.P^XG#_GCQ
M4Y+D__@**[]8\MA6!F2<+Z5B7Z+H%)&]7"RCR7#<3._?DK<FX4PII4F^$@B2
M]%Q.?4M$EKCVP59N@J_I<[\C-K0,D'`Y+\^1M/"PNG#,Q5EOC?$8PTA89@W'
M<-,]F>>.J*Y"GK%$53F+D$17LGT,^J%UL[$E*V]Q$JQL8:T&#!Q=8\$/G&!F
MZ!?Z3@+F-`WQ19LW55)C__&'1?.F6`2'N<)?<(K\G\=)N'!/VU[AW97".\*]
MSKZ5U=F^4P-\-\I,13WCKM16&IF"KF+?[+ZM%"G-88?5OET=@*UV9*Y7\_;!
MFA+\O+!99E/Y'/AL*@CMUQ$B?[RY>+W_[=TG-^>O?[VX8/O>QGS.8<>M5;HW
M#_TD9O3"\8.NMQUHRRX,\.%<9IGD;:01'@Y"F*.`KZ\_P=EOY2=A=)WTC*]R
M?(,U5+#6E%#!4\"LM=U*/YNK+4.L36IV56V(M2Q34SD+0_92.:J4OLA'0L!3
MIU@S"%@L0!TYDZ,1O^!37;>=[ZH^365R:L)F-L,SDZ\!AF-9%BZAA6?%$7'^
ML?,X\ZGK^XGM#C$O#RQ[>!8["6?YWM3A$_"];.#CE)E!6%39>;/`!\0+`NZ`
M#J1./R@NRF.D)3WQAADB\S%3=&)[0FLN5'4/F](O)0_CO3%S7M,)^5X.\LTT
MP-P/^_X.<WO_[FMF@MXN#@N:CQ?'@QH5Q[6()QL-=`*^)U$@-Z'_^.<]OKB+
MY,T@V)&4[%!6/JQ$WU&=$;2J1M>150+-[82*O5$=>9*]9G(:H%>IU,9YW3H5
M3]TP+Z0;9@NY?%.4FU'OSOG<ZS$/BPY"ZA/2O72D@[L6^SZ>GT<ZNF.<Z17(
M#_=*2GWOV':(=(ZMQK6I(\3>R#/V)E>,@#NB"T3UM=KHI,D3TGW`2$=*-Y[3
MNME0&>GN&L*]'NCD4\QU.P'=$P`=K*ROY+`XAU98YX))89Z2#M#Q2$#'?&";
MPNU+D8\",Z+K7@/FZ9*D[^.<5XDY=,*YY\*YSW[X^N^?_U"L\Y/KWS\]O\FX
M\\W^Y]N/?WKSGA;Y_?7EY<7KBZ(#^-G-Q3_VN.K'\YM?]K?+UW*5KR_W/UZ\
MW2>S9KI7LV##2>RF'K6?[2_/_\7`WW-W)CUG9[W*[U0VVU>[8!#`("87U@O.
M<2_G^E=[/C;R=Q0'A6!C>)RL'!ELNP+O\DK?Y+O_Y&;_CXNY%0ZNV;0RW)C!
M%F(SF:6U*!U'*V.#KL96(M_?.&>*['9=F=K!4D@2L<920=I)TU6>5JUL\=T-
MKMGZSKRBP`KGOFFGM-&#E>D=9>VDA!&[F,3BU?"=Z5WPL&#/*=8P)(Z9V[BR
M;\]_N;IK9?F:32OCW%<MX!AJ+0Q`P%:Z:UL9EFMQD#J"@@]E,$*W,LDI7DYY
MX!_EQ#EK9N7*/NEGLI>VY,2%&]]>L+B]$`6A6NOHQA9GI'+"&D/\CD`Q-WQ[
M8:?P\8;O'^]/QOKZ-ZYQ:7-.7+AIC0#JD'$E>N?@^ICA>_0I)R'Y/UKA.FT/
M4<6FGGBKB+=:EB-E[1J++LTW7RVMKUVT:6V6TM*X,RK/`>^,&>U1`]CPEF>7
M8HW-1C>R/KL#D.(8)HO1*N&"6(LK@]M^M69MK[:N#3<3%-/NFOQQ:?Q@;1P;
M`B?"`0JI!\6JY-#^/#$3O@`6;=(>%G;MVM)FHZL]LZSV^ZW6QH4(FHKE-*DP
MQ$J[DY3%PGI(0HT4VQN^K4A%`'H3%&(SBLRI32NZOCE_<^>RVD4;WQ:<$>*@
M1`3M>&$8H67@"/`8@A>YP"'&YP!V9W`:G@IG'[+NLG)MG^*.7U__=,<[&U^U
M\?SVFOU*'/P5)/:B-..]J$FN-<+!:R$M18_WHJ/^,TOH.`PMWO-:SP1W<'M]
M\69Z4>67F]82X#Y:>E=D^27E63%8B]M1H)+K%,`3K<J8BL&;4IQ_@Z7`$65W
M4UR[ENN;=]?[WRYN;ZY?_WJY/[^9>UD3%V[<C4!L3N71`:;/XIT=X2+>AJ+F
MB!1!$AC#<#?BT,#?,QE)KPW_X^7*-7*NSM6[ZQO\\+>+'XHI+9WA"W^P:<WP
M(04U$2S],8"=J,)1;8]R=RH="$((<[P<6:#:)45-RZ&?`MZF".$A:UXZTQ?^
M8./9KCF=!2<W1PWC?^SP/7NV!')B@DV!*>)C/UXS?%=RO[0'G%H$?F$EZM0E
M?(:0&`[F^[?+*VV7;5J?H^]B.3T]VC0?J[8@-_\,..O@6(K(\5@<YC+VSP2K
MRM@7@%2XH#ZJE>_TB\O][Z,7-+W"B0LWGHH2EN8X!X,Y"7C4>O0.M=2"A$*$
M/X:BM2-;]12F9F`;#?\O3I"X\AWV;OT_+J_FX>CPNHV[5`$K/8Y^DUQH%\3H
M;+3X!8?8$TOQ(;JD?KL54@5))NU^[E)?B(UK5]@VWY)-3EZZ$8$"_"S%=+?&
MCB,:#=89=I3JMHZ'BV5IW=D#3YO9*4D]/.&CKH.0-J_S^YOKG]]?O5FYU';U
MQC/&1T%/QE""W&<%S<%;I4LN.*.->NK!QX/(UVB*0\&QA>\-Z(UK/9[1_;]Z
M_]O^YN>+UW<:Z?1?;'S'+I"?P"-1L`6PIKW:._8`5,[NBJRF&9.B*=U?-=VG
M-!71<B9K;358N^JOSB\OW]^1BYJZ<J._!^_&4\K669R$.!?'L8?F=!!L4SA`
M3B@WSFHX]LKB$$5`2>T+CCI>B;M?GK^CUW.U?WO1JVU.KW/ZVDTK]>P*0_RK
MX9/&//=@G)G"^IAL0P#)$;Q!#;U!N^,89QAS9.=(T"*LS0`,[K[6-E8LM"N#
M;/,()><'"YO\.8Y:&%EK-$RDT_/1CE,%XO@DE:G]F9G5F`0ZU^[;+R_?W^YQ
MV^>_I[&RTPL<7+,Q3R7AX'I&3X*$)BD.]BK@26$OXV-PC%A_X/?!ATAI>DZ.
M\B+/#UUSNM2[3I2CY8455M*F.`6^K/(,)NF$:Z',"&FT,7#B#2=:\,P,8H@T
M;$_0E/IS5&=&O"+7GB;UIB^N[GYC^9J-7AUK%LIJ'(5PUH-6=K07/6L7?"%4
M#\0[&WFMK+E(SIW@W#+'YL&U>8`O$?]>S)M9^>U6'U4%_!88PJQ%5&*(('XG
M*"*->XV*S?M*NB&"X,B@&)&#7R01K2$H$RNQ\NO+B_/7<R^H_'+KF0Y3L<Q1
MX&RW13&NO^>BQ&^UMUZSN\Z,XPFSX^1'SR0/'@J"L.A7VM+75S_?G+]+ZANS
M*^I?LM''%JR<28Z80^Q/\:'1CE/P0!5`Q!I^DHHCC)B;P7[WND8#M:=7=C!U
M>YMW+9UC99"2[PP%U&AM:;Z\L,R_`.*,4D.<,#OC.+'3,;7F.3YYK1]V,$QW
M>G43,W<WV5=(/1>&M0:"A1C&]81O&0!SGFQU(ZP9X2`\+A6#L59KNJ+LPURY
MOC9D<WI=O1F<F_9BJO\R`&#IDF[B""\DPASVJ^%,`IS4<*X7#4W/8URWGMX$
MPOE5#<84;L./P)(VCF.*@1ASZ#<B#M!L586]<?Z*&N,'6V(HCF4X5MIZY5>_
MJ_ZLMKFE#>>Y;<OO4D9=\$A"/,Y*WNBM16:7./5!L8H@M3S(M."%\=BR](PY
M(V'M6^M/:YI9V'"@T[8J'R>/!X0A4D<.SW2C=6F6G",'^PAFB<:[<6ZHSXIU
MM9DL,XOJS6S9%*'A-CT3#>S8TFZ\!Q&E>PKM81LB?F.#U>@,FQOC<?>*!G,8
MIA<U&M6P*5+QE*KS'`?GX&X(J0:Y,`,_@^"(.%P`QW&:C?)$:4PJ_6`JN@(%
MHU_KP3<I]NDU]93:-YU;.%!51+A,#1D+AV]<.4]>.\D,^%O%Y-ZXIL"".P(V
M;%H1+%.[*RUJI,8\LZJQ9/,FC,=Q2I%>K`P@[J4]L"K6E:FMR*-`!VL/]N"D
M=.^ZM76JJ_-+ZRNS;HI*3&JB\10XB]3T'U<6%/`/00D"%\TD@;7CZHESRG#&
MN>>R\>+6XD7679Q94=%DW%9?95(2/BK+<@;^DQRLQ.Z2X$Q@K@X>%,*5@W.8
M+"NF7J-CIZ9?'1$WE;F9Q70B=)O6@[U"O\$:1K)ELGM_/=B)=#=(-9%6M5IY
M%X=@,8!R)_%V60T0:WW<3DYJ>D%]N:E-6:@`*U"D)"CAJ0(:1U;$P(EEY*RN
M`SP?G[G3PD,K5C02EYE9UX$$S29+8CL8TZ9X7_#U$.>.SBDFS=F(A:"2_`UQ
M8$G,R%B.BP+DLPMM;=QXH+RQO+R>0,<V;@9C)4$Y<47U7GG@YRK'P0B&3C!\
M03.*N2)>+TF)CHI4;+Q>G0T_;/^?6>"$3,"V2K(5@N1"W">=OY%/F*OB0L*5
MIU@?UNG&*._)C6)8R=H6E2GNM<*<$5RSQMH6O(T_A->#5^DIAFSA#!YPI&S*
M@UNR_3D>31]D#IFAXG19]A([I]>N\J"M;WJ)$]U_F_8IPL)`"V.UG&VN882;
M:=*$)P6*,9L=LRX!O!+A)7,[P"*\<K_V1!LU\"RM[G[9;=P[7"C/6I)E[KK%
M6_U,&T?D&)P<@LYR&".H#S!AV##IB5[JU1R^(65_:6GWS&=KBFCC6(:W3^_Q
MP,N7Y`&PKY7Y;"/-R/;<+I(*#/2-E%RRUJWQ'G.[[4I:\,+%&W%FR`OV6H_6
M>A1><+[].XC!$Q=MC#^?A1D\N.WE]W=_;G`8<8/50<WE*-S@P6W/D8,G+MI:
M(7P.=G"Z[57TX+DKM]9@GH,??'COBUOTH0QA-V8('_C91V$(]^Y]@2(\==7&
M?-"8(BQ&>9.C<(0/[WN*)#QUU58?=$02UH/5'8DEG.][@7(ZNF"KU0UYPFKL
MD1V%)]R[Y06B\-15&_WI$5'8A\$;.Q)3.-WWW53AR<LVGN@CKK`;HLF1N,+I
MQF?)POW?;JT</@=;.-_O&KKPW)5;XX0177B,D4?A"Z=[WT08ONLO-F;4AXQA
M*>5HIQZ%,3R_AL53_K$XP^YY.,.#-2R0AJ>OVYH)'=.&QYFU8["&LPC5&MKP
MW)4;3\EGX0V/[WV6.#QSX<:].F(.'T091V$.]V[]3NKP_+4;L>A9N,-3=[]`
M'EZ\?.-ZQ^3A837S2.SAJ07<01^^\T\VKOM9^,.]1=Q%()Z]="NOX#D8Q.GF
MUU*(%R[>&&$^"X?X\/;GLZWSUV[N<AR2B,7(:H_"(LYW?P>->.*BC1FM9^$1
M#VY[ILAQ>,W6OMOG8!(/[GJ.2CQQT<9H^EFXQ/FV9\G$@U]OK;8]!YLXW?`L
MG;C_VXVGW9A./#SEC\0GSO>[3"@^O&9KWFW`*+9*CO;=41C%Z:[OI!1/7;75
M[QYRBN6XF_THG.)TWRM(Q=/7;<W"/0>K.-WY`JUX^/N-.W+$*XYCG8^C\(K;
M'2\2BZ>NVAH?#8G%+H[RW$=A%I?[7J863URTE0DYHA8/<_A'XA;GVUXF%Q]>
ML[5*^!SLXGS7"_3BT04;=^*07ZS#.+MT%'YQNN4[",:'UVQE[P\IQO)`->(8
M#..L=C=/,1[^?N,Y-N08RS`^QX[",<YW?!?)>.JJK0S"YV`9M_M>HAE/7+0Q
M9GD6GG&^[1FB<>^7&]_3F&@\Q/<C,8WS[<Y3C8>_WVA78ZJQ&JWH*%SCK`ZY
M0#8>7;`Q8_4L;.-\RW?2C2<OV]J3\!Q\X\&-+Q".IZ_;JK\Q)!R/*NM'8ASG
M.U]!.9ZY<&L]^CDXQQ.W/D<ZGKUT*R=IR#H>=;4>B74\/4UD9I$/XQWKW8AV
M[.,(0X_".YZ:'+"XOOOEQ,-N3#P>GGE'8AY/J(4O+NY>67"X32/JL1FL[6'<
MX[]\^?'7/[[ZSV^_^^QS_-<_?6C_7LFS_>_[M[]=GM_\U^OKJY\O?OFOGR\N
M]^_^,OW3+V[^*G;*GOWT_O;LZOKL,F_&LW>WYS]=7%[<_NLO97O^1>B_M.^@
M9+?W_D]%O7O\_Z?_+#F>6TH2-_\D-$X]^:<S^Q0/X#WN_>;L[$\WU]>W2]?=
M]?L7^F_WE]U?_A\>>]]<7/WWD;Z#+QBV-_O^I=>#O2`DS@_SI[-OCG0_@W__
MYN__B/;_R?[=[9?[J^NW^__J7FZ(N]O?;W>_O[U\[I6?_O'?4[S_1?SG5!JI
MB/\N33KPP`E&#?I/9^(I'L"_N?W_SX%[\S]?_?CQCY^?O;IX^_XR3=_('IA,
MVH)MI(J,RN__!^=_)"_MBQM.#.&X"'4PJ4.DZY(C]?5WGW[WMQ]_^.Z;L^\N
MW[RZ_=?E_NNKW][?=N-J7IU?80=]^NO^]7^S&^VO?Q[\Z(?LJPU^]O'O%_CS
M_\R?_^4WWWWR\3=G'U]>7O\S!0%7YY>?LLOK'>ZM^Y9/OOTAC5'Y](MOL;#]
M1Y+_^?KJ%FOX]OSW3Z]O;E*YYY>_<R"+%-UO7[V_^?G\]?Z;\W_M;\K8&KB@
M%]@^5Z_W/]Z<_V-_>;E_,YI8_?D/W_-:Q8$[MU?[=^^RCWSP9W\^^Q+_$>OZ
M^S[/G,'GG_%_/XJ[(#F-Y';_RTUZ):]N][^]NOC_]NGNS9_/OMV__A6/Y/7Y
MY>=7^YM?_O7-Q=N+V[1$OKSZWV;>#/X:IGM]>?%Z\,>DT!Q>7C*17__MQ\]_
M^.+C3S\_XV+Y#O+MB)T\*__[Y_0K//WK]UC+#M'2&6)Y_!]C.3L9W_O9S?D_
M\92_NWG#I_GYU3\N;JZOWNZO;L_^%T>CGWW[_AVVUMF7^^NWZ;/P*+MKNN_$
MIYW)P>_JEXJ=/>/_XMOR-_*CVB_/1/[#]&7])0C^5?D_Y=?='TG^61DH5'_*
MG_5^6H:H]/]&'ORV-V#3EE^EJ4O#STPC?;I?U@$N^"/9__DKO/E]>\/U5[VK
M^1W8:*__>[@WT[O\_&]___J'[_[V[>=_^_'L^\OSJWU]-L5H/_GNL_\\^_3R
M^O5___/BW;X9$3;K;[]>O/[B@M^</FYW_=/_S3%?V?G?_?SSNSVV$F<I&B]"
M&ZYM<SF-8UX#:?@JY9,Y0ILI!<,=;Q!D1QD09W/>L7,EWJNS<KX"%'QR_?[J
M33)0<6;/5/?+;Z[_67X'TS[["&\23R0_HK0-X.?NSV]@W=>O86[]C]HIR>2U
MB+@W/(*#:_N?W+LV?0VO_O;\W;M,A.3=:^OA]%IF96$ZN/MOO_LZ\4G(%F&G
M#',@K`_2#O$PC`^D=WMCR.MGY8T_USLF`(442DN)BTO:Y(Q=*<%SHA"O]E*4
M`96X,X,(.*;>+V$B'EXL?Y""9+:<:B;4E"\4@<_V5WAP_^*BNH?XUS__G^N;
MRS=G,[`Q^W.[,\:G(-J0@$>F?GYU_:%"^:/##H>\3,]'2<_WF%?VD<&^P-/U
M-@0C%`MW>52=W;G`U@YA-5.)L0T@,CLN%==&C[.)+/J2VQB^OI1(0.POH]>"
MLT>]R%)??&AX'E%X?K%P3%[5IVRL3HW-PI-?W\:.?GSU"P[(WD=SJH>6B8-"
M.C_S"?FC_4[B&ZWD&'G/>G?FAY[%G0Q<O"2I/VB.-.UR#FNL+HV3N7G;V5WY
M0<_R[(ZMCJQUA#032KLV^QC/P)DZW-D%+[L'@6=ORE3D:)W+Q\2CF%XV$+6+
MVC#3J<@T%G@LLAQ%V4"8!O`"-X>]J]C!6-`BDGO*.5.D502?DSQG;!HAZ\K@
M=@TL4L8\$"O9@90FFN@=<\R)=V7//E([I\@EB=9[CJ:J$[1@(&3;,=\,L#*^
M4M.7#81S%65@0RG9$$S3YS'/<A?8@4IN(EO>M,N5]C.SL]Q(N%6!2[70E=5X
M:"!QAXTD<"U>HO51R3PH!L\5CP)+5IYL8WQO3/Q`/@HVZ`662O#4!(FZ]74#
M"-+-&"4T8%B+:0,!5,.N9.JKXLCJ(&7]2BP`OPJ$CD`4J5,B<Z',X2;XL-M@
M@P,#H6MH4U>\3&:JDY'R0;%Q3AO:HY/<IBHA"0>:>?*=2#(!)`H?>LG_M092
M9I`/C:3\L&<HK"5A4]0)Y7AP>7-ALVB-+Z\SRIVK[P#/FJP<Q^)2`&+$\)AG
M5#44[!38BE&6U1/"R,!0.+4NXBT#^-BZ*$0Q%(6#!5L#&Y]_&'.F%SM/DBJ*
M;8<=#W-1L8R4HY0>B^F>$(PWD^4,+(\>`&U@(RHI""Z313373IM2DF/[K'(Q
M]]&;.RP%6R7B1'`*MHL'ITIU/!FV!O#BJQQ[2[7)!Q9<T*0AX&!3,28"YKRE
ML%?,&84W@@U*OG[=MFS3QX*$"$KAU8HR]11'1E2`?!<M.ZMB'OS,FW&<ALK.
M.R:Z92M9C2T%)X.A-\/M`G0)^3C%5Y)-@F]B]ZX1/&63@2=O1QIR#ZUCEX1O
M3=N+EF(1%;MR2@TLA81N(."!I3B']7BSW5*^.K]Z,S03_J1G(]AOCL\2IY67
MBO-I"S90$H*C%6,ZX[!F$^K3QP(\V]I<X"6J8MTCVDAZ]8!KMNWB;`#^%SM,
M-D)?3.)1>@7[A$^660G$>A9,8QIY1"0M71W82/A[ZD(X'AV"#+?DDF*/:O:C
M6_S&PE/-@RU-VF#"P7&@(X,##6>F2K:#DU=QT]&_@>=&O%MA(G3J=(`;PGIG
M2/YRW94`)QR5'NZ?-]YFPO@9^^(4;H><2:F9.BGC.*9,!'O:L%2,/0N3505^
M/TH2H6SHX:!&9X'-=;^2R@)$AB/`L["(9?!U"YHI&1S<#M&*&6^+`(4_%>P%
M\HI@U;PMQQ,<Q[NSF0<3&MJRR1B6Y>CUTL.=<;?Z-J*3#HDZM!%8`]!CPD9(
MZ>A3H=;:2!J$.322,LFV[W)%.@1E<J?(3(MT!N,GPK<)I,J&ZKT&CO<,97!G
M;&H/CV@E+FT@`F!^L#X?LL5*..P>SD3D^8NK8,C9;W"4.TD=XZ0@T$^-Y=`G
M.1#/&%`;.+BWN&C<&O`O/&`5G^%23VLR*[O#QQ/)([5P$ATCGR1JQ_.-S1NX
M*3(F[1J?"QA+UTHAE,&AJ'AB5?0&X'HZ14!]N.(QT]>S:P>OB.1H'.&V2?Q.
M.EVD.07`&=PD:54-,DBA896>#A(CORCJ0\+Y(0U`!%8.^)-E(.Q'G`6$`QB@
M9^%<X(AU<MI.@"&!;B[.91[0<#=\<\9A0"%%29Z^B6DF2/D(6"N`!^#F\\S:
MZ;,$.PIF*ACM!&RMLNMXN%*_A]!(00J\YFPG./01BBM-!X)'C]/W.$O2J-RA
MG=19T-5.Z`?CH7!7\@[QN$.SDQB2#D\9I1MB?1KPN'CN<=G$)'T,CPL'@HFI
M^YRU<+S8@<?%9P(CY9D60\B\WP25V#)".88!`DY(=AH(YT(`F13;V>%[2Y4=
M*(65:$5"$A.IB$+22DR>X6M4&LY+@0*<J:$&]9I;`8<)'"*<\4:LLA-*J:2T
M+3!?\8\SG1?G!MTPNB^,2YE_J0N!/6EZ+7CP"#Q$;=2>BMZQLR7)9HX*+*1U
M5CC#1W.6,C/^AL>O*=&[3%Y<<EB9Z_$-_\B.AWFP<2-9T(R=I)T!E#")$61*
M'BF9`S:+):HZ1D1!E??"]0=C&91GN:IHYLX32?FD0&H'7GJJ0\>"*)+T,K@P
M:<`QPZUZGL!$$`W1C4:DA?]XC_/DB^OKVW%H<GW;LY*P`\":%+P&"<\T4]@R
MN$CZ4U;250TRYK8D+MEJRN(`!CU=FZ9*_*@^ETR1`IN!.=A-56739"7D[>%%
MP8_A8\,>3P9L"#F6[;.10!G)(:K60,=1IHYP1-%PL4+Y.>)T!F21(\7Q?&6Q
M$LT\$)L+V*V([:I3YX!%@(-M@#A%!:H*D8?+V[)W&0F3)'#3-6-:W"_NH!I)
M,@4*P\#II>?GBU5C@^#;Z?B1W*8JUW+J,"%:X/5%CS>$W2EC"Z?IJF/+TROE
M'I+E9-61F0PRVAE5RL[I0A3HZ<^0PH)OC7XN+L'G4B4"ASW^&GBEJRU0`(8G
M4>;V:^?+8V8`R_-::3J30845-@(CQM&C#FV$.T+:0QM145"09)N-9%&T?OA>
M?S*;Y,*MA9I>'N2XK*DF,LIQD;)U]!R7E78^Q^729/3#'%?,O8^'.2Z1!#)J
MLK<EN0+)49-)+EO:I5)XVL]RX6V:55FNE`7!]I&4-G1E7D?R^(C9B">"@,D#
MJW)D8E,B":O6Y/":M"=F/2Z$YKP9A%=6,VG<<DX(PP!Q5#!C:B+3L/F48*G,
MB5@VO@:\8]=NALEB>`@(DIB7,78V,F'N`O:%(PY_SD19V;&"6;+H*.B`4T:7
M+8Y[,0`79MP9E``0C)NU$FQT^,9,Y?.92"-K8B"Y+0A`!&X[1IYS.<./MVWX
MS@U\:>R:&.YA)0>)KOY/YS-=B)5419Y^HBO8D@$?)[K@^9BC)[HH(+:0Z+)J
M.M%5PLAQHLN6X'Z8Y\)+]&HJS\6R3;I^E.:R+A4H[HKAL3L=LY7P(S2['815
MS6FG`X9'B/T!?T>5G#O//V94R7;7B+.55?.FXM@R!W<R>:#:5C-$!,=0F`ZS
MXAF89_^EB,RRN`:?4O(@I745^\2-68JZ`5*(1,D^]92IP*@Y:@.[IG1^95/Q
M%`K%0S?)E27]LAZ//!$##T9"KRM6.VDI;)>.Q`Y/[)#=DTJY"';'XWQ/'FRQ
M%,E&)J8J'-N#A)3WL)1AHJO]:#[3Q2"WO*DNT:699`PMA])/=,'BA3QVHHOE
MP/E$5Y&K.4QT.2VF$EUXI+&&(,-,EU)B*M.%_XDV'S7#5!?>8DK_W9T-9@81
M#].E+\(1T$"<]8?4*\\OD3D?17=,,S?-O`->"T]..^]V69M4,X-E!84IEQZ*
ML_G,,AW`YLWJ=K$=GBV1[+-E/V[;B=3.H]`O)2@`VWHF'<R.3\-Z+IN@8DK[
M9C-AH(UM@;@'B,H.OE8X$5P/SO3`(FUP82Z$IQ?E&/>P0P#GA^@"XLBDGX"A
M!;96`3K2=^)>L!?9K25#4E@(_AYF,LIU=3];2'8Y75VO8:Y+FE:I'>2Z0MO$
MQ\MU`2_#?*Y+YWZ-PUR7U78ZUY7U'<Y&J2Z1ZS_C5!<.S%*7'V>ZM!=K(GA\
MO2<0XJ#&+6M51/NS;PVO"I$]B>U`\%)WA)OOR._7]+\8QLO9`CS,)-#V<2%3
MW>RU:J<)O#S)TU(Q/RM]R^\Q3'=8M4=\9;"^O!4]3FCXF3:)E>!E6R?F3A.8
MD!7,S3DZ;XC+LYD$W#:;1G!Z(5["L5&"+5BLY19F:Z^B^M]"!"^YH5*(8AD8
MUTJ=VJ6^%)W#3LGJ3#E-*(B,]Y2$G@6\XHT1?.[7&Z:ZNI\MY+IJ16Z<ZHK&
M3J>Z0I4Y/F*J"\]](=6E7/6]AZFNFOH=I;HH,K$O&=Y!K@OGT$RN*\O\LVX_
M3'5A8ZXS%+9X2-XU"[@XI5H2E?)M+"4B$DV^D2E1JZ.<!NL0+&3`E5PH+VJ8
M-#8*19((&E;4\P3[DLX(CF7L:@I75A\H':D4`="9WUIC`-;^.7";573R368C
M%'HYR1;@<N"F53$4A^`G'5\JI3BD+>5%IA2H?J)27DQ3'G,^CJ>L,(4R-`N2
M,HA0[XYG,I-')HFGVE)@!*889KAS;S,/NHTYX1*+])-=[4?SV2Y2)_:U=-I/
M=GG7F$*#9!>\%GWT9)>IDN)3R2XJ`DXFNUS>Q8?)+FVJG:S*=JF04T4VG:7#
M=%>._>^NG<`"X.H8&#6<'3IU#72HM4VMCNC9:IGG+^'MX],UL)<["^>7E&+!
M\8*)AV3/<$5U#7&P.9/2%07HF!<).=S@*8K-!S\,T,CB/=SK5E-F4MDRL\`1
M"@@^9Q@KL'N8%#L*F6%+_*M:R`ATL/!N'+,LP9<"@R2SE10/;SGAH'7I'=H)
MGC!'(<"QII,<B(/95V":`&$5XE2R%G%PP?Q)\4N`+EGMP>T2A'3)^B1#^5_?
M??VW'Q.558Z*(OR9&F:`&Y_KZK\O]XF$BE=Y?G/^]JN+5[?7O_WUST:\*3_Y
MYCK_Y"-M\:-,+_[JXNH7&&'Z_SZ^>OTK"<7M"].12(I+.9`DU:MK9H7ZSI*%
M`82OU=WE@JEM:BDED0ZDKO<Q?4-B8?<^7^\\=7HHV`H<BB(5!Z0CLS,._OE:
M!&"OMJ1$%K.M;.OFYI.N/)N#=?`A)1X*6]TEF77X'Z=5*UTG&@+[.!7NMM9I
M%!7EL,5)$E/X.GQ;WE2]+VE+25]!O=,4U!"*&?XFKRT<+(1-H>54H=@/SDPL
M@#F(["$%<G+/;_`V?[G<_[#_>7^SOWJ]3]381!G$<TYQ,*F&';).;)B4^1QM
MEY+AJ3_X_/*GZW].[9C##>/$G1L&7T@7F%$OT#714UT1HTZ9#E@&)5,H58U]
MT]B%9%"&QB$,K=]R^(CYX6EK1;C)Y/FP43R),2[NE9G=-;]7TA,BCL')H4O%
M+#%\PLX3H<HVP%21],<^TT:D0E2*0YH2D-Q'=2#=]';)WT)M2>![@0WF9/7D
MCL'WMQ0J05B3G)$T;'1<W#*2;&H@-#.,3!##+&<QIC"Q!QNFQ'"-Y'/QV]1F
M^<@>;A>XZXO[)7U;/I?@M+%\GBJ,SF:K1`"/7XA"^$[ZG'F[Z.2)NDKWIEKN
MP78IG^UQ?`K6WH'<\#'AO=D[-@LLV-B4@->6,TTL$]3SFR4]':Y!PAM'U,7`
MR#-,M?5>/:D$CEM>,6HOB39N>=Z_"H@M<42'FL2;VBOY2^P.H2F'1>`$A)^(
M<X[;RX_6$N#S^%J+Y#%DB"Z:/#F9:%Y^8:,$*F;C9IB.,*1E+1U&96,,-DLY
MH.I__=]7^\G#*!YL%GGW650>-4FK)M84`GNX,T4KP"%BUQ@'@?!,S5D,G0,'
M3CZI?!E?%28GGS*#6<\Y*<S!(.17J3PDQX^93[K+JY!=[`.^.H5FJ1M<^KDM
MD\\\\JLL\QV4^*&CF-P-DR)XE3++<..M`-RKG&F3.Q;QM&`!".^5WN7\CBGG
M*K8_\Z3\,)9VL"W5%+BP5ZM%/Q0L8!I,\JS'Y@D+>R;NF!G!';(L``.S7LX>
M1U/8\G'_('KUZ_7[RS?[FTEX25`R@A>Q!EXB.]$,2XU"XOYP,%6Z-\F?B#U+
M/TF.BYBS!:[#6"6EO2A]9@]WRU.!"\\[$DP1`D2770092_T%GQ53\SO'^KC$
M9ZC.C,&IRU$5&F<4O'R]L$\^3N<<=U,@O2ZFZG7"V8,-+X$E.2I%A!-)#!2&
M7T#5SW#'`61)-:1N=J3FFEW&E>:A#+9*3KG7__9_;B[>W4YM%']X#*F[O99Z
M&.N=93&<>5E.--.Y@I.):K!MW5C=5C72EF7,7JM=OI.DF3[N*?]")5ZR!]BQ
M),@;X9Z1XP89U4J,)'1)93@QFCI4M,CY/</GE*JVI#+:1)])[+,.#+&=O*.8
M+L/?J&N4@U.4`Z)8LJ/4U9+ODK]#[0"T9'LBBN*L"9G*:1.>2\[-2?Z"2O'8
M2LQJLHB='E:<V3ATI\C4(XDU.2Y!S.Z;?AJM;9M>RJ"C`LS%1_H08,SRQNF^
M<QP@*2JNUOTQB)!81YR.D$+3A.R>=>\;`&,\69@KA2\KV9*43J6Y0XD,8,M\
M31I?YQ&]S\9'[3&E`(E49<GBG7$:!M^6D2*DI/`K)+LWN@B)?BOU5^D1VUI!
M'V^;[DL")?W8ZH(=8`*_SR>X&:P$CTR4A)S9,96;M%B8X5.Y\#-W(K&]1I.9
MPFF+*=#2LR=2QPT9;YE>B)3'F<S%2.X`;E;LF<,8B6%1MV%Z01+^Z?:+?I`4
MC*M#),=/^>,$,\P.XW]9Y=9.)L(GMLL!RI0V//JOFD!A$E>'/41S+DS_$:48
M*;*.Z5-G)NM.Q5G)(5)D+MJ%0OVI(9(D%XBZT/1+IV%F\"U,"BO/,9$A6)ZY
M>=1\.-C]MFL1H?-$HC[)[SY'"',G5-@E+X\!%9X9.ZS<[)X9>S'],E=7'IZ.
MD>2A$V.7M\MTA&1"C800(@'"*>@&QX:^JFUAQS!$*@GE"2]FSHF9\V$VN##=
MLVD!$M.(*6HUMM8!$!]Q:(HWRE/DWM>Z@<R<&J;R$.^TD0R3&R5_"8<Y:I:T
MJ6H('RY3A,<8:=GR69U=[$OC$ILFD$>1?*MY:,'-!=:4X6X![ZR3R^?1.$#J
M'U+MO\^%2!_)PP,IK@"7R2B)AX#,#L`H3()YMC[@09C$5J5I?"G?,'/"S$(,
M*RZ>W!KK4O])3(';`L9T<1(SHTQ_1[*XHR@)\U3L\$S!*&H/M,Z;%";!P4A-
M3VS.7=@X]3M8?!9LZ[)ID&WR9.+LX<JAH)IY'Y*+.=$WI4/G_)A$QO;LK_2.
M?"[.V5R=@>G.J-X.FH^3<DPTV#6KDC##*(G]#+'N"L6HUA:(\=97:LL@3&)3
MW#,!3!<D64^>N^1XGJ(8D&,DC<U./<_0^)$Y1@)N>I9<6`H("YND!$F&7!";
M)E71;S:'V$+VA*W^%T`EDM!'[YB]A'8!6L+.<L*%8^[(DK71G\\Q!2V',5*/
ME]3^ZVR4I`ZC)+\"6Z;#)#Z2QE'I14F<<.DFHZ22'IO`EMZ)SY$#E@('BL&/
M8/)U"EVZ,(F4.]R7Y3N`AZ26MTV+D]A:'3AV6D7.WZY%Y10F68YMQE?$W&/:
MPB1/44%.[Y2U*7-RX^3OP(:&6Y1XN'1A?$B?=>"\>%D[[,R.,[[)Q!6L3U.M
M=3F^3CPAG5+;P2@V:S=X^?+S[[X]^_BGZYO;3L^FB'IT4?5GYV]_PZU_>GU%
MD1FJMN]-%VLGZ9G+(M/TOZ_>OT8$511N_GSV[?M2_.S+AZB1%HRL.^O5;[_B
MMOM%QGXXF<;VU&Y1CN1H+B,GD`2V!<;4"EZ='SQ)VVL6-47%L5]G;)\_=RQ%
M\G)LX@VGJ6L4,$CI/AZ4VAM2/,F6SKTUV(%JQV,E<-0"8C>V*197^=5O-\.'
M./F-[I'?2Q;`/-IK4=Q<G(ZJ`H5`5$Y3IH.!=9W6PRME]UIXP+?7@NW[X;R6
MG$Q8?BW41X*=OFLF\Z@O)870\.X1AQOV@4A6FFH2AX6NR,RWY%3>0-Y(P]](
M_S;S'MA=/-&"TCY^[IVPPY?:.FS2H81Y8D\P=Q7HX``*<6C;Q$J.L;R349&6
MU?KG?2?97![_E;",Q])R?26V"D)83FWQHE)1@B_Q/&*ZU&2&F(-:$-BQA;;T
M;_)*FD)XL1+^S>._EH_HJG,V7Z$(V=H3PN0EPLUJ*DR`U\@9+D2DG$ONAS.U
M"_??[;UD2SG::]$R^8FE3]&8ZIC#)KK7(FKKQD=LHF,?=7DM[(+[8%[+FL/^
M^YOKWR_>/H$;QHD^NGEAJ6:=#GS#`]ET;EA]8_B#I)=2SWN2U3Z8\W[+FSFZ
M(\;:9>>)-9T(S8&"G1\F?$IB9=4=]L@U_SC&F4/_A;V87J0[_V;214>-7'H1
MWC!T\67R:-8FJ+&+2P,I2F_[,'8AI][HPW?3?<,\GK$='XX%Q_@9)AMBP[-4
M8J38`R=P1Y&3+C9IZ%%@S).7FWO'GO/E',=JNB<WB%\T]VHL`7X+7U)GEJ^O
M;!"^4/TE3(0O+_;-W.4!I(N.%\%T5<!1".-LX0A^-(IA$*NXJ1A&*>'\S(M9
M=`'8..*H:^02>QC?GRMC>@=WD+TK$@!JV466T]EFYU+7JV9KH==,,S[_>WGD
M**9[:J,PQOE8I30'40S[K`^C&$^J43B,8C[HEW+4.*97FA\%,L;6@&4<R03G
M)B.9PA?\=S*88\8R@U<S#&:$ZD17^M&,JDH3XVA&%M&-#^/5K#K]CQS/])RS
M04!#Z9W2W?]1+Z*A<Z:"E1,1#?.7_W[.V7&#FKY[UH]J-`(-4S*9-:BA=\:V
M/ST1U%"F92J[_(=]-]_^QZM/O_G\[./7MQ?_2-+\_SN)X.-C>C^ZN-K?7KSN
MY@]\<?'3S;XG`,].6QA[^WB<MDG6_?O]S7]<7=Q^?+,__^N?=?I5KR_HIS?O
M.2?@>\XW>'W1IAQ_??5N?\.O/0Q[O[UX\SUKA\,,4M4'N;GXY>)J\E???_IQ
MF7;`$=54T:K_<LWQ\G)_2<7YBZN/;[]X>_Y[4MX?UH(CBUU`[O.#"\74E92O
M_^N??_SU9K__/E<[\\[[EH_R]N+CR_WOYUEC_^UOE_M;/-._?WO^^Q?G>7!"
MV)GA^S+=,+[A;7Q[_88S'E[]O^_/N:'[O_H!NZ_=Y7B=H[\;_G+TEU^<O[O]
M\9\7MZ]_A0W^=GV3+28I^__8;1(\819$]>"'G_`Z]COSQY_MS_M71W'XXW0]
M>3BZO_]X/R0F<1S$_NK-]57=>J2&4SR^^U<(:%]CU_%X[>]31X4+ZBE&ZPW<
M15U5HG(-LWW;E,$4G?F\Q8;T65)VV(+;A)>E;2U<;--BERS.6G8?UNIAZ=!A
MV3E0H[$X06WC#W(@[,QL.1;FBZN/Y2EAV@1KLUH&=9;8@1"IVD..&9RMHEU2
M;6=X]Y:-2*[1BSD<L-$K'76H&KU8=+Q+ZVV/7MP?4O\8:,+1R'`9HUH%(F\R
MB'QRL__'Q1QX5,V'`4`46DN#!D&)=2>/#`C_O#[!P1'A8,INU30<D.W,#+IP
M@NSR*.I,]0DX\#I-.("W3*4UH4=PD%E%DK+X)O.5#.EXLM*_4HN4*ET=0G2,
M2)\TJ0HCDGJZ%;T&0-#8;4$"6PJ!CO=<PBVW(XN[B?(:51)*^`7PI8GR>B.+
M8,?CF2K.?.,\OJ,=I^M-=O&\7V6RG.+M=3B9[+^-R2((\GCKUG@J!;HZL&#[
M"5Z)@-3IKC8+\RG24H:'*S9W:?.,H@A-TF0IC==,5M>QZI,F*Y/,)AQWSNVF
M8E[2*;!9/;PGH^U=M5@*=MJ>CG;6(E2/:+&4`0TD?-W#8K\]_^7J@1:;&OYD
M>RNGX_8%VZ[;P4OK/Z=TX.EIVTT#C-F*BF,QIK%.^F&VF_B85M617!R<5(?@
M9"6^:KQ!NVJ\D4HF79-VE<N9/F_)^J6F1Q4&4T53D<,BDME6\]6=/GX2G>G,
MUS[4-:[#UOJ&EJC7([.6SE+PCE-&UIOU)_UYZHL.]$R,?6#=[!N2/4L\KG77
MA_-_\-].%GZ<TYFR</WX6LS'UY*:?9P@A7/94BXZ/-#"X?`&Y>KQ;+55.1L:
ML7NT:&W2*I28E8#@J>-9^J2=G?:G:^R+VZ!^6XM]G6L=M&R%[6+?K(#"V)I9
MMAJYL]^F*/K4G3@D21PVU5$*M,G4#(1'1-%4/!`>\77@3/V.FN`$"E%P1'4(
M'(8W,^94\'8\E022#+RD<IC/4HY)(G?X"Q?:H"YF,(32>`WD<R=!*^G/[([J
M'6PDY3.DR$#Z^2-B74&7,=)IDJ00=&Q&N,5X8RW"">I5/IG_<D*X8R,<-4P5
MIU.V-VJ6$$Z*P&8]Q?9?*@3;AR(<U90KP%&%U!4JB#)LUFD0E]7J*,G&L?(-
MX7+2[WD0;JI+BV)\TUH6=7#26,O"%CW]`WCC$!>`I>BVL9Z'MQK-#3',5`G<
M\2]\;+/5..TJ2,XB9-HD,'4K':N55#5)TS0I0)HZ$N5#*B93CER)F,8`Y[5D
M`G0#P'VQ?WM]<_'NFZ]FP*V*>2[G/P/YIJ:'0R=L>]G8QGFN+"^L]-YD4C#W
MCMH[;"*-,]A&95#Z!YK`Z4@M+)`YBL_\SGLO6H!F<F,]1;0XFM0U$2U?:;ML
MR*9T=9</E9/HU@0NC*)9%X$+(WR5-8X6G]T4`+5JDX$,@8=S??$7@#D]A)ZA
M]S;5M4R\#+EK>=2T3)S83S4M`][5G`,'MPG^<CM\ZM"@.0<NW]$<F(U_KFW5
MYD_R\XH"&6E(D:D\\NG>YR?!."EP>&IO-F/<JTT8U[N#7IT'K]_W3GQ[PKF7
MCG/8]VKP^.=SR.QKUDP_D1$.'R[/%I^J`G,\*H"0&N$V20F'DIKN5X$+2L"8
M+"<EUF21<E4>&T&?#0TF;)5?I8:[5;V!B;;EO4]8]T*Q;C(QER3>./BE.54K
M$"\%K.>76_-Q[28:V"E2\'3H#..$=2\;Z\*.,@*]YV07L0X`)CDD*(V$X+"#
MAS!>LNB$\!PM5?-9==0N$2IIP>=)98X%IH)0S&0!ZE2JL0.@_"30-3H-I0:L
MJVP:PU$6%6P,0*8WQKP$LU@EI[36F%5JZ9XO*X<+*?(4.I.S'U96;A;H(N>!
M<1I!`?CU0'=]<_[F4=".@CRNOXF/3`TXP=WQ7;LTC+9[3G(QA*43Q+22DIHS
M@>N8M_O#'4=_4'FW`(56I8<>/W?"-:#@F.]]Z:VW7OE.-ER7`OX<W!G@N;<=
M_\YY7\E!G%;1X]^9!D7P1'ORGBJ$)=?NV$4(3A$0O03J"X>[,;/9<72\$*W(
MLHJ4^"D0[?7U3W=Y<1^OJ3<HW('OMO^)+_%RP2SN8*S]A^_MO._FX$AHAG6`
M-*=\J:;>RW>KM09.Z;:MV.!*4U;<$7FZ1+V4K9I*SD/+U(N9;%P!&,%)2PU@
M?/,*.7&N\PJ5:1HDG-O3\,4[$Q](35SKJ`@&K`RFZ[]5S0J?[2]OKR_>W-^2
MR0VUL;-D=7)-7K8URYWBZ-#^DYIW3>*.QU=,XE..3:MZ/A)S@9.>.=B1-*DR
M)_D@NYXS/*+1GTSQ3'"&PA-7K7)HR\P@FJB5G3D'-4U^*EX/1]55<V9_<_,]
MO.O,.9HR+L60"=8%><K$$1?AT"?)^HBI@3<'DG7R2A%(;)`AFAQX$I%O7Y+U
MGB=\$HK'2XX':U:Q4#F<\4E"DHXH4YR&VA&I%.@/G151QAIZ#AE5EO*4(2*0
ME=2XD.%)<DUPF:BPWCD+*X#M^N;=]?ZWB]N;Z]>_7L(G?80PC-/"*2QY`KB7
M#'!P5USOP.(TUGEWA5/<=1IV2VDB!AOSW11WN"L=0DA+DVL((5J,!8B)G5,A
MBR(`%4QT+]44M;@KU20L8X>::Q)5'%0EQ[\%7[8.123^F3X_HD:8SQ%[D>=*
M.DBWF^_(J4_%7G=EU$F:)8?$!R80\6N;4^?4L=6!AX_@M".\;OG0E/J!GQ8I
M?ZT;!*PB1'S^^^W^ZMWUS:?G-[]=_%#R2HO<UGMUEHX`SUG).7_MWY%+BJ>V
MTF.3PF"OJE]1#/.N'4=:V:B!!DDA5\?*:'H(\G%J08=\P50Q3</IQ-VT.M/-
M-F2DUF&&G&Y+*2VE;"[O9+MLF7@-.*26=NLH%;Z,L_4[QXG=74MI5>V8:RE5
M_992'VKG*#^GZRCU;<#[04NI[D\[>`PLX8AVI4S+(Z[RC":AY/&;U$=08H/#
M,SA!R0<#)1QJW^-@A44H(:_4:D/J9"3S8(Z#]?P)[">"$C.`$E.'7X7=L#G=
MUMZ<`RA1XG&A1'!B+L!$]VQI/99\AK<#^WG_]G@(<I*X^,``A%.0>KYE4/,`
MXG=!.8]_[(O6,OHZ<OJ/ZHL`#Z1I^*$X2*C@1.PKNXJH<P.NPY[U'7Y0-&H)
M/S@BHX\?JBCWF9WF5)6BS,&\G)F!#Q,>&3XX8\\IUPIFJPI*7\"61H[((H#<
MC1%*8HU=X'A<C/C;(^'#WR_.&RZ*$2SV?R='OSOARB2NX'!4_0<\CRLP.TYZ
MY.Q#QZ2R<>ZAN,*IDY3$J#EFE8E,,$WLHPY6^J:IV%78<,4MXXI,D]^*7Q)U
M:4MA!EN'WHP(769$N!VG@/6!I3@F=5\-]UO2Y3%>=;HYL@GLB30ZL;HF3E4F
MJ)1&=*FCK,@GNR^0!U\@=/3M"X"!E1C`X3/=%]11WWETF#4==FG]R-AE.<3*
M]SH*-F+7?UQ>+>27'\/WB91DZ"7$3K[/R\8HJW1?8F")_8/`17),)*<+TTG7
M=H[8S>F_GAJ*AH,HE3"A7#G&*%:I652))I#>[-D>56&$7DF7@K:BF;\DJ'0H
M%:>KYG76D]*XODK;4UND1F'4+V@HY:S+7TSZI^S!E%.+\1-9F1P,5A+<G&3?
M<#`D-ZIFN(-M)3X.MO(=O:C$H(^((@&AF^VZRE?E=3.*M/#ICEY>"K%.`<EL
MDTCY14_)`$&P[X7M)R!YV4`"-\":=4#B*,3IH@JLIGI9NB"F@03!MI7>40,+
MUUKE#H&D='`PMT,AY-+!P?%HM=Y-R@V540P[35E1V6<9$XY?:QT<)KIIF<`R
MP5ASF&D5R09VF%K)HMR/;[-^<H=&U@]T/GK5]'YKGF>().7N#97$A*YW+X*O
M8MM`HVZ4-.Y=-6_-2\Y6K+.D2Q7K\5*Z+A($O>TL=#.*8)O^_/[JS1WYW%6Z
MHIXC[S_,,"H_A?XO5/\7)[R9PANJ7/=HRVI150"!A\5KMQHPH)RL350/UB75
M:2YSU25UL1O;S:'']>SG]-<2`TG./6[%;3@%\ZE?#GE1,=6+D^]"7?=:(U>]
MV8A`M**=YG=>`2#:\)?B<LR&6'''D8LM`!+*EWG!S%WW0RROFV:IX:"SSG>I
M(Z9',59>`'PXP'Q;0/"N#I!7WG0KP`*:K#TG?G=CA4255JT?KX8?KX"XW?!(
M%:N.M-)4_>X^OK4$`DE]]_$E(G[,W),9M&B(5>VW(\Q\]?ZW_<W/%Z_O3D(]
M*))3$1&U[A2E3Y'<BP9$35:C[/4A^@5`M``N%^!K4$M-*REFL]AF%Y@:#APE
M)1"'94[@9!;;D2G9LDTZA%J3UJ8C-#)UGKVOC^(N<D)NC>.LJ[[=)!CZG7#-
MU)UT6<J5VJ]*Z_Z(LMB&QRG.'^XFQ8:P%,@A7#.<;];)-'>CMCCTNQ75RVVF
MUES.X.ADFNUCQW%>I,;6]E(WH,E7V,/O[Y)\?XPP+L*E5OJ$'2\9.Q3EWF1/
M5C#XI>`MD@`(=\K0O((3<UD@L\/V\.P;L@CW:8B%$#T1O*D=A\6'&OYP@EP]
MR['ON_C'^OIS3R7U&KM1A7D^=K,[DS+>=4ZKUJ8Z!%9QYG2;TQJ:`^<BU5?J
MY$DCQ!\[=ENO#`(<5$F*J1J%6X,J7V+SWER_OMJ_O7C_KLQO6>`Q$U?N%@J1
M0').UG@B%^1$:#X^D.C>Z^0;79@6@6B%GH%B=R,\`<Z#G<\":<_N>F7@C1!4
M[&$6J--PUUJ&)K&A3246<XY+IQ-B9#O&V>T?.A%WW<#O$$E2\0D?S-)4GBT<
M,KM7[0SLO)MA&W7[>$0<;(=JHX7CD$/\Y#HA06JV,;17=$<_Z4O4"3D:\N71
M2`\'/I_TC4]P]]+ASG",:P_NY#S<I;EM`@<^/&8EF<QY$'.HP9T)ACGG+(O$
MKJS*#^2,N*:@;8-I5&"%H*431K).?=AX9T*T78_#G;UJ?W2\.Q!Z2Y(L?A5)
M\LO+][=[H-CY[Q=O'S9F@+W%U&&O_]R+3,R754VDY,M#.*'>I.BE8N/L*B</
M^.$H+^(Y7Q9_%2I$WGLH00!^L0VDM.629E`BPL!>NMJ6RRQL32H+YFBJZ*7W
M9FFB"'O?!&M-W1"@2B\"U@T<R)R-M]C@,B!>=<Q[P9-TZB#I7F[=I<YA&D[6
MZRP:;=0$!C#(=NM`FWKK9%F$=NNQ4LA&Z?8V3T%0=$]7C;P@ZIPTQ)^AN_48
M:B%!^71HE'M7YI%+B`)O9#"]:!-*[8G@RR`USET5@[X#NQQ"CMAEOH\L%'#*
M7AT;CP0G@?6?_3P>18"!L/3`@Z'=*F=GO##-+E$%>X7+`]A")!F&06<3X<7I
M&ZM,@"'3IQBUHJ)',^JHFC*X3QFN8M0N1[,+>.0M%M?P*(0J0(G;TYU15^8U
MC)HVW8PZC[Z5_=15@R/RR'F*)S@B>6*?]4KP)<&W.]>NP1&=G`Y)G7_LU@\O
MAVUDJYA+%2\NKA[JU4B<5<$>.YM]D@`Z(AK@++6QK[%N6E5I*I=M/%7TE;$B
M>09V#@W8@\I+9?G_8M7J&:&!VU'Y0_LJR:W*6'#Z00*!06=4R0E),Y:B"[;S
M3OQT^NF1T>#QQIUQ$*,(9M-<I"]OSE]?S*=15JKI<]25&QC$R6Q?JMF:79JR
MW7OP?MYL.>+":>N<8.F7T_SN+4/8:?UP^%$-*JAX5\P'ABF;UH^H0A@4;?`$
M@:JD;SO^T92Z-`E!G*98J(E>2UV9-H)30QLYT3;77.`,MATY\<%VNV[XS_TT
M(;Z^O#A__;"C5WD<O,>>-'I*B3Z!4CP]R=[3=_/.>-KD&ALNC7TRQAGW0#MV
M5$$GOR[;L15%)=[M`OY[LV.INW0ECFN.."_'KS73V=#N^#4)$4J$+54CQB&@
M[.5;=6',P1U)4GCM^`VC<LMXW,]'2?"38H$%BHRMW$&#%80NOU%)<YJZ8[9Y
M$.Q0FDZ%SC[$#V/@SPR@W8N2]_75SS?G[WZ[N#J_G86U%9*$R@&[;4_FY`1O
M+Q[>C.CWBL?E`K>)U*P1DL40"F'=M^+3BR[2<->"#;7J0D4KMOLT3<),_B/?
MV'7C&K4SM9E[0I)0[W"E:00^9D@J288RHETG5A[CGD(.[46G!F;%K$SRD2>9
M*40A!B#>DU*;K_%\*,"F7,ZLUD6O:G/_!M_X[AW3)%0EO'@`LFF<U[+C>IS$
M5E\\LDU!T&P`IK'1V;E%?HWVQLPK<CFE4S.!H<J=BW$TXJ<A&_PVW[165<ZO
M$!N`FT$V9,N!F<S]H;%-FG;.F25H<X%YF\I-!D!6:%-4OV]JJ[IK)?>Q/U/#
M/!^TD1@MNPI*-%NA;:YT72$/]\)`DW4AKP6%HFT"-G&P(\3^?V#C_#$]MN]^
MNGU_<PZ3IQ#0S=4#\\"2?31=B?-$3'SQZ(;8RPR>_CRZ>9RM<-I@SIQ.YCE?
M\8%^FZ:4M#<-WKRHP\64B$ZU08U9>BBQ=UC3:H,:6:]<"DO9'(&8MK*`5))0
M+N1&ZU4O+,T.("?Z(%YM82FP>9:E4Y9@@60`#];!<F1M:NU:)#F.EM<N\]&8
M(8.G:KH,6;"/%I;&7304C>:408EUB2S9A&6II"[$?E_'V9DB%AC&V\?S"8)'
MEH&KZNLIXK7QBEE$-M)A@?&QZ3EY-MDJ"?SO]_C<J_W#L$M8*C1TXONGB18O
M&[@VN&5QA^A09_4@&(5I+4_WGVB!%Q-DFVCA?:TVT4/K%;-"D\YQ\%>Z7)37
M8@FW*&*H%=R]7,UB<VYSS'*1*\,6("RS%_'Y.O;2:4$\<@<G09>B):OM]3HU
M0GQ[_G^O;QX03;$,WT\KG$SVW\1D<7'DL>SIFVMC'LR/T[L04@TXFZQRI6F<
M,JET\-N\>UVS.($9A!:).#&=`,]Q5!I\T>G%ZV+V=A?8)-JEB+RI<51D<-,F
M2CCSR(01)LC7CG+'+Z]YNJ[HB5S1^,@(JI\(?)$$V-[*)N7]^"Q.-CXI=^-H
M6^V?7RASV5W*+'@8($XRP[GN,\=R8$',\F##Q2)2(FF8+1ET3)*$W9H.E2AG
ML]Y1DZ+7,6EL87490S^W=DS&;J[I!._?,!LL&NO?6U<T)I*T5VQR-VRK+%]+
M%2^O``\N>A\R]U0?:$^4NT^7:]E:)KT1Y6,T!TRTNX\U50.7PWE/@"HMDT%/
M4F'S[1/MX.NW^W>Z:JI2YJ_7MB!:'3!&"_>CMBUD@?2'.!:KIV5YEKZIQ5K^
MV558!BACMN/'_<U^'LK6BOJ)U(KZ5%AV2G<\09F*AMY_4DOP!`MQ#N\_92JE
MB?=.=W2.@DY"+G4B2Y!BWQJ?1<]1L+Z18@75NWJJ?M/#LZI<`UT1%YON,+R:
MIKK%?I].ND9UTC4R6EG5&JA<NMB8=/2IGK@5V\W(JS.;7^I4SY4U*Z.RMGM=
M]2JH>W=]OAA@K4N+G$9F?0C(IBCR-WA0(4/0=)G*:JO9[LSLGHFN9E'OG<BU
M\$)2-J+0>W69P<Z\A+*BU\'34(<"@ZU.A2#KCN:C$[_HCUJ&7VHL)[<;QU%%
MA%45JQ_VKV_?O_MB__9Z7K%Y%1,:QZ9@J\K)??M@0"XQ$?N/?XE$B:V'0YY0
M1\'TEG*]-\@95O==0PA*A96B$:"F2R'1_JK/Y>%SJ:Z'84:2.<=^BEV*]``9
MSQ$IK:X?PU'<G4YKYF*FZ@UEO'I"K:-*TI.WE./.1$\8-=XQ%G"RI3RHV@(R
M-^>4.O04-H+/JLEJ#?3W`'7CP8"!P>UC%JTT&SJD;$6D5=2B5]AM0++9Q-JZ
MIHZL2MC;H2\VK5:.BE-O^<;N+3A8O5=E%]I`-())G+H`#<L$>G3QH>X=I];0
MURG(5P>RIJFD#B#4%>I+_9A).*6[!FT3]`+RI<N%;Q+51EE;?2SA6)\NV!=U
M:^NBD*SHH*]T7(ZS:@7SF-Y20C?0<Z83I$TTHE90*U*IEFI)JKF/`,#RO*<;
MS$DGT$*VSU==`<";WL?#CRPR_H%#2$PG-N+M,?)JTVZ9Q#W11:PPMBK:?+5_
M>_%V__:GF_.KZW</!+,G'EIZ<LR.GU=SDC(,O:>_Y)B)Y#WQ+/664R?U##S9
M':G;#CA&&;)`+LU^JKG4[Q#X^-:E9F6L0:!F[KVADY--!"A-1FRAFYDI[K4N
M-7R_EYV"?FW\ECOOC>ZY9F4B#GDU'-]1X<D)^=R>F0\*87+=Q_(^GMD?2.QG
M/=A12I%L\+KT500&@MTM=OC%P['NB:>JGK#N^!VY-@Z@+BZX8@S=''7<E7+!
M&K;@/]`5\Z3B&-&"4%<T6\,.\$A!KX)UHF;(#'7-6$,H6(=`XH1U+PGK#L;`
MD@.N1.OP7Q>%7E_.\R?7<CLT=Y!_LGKHB8YUW&0:V^_Z3)T%JH;;6<DI7C#'
MB'@L:C''H*0\4-+4PE54MPY5`&!R,I&##Q8[JD8)*\TNFHZI@5@AV)KP\@"`
M7O/_=%3YR!*-3\!UT,'&T*O@K`O)WJ=&W-GZWWJ>@Z?4<"^O>O)17K9M4Y7'
M]HDK<7$*4%2IL:@IO\WI37N<;924EYJ3BYF$]8>VG7D.=!&ZH1>B!%YFYT6/
M(,`X,)M>W$D3>_P`:9I3-4ES,#O#<[>;4>K:#&B%0[HW!+6.O0C8Y[:Q'**R
M*46CGX?FX':P=-<)+HO47S=3$?QP:`YI3Q+FUJ!;8G`]D#\NL#8V6/;QXH1L
M+QG98/A:N\&#FH^^)`>S*L[O@B=NA6^ASP.B+^$2CZKP'.IDLY1'#J(3&LCZ
M!V?D18B>T("JXM83+'($+CB)1=>-:W1-(M/GZLAAI5?X+.Z84NZ:<45P=W(<
MF$Z+71Y?AIK''W03JX1T$C\WMM>.RZD!CT9QD&P-)J\"L9[CHHM[AF<,$*5?
M!HCVT9O@BD(WUJM#:B-.?.%H;:DVX+AQE,F)5G*NKDQB;H\:<]U+K_7'BY^2
M*/['5UCZQ8*;MB[ZXB@G%?L20J?PZ^4"&2V&4UYZ_^9=-)A$=,:0$.VHUJ2$
MGW'15E%1&]_`(":J?(/@*M[X'>N&+='C=3'`L--PK#JFO/$+<V%9<X,+J&OT
M19GK@C76=$QS3G_-D@"`/T0ANC+E(WRO!T9?8R-6<)E8K-QBNX#0%<;[H%%A
MAJZ@[S1:3@,'7[1A4[@T]A]_6#!L;'HG<,1R,#GKTEK/":V:'4?I.2WQ>70"
MM!L)K0[R*MS.G:QBR=:DWG,GFF5'$N22[;D=#*Z;&@946+)LLY,IR"J6C2@G
MIYKA7<#=:I8M\C@Q6C:)Y]6P6<4KH==+&AHVE;:!GZ8">Y)6(<K-Q>O];^\^
MN3E__>O%!7OMMJ5M#GMC>1)T-GE2&GKAP$%GVPZT7A>FYN!BZ<@M9/X#H;V9
MY?AH:FE0B)US2"U.7C^MT.RQ--GJ2FG"<DFZ:@<C[YK:C2VQ@:>R6"?5(^>2
ML64JM$E=J:I.A3:BYETYB$)V.1NX]74T&4Q+V6XL=!Q%'T^9LM$(/O"AKMO+
M=Y25IE(V=Q65"-"(?13GRD8@K+2Y>G1`;?3R&!7TR=3TO81OAV"7IX,]-$M-
M.:O@>Y-\3X#WL@$/B.,&$5!H4F53@,=Q3N31<<"JH=SC#.`Y7`DCD7"7X"L)
M:5PX#('R:&9)S[LI.\;0QJU;:55?V3'7P!U'VG0)%T1DTV/J3Y#W8B!OIG'E
M7J#W=UC:^W=?,]OS=FE&SVQD.!Z'J)3CY+J3B_>A(%Y2`3>A__B77#S)*>)T
MQ[`)O+*S$B@>+AZ,G:TGDJ)!N6MV%!MV5.7D!=9..ELD2=R.TV8;\09FFX,W
M"_.,C0@MZ:+N2V/AJ8?E)?2P;."%;PEG,]C=-?%Z-=1IK%I(?0*XEPYP@*#8
M]^G\$L#1$N$)*(X@@#VX.7(D8E@KV&`;!*4+8C`3R:\&<(XMP0W@?)L<XME#
MW"%<&3+(V=Q=H[!"A&%.`/>!`AS9V'A*JV8Q98"[8[#U:GR33S%![81O3X!O
MCJHMW;_%&:\R&#AOU)R$54:GYO`M[+RQ``>9%(\05\H)TF2';P(XV+`AE#FL
M#*12(%B5$)2JZ?>!-"13>R>`>TD`-PY.3>I![L+".PN:/V"!MQ__].8]C?W[
MZ\O+B]<7\VI_Z>JO`!:'=<WTJYF$W?!W'?`I[6,_JWVJ;KYL`.10J+Z#MP"`
MB"DMDUM2`R&,<^;^@U[ZNXM@8`BI-:\65)0UM^64UF0]6A8A33>XP`.):UH-
MT*::SGG#P+;O<77$AU(*BW.M*148BZOH!9`UPE/55%BI0R8]NYUM%)PW+T(2
MV<J?WA4X!_?/KF#O&GM5>5&'8>(9F9H5#%A!4[E)\MV5OJKB@TN<XRXY:NJP
M9WP=E+S)4/+)S?X?DZY1NFJE_!2%D4]2W"\:$J9L=SZ-SX2Z#?!;6*E7*CR,
MDDF.9R?$G9PG7&;(%O0>WH[A?!,`EE-UM*3>^40$KPUQSAQ.ENTV<.J(HUI]
M"RA5T<9T._;\5W]+^`R%FB+=]`N*HQ*4UVG"M7Y,,6X[I"-NLMKE@W_='!`?
MI3_V4,J3U?Z!K!:NO984XF#XP-+1PZS6LW_#%;/E,+B2;?Z(_&[J?1>KC;8*
M9L!J1?3=V`SA#MM8>U8+6/`6800+7%%9N.\T3LLC5OIFM%(Z6UA$@9-N?;-:
M;1Y=05]3QH#SGNYCM-^>_S(]NV>#T5K=TRXZS;]XT>;K=O#6^L\I93-G]1[)
MN&5,S>(YC\('FB^GLUNK6AN$=EY6,[6N;[]:^OJ+F*B+;7*/.I3<Z)^Z;I>L
ML!RZ]$U=R6:HE-ZH%AQTZT\WB(QCSX(?FP:8#7**!Y@:LJU;/>L]?=(G?8K,
MLBN]DA)(`H![N@:!4[KQ"71UA!B44Q;TJAD4L]O)LQW2X&"UZJ&N=0C*N>9<
MVSKY-.[8AF!=L7*XQKK$QY(B_8T2:,*AJ.L@$$[:$?B@$@AKH2H-AB-UND`X
MUV22JJOJV#$.OO4HM]?E&JNQCO@QCGHL%3#Z!!D.^.CZP'L$F4"5KKE4(U%(
MJPZ(PWRJL=W0:FW7VN`9=C8G(P3S&E3K5HDA0]U)O&OE@L&OG3?BL1DR,VV<
M.J>I[R3%',+<<NRQ%N9$E%H_F2-S@KDGD*+0JHF?\XTNMJL#6TAUB=CRL!3O
MYHB`9L?60I=ABM.$E!A652K,&=]B$<MAK+*6'!1@08N*<T'5(:5DQ?5@;F*8
MUU/!W,285>,`'MT2F&?IH+I4-<9S5IL&VR$'4)!1*+J-K.<A[N5I5_>CIP.5
M1+UNA%(/Y8IH]3=?S2'<.LVPH/&@^C+')X![V0`G=VQZTFO].)L<#R^I*<U*
MGWU@M$;=#B]:N$8)G7T1Q0ALR2KH`#3PQ04R"61=3]O>3D-<$W`U5-MO2CY2
MMZIQM%A[-W7)UHYS8&V0K6K<TCDSGMQ4V9ATZE+C_FA8-\8UOLUE&M2-Z;C,
MUHW7ZX;U[FE.?6/.FS.[Z')!3&)+.)=TR0%V++`KCH(#D'-D`@Z,^(1HMY;[
M=XAVK[:A7?\F>F4@+-KW/("33.*+ASQL?C5X_//Y90]/"T;!EC:MX(!I/S<)
M;EVAN*"%VG&&LVAPD6M#>:H2E6<;S:1H.#+K)))(<ZW=!.>FZ\0GW'MIN#>9
MN*/'G^90-T=K#?JE6':&%7@G16;8U*;(V->GIK8/!O?"+B*(Z3TGNX![`0%.
M-*1(>4EE'EUGKTU)KX48)"&,P^-UK)TC`]S[.$FC"82SH<MW%>TU0!7CJ-+4
M9K5M_&?FN4I3FZ2XS@SD];K:*&_:R#<XMBL3D`,VNW!6Q.Q-8NM(V0MG153/
MF;5C$XX`,G=&9^\`O!>6M9N'NR+T5[?GG3IL/;B[OCF?94)OQ#P1XU#"Z\A$
M@A/H'=_9TY3RZIZ37(QOG<21"Y\H(OH4P(LY_7\'4X&)4%W:8,_`+ROY]0/0
M4SO`FJV"DP[7-S\L./A8#2YDI3-;@)CR#2WJ+^9A#_X+VVMK$D^:PKO60"K*
M91?4@W?7G$QMX995TIX69MG5.WJQ`@\<45X79+UPV#O0Q999WZD%!JO0[5,`
MV^OKG^YTZ5:H3>+AXAZ>3LCI1+`X(J3%G5>A__"]G??C'/:J\XB]V+FA7!3Z
MWOIL31S1!Y(7"T&J@4K$DKWN\OF^:$&J%&[W:A)RIB914`8A:VPHDR7[4RL<
MPJ_.133.5+`TUC2(,29X\T!&XVJ?)?FDJAL(O++;X;/]Y>WUQ9L'6#-II39V
MUGQJOG_A%DUI:):8>O_FG91(H5?6!9VAD+W26CS,HC_*F9]N<(>.1?N:FK*6
MS:^ERNAC[38PU';J:G1AAJ=<'""IF4\J#E"4M:5`)_';:M(Q5C6UX&(7];FL
M^+H<D\%Q\_!R?/D.5SP(=CS)-&4I?P<K>.6[@4)>M"^Q%9/&KHG927PB$*:9
MQ4*1<<XU<:4I(OE*E(A-HRH\PLW47@$79+;%2^/AT4V#WRCA0'%VQY.%9/!M
MZ5+6;JYU(=EGUS?OKO>_7=S>7+_^]1+NZ:.$9:=)X!\"S,%Q<;UCJ\YJG&W'
MH$T[$8-G@[(R]ZXU]F!"VNALA2(O98YA++ND8@=%OL0V81>,[B6@@FE,]-D$
MU$!6R9<6S[.AJE(*-!H(FCZAPL^VJ#Y%)+9)5VDV$HO"3>;;I2JHYO@+^$XX
M/*(,0:49G(!!UG:UYN`H0"3B<"_T8ZME;U5/2HO\_/?;_=6[ZYM/SV]^N_BA
M9)N6>;'W[%(=X=X3CZ,\M:@>FTT&JU7]TN/B,$J%D`+1D`@B4F%;NT<`0,UA
ME:KY2;K)[P)3=(,.:F(WZ&#LUJ`CSI'C2WLJ[K9K3Y4FBP9SNHKUK3O5"5,Z
MWOP.4!-J>ZH3WA>`G6U/58/VU%"4X_@YO>Y4'42HM<8CMZ=*Y8)2IB48UWE)
MDX!RE+;W$:`\\<S'$Z`<&U`0W:@>>RLL`@IK_CC\$8(Y&ENE>DT!"IE5`C$?
M_2+6]9\^N_U$@&+Z@")K<!H&@&*T<VH24+#X1P84X7`[@!3=LZ8-B/(97A!,
MZ/W;H^+(23KC`X,1NMT]/S.H>1CQ.Q@>12X,K(X"._[>^:<G\TL\IX!WJAD`
MP.(?^!W`C4C!LB][UXO8#_5T?>AT,XRSBSB"R&6((Q4'#><7-=4/&+6?`9(B
MWO.(0.*]C$ZY5E5;5W7Z`B8U<DR6H60%6"CFL+J0\KA@\;='`HJ_7YPWB!1C
MA.S_4HY_>8*828B!IZ+ZCW@>8MR./2PTOP#7@GI5\L$0H[%GE.W(1ZX,_2%G
M*,;.46$C<K5094WL7)5P!\1(2FUEB*%G(NID6(UPI'-5JNZ/VYE`K>Z*,*ZJ
M'-2M-=IS2?K'>-5:=9RL`D*"HT5:\&,+JXHBO4;TE85*_%B_0!Y^`9ZUKU\@
MO)&%1B"EZCE#L9,T,E2^[((K\]@09KTF"[)S<+="V']<7BVEH!_'&8K4>^JE
MS$[.T,M&*JMT7\%@B3%D=PC^V=(,EUVS):925QZ`5*QIL_@"<PI1P1A#:?N#
M@<:LXE72U+&-EI5"]O*[MO;,32(5G"JE\0?L4,39[*(+HJ3!)9N!6E`57:9R
MDS@J.ZB*ROE%9XC<<ZMC38*[0CS2J6V;'U.A2H8.240`*E<DR6';HR()YUC9
MKF%]7>(W(TF+J>[J$9X:N'9'N\EXY)J4B(Y]+Z(_@<G+!A-X`[U16'>`2:2Q
MDZIL*`MDX\,BJS9S36H97-<)DK,Y\$"T[&13(\?!)BO5.Q;&6A^(5+(-LAU7
MO:YOR9Z3+@*/`!SX!AM=55R@II"'C=/4I2^5\]3Z0D)2G66O`723:#(]=`W8
M8ZK?UI^Z)IV2+><[G+H6'SNRPGH)A9V.ZWVP!#OUY_=7;^Y*^*Y3,L6MR&-+
M%3Y;7)4?1/\W:O";$^Y,X0ZU_7JT9[6H6X!K<4@'A$#TM86=4X,V'`0GH^,(
M5)V<E-$XCZ$?0)XQT*SKQ["VA2:Z%U$$4V,B5FBZB,4$OY`;AA^39L$5/\;C
M[&SU;HTHK&9UE-?%_V"[L=*<&N+HY["])2X'77&G@FTAD3(R9)!A>KL?=$G5
M\E)8E^H\F5@!?QQUY27`I7-`D[:$5K)7`#'3K<&8DIA.OZ!H1%V"D':X!#7Z
M`H7[T\W7"WEV;78"^8WU"[1HC89`5=]]@<MAX&,FILR@UT.LZ^P=X>>K][_M
M;WZ^>+TB0_7`^$Y%S?GCI_CNPX!&O7.TM^[1^P5HM#L'8V,-WABGJ(CR,)WH
M0E8DU;+5S$(1K_([;7I\2%MUY3Z*NQB"Z$IFRL4E6"1K4W>@J+/DBLE8H$T/
M4PI+DEA@G>YA2J5<S@1XB..,IYI+R79+63-%S#=UN*Y\4\"S1EO5RQ2)QTYV
MB]0MVU[K%DSY"MOX_9VZ\X\3WD6XVNK(PS9."'+T#%'DP,?NT2^,$O))>0[&
M1;5VRL3&AV6(6GN_YC",%A;YJA,`6\;N[[7W"U-L$TY)-TA;:#NC,Y^B.KLS
M*2E>HCKX.K)X:%9A.2VJ4[:UE#GX>:I&=1S4_4>/ZC9HD(A`D@];5,L_MPI>
MOL06OKE^?;5_>[$\D*P',"LD2:2";QP[Y_ZD,O?B`47W7B??Z.+H"E@%3`#'
M"+F_RE4AD(<IDN!,UUJ&3I'$B<8J%D8U19(0NFFM5!,(G:RMGE%B2HB2E$TX
M#SS0`^%4'I-5.9@MEN1W!\D2>0!D=>-@<:SKBBE`SE%?Z#,HD@1VR_K6(R[O
MZE1]F8HDQT/!A:EE&T'0)[7E$_2]=.@SDK6?#OKD$O29I+!-6'#"VR`>EB!O
MT&>"":XI>M<"M\'7F4Z1/SJA.V:`<IT84TYA?^#(9T*T7>/$W8UP?WCD.]"9
MXUASZ=?Q+;^\?'^[!YR=_W[Q]H'3#]C`3'7X^L^]R#Q^6=54`K\\A1/\3<IO
M*KCSZSP_%O*`!,9P2C8OKG'GO3M_`X`,-ET[?[N.,<TF7"5=FU&D14T_"V9Q
MJORF]WZF];=`DL6=L#K59D*JYE8"]7INI6J]>.P)JT,A\0LK#E+TY>[=#J%B
MI/&DNZ<@Z;[T+9/'I9IX:&T'QMT#7&QH=^_4#">JC7K`32M*0"=$53*V-'\J
MF'0R?:7TP"B51TB]?5=\XD?L8//#`4O;X&I/-+\#K<8IKF+9=X"8BWA$79+\
MR)H$IQ37L7$)F[Z?XEKN5!,<K.(0&/#H)F/I@;CD=SB(8Z=(4+5$\`O`I5$-
MEX1K&6:?N`W%LK,@]R(NP3ICATN%X)V'V"K=67;PS;)IV,VRO2](W26X&BR1
MFLX3/=^\\^7F(WT;$CS*S:M:<D/\KQ(?J\!2](^-&EX.V]36T9\J:EQ</=C)
MD4\Q9?JD.W1,3,"IRAE-W3_3Y!BGTM[LYHC:V*21;^/]N4S-K*QC2WTQ*Z%$
MLUAA/?6(JDQ)+BZE45#1D658S"JX&>6AQ\:$QYO,9IAO"F;;^*8O;\Y?7RSD
M6%9*_<LTLZ=O%2?;?:FV:ZAPT9_6U#%KIH:RP5H,:;LR>M)'Y+T[SSN%(?CC
MLE,8TET;ES6Z*@P%H4QK_(I>QG:>!R-G*,T=R9%S3$H]2<L0;"'JL(^A8SE6
M\J-D-C/85@]3)CYR.6EZ0M$]%2B^OKPX?_W`(UAY',#''HUZRI@^@7P]+*CO
MFKMYUQP!/@Y$>*"*)FW9ACAS#(>=4!1,YF0-8<G.4T-J7W<,^T"*7ANP&"MO
M+'@<]3W7O"L-F\#9[#7H#G<>PQRF6H_AHL)*DT5\V<O'!JL*;\8D&;YR"(?<
MDKTPD^BC)#AJ=(4C:<HG80T&KD1LGD2L#0J:BF>VN1)!SPF&S2+BAS&5:`;4
M[L?H^_KJYYOS=[]=7)W?SD/;"CU$Y0#?MB>K<H*X%P]Q1O3[T>-"5M3O`FS9
M2P_77+)G*I@9B#.<&`:+A_M.7SWZTJ\X%6G@HU2!!VNZ2$,ZSRGK%>.RTT#>
MLNN&2VJG.D760SU$O<.E1O?DNVH[!G5,._Z?UC7(<-J+3H4LREF)L&./7%,<
M.P<D[VFXS1>!/A1P4R[G6^NBU[71?X.O?/>.:1,J(EX\!-T0B,+[[<Z3$[J]
M='2;<A%F8S%L/9&&HT<;`1EUHN,#\BCPWWSU?12BN];OKJU.LXAJ'B7+^+%)
M`?^ZU*KV,]3!#&\.OIMO\*9]E6)55.*O\-9^SE)W[$WYL/-CAXX/;_AVEN.:
M69BM\%91;`[V%#686-;RY(-Z[ZAJ"7`3!R]/[/\'MLX?U'/[[J?;]S?GL'K*
M#MU</30WS#Z<'@?DQ&=\\0AGA3:#I[^4*8Y>&4ZZDE%8YZ1]:*984\_:&]ME
MBD.MLR`Z#%VV2?JFTL-R5S=4TJOE$)4M%G`E3<L4*U\3PM:K+D2U>2V<,X38
MM2MJV_%@GX,0U1+,G)>Z^J"V:\\"=I`?DVO;MC:&Z1T>(#O4RAK<_)2AF<<X
M#W,L!WJG%9D*E''1N<('F(M*`;TU[@6WZIMR>*3P=J+PP%_UE#-S!?\`Q8X$
M9KC)'C&;5H^K\"IEGIJV3HO_^ST^^&K_0/P2/,Q4-P?@-%[C98/7!O<L[CA)
MAMII,E+'N.@3/F2\AJ`(61VO$;1H$AF*`F4M]/2%+P.[=Y9J1LWN_0P-NV`7
MI1.ULJJR';6MK1TJU[XR=(D,VI0#<+#LKL8E7'X>CU?DXLBBB(!WM<E>ISZ*
M;\__[_7-0P(K%NG[68:3U?Z;6"V+/_!\/8*'WL4/"*KT+H14&ZY#<7P3NS`X
M]QOE(U0FFF2R7/2&XD0Y;;0YI(HJJI8Q<KYX&W8'#\>WD,J$PG^3K'N;GFZ]
M?71=+KMA`#U^>\TS=DU[Y9H62H93_=S@BZ3+]I<V+2;(QW&R]$E)'6=53\/:
M+]2_+)4$12:N&YA;UL%XA.Y+LK9;^R),N'524_"BZ[Z41:(K[HSAU)>JJ:/5
M["0)=@P8YHA%[1<P\`BR-$^BNL0FJN.\J\V=E`MCE0\/!NZV2!5[?:AK4>X_
M7:]EN_\L/IKN7W/@1>N_K(H==#^<]\R>Y/;+7$B<5!/D`BA,C;B^=3R(KJ[O
MO(BMY4$6$E%.,MD@6P.I+-(<3S'(R[,T3AW8\L^NPS7`&G,@/^YO]@NPMEI&
M4*3FUJ?"M5,6Y`FJ6#3X_I-:`BH20ZF,KF'#;).9DSPU.Z96**,`&&#CCM/#
M*E;/;]!)*Z9D8HNL@TXD=='S&YK:LF2!3/9T!)V;]DJJ$`0]$Q>[>0S29+C(
MW4*]><NF13&<N]FII[N:2GZVR:.DZ'<S_.2(.O#2)H^N+&D9E47FZZK7X=V[
MZ_/EH&M=MN0TS.M#0#=%5<'!@PK9Y9AA%++TSAH,C"!V,^+OG>.U\$>4AZ-2
M*#S*-_T+1ZF<%G$YTPT]!ARW,A9\DAE&X8F&](>OU"\VJ3L&W+$1Y-95M'[8
MO[Y]_^Z+_=OK!;GH5<1IG)^`^1,;Z0-".J+%H)RU1+CD02X!+C8U,8MX;\&P
M@A+T]^A@U8*]+=F?C^`]B%YN"6%<DP@$9%C5M1/5]-8T=UJQR9'.(`,\!'>9
M4$HGCD/#.^:T5BT(I518+Y@=]8P_0W.Z-91$Z:SDKK&%T\WI;4#A'.0QSX?8
ME\)+DI)LEF_W*.7[$:II=H%(V8I,ZTA(K[#E@&?S2;=UG2!9`+&W3U]NQJV<
M&:<N]:V=7_"V>B_++G:/>,<QJX`1!%YPF^Q<-ZA+R,9$M11PM(+VTY1SSM"A
MVU,0D,3,SJ732G=%,=LZOX11NM?G;6?J^;U\'C/K58[,E+J]9K>[-@T#M6P9
M=J">Z+I'*@2.\VT%^W22D:Q\`4,LJY^3&$?5EU2Z-L$'K57719X[<-1LGSIY
M!_"P._&F`N'T8;N/QX^%K)@KJ#O2I)MB)J$^C8LF<5/T%RN8K0L_7^W?7KS=
MO_WIYOSJ^MU#(>V)!ZN>G+3C)]N<I*O3>_KS3AK'OT<+9X.`HI43M?IV`%%V
M%Z-.I"3JG.'P#],0Y7>*L6V%*).E.5+#NJ;]=F5[T<8.I<&-%:+(\5R$J#0[
MPW<I^SI04>Z\9V]KA:@0*VU<:`IT-\%')Y[?2_-!`>3J5I;W\]+^0!)"&T"/
MFHUDD=?5KV,[$/1NL=$O'@'SGGCVZPGSCM_4"P#K0UY<=,O@DP'UL`T$-K\N
M[.X)S-.IY4%'J8SQ`0>ED'.8QTGQ#?-\S;0%#H65KM$LK5`5\Q"]LL)0TE?!
MS]073ICWQ\6\@WFUI(_S46\+3:\O%VB7J\D@FAO)/UG1],3A.FZB34CO^M2>
M!68'@D>+[1X\=8I,4+X.)7OHL"0'GRQVPY*J\!DLS/2)'4;KF@WSP($N%)PK
M*SRV%N13$",HW!)Z=9Z5D=K[U-,[7R?<0(K`PU)]T9F3S_*R;5S":;!]EDM<
M'$P4-7F:(FEU(,(R<\ET#X]`:8H(:B86I*[2B!.D"+H,7?NM+90%\J)%GTW@
MBLC/1W$G3>R1(DR=1CO'BC`[\CD[5H1KI$^%([MC16C;,OGPSKOA&#&+^>OG
M8D6X'0S>=3+/(HVLG2D>?CBLB+0OB7:K0"ZQOAY*01=X*'`K!ZAQPK>7C&^P
M?:W=X$'-QV22E`%!!5/GHN4@M(<*NK(Q+5&OJB1JE1A,0DNBERI/541Y1AY%
MQT/7^!,W#6X9<Q`+4@"A$-&=J6GFR"QY1R@3&8OB+AC5\=!)&[V3$L%L6[M_
M&3OP&C8GQQ(0X1':?G-OGNCV.(P(W#[@DK`<>0XAC"W$!]Q,T&SZP@VR7AJ,
M+[X@:ZV:0UP1:!F5DWWR^.7!>ZK"_GCQ4Q+C__@**[]8\M=6AF,<+:5B7YOH
M%(^]7"RCR7#23._?O*\6V5.#36BQ#>&$"2?C(\1CB6@?;.4F!%$X#GY'<GI+
M`,'?R=360,N,73"FEGGV>I?D`&HPIKUN9#%K.I:Z4B$Y,Y23(XU6-Z:]*;-Q
M'\^2%5!2B)7]J]6`@:-K+/B!P\L,O4+?B;^<!B&^:/.F/&KL/_ZP8-YJAP`,
M<8F7`3N`XN?Z<=(MW---MY'IRU)XCTXT^T:L9')*-G6_=U/,E+,SHQ!K'XU,
M(5=MI(FU/QU^AC2=?2/J$L6^25NOYNWQES'?_`L;8S:5S8'/IH+0?ATA\L>;
MB]?[W]Y]<G/^^M>+"_;N;<SF'+;;6J5[H]!/.D8O'#_H>MN!J.S"Z!X:.MO(
MC<4VX$B%*@+Y@%#'>%FK3R:YX=7$M.,;;#I`N<J4JD;2=SVW2C2*P'0>A[(@
MI);7^=6^#@;B$`S9)7((4"7!`^M2M@VP#GY6JNTI\C@:\0L^U77;^:[BTU0>
M)PHW67IJ9$G'7UCJIW!R!U40=,KC``,=5>PT@C(\)^V%?N0\SGSB^GXJNT/,
MRZ/*'I[#3II9OC=P^`1\+QOX.%YF$!957V@&^!13(FF,:N18Q7NWOC03!0+0
M$V^8X4-MN[/2=AIK'.2\S](>5(UL>1CGM)GSFD[(]W*0;Z8!YG[8]W>8V_MW
M7S,3]'9Q2M!\O#@>T:@XIT4\V4R@$_`]B?2X"?W'O^3QD9D-?TN+&!@E^3G"
MT<9AC2IR_EF5+Q*F-<T)%=N,CJA\R"DANXL`O29?)$.JQNE3-\Q=G*,_4#?,
M%G+YIB@WH]Z=H[G78Y[6U!74)Z1[Z4A'IDW?Q_-+2*>-#0`<ND#P8H2:HY-O
M1#K'3N,F,NE$<X,\6Y,;1I3FC3..$>\)M:GL'IV0[D-%.MX.!>$W(-U=X[?7
M`YU\BH%N)Z![`J"#E?6%'!8'T');(<PC9<$;A'GZD8"."E?-I5.N=M_%%"#F
M[C7\TKJ2I._CG+.NTJ5../<<./?9#U___?,?BG5^<OW[I^<W&7>^V?]\^_%/
M;][3(K^_OKR\>'U11``_N[GXQQY7_7A^\\O^=OE:KO+UY?['B[=[FC6.1!R&
M(D2.!"MU%3RRS_:7Y_\B_89DC>`<T,GBU]@G^??5]G>6Z6>VTTM6CW1MK/QJ
MS\?&W`Z#>4*;=U0JL:Y7GUE>Z9M\]Y_<[/]Q,;?"P36;5L:A))K!"UZ+-BPZ
MB<'*+(PBN2!"AHA7;63Q6.K*X#5HA#^2:0I*.PF=37+]RA;?W>":32MC@&9H
M,"P#1J]\M;>R,K5S`2$DK!'6CD_Q5@Y7!LOC<LD)$DI;6%3HBO*K5O;M^2]7
M=ZTL7[-Q94D?AA.V;2)YU=$M;3=R$%^,BNT9P2E;!^W5E9E=$`EL743X3`]0
MK=R-G_0SV4M;<N+"C?LR:D>VIT>03Q*;'JXQIB8EY8&U3(H%Z<70XC0]A=2/
M:Q5V)8POKGQ[GXPKE'.O<.+"36M4NY@:0($H\*FQU^JY5]9H=DRUXO58GAQ`
M'Z/'[Q&@ZDI'%,X(7?3EUZZQZ-)\\]72^MI%&_>HQ:W3ZG`\>`W@'*_-X4`.
MUBGJ)5,VS`[71L$E]B=IK5@`IX[A?=;V:LW:7FU;F]MI.`V&I[\R'#[B_&!M
M>N=Q]N'\4P;N+-`SF/':`$Q.*Y,:-7`:!+5V;Z;-1E=[9EGM]QMWHB9GP>*.
MC;:6].C1*4"GW"A*T.!0!V*Z,58F.2E!R6&LNBEQK5W1]<WYFSN7U2[:M#;)
M'C;`B)=1\S@P:H@D;B=X*I-B!G\JQB874=>&UXV#V[$#D`J)B'_7G@.?XHY?
M7_]TQSL;7[5I=8&'E/<BXK6H@*-8R-$IA]=*/3`7*,>*RT:>B2)!W>#PQ[M5
MZ3^L]4QP![?7%V^F%U5^N6DMV$02JX''#E`4'%VN1V]*<::+$QS'QDJ(&IW8
M\/@#4\D`%JG@T(CL>J]9R_7-N^O];Q>W-]>O?[W<G]_,O:R)"S?N1H.''#2]
M<PV',91CJ>=)&I/$012<2%PD1FL,.PI^X&T#.MC&%.U:[.!0G:MWUS?XX6\7
M/Q136CK#%_Y@(UXJO%%*XE,Z1:L<J?3WJ+%>L[TFL@T&6[&DTNN:+:)NYC]-
MH#^&+6S6HLOD$I;.](4_V(BH(7BZQ*RC.H?7;49G!-QJ!P_4`6\<-L+X;$>X
M:,@"$TS_Q<#8;^-[_@PA,1S,]V^75]HNVVBK@FE,Q;RX8/1IQ.B=ILX;CC$W
M$D&P#G&,.PPIX-O@;2>`+@.Z[E[?%Y?[WT<O:'J%$Q=N7"-.14(BXG@%'SF,
M?)BX0R1'(K\*,-?`-,!PC6R?-M(@%"?WUDLIUOK9O5O_C\NK>3@ZO&ZC93H$
MI<8+1@HX&;V1HUU*YX60:[WG!$KA#G:IQ1\9#B?@KTU8ZV7G.V^;;\DF)R_=
MNEL-SC\XT9+U<_@Y:FR-<.>483)%,C$4[7B=DB&@3T,;'4<,N?NM\_N;ZY_?
M7[U9N=1V]4;L\>SY81J7H\^Y?T?>'$PR</2#R86`,/)X#"EX?`I,"+`66@![
M\VI?O?]M?_/SQ>L[C73Z+S;NY3P#CWC$VK`=>0_<`YHJ#@A,`GL^*R^Y'Q5S
M\(5"X"+H%*5TV!KO(:_AJ_/+R_=WY**FKMRTRKACJ`LTI<X^_-$\:VR(NXKL
M%NHU(++(7:6#50H9/14;+!RL2!&AE>_VR_-W]'JN]F\O>K7-Z75.7[LQ@D3T
MZ$GBT=(JLJ##Z'TJ"U".C!$1=H@@U('-:CC&>!0&+Y:KMBMM=G#WM;:Q8J%=
M&613;C'0TG#.:,D=K,S0(T0@C$5Z9EF%"]K&XJ#WUFE2]QQ;I/`V*9FQ=IV7
M[V_WN.WSW]-$V>D%#J[9&)NH-$@&B[,:D4GP8QQR`OX<!?885\D0_/#\E"28
MP9+A2;`!6]4NPO4K2Y2CY8455M*V^#]H;ZR3D=P0G"ENE-O0D;>K`#<N,!U\
M$/]+2ODRKV7YYW%U9K'>],75W6\L7[/5YN"+XG48IB\BPA0Y6ID!LG+B(-ZE
M,SZK8`_V(H>T!AZBZ?^+:JU7]R7BWXMY,RN_W;@:"<.'[X4[MD$IQ%.C/"G.
M"9[E.@GJ&F5&6&FI?VBY>SG!#`Z.6XN57U]>G+^>>T'EEUNS&)*-GUIQ)KGW
M>#LC#P98A]@WN!0@`2A&GAKB1L4!E)Q&B0/2!+W6%_WZZN>;\W=)>V-V1?U+
M-OHJ2=LD($3PN&DC1BC/5AOG!?Y?I,XZ^^H.S[.IZ>MWKVLT2WMZ90<#MS?M
M/P&,8%-TFL05LW3[(/.$0YBNM4FU/14.O&NG="`1%]XITP%Q;:Q_,$EW>G43
M`W<WUB%<$C!4'+_)^MC(OO";0*8>QV<R.)!C'(QX0.S<8-J&6C1ZY;MK$S:G
MU]4;P+EI/8:B/Q%.DS<`<&O%:#ULL/*,=1$,2IMU0P:90J]MSH&RULDTUH;U
M],8/SJ]J,*-P$WXXS@X`<D?+S)*V>N!E4/0-X0#`!:^!4[#'&5Z$@IP4SG(1
M@%VS86_UVOJ#VN:6-ASFMLDC)A^;ZDK4A`O8:N/8#CXPHAT`!,X!Q5K+`3*R
M+FO)[H._*,L<O#4KZX]JFEG8<)K3IC=F+4"/0[WAW#$H+5R'LJZ`=<&IQ>$%
MS.>N'/N%<Q-]5JRKC629651O9,NVN#1BWW#`!D(3IG[&5701N`N-3_$;]ML(
MZ_&J-65-J`1-XU*E:'3WB@9S&*87-1K5L`DWTB@R#:=(`$&LKVI\;5V>0M=P
MT(7'*5!DHX=^+D>%\73&ZX[D0*U<5Y-BGUY33ZE]T\[C$$L$RI[Y98:18611
M`8X&'7-./HD$[H.*R:0"]XKU#-689U8UEFS>L#;->@BC?\K[.8YK&6(\:Q":
M:A/T@I/QC3S<.>G>=6OK1%?GE]879MVT,A857)+\A5=;)OGV,P.DGC#Q(]E(
MHU4=1MXA_+1`YXJ5)=7%F1451<9-B.YM2`//@TV)'#/F-^#V-:?L6HWKX!I.
MQ%=X/7`G@!8RC5!>NY*J,3>SF$Z";E/V$7:@+/4Z82K!M"??D-S#FJAICVA9
MXQ@2H_7,R9#=O9Y.3FIZ07VYJ4UOB+48!D;>X#\P8S;V;"5KIOQK$E&R"K7J
M(SE;RJ1)J3J'0TRN?4-C<9F9=1U(T&QZ7Y&M8U0]A:.#C6B'YU3<<:8>&3A:
M(%XQ3;FMYP>2_1B!+O#]G<Y!C=FPNJ:\L;R\GD#'IKR,)S[CF(HB>KJI>H3O
M@F5N8A_>#)RG<?Z"Y`T/'S*!">E5JVLWA^W_,PN<D`G8E*%A`CM=X@P`Q+FA
M3P@0)]TT`"B!X]*)H`^PD"5UP<,B]07Y^ZTP9P37K+&V!6_C[M%GQQ'D+.)'
M.'IRM,J0YOK@`ISE,+4X6B4361$^"5XF*XS2N+`RXWW0UC>]Q(GNOVWQ90HP
M/958X9'(0^8&!ZPZK`"8RL/X`#<5]<0DW6=.IA=R+6Z.&GB65G??['8DVX1M
M'20=PUDZ0%#%%E">?@*NBK'A8(=:.%?6(,#&]H[!K-VA0\K^TM+NE<_&6Q/)
M?61#KZ.)V?&NC'1$)-X);)3H.(['O+$D2*?IN8BF5YT-N=UV)2UXX>*MY^!S
M\(+S[=]!#)ZX:&O\^1S,X,%M+[^_^W.#XVY,#1YF0X[$#1[<]APY>.*BC:?[
MB!QLQ@RCH["#TVVOH@?/7;DU'_X<_.##>U_<H@]E"/LQ0UB-L^-'80CW[GV!
M(CQUU=;\^(@BK$8YR:-PA`_O>XHD/'75QAWZ+"SA?-\+E-/1!=L947V>L!S[
MU4?A"?=N>8$H/'75UIZ#`5-8QX-ZS3&8PNF^[Z8*3UZV,4/T+%SA=..S9.'^
M;[=FDY^#+9SO=PU=>.[*K37L$6%XN,HC\873O6\B#-_U%QNQ\UD8P_-K6#SE
M'XLS[(><X;(A!RS%8W"&!VM8(`U/7[?19I^%-9Q%J-;0AN>NW-Y-\_2\X?&]
MSQ*'9R[<6D]^#N9P[];OI`[/7[MUSSX'=WCJ[A?(PXN7;^W">0[V\-0"[J`/
MW_DG&W?TL_"'>XNXBT`\>^E6ONES,(C3S:^E$"]<O+7R-J(0VT&$>20.\>'M
MSV=;YZ_=RET:THCUF!]X%!9QOOL[:,03%VV,6YZ%1SRX[9DBQ^$U6W,$S\$D
M'MSU')5XXJ*-MC>F$@]9,4?B$N?;GB43#WZ]\5V-R<1BE%<]"ILXW?`LG;C_
MVZVYCN?@$^?[7284'UZS<=\]"Z,XW?6=E.*IJ[9RS8:,XI*T.#*G.-WW"E+Q
M]'5;ZQ<C4K$=V=E16,7ISA=HQ</?;_2XAK1B4_-JQ^45MSM>)!9/7;4U0S6F
M%H_L[2C,XG+?R]3BB8LVOKEGX1;GVUXF%Q]>L[7V(OO\8AF&;^U([.)\UPOT
MXM$%6R/7(;\X#+.&1^(7IUN^@V!\>,U6-9TAQ=B.5W84AG%6NYNG&`]_O]'_
M&'*,#SEH1^$8YSN^BV0\==7&,^Q96,;MOI=HQA,7;5S;D&?L[-"_.A+/.-_V
M#-&X]\N-^/XL3.-\N_-4X^'O-V8KGX5KG-4A%\C&HPNVJB\^!]LXW_*==./)
MRS;KP#T#WWAPXPN$X^GK-F9PGH5QG.]\!>5XYL*MRD[/P3F>N/4YTO'LI5MY
M@<_!.IZ>)C*SR(?QCL-N1#LV81"O'8EW/#4Y8'%]]\N)Q]V8>"S'JSL&\WA"
M+7QQ<??*@B/<&E*/1]S'AW&/__+EQU__^.H_O_WNL\_Q7__T;_GOE3S;_[Y_
M^]OE^<U_O;Z^^OGBE__Z^>)R_^XOTS_]XN:O`MOE[*?WMV=7UV>7><>>O;L]
M_^GB\N+V7W\I>_@OPORE?0=UH+WW?RJ2T./_/_UGJ24+.\8;^2?LA_^?O3];
MCN2ZLD51/=^O@/%U6X96WYB5[CG)GKN8)(W)4ED]E8'(((D2$LB#1$K4_JOS
M"_?+[ABK\R;<'1X``B!2@2I*(B(0X<M]S;%F,^:8,+(_G=C'N`$?<.W7)R=_
MNKZZNEEZWVVO/].?S9\W?_Z_>39^>W[YMP-]!Q\P3&_V^4NO!WL!]NR$^=/)
MMP>ZGL'/O_CS/Z#]?[I]?_/5]O+J[?:_V[-%;+^Y^?UF\_O;BZ=>^?&'/X_Q
M_!?Q/W%.#/$?-J^T]^Y/3'M9^:<3\1@WX%_<_O]MX`/]V^N?7O[TQ<GK\[<?
M+M*(CNRFR0U)T&WN"HYIE^8Z9%?NRVN.%>%,";4T_^&;[S_[_KN??OS^VY/O
M+]Z\OOGGQ?:;RW<?;KJ9-J]/+[&#/OMM>_8WMJS]Y9/!KW[,#MW@=R]_/\>?
M_U?^_*^^_?[3E]^>O+RXN/I'BA0N3R\^8RO8>UQ;]RV?OOHQS5KY[,M76-CV
MA>3_OKJ\P1I>G?[^V=7U=:H)_?I73FV1HGOU]8?K7T[/MM^>_G-[76;;P$\]
MQ_:Y/-O^='WZ]^W%Q?;-:*SU%S_^P/<J3N6YN=R^?Y\=Z9T_^^3D*_Q/K.NO
MVSR8!I_/<1HG+R@0R)$E-]M?K],C>7VS???Z_/]LT]6;3TY>;<]^PRTY.[WX
MXG)[_>L_OSU_>WZ3ELB'5_]MYLG@KV&Z5Q?G9X,_5AL[\?82TGWSW4]?_/CE
MR\^^..%B^0SRY8B-/"G_?))>PMV_^H"U;)2W)QL/V$!(S0'+^-[/KT__@;O\
M_?4;WLTO+O]^?GUU^79[>7/ROSD__>35A_?86B=?;:_>IL_"K>S>TWTG/NU$
M#EZK7RHV]H3_X-OR-_*CVHLG(O]A^K+^$@3_JOQ'>;G[(\D_*U.'ZF_YN]YO
MRZ25_M_(G5=[4SAM>2F-9AI^9IK[T[U8I[S@CV3_]Z_QY+?M"=>7>N_F=V"C
MG?UMN#?3L_SBN[]^\^/WW[WZXKN?3GZX.+W<UGM3C/;3[S__KY//+J[._O:/
M\_?;9D38K.]^.S_[\IS?G#YN<_7S_^3`L.S\[W_YY?T66XD#%XT7H4S@M@#\
M/+^57)G4!..CY&A4F1+^ACO>!-;"$9(&4L%=;52L`W6^!A1\>O7A\DTR4'%B
M3U3WXK=7_RBOP;1/7N!)XH[D6Y2V`?S<[>DUK/OJ#.;6_ZB-8@X?832N#;=@
MY[W]3^Z]-WT-W_WJ]/W[7$+DU6OK&8R;&"U,!U?_ZOMO,KW?<\H0&YT<*P7)
M#G$S#/M4I&!&U+.)*J;?:P3OBFZ3TE+BS2Z3]SB!1P:O%.>[199<9)DBQ-JS
MTB00L04BXN;%\@?:LZB+]S)S)Y0OZD.?;R]QX_[)174W\2^?_.?5]<6;N8$^
ML[]G1TVT.!XTY[='/.N2,^M/'LH?[3=6:>N4\9[]5+4K\>2%WDBVL@AE6"/C
M?*$\AXF3;;QF`Y5G>I_EIOP'AE.*(EN80F!:,HHRMGCX^%(YT)./S]G$W#@N
MYV6Q25(V4C(_Q,E\N/EY6&C<1!VPE&AC((_.JY(X>GGY*P[(WD>[34S=*2;-
M&HT^MR\J?C2>FF`NU]A(JG\NU)W8C3;!*CPATJ&TR;P.M=[JTLR9Z[>=W95?
M]"R/W^'8&VI"&AR5DZQI,F#T*:F9)T"[X,N-X#Q##K(JHY.C=>6@?Q#3RP:B
M<%/Q^4XI*[P0!@^O'$790)@&\`(7QRYL6^X+#"3"3>2DV.`3Q2Q5V-0)4W,"
M\&&8NX1%RI2=Y'0NCMB2)IKHG;5DMN/W]N2%(HT-QA,M-Y[';LA_H-GKQ;[$
M:`!6V)6I&>,V`Y&)<,J^%>>53@G$="?A,6';&!BNU8'\8N/+8\=F4,)CIUK8
MK&\-H+L&$C>6F6/`)3-[')4=ZW['[R7'A`4'OPQ':N(@G*A-B#$1@!R>-*<[
MYZV&)6-/`I",U'"M6;STTP;B-\$'A[U![BF^(XO*I7U!EAP^VEKV0`#%\U/1
M&\>DL+1I/^'>ZU+5W3$0SB(GBPMVI%GNUF4U[$JW4;-W4(4T%DTE).'4LZ`)
M(A&_A?W8T.,CK#60,JA\:"3EESU#\7!.L"GJ&'/`9]Y<N'/LQ&J#S%WA-*8I
M;D0&5CU)F2"U_@'/J&HH4GO8BL']9K%$II.D,Q2.MHLX;`2020-:1#&47#%B
MKSO_,*I\W'+8N(AX0006-'!CRW@Y()2/;(2D]P#GWFN=+`5'#[D[$1`M2%`3
M>4PHUTZ;4B1F2*O8-N)3=>HV2^&=%!R79SP^+9BZ`4CDI=8"'S]K"/D64_0<
M)T0D*EM8JJUBE%.6XNDJ\':0VB)+=UD&7R;&'7DQN&!9`9`S_7`E.`QQ%.K4
MVUHOQ@+O-:GAV.@(1LMHU+&EL%&;G<!2\1S!TR\SX`W.`6<3"1]FP:Y96="%
M1-%$25=D;8@JHK%D*)''6:G7]@S%$\XEP'!@*%IPY'VBW\;]#>7KT\LW0ROA
M;WHF@LN"W7MRT0%:0&4G*[BH5*'E'N0LS5Q<R3<?&*LY(S'P+4KX!S>1"%]8
M`JVU8UN\)YD\?T<RD<3F`I1Y15YR!!;;\C!XG[#G8>LX.^!H9%.([/!6)'_Q
MY!`^,WX-=X6F8H8E@Q2PF(=?&BX1WQKALW&S*"!K\ALL#W<<!J0KLOQ)H](K
M+`2.C^6%`O)Q%89%P_+DX3X[MJ@X#J`T1;SB)&Q((H2QNU1<)%\AP_J4A<A@
M>#;2I>)4X-@\GW1J!M("<)N\S7PV>F&1O4^2_8?L'RA]J@RE`OM-<-O@B0$S
MI9@^2V#O+,K`&=3X<,OVXK9A8`@\C7`T&GI,,=U]E]A>#GL&GQ]8;A,SSE9G
M(HP<Z/^.SA*V.QGVUMJ1B=`I)P3J.YPE:5;FT$;*L-N^PX43.+3AGB::ZG#A
M-\)W0TIMJ&<Y^P5\*+,]HRO]\P]I)&Y#NK?"R>883+"7M'>.L#RHV$/.49Y:
MP8Y5<;>IDN(XP%=@42SU%R\#QJ,-?!/`'H5NBH.&Y\J'0G(Y.TY(YLV.E47X
M+\B:`L`#B*5.-3[-/^#I%G@6":)T^8-;K.1%ZAXAL$A*HFC2)\K3AX%X]E?`
M0C1/)U,@&;LZ_4GDB6)=[0.;,A-61R4=+H`&8J@:DP#6.40-_P=_D>56:4N`
M($B^IMR(9`'5.U\?.'<V6[(H!J'K,-E)ERLP^M%L*43\YV3Q\AP"-MQ'^&"`
M3HIEJ#;66Q"#!<N9<&%-?C#31XD@)Q+'1:!*0\B#OGFGX#,ZA..>[0^I=Z':
M"4D=/'8E+0LNCMC?3M(TW:&=U''1U4[@P=)PN2NQYP$E65<AV4FD`UJG[19B
M=')`-;<O()`#;CT>_P'\+4.%H-0XAOV">V0&_A9B;P<C]:F-';M$%G^+TX$%
M*7#PKA3,.137F$X!3@6%#]21XXJW>2HQ'$S%F!*NF?<D;>7#A)1.TKO8/HS=
M*G)HD$)ZS08`G"4(<E(?^2H[,1M$R:3@<&O!8?#%=T44#"C`C@4@"1Q]N=\S
M1UCX(D6?C[&,-K.Q>R0]%=$-0]W`'C37X,S3$8B,"EC7MTH6T&`/(C"#T2B_
M-?/R$F@`\JC"(=.(8UT;^L9VHC?LW%#I3`E`'Z]<VQETAL@/EI&@*V+Q=]-1
M#ENA0YA09O8XR6:"Z\5IS5`C]LW$"+)>N!CLTH&94`\F,.CK-_ZL#TVN;L9Q
MR=5-STC"ANS#%+F&U-AI8S42NBF<:8WC$QLQ"M$"0^PL'.&>B1*<.)4W]Z`>
METQA0H0'"SL1JG83)R.)F^2V`C>(D=CBR7X-GC_%JX#`BG\*WSA48Z#;R`X)
MRJ_@5/2A_)YR""X1TB7\-"N+D3#@9((L\UE2.)L\+C;!`DDHV\8&=&73R6MO
MMQ$G8)V>?<W.4*'"%->*$[<%Z30\:DR>2YZ,&@;N.`O=67:&13/O<I%P3_X?
MCC^.%%>Z/B7XBCB$V9`-)PAQ504,]E_A)(#715:9+N<7;"1)N``MJ?6"_ZUF
MPO=`WJ$E93XP6VAD+$DHNE:.^3AI$F-/A)QJ)1'3T6%AAI8$4F=F;80^@F%[
M#NP5GY+;Q^@-*(T?G&_P\IBBR8E`YAQ@[G@:\#?2;A%^/QO)LFG]V+W^9C;#
MA<@RU-SR(,&%JQ"3"2[*V!T\P66EG4]P<9+@5((+KI*;3'`559N2Z6T9+H25
M"1%W,UQ<??Z+48H+N&E6I;BX;6"YU`;`:5'0+F&WQ9'LF'R%!^24KZE-K`SN
M$CG8FCH0]:R>,A(%=Y&1.QX>#E<?9#42P*VA2\2T$#-7IB:<F(\!8K![AXVV
M[6(\&_1Q[TS"9#&7!*:;:#QVO&-2ER.IRHZ%FXS/8VB$9\+R5^X'3?:71#'@
M:@(*/+6@9JR$G6J:90X:"E#%*]OYQC@E\7RU3[YSR!X7CS]/,2/'+`Z,1-H[
M6,E.EJO_V_DT%[QD54[G098K%!W_G2P7'!]S\"P7OFPIRV6KLS+*<MDPF>6R
M);0?)KG8(:NFDERLV:3WCW)<V`!R103O\/Q3/U^B-<!#+#$335(S&\+PQ#'%
MEG76F(E@?$PE*#B47(99B$U83R+)4;/MR5;7F$DNR<O4>%*`??CYS9E&B$[M
M,VFHR5?Z,C(.X`H5HW,\:]P9.9WE@DLJ**I(Z27%/+0-U58L@UL>5@1?JE75
M[\2J*2`3&$\*'*US>2Y`-RY!L[$3SS4]E>;>:)Z95&>`(4?VX.42&3:"8[\4
MSS8>.>$.MC),=+5?S6>Z&.66HZY+=/'+2T)ZG.B2ILFP'2[1I70E:4\ENH!^
M83+1Y;282G25TD**08:9KMQMLI/IHI:(S8?-,-6%76C""D.AR^W8!$'I!N=B
MT12FH2">5P2='"#ZO'\8<?!`8?\*+9A$[GG'*W"O<KOC0?&L:$$\HAZ;9%#Y
M$AOA"Y:D;E?%31@`<;(F^275#SWL$K="<SO7/HVQG>"J"4*:L_YP1L/[;D4,
MW'\FU@QOD8S&M$!)&(*PY*\E14W"C)W0'ICD0\25&GEB"[;PX>S;\NQEPD=8
M/JS_E1,ADFV3U!.SS"&+V+%P5AO**-W5_6XAW^5T=;^&Z2[RA:;27:%MX\.E
MNQ`=A?ET%U!93*:[;"G@[J2[LN+SR2C;)7(!:)SM8C.%*1'-,-FEO5@3Q+,*
MPAV)1\_4)KRA%O8J6`\B'6QIZ9@YB,7Y@C].91$6;[-!SI\HS&A1B(1@;H.M
MCETJFW@V];#:D(CW%9H9\[)4#RS`9L9*Z]7`^#U59B25=^'WAKD31;*P;XBK
MK(MC3]<3!3$8[,RQ\!I90C=E*PE<`<\9$L_8O3"7%:8<!^GC`##)AF%ENP/%
MI3XJY@>$QMG9#A3@-L7.E$K>@;M+B#)*=W6_6\AWU9K<.-T53;N?PW17J)H7
M!TQWP0%;2'<I%R?3737].TIWV1RDIBSO(-_%!.ITODN'?&B-TUT^[;X5ED+-
M$@,#P1F-(,!TJ4/*V1&!6>J+;-`MYSG]*&JAX+IAUS$N^5Z(D34]&W@?L`?5
M+$4$.J=<2%14D/75X<,M92(-`0;<;*'*=GX1<#4((FAM]#%\+@U-^UX<$:9P
M,L%OQ!]42T&0(6#7_`P696$QL2!8)`N&;`ZJ*N%)S)%5<-6>A4CXO#KE/+2H
ME@)X8GNS2NDM@V"HLI,HOQ*HE\9LC;1[)KQ*0-+/>+5?S:>\Z%R633?,>'G7
MPL1!QHO"-0?/>!7>T73&RV2%Y-V,E\N[>#?CI4VUDU4I+_A`J:1LTV$ZS'GE
M!,#MAL+F6BU3P,"(M_I'`!U#CX\8B:,#WV/+D0)?BIN-(ZBPJ;WV"TDO&%DJ
MK`.#(_"V2WJE$J9.)QFOV!?8@-TI]G?!XI//KUO2BPDKUF&P8B"AG(WG$;C2
M1X.#RLC*VY:!HMN$_1%2#E=62I8D=XWY:\]Q!Z93(9^T$\VV:D_'@/%QZ-D)
M\`)_39E>O,MT=F+A:?/@C*Q']^J,__O[;[[[*7%9Y:@NPM^I81:X$;HN_W:Q
M32Q4/,G3Z].W7Y^_OKEZ]Y=/C'A3?O/M5?[-"VWQJ\PO_OK\\E?88/JOEY=G
MOY%1W+Z0MR82L\IY)$E,*+<&SYR%'])\+`S*M9H3/"*2<?)YQ')2OF?Y&Q(-
MN_?Y?D.67G+">)L91VQ?2$=J9QS\^)(RPB;G]$!N+T_!"U(7^1?EWNRL@S<I
M$5'H`7N3G@8.<-W.*!(1\"","CQMG2X^FV3UEZ(TJ?LX[TXU^)*VE/053`]H
M6AP,F;,73`I2_7@A6A1!"'X%W&[<GA0KPK],)[HG*??T&D_SUXOMC]M?MM?;
MR[-M:NX/V#S4(",?!486%O=+2GZ.=DM)\M1??''Q\]4_IC;,[GYQXM;]@B],
M*5Y!7+")G@K'JA*-<#@KF0R()X-370[`D8M2.(0XG\3D9N&'OZ#.(=TU)J'A
M@$EARE:1,Q13>(H4*F5:5=/S94BWO%72'3H!`IG(F--21YJ:"J'Z(0&@19>9
MVA"IXEJ=,YSS$F<Z]<:)7:5N/+U;\K?0J6")"OO+4G33IIL2=G>^Z2I@%#B,
ME&G']\=2]@LS.X:WQ3#A"J]?,K8+I4@YM64*$WNP84H(UU@^Y^^F-LL+N[M=
MI%K&E_1M^50B]*<\J/64,D^W,VS2T(Y"^*;'68(*G?Q05^C>=#UVL:5\=B1#
M1B?Y&)GTSQE7+FX6#GZQ3*P9%KH155#V2-JYS9+N#M>0RN,LP&=&50GZ7E#W
M`.>1IE`-;5O9FKRG5\C2#-..28)D?J_D+V'A'YL].@`J9PS$=)_&T,)Q*+)2
M2JE5JSCDA5+2'*^Q`"T,$"GU2C4KG,<D@X?9C=+;&(/-4LZG^J__?KF=/(OB
MSF:1MQ]%Y58G_D,L&00.79(Y`0L_6;%KC#17,D_S#%:=PX94*BZ,F1#E)+J4
MSZ>#(9DW8JCG&8C8F2VC5/6O&8CA'Z9C-8>T+!Y%^<B#&PA7C-(`B#PD%09L
M1A>B)Z7#L3DL`U^C,NRPAAPI\L1R@@U\TO,[)G\'(P)JXW..-85A,X5V`ELJ
M:\(CP*6&-;DKS`^K=&_C[&'DJ+9"(ECBW7MG9P^C*61YV3^&7O]V]>'BS?9Z
M$EP2D(S`1:P!E[C!66*H.4>5"7A]I;*%O<XRA:G=)$95#BEEG2UP!Z<4U<F5
M>S)HX6D'QX200M8>`S"XEB7P8NS&X4<<T8'0.:93,.&*P9E+]YNE`V-LU3>8
MVB7\!K^A%TSF.=:+G2`2GVP'57#490D+'(N*O"AB&@?SR)SCG$45BCEB:^"P
MQGJIJ:G%["89^">#K9(S[O7?_O/Z_/W-U$;QNX>0NMUGJ4<Q)P-S6%3J1:%0
MGVOU/``+6=Z9TXV8KDMO,3-7RUVANN]C:*G?0"%X/!\^?NI`DI/%'3!OD'S.
MFO>:5!/A$:&G/>/G]@SO4RK7,-?"9'GZNSP2)$,A*6(AB9*Q(T!42A++)AP/
MQ8H:LYD+V)*_@]D3',JX-,\O@P-GI['%N<*MCOP2@',DM%`07RR!"U&5`313
MC7@FRK@XOW'Z.;2V;WKY@HX,,!<=Z5V$,<L[I_O.G?`(9V@+@_KQD7+.MH!P
M$!_!_]EU>?O?X)*`->4_V?05G",)0/J3N8W#K#)"7#H>%`4GF7'N3&KWJ<9'
M)/TR6^ND,ZW_)P5(Y%QJEO25J<ENVG^JZK,J1-FQZ0"I^Q*[H2`[A>\"$_[6
MF^SPCE8"SZ5%>B216%*#N&U%UAF>]7=A,:3:!<Z5(.71*[^\;X8QTK`2WDT]
MF8N2W`[DK-@VNU$2I_2UG%H_3&)HV-"F'R8%<@RF]TS&]>F(>NYTPM$/7Y&Y
M1\XUQ`6P(KBX85J4A+TM`M6NO2!!J;HK*4BR::P9PMT8:L:`05+2'Z9G8F8=
MW\&W,//N*/`&@&)\E>>AC+<_&3T='83E%*]SE!@S46ENT_"FI'X^<I4H*U/:
MU==X,OTZ5U<AGHZ2Y*XC8Y>WRW2,9$)-&Y/2C],GC_=+!X79-TB:<V3F=LH>
M;DQW;UJ(1"(5VU,)+B6A!R>;3!:8`.>)9K^]14B`.HZH9()?+FR4_"4XP5ET
MQNZ@"3%7J2>V"6/V5C9))3DF-PTY7[F/<\Z9H<@JWLD*&OUV06]L;IOTM\5P
MK_1BI/3O<T'2"[E[)L45X#(5)\'/S<Q:G0H*O4")8-QHPX-`"2:CIO&E?$,:
MC4&F+'MX*(C&0T':V8V3OL#9S/5"=,.9.8L8TT5*@6D!H!(9%K;D80B@EFQ,
MDER\8[Z]%R@Q0TQ98LZ0,@L;IT9*V)%*4_%>DMR@U-3&B20L;C/=D\.K1,H>
MPY$BQV/)EV&DQ(0-I4)YXCL_G[:;Q)>7@\-H*5;*<=%@UZQ*PPPCI311M.X*
MIAR#+1#C?/'GQJ%2#'.ATJ$!I@N4$!M3FA9;TA:R?8F3)-OK<-Y&YRJZ,$["
M)B>+"P#CO%C8)"_30<>F"!)C/-,++K?9C;8(8\F2H4:<1))Y(K\P[6/-$K20
M3:#(4*,H/_:(,+=X+;MQ4H^:U/YU-E)2NY&27X$MTZ&2Y73"X@_V(R48>9B.
ME+28\UWJ-["^[W,*`G83.$):+^X:=ARG1`IY/);EKV4'IH5*'/9)[7FZL3'O
M&R8(&"GQ:$@Y.KB\';N`;$TX2Z06*%$GTD_NF_0=+"=;[<EVQ8[SPJ>MY@8;
MA]T/NM#&Z+JP_)LZ66,BERP%V([Y*@J_BL36-D+VQ!B_^N+[5R<O?[ZZONGD
M;(JF1Q=6?W[Z]ATN_+.K2VK,4"M\:[I@.RG/7!25IG^__'"&"*H(W'QR\NI#
MJ7SVU4/42`I&UFWU^MUON.Q^A;$?3W)88^L6#;6KC/XBGB8I,)8WRJOF^<!4
M;&T6Q9_6AJE^D;%]_MRNB6S+M53Y-*0]4S\@[3+LODA.?4BJZBXF/75&ZF0J
ML79ADDBMSP4>;K/7[ZZ'-W'R&]T#/Y<LDGFPQP*0I]H#QZ-Z2A5(&^NI0!)0
MZ^$E4:T^%NMD]UAPD(:/YK'D9,+R8Z$\$NST?3.9!WTHI<:(VT+?#;>?`9XP
MM1_$D]QL.*!9IJ$\+0M!CZ9K\RFU]-UGDCY^[IG@B`JD4\L8D^")D27A:1*C
M0?/0`F3C!$NY!C8UFQA9Z@9\L_4PU!+MTSV3;"X/_T@H#\"F@_)(<"Z48-YN
M*%$J6N=5;?#%/4.DC2-?DR7ARZ`)_2_S2)J*>+$2_LW#/Q:@D8)SQS$#Y`<%
M"C$7/X54UV8J(H]Z3&$SHI-(-9=D*CK4&5__:L\E6\K!'HN6R4G,M"U2X\MA
M#YOH/18E17TL+$YH5Q$LSAWVS_"QK#GL?[B^^OW\[2.X89Z&T?/"8E;]2LVQ
M294MNV&Y<L$GX_%D=-/L(&-=?33G_3Y/YN".&()OV3PQ#F^KEH%[W_PP3?+G
MMHKN8*MW#T9\)`^F%^;./YGTIH-&+KT8<ABZD,ROJ]_58A>VBG@S&;N0V!DF
MGDT_@IQ^.)[=@YZ(Q98.9CQ%QC.X(X;A)HL*W!,F9#Q39+]RRAJG;+#_-MBG
M?3B'L9KNS@WB%ZJB%?)L+WQA9Q9'_$R$+]*4P0T?RY.YS0-(;SI<!-,5`<<A
MC"_TA1>C&$;&,!W#D&4U\V!N<0&L4JD)F?I[/ND5%A>`5#KR93A<DMH_IK@`
M),ZE@C6+E4&[!W8![O)@'CB,Z6[;*([QMDA(#,,81#<F3H0Q3,#IW3#FXWXJ
M!XUD>K7Y82C#B+')*`UB&5U4O79C&6'GL.SC?S@'"&<&SV88SQC3F,V#@$9K
M%R8#&N/TG`?P')_-*@_@P#%-ST$;!#7`-Q>RT-B+7E1#!ZTT_X^C&OIV8B*+
M^6S=@+T>S^%=M'YD`_0*53FG!C;TT)(0YD1@@_MGJG#'LW@VK_[C]6???G'R
M\NSF_.])G?_?DPZ^_Z3_J_/+[<WY63>"X,OSGZ^W/0UX8](`J_;Q.'"3LOL/
MV^O_N#R_>7F]/?W+)SJ]U.L,^OG-!XX*^($C#L[.VS3D;R[?;Z_YM;NA[ZOS
M-S^P>#C,(E65D.OS7\\O)U_ZX;.79>`!E>R`2^TG%QTO+K87%)T_OWQY\^7;
MT]^3^/Z0R!;)U0%TG^Z\44R]DPKV?_GDI]^NM]L?<KDS[[Q7O)4WYR\OMK^?
M9IG]M^\NMC>XIW]]=?K[EZ=Y=D+8F.'S,MT`T.%EO+IZPS$/K_^?#Z?<T/V7
M?L3N:U<Y7N?H[X8OCO[RR]/W-S_]X_SF[#?8X+NKZVPQ2=S_IVZ3X`Z3#*P'
MO_R4[V-VG[_^?'O:?W<4N[].[V>90/?W'Z^'S"1.A-A>OKFZK%N/TU"I']]C
M1.3JYS?8=3Q?^_N4`WQ)A:2DH2$!K`B6ESIF^[8I@RE2\WF+#3FT[*5C&VK3
M7JZ2<6FN/8FHE(W+.EKE]QZ``8!GW1E'86Z@5;V-/\B#L#6SJWCY*C*BJ*EJ
M>HD64=66$E5?!"W9E04<*4Y6M9WAU=LT];@6SAW]A<:P=%2C*AQC'.2-*>HX
M`;E6SN$P]`;2/02:D,DD2:U;!2)O,HA\>KW]^_D<>%35AP%`%%Y+@P9!E74G
M#PP(_[@ZPL$!X6#*;M4T',@-1>HD332I%BM="(G[PT&F%;&[A=HY)"Q1H3YW
M5)ITX)O`S!M;.R@RUQ2*?5*FRI1(XVV5TA\!0:.W!<EYM(5!%YKF*)QN+9I4
M"462<XZ<"JR4G*E]1A0IV+:YI@]BJM(F1G/HCM/U)KMXWJ\R6>H^>1V.)OLO
M8[(\>`3%"6$#./'*)/!=DPT;D;3G<6XBHG(LJ.:/'9JL3RVUQ6:-=9E5Q>H2
M#D)L[F*Q],FW18"0RCNFF6S0<L%D2=JBA"'GD""D8[?,-@D?)`V2SF*%,Z%R
M83EVIS-9G;'B`2U62TZ'#^8N%OOJ]-?+>UHL>^0IK51^CL?M,[9=MX&7UK]/
MLJCP3=DNHE@V<^#_`ON+.5Q]QG9)D76<P<T,H60[4J%F#FV7,B#6JC*5BRDG
M6R=5!-TS7FJ-5^.-:5I[,5XV<R^=MVS3Q_O*<>O9&;,M0B<J2>`W\^WT"@U%
MT8KYDO8I[^D:UWEK?4-+W.N164O2>=GVM(]9?]J?N[[H0,_$V#O6S<8AV;/$
MPUIWO3G_B7\[6OAA3F<*P_7CZV8Q4Z<S?5(V7T4$AI&3\>[K4%.UJQ[/^.!"
MZH[8/=1\*KW29>9Z:O[#>2M*!P!G/?E)^^Z:N-A;;EOL&V3K>*.(2S<SR=LZ
MJLMPU$"-W$WN+5.=F0Z)$KM==8`K,ZT]8DS7B#G0'BFR>-UWU`0G93<`-*I#
MX-'%C'D5I;O:2[9[L&>38G-U/L3X!>NSC!'EBA5@4W%REE04BDE]GLP_>.:G
M69Z&WQ235#O0[.&PKJ#+&.FT#RGHV!OA%N.-M0@GV+_S:/[+$>$.C7`*&*"2
M9%A]HF8)X6"N[!6D+!Z5^(R\+\(9'SN`*Y/+DAP$%;[;<%$KJQR$Y63YVN-$
M9>DG0[B)-BU+F8ZXG1*TT$7S==BEY>"YR6EXTQNV=I,`67_T/+S5:&Z`8<Z7
M:3%C<`NFJ.^Y#2(Y0QW?-&R`?9T9W'32S4742!&%($Q2"Y/WJ9A,.7(E8AH#
M''86$Z![`-R7V[=7U^?OO_UZ!MRJFN=R_C,-`C$]'#IBV_/&-@X-(XMXI??F
M>+JE^0`<,.OT7&YE);91K-][40,TC@S,+D[84#S1%62`3V$*<80=V4"I+KEB
MI_.A3>3"*)IUT:2E:10WD!KV30-0"E.U:CE9@<+(%#HR)!,-H6?HO4VU+3-5
M$R;EG;"^27DG/)8Z/&+7@>-42"/;X5.GW\TY<%5V:P!F;/#<9JVD(?K)HJ?,
MP!OWD@.'HQ%4^195%X@]SP#MR-E:+#CKQP,Y2K4@J#9[@]SKO4"N=P6]0@^>
MO^\=^?8(=,\=Z-@M/[C]BW4?H:@O+]@`K&369)@&.ID5O4D]=#@:91PFD7LP
M@7#(DOE1BS.^IV1D*7U<U0U"*]H(SC>NF5X;J_4?P>[Y@MUD:HZ.,4>,=&[5
M"LA+(>OIQ;X9N781#>T4Q[_HT%G&$>R>-]B%#75*>O?)+H`=;RHEV$F5EA$1
MF;+WX;QDW8DTTJ9FM!`FMI'41GA=)Y:Y,K:$$,5<EJ5(%U&E#"7>1;I&J#$L
MF[F.3Q.LJ6AC@#)=U!J+JBE623'P&K7J(G/]-'DY2;'QI(A;?^S'E9>;!3I>
M#"7F*\*O![JKZ],W#X)VE*1W_4U\8'+`$>X.[]NEF;3=?9*+06R2-61M+C7*
M9K;<G8+8#BB`9QR`D8%">UD=KS0LI@*%-"6Z?6&!7LHWG%!MOO@,W!G@.0?W
MU!R=[7J,#0>7-[1SW8@R8&*G7>/S[+)9W^[090CJ2(E>"O69P]V8VTPA=$\Q
MF[I/UL#:9T"TLZN?;_/B7JZI."B2++OM?V1,/%\PBQNO0O_F>SOONSE*LE+Q
MVTCJ%)+(<%??K58;.*S;UG*#":6[)&Z(/"U5;VLQ0*6PNJNGEK3Y#I(5@&%9
MI,%D'CR?N\&T5)U7&%S#28J)%WRA!>?QXH_@J`A&K(RFZ\^J=H7/MQ<W5^=O
M[F[)9(?B>7;/Z.B:/&]KYH`"B@+V?N9=DXB3Q#"!H=@A1VJBO)\UO\@I'E'R
MZSC16PU/<'A+DY(/C1[!(4*M>"A*+F7&G`-'`%5S9L*T^1[>=>;,IJ=M:;QU
ML0ORE+2C_,ZN3U*TY'T9RQ)-'5><-1)U^0XO"@FR:"2*^B4V3W2;\$G,1N(C
M.5.J6L5"[7#&)XE9*"QKLE+JGA.G;:#<,Y5KZ7N,_L*6.4S`4T$N%L=](536
M4:?Y"X\2@G&V%QS)VHFU*@3[_.KZ_=7VW?G-]=79;Q?P21\@#./T:DH$'@'N
M.0,<W!77.["$<'+>7>$T=TVS=3C].2NMIH+O'GLQE1*=;8.;7!=C<?!,YU3H
M,O&(.B:ZH1#="W];JHG31U7+-1G9DEET_%OP!92J>IN<8]OEFKP>8=!CQEYD
MNI(0TNWF6Y+J4[&7S@R,G=]'4=@3XW$R6;K?<UTQI(G#%.+A?#EUSY3ZCI\6
M<5AJW2!@%27BB]]OMI?OKZX_.[U^=_YCR2LMLEOOU%LZ`CQGI36B@ZD#UQ2/
MC:6'IH7!7E6_I!CF73OB&17$3>HOU02@^R.?1JADF_^5IS&Q"1U8HAMF`(::
M7R89J37,R"_L.G>EJ32(T#65PH-4E8&11G]4$54@>>Y+\1O\(G1-I:6*.=]4
MJOI-I<:;)F/0[REULLW8'3>56M\;KO(06"(5U19-RR.N\HPFH>3AV]1'4,)6
M(?*GCU#RD4`)SEC58V&%!2CA="I6ZSB"Q^-0R<.L[E6O.U@"^Y&@Q/2AA.'7
M]D4=0]U!B2^^X024J*@>%DHX&(1@HGNVM!Y+/L?3@?U\>'LX!#F*7'QD`.(T
MM7^Z6Z_F`<1MHJ<X+.R"LYV%D>J^`')87P1XP%Z_JF_!I%/!B=C3=PT<,99^
MS\%COL,/7YJ"YO##;.10WZ(,*C(<+]6T.20;$Q_)$Q&<#^VH4EIO^QKX^!*V
M-')$%@'D=HQ0$FOL`L?#8L1W#X0/?ST_;;@H1K#8?TV.7COBRB2NP#%1_1N\
MZ)C@L%4<,64Y@=I%/8,K=B.",C2J0,4J[^9PA1/3*8I1\R+&5=/$/NK\$F!#
M.]F5-;'S3!IS<QI79-`-5]CATBB+FO-,FF>B"B*X#8?O-&"1H>H3UWTUW&])
MF<=X59&%*:\*?UA-ESIRIHUJD;@?7>I(U=:7^@5RYPN8^JY?$(VTE1B0YO.V
M+ZA]D8D?A5O4$0/\0[L^+%Q8W^LIV!.[_N/B<B&__!"^3R0!S#P6KAU]GT-C
ME%6Z+S*PQ/[QN!`1X9_$X#DMR=JYX"F2STR=*4X9IHB`+1G6,4:Q2LVB2C0A
MI(&J0:D*(S$")VH*VNO>5$PA>]E;+Z>[6.J\)\97L@K<QSS%*P_J8/=.02D5
M?7%02/^4HN?_5,&4:?^'K$RK8TUP5[I[6D!(;E2-H(QM]"+##^Y01-N'1I%`
M)[+K*U^5U\THTL*G6[IYJ<4Z!22S72+EA9Z6`8)@WPO;CT#RO($$;H`UZX#$
M4M'3P4N/%,IA$!#O$T25%@ZVDS",*2T<*FA3Z]U:<CJD,<9R5*24>2B\WGB*
M#]46CHX`M%/-NKHYH>1O\A&*@KFTME:R*/CCZ\2?,D4S*P@Z'WU3,"_^Q1A)
MRM5S"AS"O7;U4E;%;:!1ZS\1.M/!L[?FI36<-LAT5JAC+Q\NI>LX)Q4?O;\O
MTE`$V_27#Y=O;LGGKE(6]1RG^7&&4?DN]%]0_1>.>#.%-XBM;(^VK!9U!;SC
M0&S\1U#!<*3Y?0I(/6525N+;X6^EZ3(T4IM>=;N`A=M(A:"C1B@RQ.E6C>J[
MT"\)Q7>)LIMEJE4W(3%*H=L(&*]T[$;`V-JG-Q-BQ0T;N5KN!J%'4V#BO.Y.
MG%3XIEI*)Z?GNS@U&6/E!<"'<P"1ZGSY&"M32G&D=1LNI,MT`2H_>=]FV'#,
MS&@!:OCQ"HC;AA=%$ZN2M-*<RU(_7FG?B$\*7EV]/P#3K%#[@+DG,VC1$*OZ
M;T>8^?K#N^WU+^=GMR>A[A7)*?*F=*<I?8SDGC4@ZHVCH76WWB\`HM\XZBPJ
MTI41[@!#[DQ][K$-D^I<S6)KYVI-6IL>/YE*;QEDXB8F[8^:;=(S?6M5TU^X
M9NH^#6[;9O57!<^G2V2[:NQ``8X@KE@"<)9+@1S"-2HS-#!TNDT(9$ZI5PF+
MW80:SN%H6.CT?=7H=M!$I,;6]E#W0).OL8<_W";Z_A!A7(1+K?01.YXS=B@*
MOLF>L&#P\]CAL.T5W@&`B4SO&C>7J58L(<.X72J8<F)S2:5,!&^*\TML:.%/
M3>K"BK'O6_S#<3CE]YX3V6OL9O2,R'N*W=)81]G%;DZUR-"R':/%;CXT_28'
MMT[5V$UY9?[8L=MZ:1#!')MA*VGY<6M0Y2MLWNNKL\OMV_,/[\L$EP4>,W'E
M=J40J8"GL7/BCVIOSQY(=.]Q\HDNS(L(&V%PCN/@CQ1]0_!TK][Y3L6=DRBK
M4`AG,54VL#"J"858+]LQSF[_T)1"G)K3?./D)YE8O)&EJ31A.%\*A3$,[+P.
M?DJ9UQ8*XAC7!4FDUW[4O_GH0B%!:K8QM$=T2S_ILQ0*.1CTY>E(]T<^GR2.
MCWCWW/'.D-?7PSNYB'>LFE&HGK!A2G[ZWG@'5XE)YR*,%&K<8C;&F::!K_!/
MK\RO7">-Y&?&8GPT@&="M%V3PZW-:G]XP-O1>DNY1+^*)OG5Q8>;+6#L]/?S
MM_<;-<#N8FJQUQ_W+%/S95432?ER$XZP-RE\J:3JP]Z"FR=)Z'5*(8SR2B/0
MJBJ9.[#GJ:=I`ADWE'2S2H5AO%@:<P,`#/9<)Q.$.IM>;P*[Z:KP)5G6-:TL
MF*6IPI?*.36)>`6+[(;3A=A*G,!(^%CS[M1<:BXD_K,.R\6;`\6"F?D2[*'=
M2;N72W>I=YB&DR[=A>*=>D2H$C%LO?0Z;0R7SH:P4"^=]V\RX=YF*N"*%267
M\Z4'[\JE(P(-[=(YL*7\7E%?N%U[$`_-:,(3&4PPV@NEMH3P99`:9Z^*0=^"
M72[B_G2Y[P-+!1SS5X?&(PI-]@=C++2`1*`';%<$&IO16O@Y!G?<)`%+@^VB
M@^-4G6D\\AN<OE&T22D^-Y7`J!%9JF;4!,'J(OF4)BI&+5PTRWCD+7/TU:AE
M&=)-26$@:M.^-+$9-6VZ&'5B=.:/[Y)7#8[().<IGB2$V9"[S8HE,0`MZI5C
M0=WL:9785`6.E'KPG+<<-I*MXBY5O#B_O*]7(^$8!WOH?/91!.B`:("S%/YV
M[\8;5U/#4]ELEFYP`F@-AR+0J[]K4-9LRCK$=K[8E!"VMJ-3%BC$=L:['%!P
MSE)TP3;O),I;O).'08.'&WEFF%$*9J_92%]=GYZ=S^=15BKJ2SIS`X,XFNUS
M-5M#S8G^**3@Y\TVE8L0*:C@DGRA"^:NC)Y.[8>3A:O:3Y"J"3VG*:9UW)FR
MK;X<O8SM$/=&3.>-.W8B)X6T$E&6SDA<&UAE1T]DZT3%B\`I&;7$%<1#UXBF
M!P#=317BFXOST[/[';W*X^`]]+318T[T$<3BK=5]9]S-.^/4?L)A&<C#9YTX
M"GM/.W840B?#+A^_094@'0<]_KW9L?.VU7]P7'/,>;9C*=RT'7?'KTF(D(]?
M:6O7D-P@H.PG7$T=&&Z2&%Z)L$WAC\R/_'F1)#\I%YBA2$5?EV"P@M`<B#KP
M@PHRPMKF05`$;SH7.GL3/XZA/S.`=B=2WC>7OUR?OG]W?GEZ,PMK*T0)%8(^
M8WM")T=X>_;P9D2_6SPNEKB3OIX,7B@A.!7ESHT.O>A"PNTHN0;J6%0WQ;'A
MIZH2*JV*-4K7C6RT^+V9Y,GDAE&\TS0*GU3=+`T*B?8T1GT+.;07G1Z8,VZ(
M.X\VS4PA"C$`\9Z8VGR1YV,!-N5R9K4N>E6C^[?XQO?OF2:A+N'Y/9!-1YR6
M'=OC*+?Z[)%M"H)F`S!%R70EO'8VM3W><U0C0`9^FZ].CV;W0<$&S7"LY4U<
M;+JAW"'%Z8'[J,,2M#GX;+[7"Q\KM+$PU>FMINILQE,?NZD:MJK</`6T6>M8
M;FM&8?:$-N^CG:I=-VE"NS$J(H0V/@;!0)997=:NQ^KODITF?UB7[?N?;SY<
MG\+FJ05T?7G/1+!D*TU7XSQR$Y\]O%FAS>#NS\.;9XE945L/QJ>C=F8N+8S;
M[P,3OM%Z>`I6U[F.(WC35)/VIA:)8/.M%RJ)@-7\DA=-X(O%IS:M,<LBS\>E
M[(^06C<&37$U,]W'JQ:7:N/;4)_(8G6)2W'IMXRB1>BK*"@F=5Z"4;G.35A)
[truncated: 967,393 more chars]
