# Supplementary material for: Quadrupedal locomotor simulation: producing more realistic gaits using dual-objective optimization
Source: R Soc Open Sci. 2018 Mar 7;5(3):171836. doi: 10.1098/rsos.171836 (PMC5882714; doi:10.1098/rsos.171836)
Supplement: 3D outline files for the chimpanzee bones (uuencoded tgz file) [file rsos171836supp2.zip]

Archive with 1 entries (1 files):
- rsos171836supp2.dat
