# Supplementary material for: Quadrupedal locomotor simulation: producing more realistic gaits using dual-objective optimization
Source: R Soc Open Sci. 2018 Mar 7;5(3):171836. doi: 10.1098/rsos.171836 (PMC5882714; doi:10.1098/rsos.171836)
Supplement: 3D outline files for the chimpanzee bones (uuencoded tgz file) [file rsos171836supp2.zip › rsos171836supp2.dat]

begin 777 S2 Bone Segments.tgz
M'XL(`!*:]%D``^Q]RZXV2W)5CWF*+3'&Y/TRQ`,&"(2$'\"R<6.!<#=JVTB\
M/;%BK8BL<RQL@0P2@@/N?V=F959]57&__DG[^>/?_^ZW/W_RV[_\J]_^[F_^
M^I__YA__OV+_[;W]7_OOU__ZW[77/6L=>Z[?E-K&+K_YF?\;GN7O_/>W?_TW
M?_:'GY_?_.'WO_^;O^^Z?VC]_]+__N37W_]_`S3\SW__65O]_]___\1__\#W
M_]>__0]_\R_^\%=_]/L__T__Z_?X>[__&JL-^_YUS+GZ+GW8]]]UC=_\E'^\
MG_D__N__\>__3W_^Y7_\S[_]^2]_^/U?_.V__^U?_/SY?_OYMW_\K_[-G_WN
M+__S;__P\^_^]G=_VDHM_PS_?_QI/7_4RQ^5\4_^ZX_]LUH;I]M?N&*-:G^=
M<UJ?6AZ[-RS7>T\=PY=W:VUK?8Y=KV\ON_7+]3-FK.^U>JP/';_/VG'[.0U*
M_/R]YVV^ONY87>MGVK6^ON[MO/_:<S:N[U+[J;X^YUU3S]?C^7>UC5RV\[DZ
M3XM?5T?I54]7R_;U6]K)ES/MI_#7M[EX]S/M";3>S_)=U5Y.BQ]_\_BQ:N/V
M`R3A>J_KQLOIM_#I5KV#MU_GC#A^+?VTWA=//V7.?#5CZM6-?CI//_V>'C^]
MM+JU7G7W8Z@9/\Z(=>'YI_$Y[;?W5N/I[[WZ<6VOW;ANMXK;+_VV;B_93[]U
M&;QP><ZRIS^=_9[C/\V^D$UJ>1AD<!D<@S<W4&AZ-?;+RKE<+]>_D:VWND[L
MMP_']64?C+>?8S;]N-EN;+?=O+T]\6CYVPJ_^REW7^[NJ^6KL>'V];[M@Q`N
M[!O%JY\&]$*:>?GK#&G&2*BT_W>X?DJMVM^Z?OT>DZ_,7KW]ZJ[UHQ^WF[T3
MXL3:6U#7>Z\!M=V^K)\^=B-4WEI[_KAREJ"Z)V#@6\9ZG;OPU]GO[\0YNV+'
MKRN5G];V3_X.^_#3WE.L]^E(U0S"[:/X^C`,2IPS<.>O&W,</;\]M,#:H+X-
M`I9]L:JW9Z\_OKV]E-/X?/W6H]]G:!G[[=!&T#/ZH/-7?EQ[>7P_!KC+W@#7
M[PV:M-NI0BPG;?;C[,Q\>:,%0;N%#W^;G1,WQ[VYV=Y2S_U+H+/MU5WB1;/'
MX'Z#LOQXAJ`B:/MNO;R6KWZ.5BXIPMB+8(^/$*<;RG*YVIO5FRFWQO(L=W#=
MD*;Q\#H3I4$#>6_[P8?+N]W>8]G`F4AIN#]Y]V4WB/4S[6&X/HQR<[\!W@J<
M-WK:M+\./MX!Y,1^8S9+2-_U;HP(KIV`MW5\%3F](#F!\[6>IN/M1?#Q["TG
MRL_3B?-&E?7C36*I25*,?_'XU=?803)6C?5"!E3/W,:`^'2EW7QY36!]QCU'
MMP>!B/T"=MO?+EFE?>$5OW[8L4XT0)-,3.+^6FNL&[;'VS,*@+\,L*K!GLX'
ML]3^3JIPC:*M>+RV3M//L^W\>0:6-;8;/)3X>9<TQ];SY1MMUJIQJB/0,$%`
M#V=L;0LT&L'6*&B?)UZ>"7[-<?KT<<FL`.`!N'/IR_4YXM&35YB,,=OA+[/7
MH3=CM\_-?9.+'^@7A+N[$Z?L'>SXLD9S*M^<T>.$2Z.QCK/'L-N_O*VWUN-\
MX\B%]X?N<KAN\E`^WR&C/&T1@?#;`ZP,0!K!SHB]DP[;/.J'T6W=VXA#+.\0
M4$Q$V())DBJPX-9R=<1KM3\OU^M(D*YMBPL:J2EZ<'N'+;:7(Y`QB'#@A71S
MDQX8:OOO-H`L9?+N<X?X8WQ[;'XV$'TN[T1G>_02K\V(#&'"'G,%G6^CBH\8
MQ14=-]A*4FJT,F0WX[V$R&8R3WRVV\XFG[(OS&6C&B5`#AR+;&C:%5PW22>V
MV_'V'XGEHC0`T2QHF=VSD$4;'!3"U#`<2+&X#$F&I5]BDP%V2\D/#^V'FUA;
M1"HA7(;H9N*1A+-+%@4YZ0G%ASQBC)!.FJ%+B%8F"_)L@P0]&C`D^5=?W&V/
MT8+]WJ!3D+@W/XO-4:2^_9%1N_L4>^YU"M4-+48\G3&6HD>?6^*%(5@YN4X"
M@)^V1(A,7INQWZZM>OQ]-K_+-(H5/,YP]$JNG$>DPE!P!Q<P`;LW_?RB5PL4
M#_'#:$@PP3;BS9O$E@RVCSB^">KL/87&8#__Z/;%OHPH5;DI\YO(039@/[I3
M.KIKS9!,UP)5Y'Z3OD0I`3"I,9'Y5*?M(R`CQ?9JKW_$\RUMGR'[37PH?1V3
M),1%C(T$8)4Q+G^]21]79-QDPUQ?E%_P=JAZ@<RWF\*CP3A_OC'KD`'L^.1R
MQN1_)#L5/=XQL2#1II`D&!VZ2^M&/.+MU:%W(]'I&"@G&3;9YO#6!IFB5J90
MQ*/9B9+9C5YQV5YP/ID!`Z4/DPG;%3&S=]227*Q.8F<O^)!<F3P2<&W\NY*8
MU=Y(AYMQF:`'RS",NXTZSZ!U0>6'?:!-%C1'+:1UV\`[#C?-A/S1&&6O?'CC
M.B4H]8!RQ.,+Q1![.).W1KX;/ISQS-OY=*;U!:TS+C#%@GIM(N0&\_';AGT-
MW?[)#F.]QP/?\_WVS/S`]OBFQ21[M[>S^?@]WJV!?^"</?TD3AISV&)R1@S+
MXU-CZ><;>I,#0W<_<;Y(N=U_QCIDRT`JV`JQWQ22$^*#$<F0/$VB:3(C'!-=
M0QTT-20$7]._2<WML<0+3/4_*;FNP67[49*;IVG"L1TVA1XD2235<.H)KI4X
M;?OM4238VO&Y/H@58!I;&I.!<"@5QJK6X,_K)C2%-IQ(MZ$H"2EM.['*:.\*
MC0:JODCZJD&2[;?&NM$"02>$2&&>,><;K+`/R0%@\-I?1TAW&[_EAY)SDV2[
MVTR*W*#G^N/9K$BF::3),7`I$7O!YJ&?'Y_FBMX:X%%&@?A>DAT8&:Y5-&-.
M'6["4-)+O"H>WKO,$"8\YKMI:^KAKS#7Q?[4U0VBI.VM$TJ-,>T@&P:7U+&-
MG#9*OJ:>&@?5MP'?=FW3UJ$F^KI]IZ`,,%>Y!:!U^S+^;6Q][["032-U2_P$
MI)3WGR6D(`.H<\D/;%*4P\3!@(T%T5F_+_1%8ZQI@`,7T*?O=Q!S3>QZ]+[G
M]E/T^NR)GEK0PX#62<'P%GLP^WGPJ7XDUT_1K96?WK!%S-S09B\1#J,;29B,
M[DA=KJMSOW&VL(085[=W[?OQ@%PWF?FII$-OSR3(I?O;>PQ;`&2-(?'Z;-&=
M]C36C3=)NKB&Y&M#RS"%3-."219Q>SX]F&T09</UR^5-<<X>/O2]X0CLMS;L
M;?III27)-GC2DX&28-E4]9F_+(12@Y5!G`?%JD^?@^&+ZXOV&!AY$F],(I(@
M8.NG<;_QDQDX;Y=2.C8J720=F_JBQS.I-83GNJ2*#[SK$"+/:%SO)N]HW1AL
M\'F[HI+B&:$51;TW+3CV4)3<C7)6OAI[G/:^>F]<-\DJ)`'C,+EN3(;TTCB/
M5'6#_B>CD-O9PQG02U,VL$D#5SN":8B()"G&E=.0X!C@^V$JHZ1@FF7*.&TN
M+=L+(524OIZ<,4GLC""%RI64/D5W$YA#V]NIR1I9.I2=C]3<8WB37,)H)S>;
MOB4U$V@7R[-,\3@`WP]UQ14RPG;S*<]N-"^ZC!8O=6-6)M<R)4,4@[?XY$9\
MCKA`Z4+5\F2,9=*R!"CP3BZ?<=/\,6K0Z4!DD\*"C,+,PV]B@E1=,B#8TX=6
M`<,;3S^0F_5-TKJS3&8L9&&G34D@II\$BS:EYVS]^'ZU_(1#8[]CZ^5TFKT-
M50WMGJ6?KQ[&$P&D,9MT4_06O]T48?YVX\\]]6B#*,)$%_^_L-ZG1=/0;4LG
M:65WT9D3\H-)S8U"_QF=-[JNH>9^&\JH>*_38\-U8TO/XAN&N6[ON>KY3AK6
M`%'\>78CB<:FDZ0=`59`[C?$$L0;3(^$S$;3!83C.I=(70U-?YB"4+C_S.KT
MWFB5L?M8!P'C^I2`88CYM(:YQ;EAB#B#[\_X46+&L(TT5!R95^WWVUE!"Z=)
MDOK]\@+9^3=51J/%5*7<#M)(BXTPI"7#:)#0LO6I]SM:FN9,.EUZ/HBOG?M-
M6@E:#];,Y]OV+O1];L`V"!_5(I.N=^/VV48H/@8;Q8FQ;>]$?"/TY0;1,#V!
M9A0[7`+$G,_%91KGD7#;9[A:((,$YE$)ASEZG[`+IFI@$AME3U/.#`F7UE?8
MD*".D^P8)=\A'!K5C>/QFDF,#44EH)A4\H3#JZ<S3A_BU[IANS.XW%WBSPS)
MW:`L?MV!=$C4&L8,"+H&$/L1S2Y#C4DJ`LW>4N=;DS_><&"+)K:/*07^%]X=
MK%4T%P?$?B.*W&^WT3J<*F'"PJ4B2M(I8;[+F\O-TF%_$$W9ZRD-J\I)9-*F
MGGPE_S90D76-WAH<76H0>X,8&09-39+MK1F)2XVF;<I=MKN)6>!&`32V++EK
MUV`V$X:$I.:+TLGUS^7KQ]YB2J4FU_-\DPD60;H:^*18.4:Z-H<H@N%)21_2
M6,+(OBOMR;9])T6`6U@8:T3!*0*0_V/-OC*VXWL09XR5];1\IO1E#)3ZM@D2
M<7LC2&$7->F7]&#M4I)>F98D8\"45%Q-"<Q?9Z^43P<B+GPWPA!OUX26EO2"
M/-W63?-\ZO:)]4V<A#>IWC2\+FG;AH@TZ]J/NR&@F#I8Y(`S^5KJW$F-Q%@A
M+13@]UV<M*49QO#].$`T*&&$#.!&[&Y;KDW31V2HF+"4!">T+[^XNTR)S$9!
M/HR62HZM+ZJZUPW)<??2:,4QT=`H:*R/M/7;PTBP7/`2\?Y&@0)IP.I([`X]
MQ!<Z3@I)>VLWY&,^O4'E2'W@KA!KUQ7:P,XU\_@JR="H"H5V>(/3I@RA00@_
M0P0S\I<B6JLZWC[FD1Q@N+82Y8V1<+U7:5NFCB0;A#OFAX(G+X2-<3QE*-BL
M21M%U`RV@Q3:36I?(@KSZ-L8)J89X'2ZG0WIPXIDO#,-]N/,\$88@BV]W%1)
MC)AV(24D#L$&8#18`3QG/'\W&<D,&EM*D/9:1)1.R'#W658-^Z7*FCBRI#'-
M-/+`_4\9[H*C7M*<^3B-O4A]'..(L6ZR3^PW&)<F#N@AS3$E+FD.=";Y']N2
ME#'!L7-_E15FZTX7`ELJA&?2;PT'X9648$#XW"FW2I<=L&`2K4W53BGBK)!B
M%JD7C(9WIYA@THUTX47#^:6O,?:;8B`C(@)7N&YD(6BB:]8_5&<;"0-<6BL=
M`_:KB-I0!*46&:`%:@,4G-5"=I(1T<`D3:@F>5VR8E@6I6P;>`5R78-NQ2VT
M$5*DL:3$GLZG-CYEVA:E6+@PD^P9*H2#-W1]>ZD/-W=8MLM(Z$U#D`%JF7+I
M=*JT<&VGH<DDW%&")5YIE5`F$OF&_`)7\15&Y8U+Q;K11=T>!B?)F"U$4#A=
MIABFO6?BCKW\?/JA`"3@WB%P%JB'P?#!6^7]'6&H051($$8C4HKVV0B+\-N;
MW!L<;\.@+\US5ZD@AGLI$!@8U_0N.QA`A&T/^4QXDQQVSHWSGXG3Z.E2Z$&A
M(GA!Z9^_K33%%AB0\>L9')1\O<8_J3F??BDM0^-;J:*8)+AD:#+8%/*]0++A
M!DNNF^@R`CG2T&3\2,$%S3XSD0<B0=Y_204Y<(HN(7?2/OO1?>;ZU/:;&@ZL
MU:$A7;T^P\*T*8#?4`4P*4&H"Z-[?)U"^WYKTF1@#&L)FJWRX4S(-.`0SX:U
M]!%>FK_;[26$O6?>-:6'B(M`KBECS9CIM+GX5+S[)N)AW43?I-LTPMG^.24L
M`ET#=HT(D^L:`8G("=.$TCS=Y:=L]HM66O?31PXW2]/]VY''\IY443;B.2[W
M7P4T72.M-VU9O3)<"P%B<M:ND>JK_:9X/OM;W@.[?6RWKT@5P@F?5!!$:<3M
MH:0XW=M[Z_;V9=.H8Q2:/\]HV9&I#;PZ+,2F;JRNV_,DR-1I,SH`[<O]D%#X
M>*4^YT=IM$<9-Y@C3$X[`_D0+\GG,V%?ZS#UI2_:M!BGJQ540L:-,8)OP71"
MX/-0(1).P^>:SAF%_330,VK'QFR?P]ADE<;S*PQ"/[)^!%^"+%$D,L)?Y^M&
MUC-&M)>(-UN&^]+N31W+\^^2K1+F!9&N^OB2@[JOC]+%%^U16WI/)KDQ+.R[
M!^F<&8]F6H]<KK`A\GA[Z(Q*$N5$,-_4X\%P%3HF'+%<!P\AZC?8DQ.Z=Z-8
M<P2=\`S7@-ZYSE$XG_TDJ4JSIFO0N,65U'5"T3H9J+!'Y2='G.7>,DW`7A%W
M;U.Q,:8VB'`9G"9PPP(KB?;JX]>&(/Z@FV?*]X.@1PDM&0%KO^W(]0,]2V1]
M9JPBC.!RJVZ%5V%]G;3LK`B*,B%]A'=EA&-RPM[%GS?:E2:%"+H7![K%MMJ5
M2`7VEX2Q*CP99J\AD6:6M)EN4_!(.=9<TC:@/.IXTPT92X%@H7#<7=@O=3X.
M'=QO2"[G3<]O?PQ)A+I7#^KG!U>$#XV4"?J=HFCMNHA),[UGB#(L?7S3U5)A
M.(99A^NF9LMM#%:1F%\9/V(_?Q1A'L*W4J(S.!!A-TY/S(`K,7\>;+Z^/NZ)
MUW-[QDK,2Q^$[>]3SB=[^!?)48,L#QE56W\6WU.;#@^!"9:XB`J#G,3UV@W*
MI<<:,@;9'(N.0X-V>.'\W1DPAHOB+(4;&-DY1<:9EI"'V"::Q1H^B5Y-3WLR
M[*C^Y>S3-]V]W]D?42VT[OB["VEQU2=,=[)L&,5T^X[@\B3:5[]N([Y:1"UC
MSI;IJ6(ZPV@)>;I;$^+\&D37=LN`8D0S>3KBE@D:%;':7#<@3Z(?PGY)BVPY
M[;'D.D?8?\Z0L-Q::I*-T6CP08>Y_:ZT>!H=;(I1,@0*6=M@/&.,9A%)!Y^A
M-&E,;L?;,[27PWUT1D6Z_["EO]]^M=("9&C"NWM.4\1BDZ54$PY(-OI)EFK\
M6&0#D4]=+"/MO4A%4)"-D:\I3=1DB,=QFEX>"#G7AT%D_/PI;$`0C@0F*-QI
M1D#4'X5U^)2E*]A=TYYO[S)82M/C&P;=)ZQ3?T0H3)4PV]=(M^=5]#S"(:X4
MW9J*V$:($SD2_`)7;[_4E!<;K0^PA'9]/815!=6,*&.$:DS"S@B:@+!,^1JN
M_/VP[&4<ZD*T$P7U:U=R]S&2&8)Z7R2DKLB('8(')>@8]52PIPD>XC@][5-'
M#@[XF63]`J2G$HI04/FA!KV`QK]-4`^&ANA5Q4@3JVQU9-H!L)+LR#"15,%>
M5@TM"Q]C*)C@=@4[(,8YEA'J[<O-P%IR?CLE21J=G1!7(]3!Y+PPM=M;H-O0
MB.B,T_=,-Q+BGB3G@^\I%.+V#%5X!-G^C/--]HMUC_/ANH)LC20$3IS+<'<\
M>^EAB*\AQ<&.+%XR3XTX#OMU*W_;D8Z"]`,)\<;R@]7.M:7CV&?K"N+M^\7H
ME+@_#-:RB+_S[3V(H-N/7S+5V[WJ,UY)QY"N!*/H"/_?@1A%1F[?2.IWL?6,
M8NF#C+R!_?/N;>?;,09&YZIQ"X-+DG.7G&.]5[&3VHL\?'5D`!6(-67L#I]V
MQ&'4#/R'$G2Y;IQ#G/:FG&/L]TQ!3I5E[=CK>3&9M(U`0;PR[<R:/FUCY%V,
MW`C+$;<SOI""QF"0LW&C%4&5$.+SX_<C7@MKJU20/E_"3"M\.\B3DN$0]OY8
MKG3MX/&&Y`@8ZS*1ZC8!+@2VC`()9@NNW\7L>KC=0>1B.T)WN%UV/R2!9!;7
M;`R$A/HZ]6VV05;\>)L<,HF?*=?U^(0;(%!-<DZ3Z:&XT3M9L;*!$"!$@EA[
M*O<F*91*2:2?+E:YTG)P8$LF*YM!3R$7AG)O:+$B5J(4!;^?5"[A4!6K&B:,
MZN%:9CI!Z%<FE`P@L*FN5+VOGJVTLF0U,KI^GN]1K@:(C>+#H`IY?`_=:94N
M,0-FG60&F8@UX=K^(2.K08WAC%]2[1JC$^#8[1$M:X_?PMZO6&7P^13R3(AK
M5Q9UZ,[\];8_4Y$.[VK/?\.D:UIHR)`;?F<9[.&CY_EME'2CP93IZR8]R:1L
MS.2FE'@8B8+`/\KW8)7S<:M.;@0YJ`U9U0QQDU,#-7]<#)MA5"RSI.H\1;7L
M]4^!%I2OC,!7^`O$,'X(6R^IOMAD52SS6BOB"FY&^RZDC_'U(&9;C]_2^]EA
M9?FA8MT4@F08FE*82=,R"-=)<1)6FQ:@:UH]?QV@B]$=QK>,A&7HGH@6=)ZN
MY9+9#1ML*`+5I;S5`6DYUL=6`@#RTOEX1A52RKD19VX72M!`=&6:J].L8-*0
M8,]$R`Q]6XJ'L?494M8]Z:J"E5>1U%/Q,A#U,[)N1-(*PODH`L-KG@9=$X2Z
MOIU1?\85FO"4?CK[[?)P&I22WWDL8,9T=$:"F*`C!VF#KAUR#M(N93=HBG@Q
MQISI0`<1,V+W#*%SFU@@#A*/%!4Y$//`]9MZ^3'EAR9%@^NRPW_=0\)%OIZX
M>:]#\66PC\3RN"$)C2.]VX3$F>M7>-U!7F-]Y>T1#DU)R03QB!#;23.1BDIV
M9VI<9I*E:@GR7[A^)9\CNNVD`(T@0W+C<8HT6Z=[*:N4>#NS1L80I/;0+R0C
M-WQ$<23#C(SX6*;(Q7HX87M)8SRB<T-U;B=2Q5Z\#D*H&.\,/XN"_&]:'>RW
M'?T\VQ.BTM@!^1O9'I0F;+U'I-E,4:MO^8#MXQ52=6.WSZK2#U,H[.O(9F/;
M7\#L/6+FH#Y5/SY3OF'E&E/K$3=1D5$7ZX7VM-8\!(A/WT8>SVB5!J^R[ETR
M+V>#CE>"=6N*5S6P"4G#A"P&RC<$PTD2,8;34HZK?-\-L3!R$".2:2?@=@:,
MU%,BE0R*6QATMHG!5-OM+2G/P!US;UUF`[B>)&MDZJJI>$Q\;`#6\!+MFH^'
M>`0*0@CFD(_,.$(^GN&C9`WE[B`/H*3>;01(EOYKG)T4&Z0D*7J;1%M3OZ?2
M`$UT?`Q#82'(F%74BLDBY0EB@X]GGRO"L-HSE.-)**N<?65-,]*9W!Z!Z-S>
M#D4NV#IGTB13N23+0%#4NVOY;:"RD=WL(O^NY].D%&DD6:%*2U`-3`U1Y-+"
MYDZ$HX@2$U:2XDE`=R^_`FK&R)LOQ1L@;F)=24*M/T',$(D?WBZMDC1JIB`8
MY;^2L`^=&6#3-WVW>&'Z\,I4P?;WVV!?52Y=S0C!FX%0RWV9OA]28NQOZ8,P
M!4E18"`9,IC<]`$@<5*"FG$M:?50D-+,7.GV,@D=J17\='V_I+4BO/.`,5E,
M##:"I-CJYGX(=7J^E5_'_F`,-<)6Y`*S7S(R9*::TB<9W@BJO+<][4%("5)4
MRMKZ.HA!B,<'.O+U>00B7W^OS[M:NL)2$.1`R.PP_21!GTH0@6WHZO'2D&J0
M1P])>?&1QLTB;,6TNQYB\)5)Q92_\;R'2T^/?-&P]^ST+A89\V"9%V@A+B%6
M5Y-;'NGX$O+6GN_F#!`#1<W@2"1.Q[N97>'2W3ZC?AM4^WBZ?16MA.0:GC]A
MUTO0W1%S8["C8"HDT05H%OUVHS-RK\Q7#6$#6R6BKRDI;Y4/8ATI.(;=>KIE
MK^;DTZV(!5=(3#5=O3TSKV0\TX]KA*&MYS7/;#UX.KC]E,S6@U6]R#TRF9Y]
M80W/'%8D4\HU=?3A$8>8;N,EA12^9BJ1L$Z$>F"\_4;NBPE"M(7!A9H"=H0W
M&E]2W&J#Y3ADP!-)WZ=0B(,,V-(D8X\D*6JM%289TUUWR!&5N5R0LB)AWX28
M0'J/;>*ZO?D0D]9Z[@OET2,([\IJ`3TJ"+KQ:$)./Z'=P2:S4HRID9ECY^OV
M)R,H\5/U^-6THTB]SI0_A)/(:(+<7$5=MZ29.QQJ#:;5K9CRFNSH(BXLA-`:
M:02G!F3>88(!91'3E&03PAL-,<SH%VFR<<,=8E*&%""KD@P';S\B\4S@B75D
M3O'Q!VQKW`\#9M`4`T7N/S(WPV+SU*.&V")]G2F6L$'``C,JA3<(N4>&!3"Q
M^'D--K$?RFD*]D*>8AJ)$=O#K],BX?+T]-J"_-)U!@5)4N)&W%W(N'W):[P5
MY`C30PFS":H(:7T.H981[^<^VJN*XYBF\53GS&`!GLEW=9J,X##PI'X%@=S7
M$6T='"\S`I"$+4EHMPCW,1(3J(?B+#1Y&>\)CC'VL\@M!DN;##Z5MV5TH:51
MRH094EU4`^BBRC,C6!'WI6`L1%#+!8&$Y_QZO>CGKRN_K_V.M/4:>RK!\88L
M%_V3``15EO+*.#>4ZYXNBHTX(@H$!GVRG(R6L7[;R,`.PU*10##&\SO;)U%0
M@CV_&#[B7-)#8Q(7R?J<2JMS=T52UA,E>.!7X_/!DQ[F:F.`56'MI2GFWF!B
M/]M%1'8C5H#Z,0(\,HAVAN5J%^;#PW`Q=[IPZHE*+;?(<6W('=OAPY;``*S@
M,L+N0[NO_&A(0:*B#7QZQHD*DOW#P'3Q#20PIX.GAP=F-@)'\P"HIZ7P=)/R
M(SH<%L?0#Q$'(<JWY'OL+Q[G;,5K=`2(B6[9UWF8I_H__<H[!*=R&-J-I+-.
M"?27(:[1GCP!'ZCH"JH":?_,N@T&K(*,K@PW4,V2)L<S%27843J)3W>0@Q>`
MLUEVQYF&J+)]@T`,9[3$ZSGE?[+/E7EUV[\BR6*;<MP>V))B?VB(;93(B#1=
M\%4<,XW9$</>J.B6D<<T.8)1D^B7(N75?M*3DR_3H&`W$54T\$S+@(?0BN?)
M'HM2.:^B&$ID^'+;IX??].XT;$S%F2$N4C&2]HLR&00IJF*9HRB19O0T6IDL
MQ3`VJ*]+LAH"WKX6/>Y'2%S(BAE*@^QAQ:D9_PBW;W^)QDC0\76$U8MHE(R+
M1Z20.'91E1J(FAD!:VR.SEXXN*X<E\;:TBL,F9W+/:7T9\A'5O&5S[U=A?TC
MAB]]^EV?U@/-1M*<_#BLNV,<[98@Z<@32D'Y*&!A(?R-ZTC!2Y(8NO]"/(C6
MGRU^5-;]L9^QPZF^X3`->:9+4`<TD^$;#WM6IU&&2'H'J^3Y&7X-RT-71,1N
M4G#7Z3=5O$:(`L56=/)>F?.Y!_U"R)J*^$QDE640%I(??ZB<[\QI.&DSLC>O
MHE_&EDEN;34\H],^6"0Y#664&D[MU$_I%6KNP^1FU'N*1QM'`6"KTMV!#.IV
MTE2*"!+?OOD0L`5F?.!$'8((1JAR*9_UHF10E4MQXW+=H5Y?UJ5`V3EYTYO"
MVQ#TG3%&<":)7O8A@C-+UD;P,."9!$^"EK&\&8*4TMI=C%6^A[&4M/89-(FD
MF$0LD]A(E$9IF%J#7LKU9W)&J##&QQGX9/3P1'2A\8I@]%Z"2O1X]3#:?)C)
MG*R2TH9K:"0Y]D6")!EZ+1D;=Y;MV%DMSC[9GN%WGK(IF2`5G-;HN4*X3,H+
MB]^XF6F$!-@JUVAMRD4V92U?[QH1`W55;<^3&E+*-SE<GM]SX_7?GE'KV*00
MLVV@J>C(_8GK5HB4?;T96&7$K^?/K^%XMC\E9J*>1[Q^)-'Z.H+E1+%AR$HY
M[!XI*7<J4`?A-VGP5&*LQV_+PP2+70!7&PHS.N&^0^1O?%N%8B/S0F5%0!`#
MZ>S+AQ6^'7&C\ZR)$-";1/BN:`FCZB?J'-GCD,<TN'^#W)MZ&K<?DM#MS?3(
MFLS<NP4;I#Y,E\4-OS"I<0WODWV8,#D9B4^+7!0*0O'+%@3IE4GJF]8$V-B#
MCZ.\9L8`A<N]@<_SX1%YD.M'4;DH4R*+U;V)]H8KK*_34'I)`C)$R'3M(='<
MU[M];D4^ML0[8_6*\8'Z)69DG^N523I+9G1$5BE@'D4D`C!4!J=Y/*;<6W.E
M2<Q$>'X<!"%)`4">;P*>['P(URS*=D$=L6>78:2Z0=8(7KT10!O<CO*#P<90
M)I;7D$BKTUTE@Z*E_YP7OH<\6U)-Q/`+[L]Z!C7$`7$YI#B`?4K`!I%*@D/A
MS,CER1*1)K/(VKF5YX5B,AEO`'8EY6,EX-N![[<U6B9,=BMZ^#LSW!_5VN16
MAO]]ZN%K9KH@!I3G&[.4<G=;RO?V&B-X;[<5R0RO`AA2RI0Q7"A+7P^$BW>'
MEZLD.F-%"LHUJ3^#4;;,B?;CF<=#+2NV%\76390`].51GY!FJFE1?N%1<B5\
M1VG/2\W/7IZPOAFS_E3[BZIQ)J'ZNS6QJV=`,J.(D'JA(@<=6)NNK4;'0NN>
MHN#DTH!F)[?;<MKV*X$$ZR]":UTFUMGW0PBXOUG4\4RKA`&K=)\;S/J\:BU0
ML[:8<6.&+B3=S*M%VKYTGQWF1M0I"EXR6:P%JD]1N;][7RV:J'S:$/2H:`>D
M\\2'05"]+U?8AW](;UL(42AS)I*$\'V)WRU#J(P57N(DO((2(.M+^H41?\DB
M9/HGOVP'48L?'[\.UKRM2/:5B12(BA&]OV.*9*($2[[<S?0'YW4RN4!ESY^_
M5V@O!EO2^>VAX^-!DI#S32D/(,A[?Z(E)`DA"U4D<X3FN(9X((@P@WLOS&')
M$8;*IV)]*X4)*2UQ^[;N">6J1I)/?8Y/XP@,**@H*WV"I*4DU0K+HS:$_R=6
MM_1`V<=?BJ"[,X(3D?":FJ?J`N.@_'DK?2"1]8B0Y-HRARD#JAOJZ)%J'=9D
M!D7O::C')H%'EU6A><Z'UI>J0")8GNXU?*@0HQ>,K'R]A?<!T>G/8+627Z`V
M%==G6N+A`XFW>\(@9`CS*H47R9$09?CV(3B,).E%-+=&DM-%5$_YD/PN[<Q@
M7OSXI&)NMY=R-F:1DE`1YQNXT<.SND61'8PRM/*JYK(A[!+JH*A&Z&YPR\F_
M512#AG2B3'&J<DDVU`\+<Y6QAF27JR@M>Y19XO%VNNR;+$80!AA'>>&'2(9D
M_)#:V57HPX75(8,G49A`*>4]7FY_A.<.9;`<H1V2")[%)NSDL-KQT0:"".+L
M,O5FC15N1>RB<D^`W6WZ,(!+KG\4D+W6CF+=7:Y/U^XR&!OA$KZ.4'K>WTC_
MDQ-[D=J.0B%\_+-?M2!H$'RU1?8#PPF$8P;5G9&_T[O0&NM9AQW2%ZL1(3J0
M^F&MK]CXG4R<0;0UL1I>I33UP2A!7H_2K>1X^Q/J/H#BW'X%.;!MOEI,=\@#
MU101,*!?!4."2]Y)HC$7N5B0]9P!`YVNB8;``/E]D6*2+`46!M_?(LD@*X'>
ME/$Z4%+1=3"<IVIUTL3>Y5F$"3D.7\IM\FB"%3;BS.F\\'_)%#=E<C`LR5@+
M>Q#Y7Q"UI>V0RI/7"Z<@`8>`F]GR!S47Q:W.C.TC,W(AF<E]TY6V=[V0?P8$
M]*9H;!35B?-[ABNT,!3"H!(*QGB%2&&BYIN5S<%DEQ=HWJ\,<5<UTI%.VU.Y
MJ8HN:Y#I]6Y0EB6+0%S%&P,5E*YK>E_^>,1E$.GLT"-B/K.^_D(!.T5[BVY"
M"$SG%<JNT!_OVHL,V"6=1ZA1JV^#E%<1!12NBO7=]&T@*R@Z[I4:Q\N1%;80
M_"\B()\,6N6/AR0@`_E`>Y+8OHH46U0*7*(IZQ%SQ6(@ODL_#D6_4SZF)HW0
M%<G')@JGF1%&6'$:(P@*O<ML1(/:)6)Y5;"FP2^31D95KT<XL%)?X*E[>F$-
M+HZT1:XC/R*S-9N"NU`%34[=?1^?,\Z],M*B9%QA*O5-)1ZA:C*C'9&Y-RN9
M;KUP,&?V8+C]9<QY?4R%*G35S!L&3NG8Z(U^(:3I,1<8CJXT8B[/.?%UKW9'
M<G9>RIFQ5^6Y(PN)Y`XD-DF":@P8-U9B$M(ET]H4`N"^DO"JZX])$9BW8U\[
M/+H5[H;TFPS6FFP(ZQ/)L"^?U-*K8ODZ7**DA_WC,!^%8B?8H[((JMMM8MWX
M=#S]B<2=EA6%H!++/-_"?`\_5\I06=4/:86T.2!J(W1N6(B5Z#WF$F#;D3LI
M9E&M2WBDBY+X7_":\0I%AR$17*DY\/?DZVOR:<)HR..1-Y4!5HH7ADNS*D@'
MJFXJ3W,+Z5'*5VIOS>HKYYDDO!"9GX\BR6D24?JVO1X$BQ"T`8^QOTLY;,A%
M4S@$3/&I=LM]@/C\")<XKQW,V$>VNFFR&<\W:2\3L='_0,^/@I%"_(PU6:H,
M``&X2T9$Y>GDY$9K:!(Y1[JE86X9B?E-56P1ALRL-+M]RYI,0WYJO!T%&2'?
M(EM;&"7OD0>N&O[M?E*G^BE--I,=@A:`XPE*5S83NV>3((-\D2>(*:OMMC"$
M[_T)LCH,_T'IZBO,1ZG7("PMVH)X!R&G'+#(O:KH*G(+1S-+_W@=D115)K-`
MC8^5\G>"H`YLNI1DIFH^5E3SCV6#+$J)HZH\847D<*BN5>D)#?)0^$YNBN^C
MT$37W$7/90/6?#93,BD)#6A)$M_MVP1AZ'#=^_&H!J"GFQF56AJ3*XRNW-XC
MB_KI-AU98*0;J"KHZY"]4M(Q/J:P3&BI1,S]1!$X="-2983FBT#<0,RR!+DS
M\@P0WW#3Y7ME<,(#K-#=6D8?0@F5*;8HO`Z"QTY3;!D2I119">-J2")+BE=;
M,._X*NIWQ5X4*8GU7H2TZU451Z0%7ZU+#<0:%+J(=3GMFM<Y)]!G[!M2"Z44
MRACM*6M9YA^M(13"HSJF'7;1C'<UE):(%Q6!(,W=9P-6:3_4I)&I"_6$8UG&
M0P\F)BLWLIH"K'WJC%I$<(`0<C\3L\)IZ])CHJAU2T\Y`O]]]ZIT<"$B*>OZ
ME;9:!(#(_MSO)U$2B5A2&;M<S8@Q2[6MSNB04#<-@A<I!6D-F5'L:J"HO*PA
ML%<%LPC[-K*WY!&L[],`",)O%8(&@ES3+V00H.@P.$ZE'8#<QGKF$\(R(6O'
MR&1*Q!Q->>+7"L?*R90YY)S(;P6LD,-S9S0R&*>4GWDC!QAT/<Y'KHF8U8VB
MD&A4$,M'91D[;*>D*/<U7D,,/\4X!`(((UNR(GCXFIZN4TUQ22"]:K"[109$
MJ`\GU0LH[Z2E*"MT%%@X,LD7JUJ'N:(+9>^+3BJ*3H*I3#H_D@E>?O@,K]7H
MDN+L+9>,"54-'I/Y)Q,K`5DK;$E(>A-!&@C@)%+OS!]!;0$Y;S:4>6%.>I:,
M'D9)%_AF>/]QL]X]`A$41[\;:\M<4.;4^>52A55&;5M0Q#-HTHPF4!!#Y'`V
MP"S/$]^C:L90,/-`6X'L5'2J*D>6(CG$!-(L+XC,)$65SJEBMHB\R]BR4\(D
M4".5%LB27V?))0(Z>O3UVDE;EJD=@T+T0%BVV,W.5D,'937\YPV$&XO</W*.
MK&&2AE%.^`_:\_C"3DG,-R'NAG<E'=*%Y0Y@(YJ2<A!9%D:%*B^PTU&QTEIW
M&KD!QC*QMQJ6+GA$8SW4\HZ:3^(V)>V,QI1E0T>NJ0(1]H=H'@5N=?=\^SJ2
M5M/GN<*@TLN4F1'&[$SQOEL*"F1</MY)S]%QR[T#KE'3)NVMII32J[0K$TK#
M]W)>;>J#`-!DQ#11=Z!*2L@]@I>`%L0K,+84,6]D22-#:OV()YST^.Y0NUN8
MNO!M`^V06DB>@6J9Y`FF*J4IS8WU#M@HYD:>`%-SVKIJ5:BY2@9=B-Q95:*M
MB(9NEU[S"\-/MFG8Y4:_Q4J:B+?]VHM-U=>[X"B;Z_?UND1+-8;T&>DFQYIN
MN@FB,8^J/'NFOJ\7]&X)*>A(TAC1/0@^H/08HT"_O#,]E*]^,D<`&5H4TD9V
MBH*>^''5*]"@1P$V-$-ZH5TM^A#LR#=$X8.4D]#13;XE^R6+@+GJRXE;+-D(
MT8O%!:`]9''(X^7Y"-A(&2!D[DR%/3W@JL@H`)MR(M7842='[760DWE>>D9E
MFP&4Q;PR@N(I$BX/VW887"KI$_2X9)[MO*&99:PRG+TI"%%;;2ULZ^CG<IY%
M1,GKD!_)+$R:2Q.IQV*&)".]"7'.6<,(@0(T::RKZMX3'_D9$A61."#R-)&$
M;,ESH./1J@`-5F_6OEU]7X9(.5!`1K:TDUF\B'X0N88SF$CK15^"8K:(D(F<
M+PC(&<!BWT:"DF&;#$;&M4.*]$I;%"70-U'V\><6.M`:15#7G:$VIBT.#7-X
M=^-AA+L.FT`21$7R(7Y'CGXP_<RK@F<Z8@955=($FDR?1ZE\B0(H^4;0\]YT
M3ZE7(#92&$ESRGPIUD6>5L0,[F2VKS4-K:?03578`%)N)N3!L*R8O7&3IHQ/
M_XS(R^I'P5]V[QM2Z$2L*R4%U#6YI#FHU!R:W6AJPHIV4%1Z81?/'.BAHO_0
M3RFHH2-=]EF%NYSG%^7QF@2-4F$AB=0EYT,/GR.24K(2S5%)5E3BY,^;X*K9
MHJW0]X(Z.I1'$83TZE*@7X5\&U=)`"@9EE624(^.%!V?A.NC9;5A9`16H4:3
M-1"11MF;I4E(-GR5VHT:Y^>15,GPQN/.$FB:Q!G'WST46[;#8%'2((&R;"42
M,(H`\V:$OJ=R<C,:*G(=0G20O!)R!F1UZD_(QGW!41&X-9'@SNWV0C/*VLB7
M](?)%&>P\A21#Q3.);PZI`K=GB3I\:12@:`YEJ9$(9@RGDF!-A98'%3,%7D@
M:=$`9U)875+4@23D5-E+Y(<CP=77@56ITO>KQ^^2PNPY4WLT_)JA."^FM$($
M'IDT=B:KK<)6Q5(X)L+>Q!M4;U3T%31C`D[)RF/9M@;N4$42(.8O"WCO*KV]
M%FJ1:,>4@0@(,Y`I"IEDI/B(4\K&,*H_[/V@*"!/E"W*ZN53:;)(:>.O<]GF
MB5D[&JENQ:A/3]0-V!@LHPE[CPK+HSM1UM(Q$&<4"O1I\FJ(DS7M-5LQF\-+
M6!!T3?//=6/[1"O8E`5;:+T9L!4T<WA(.#\NOFA*,J.%#-YD6!A9<Q#,05'@
M2D?&\JHI:91(/$)XL1RFY]7B03<JA9ELVH7L[@9-L7^JD2O"4&1M0A6Q+.6C
M=@C=2'-/!T.JCCW;/549\M#`.@ORM:+X'M@E"+?&WS/^IRTE3M0MK1QRR.M6
M@!*9_&E%B?NCO]KK*+`FDE(C+:2_XN>HZRP9K2BSPI#O)9?7NI03=,,OA1R+
M5!Z\2-(/69D(EC>E%-3=K70[-$:D?(RXJJR_C4(R_MMKA(<C02+K+VUF67G"
M3DI!]WG!U:X(1G1J_*@QD3%E-]IX(5Z54L+TB-A$&<58*Y?,4"1S/N8.PS*B
M98_V9F?>5</0)!:S4`8T:?Q4-LM`.VNY[Q'8D^*+["Q(1I2-;66>T4'W+>JR
MM:J1`B)I'RI4=2%U39_KIG5DGM4J,@&BK+&BOQ?0*Y&!;\L#TJ12&15..GWG
M5+;,#B\TLI#R]BT*9:"4EXX_24=AN54N#\JK5V'#>!ZA&OXR],8EML"0GL'E
M52&\>"AQF7.?;+>546%`SDI!=WC!USC^R$V,B`<IA-[2+2$Z*C,!TBD^(<4\
MMN_PET&YX_:.%GL!=$7-"GI74U,HA)D^:]A0!?$GRN_`R?W:YHTH6=94'0A)
MV>>)?EU.\J;"K6B)\"R<-4)443J<5!SNCLP?G0(M5`)C9#J4ZHS,0*%/Y6L<
M1<9/5`Q-+C*D-Z#!`E_>0C^]['S7&!\)X4IV%'2KR(;6\T8+C\),4,2Z9S2>
MIS50'5Y-&8RKO@P\M*A(T5"V`KB(GKLJVFG;4]$G@.:BZ6\Y,BH;9`T94F#O
M><X^^]4!N8K013VA3`-#()/LMUT9^X#,C$V'-D-2O-03`K"1"8K('[T1K+C"
MA/>:F0,S)"!UE1:'V'Y2-AQR43KL4:L;Z,H0G`+!"`+=.R6AC->R$AX984:(
MGBA8FK'M,#$L;5=),_CO7F<9E:'SM(,J&][([G.(M%8Y/>-9,D%"T\RBU:C@
M[>N[JDPB0E<SVP?)S0K`F(K*FO6%GV_4N(G\T4+<,%2O+WZC1&W7PR@;9,DF
MJT+'HZ:\`EFY$)T1-V>Q)ZBE[!T$I2&]Y/LJ+1JU0?GAEY/$4+E*E4^FA]QM
M8G%YW>'TW'![$>K1/;LEU"ML'Q9\)FDM:-.YOFA4;%F-T4Y?V<C<F-N*]L$*
M!T6&2B:%>X<1Q5N9[L2GGZ^BV$))1$=:%*\_>OJ:$L1"*2NE]!>%",#PGD[8
MKO(52/FG-HL,S^<VB!RPCE(OTE=-L\N<^<&NO5A7MLSX5/SU4IK<OZYD",1V
M9S8-HE9"=I-D.CS(/=;K5=*YO8FB^\^,<?6&&T3*2)&SMYQ*!_J6/..HZ/7-
M)G#X=4J%0B0TD:JC1E/J3%<FLAH>]H&VE6DKV&G#6C)UF$CPDG7V2)_.4%05
M`J4R#!)E2+C?&XL0*4QJ2ZU%$3>P12CI&G:BAY1+%6HJ[(:$?,@*&;^AW%.T
MUE;2]4(]Y0!.5&P01RCR)[IK+]>[\B.1W$&:M=#+*'-3UY00=D;(2N.^2NCP
MB3&OV(@#I078ZYY>,]3([**"%CF2O;1G@.U'-<M&Q.BB1';6-"YT8Z/>A&2I
MM>?K+8120TQZ+LHNOY!E:EJJ5+T?LI!P:Z`*P5-KNFSS6SVSC$>MY_,Z\H<"
MWD71\<`!70BOT'J53FD*1GFPOY45`@FJ:'VF<(]@#L$^PG`D_*?E'V=%7G-1
M!#&*\&=TC:O47!\J2##`\-,O0H@&;(MP&`'KH?)"L`F/W[[B1TA=3SD8D1K<
M;RR!;\?@-8-C$"`1HIK\K0/-T+,4^>TRL=ZC$.%APD3:,VKPVP9=4;AULMC?
MOA&FV_96YC."J-(.9Z"MX!SC,E(0$&&1K3-G#5<Y^\3!#):PA3*YRMU%%5P>
M#]M@D-4LAXV:ZA)FYN/6-PLQ&KR2;J'O0!;)<=L+(;])4#69[A5J02E%[K^1
M%8X.#*&BH`N89+E5E`:(BO'I&4'#-3*]-MEKT+[AR0!MK#-X'OG"5"PWK/_I
M<>PLHN,1J&);%_5^`_54Y+R>I1:E"+S*'@30(Z1#+28A0/W*>MZF`T11Y2IO
M,_C[ZP9WHS//%OVW[4\EA]%-:O-NRO&$=AV^?H]JD&_BEO"7(G4E$5])\^C=
M*3T`\))Q<U/%U)%`2]<)>M]D9L-4/C2*_ZIFP&Q/F()8J&A5IU=<O_N3^MRB
M:IS*FGGM@#11SZ,&']ZY2MNS`841NZCU@>1&[A_C%2ZK;>CQ]A57ZF@$_^0A
M9;4;L9:H-DY6-#`U1O82%'"4*&:7)F:H1#FR7A2V!9=%UI&!*U^)BN&NA5DZ
M@_M1M$7%!*-C&_Q&*]6<.A75!P.[C&$C&QUOO!*EO:"T`S'7*.T+)(ENO+`;
M58)^3?\$RDNJ;5>?](NC,%>&=$(MCAI+E:V(KVD,J:.BA8*ZIC45.T<F?J9G
M+U7BJ#B5C[?'>`FT:)"UB3G\\6!RV:G8"X+R\*ALO.'NS?I1@S\9Z7V-$H-]
MS>R,"@:R%&72U:!BP$><&6$CHL"GZF3"]'-:KJN_AEN1@^J.5ZQB%B4_HQTJ
M(1,2=$;_J\"':REDZ&AF>M.3OXJ83E0C@H,X>Y_`ORHESTA1D?NAO^;J*ZK0
MF(HA0^3\\$100.%=4<.X"7-Y!IS>EBF\\H8#\E_[#%6M113+D45KEJS"@KX]
M,GAA&R%SI[OZM+"!N^U4"OHSF,'A&4$R397-#,->V%W8^+R]1I<*O+.SRT92
MJ#"G"K)!*=)F9I`?%92D@,/JE>5O(03R]O!8DRA[YYBX_3E*=T-#/$IC8V6)
M5V2&?4KTD.>M\?+1T@6`[.TKGE"SC*?GW2A1<[!^-ZK%OS13J).$??0!T_.A
M1'[PQ,$NFNCR+0^&MRA\WGYJ^##W2AY#3%KZSIZ!`FWD>?XZ6=T8;FHYGY#0
M1MS;Z\7AH\01>9[!)GDV2BNG#P$IVE2U9E/-PHU(^5>(1EVU8"D6^*#E65@P
M9@^_*MZ`?&LC:U9`<0KCUY$!Q@3H_J+-N[@2@HT%O?N5K8`],:J=B&5#Q4ZF
MBOKU,HZI*@7>6,;/H;*U_*8KO-*0NU]!RJA_=51V$]:C3,!&=P7F'3GJKA^1
M[90GO;HDD4OMQ5`:)RLV'O04)7+,JM+?Z_41/=`&(G=G2-9W8OP$+CT^&L1*
MWC.=\^V/]/6Q5:EFC9+&;,2Q1L2`P`C9QB-5K1,Q4*VI!(*GQ[R>85NIMM6;
M0/HZZO1D+/I41?Q2="6X3@8[KZ9B&J@W*Z\XV$HZN.XI0IZMTIDHZOL*6IXZ
M>^A",KRB*W/2EJVD>S2K'$*N\R)Y-I(K)))=15-OA%YDNW:(9[Q_IVB)[IWK
M65%08\37NU(74?_YOG[KAQU6T,^OB6VBAU,2CT)!J[HAJG'_36W']?H?ZDHR
M!*"Z?:IZJ'^B\,:K0K0(6VF)FE6HTZ-E-JJAID")0BE$7219BG%\V"["J")X
M4T^'(*^/8UB)'!W5V8C:NZ>V<1!,&8;I*MR:F0\)IX'D402S$[@@J*3K&'3P
M1[J4]&S@>PJ,(RA/B5X7J"B0D48HS"YY=LAI@083F7)XAO*H^PC4.%GX8N^P
M0GAC)EH!UK.:H_:*N.JXDI8WRDO'?MB=A9I791TA]J=M\,SH-W<CGGO#F)SR
M;.1^H3*/Z'I[-BJ4"V5OZ8NB_@+]GJV7)DRWTM6*"K<?+T@7H+N7NM],E1JX
MGFSW#-\JWH`2>E>0>1YFJ$^"5U0@X$.R?87KF,^&IC3Q=DP;R8@0X!LEOKY8
M(-$!/X,S=QMJTFMX)Z[D:DFJ6DN=N2'*<+]1B`R/1*@^0<\>DUP7_JAT`L(D
M(I&NR>X^$4O\RK-=H0YJW0HVV_,HS19>0L@_@HZ1/6KVB=!=1"A6F6=O]LY&
M8)_8QE+Q[S5?%-MIT8K2Y!1*=("]CW^5=68\QUUZ]D+KT.`ZTM,0P4^)9]V4
MEMU'*:-Y4S@)8FE?#YDF]VO;(_145+G(DIIER8&Z9#O>*$J2`E53O9N&_!O9
MITY]+6:6'-,5\5\4F%#O.(N.U!(9+M'($.')@?9P<:FF(.(*";C>?CU`2V5*
MT;9<I9#0)71\@H74UPDN2B(&ZM*F1^>RCR9LRX4"(XI-OU)-*UPRI<>GA<"3
M$D%ML@!UY3T:(<J*,`<!'/*(+*4_+7"$#`+LRE]J2(*4C>+LIT7?J*BI-+4+
M:WEYSO&ANN^SAU_@O*HE!QUE0MIF&3GDL/575.5<2020#41VTG*]]U9NFYU"
M502*<R:Q[RY_!VS<^K2K?4IO*#\(?@.^^NV<*T##I&'1Q*G84S>6YKH\(<BV
M&%)BH;L]ZU@+[_M5>]Z-:-ZD.FVJD2!8"S_M*.>%!K1LJ!9.$]@-TCV_U5X8
MT>Y,L[K(ALS2[$42OG='(FI`P$Q?I-M[?+U$8RQ[XGR[R!=0C"7LN=R/RBG/
MNA>@NU2"$/5V;OI"=]1'*.X5TO[,!T;-!=KGD&I%/?K`,OV,"$V5DM$,5J@!
MDV6<?U;$>(9U%+DH:>%"!+JH<E-@!_H/93XRRMM1'$.55OX^W/.UV3SB"JC,
MPN<S<2G=.IN^?2:(\_07BS71"8V(U8ILGR8-?4)O:_2V:A)UT6<II8DY(ADB
M#"BHYI51)7NJ@!FJO(N=]^R^>XIT5U2%4;,))/:G.###40LMNP5H?ZH8AS`Q
MAK#.:$X*(T`,.0J;.OGM@?3*6.\MDAZ+6MWM^5)6;9W6(61RDW%"B<MTZ6WB
M$W\=,ON/:.[,G%5T+9,P9)IODY(XLB@*:$[T452VU?5>(,\RVA2HAO:.`NSQ
MO,1JD`&C;'SW5M+C=%Q?_I']2,*(R2S9>`OI^Z$&J(BS5U/-OF0UNNTAU'(+
MKC[NRD:S#P#K$+*`=FGX=5.@KR.PP#\N<MTS9]0+V/#\*[R%WS';6!X5Q\#7
M&?%\KYBJ.M-4I&I0$D2@:$8<'<6'H2LVY7U464\E!"W-E<ZPH\(#FM!FQ9O3
MP["Z(CIE(U\J07<?A9U#PT_(;\_3K#@X8RE*@T(/BE2RCHJJ-+AX"3L#XFL0
ME;M#Q[RJ=+OG2\]#Y4:E.Q_54-@(VDSS3V9=-OC^B1H]DBXW6N?*KJK"G;A=
MFA]0=EJAR:4*-(Q+I%5Z(]]W"S/DX3_>ERS6LYXGBE90VC"26Y(D*Y+?G95#
M<O+,\A>(JJ<4WJ-PH6'P3:($;8O6&P0.B**_)I/'&ZCXNK'P(8K\5*B*NC`_
M*O0E,7R]"FCH@4919EV5?T:CD5#@-CRE7(>L2+B&"R;Y45%39?3ZH<<`5N]L
M9W^WXJH/K$2$:X0P9@F(R51QKZ/+XU&3-NOH]NBJ7-3X[SKD)KM>K-Z+2E&-
MU@T[/MTUJ!^EZ`W4N>.W1]O[_/9CJW;(B)<+$>0%ZT4=7-1&$.@@E>R!3M0V
M+%?2!A(F$["W^G[A/PG"]Y5J6JU*_>Q'Q8X@`)RT3:A?MZ>&ZG08)Y+71^@)
MQ#.25+R[6)]M1=;LD6GA>,6NW+\4-&:2/6WBJ/A4/[Q>GL*F@J6>/ANKR$MQ
ML+;OOF78>-T`MR?L^SIJ(DG(KIE9B91Q^?`1\#_U=%EIZ2`QDU;3*KL+J%RF
MV335FH46IN"7AS-&2]50;5SE*B"`(2O-FN1!_04""?>VG4:354I+E"39MB=L
MKP<-Q!0*(3NBHKTJ8H;+E6@IAGZ0A%J4XPHA[(8/TRL`_=0_*G!DISEV*-P,
MX;1:39O"56=$%#QC=91[L\,\RG-*^D.Q_,F])7DL\H+)I**NF0'MEXLPJJ,B
MDX=V7&3B9*RYFJXZP=&O0LA/]A>16E+1MHLJIWV;EZG:Y99&'2<"VZ]:!<L[
M!O6&A,@(9HH?,F+6"!8ZR-%Y3NLIC:K(*8V<@_4V*Y<0KBLZI<]HY[41-@0C
M*-X=0C$TRT2TDOGC9&Z>:I0D<@R5>QM0WPGH)@XDHA"Z8?VO=`UY)E,*W%7.
M!X5C74CN*TG`53L>M)<E$B%3+DWOJ[20JE:0W_M)/B\J\FZ[$6@&@*CUQ1+L
M*6CJ*L)T/4#_XY*4UPUJ)3^Y*:KIV#$`G2$UJ?P/,.FY).L1DHZ-FAR$Y9==
M4*MLMS4,7`92+W9OJIN00=1=<?P9+Z[TL%4NB@]5T8"+O**$2(:/@'&3^%]4
MP\E">H<A[&@*CT;-_G19Z&)YPPQB"YI!\=UE[/Y"BLGBP\%@S>61`B-4:N7*
MF;Q(J!BOR#CDZ:2NZBM^O,-IPMRHVJ]$/2]`E<70]E"1<7AZI&>U5^4/+F+Y
MK)H:+2$L.\'.!`2B6_%V&+X.XUKZPK<J*I3H&7O=M1BT`#US24%AI]*GJ4DK
MD`2M.(J^X-3WM[->B<03@%&[?MY%"M<K`5D5X73U'@#7,RM4MM,42`$.>PB8
ML,2E./["3*!&XO8MM<RIJC+5.YE47TW&`Y$E>E,CC`J+X\4JKS#'8YE`L;*A
M(?HN,<)^(SEO<7/+VHI7%560]`"9UM_*ZQI@A(A*`OP'>JY/=`CBMKA[PBZ#
M59,S`Z"J?)\0]9>6#89?/V\R811#A*K!G_5\G#UKZI0$Q_%$@<8&2&#V:N>'
M-F_WF0U8_Q8>UOK4^M>H41'<'I$F@US/@J2N,G$[4M&6H/FF((0BT0JB548-
MRJ[=M)4JK!NL0R4@$""91I681=8(^RL!VO:3LZJ:2KM-BNNC93J)]V!1&0)T
MUO%U>(.2#!;5/@&(+XD;*PD-+,5J47K430%!49FYB<!KE1E`;W'2H=>B9$>A
MK^59JU@]F::_4%)&_B,$\O"SWT^W;KKW*FI:$0^0:A7@JE3HNME'PL]>KS^]
M^IBC<CS:2/CN[*P#"XT_&&S`$F-,!\C&,_W>L*2%Y(^HL'BR<9?*52*\@.N>
MN1K?=)W\IN),)>M.NY]$=K:JNGQ0BUY#Y<8ZBE"Z-DW$'DB63Z=T#N^W3OKB
MC2H3S<,K::0]\#@;?BT4ON#W1HP?W\M]^?'U2.5":#)?V_GD<JB&4?6L<'Y0
M^S9I23BDK/#:(&K#EKWZ1,B634G2;LGDO??+=4!?$Q(O=!OB%[W97!$55#9Y
MV@J>5L%'XX-WQL1YMO[B)[W9:LH597UQ%&WRW4:_'_%3H@.<JHO+K7P<.B3I
M-"'ZG9\J-%<4B=RL%(24T_.L,^H:7SWB20@\DQNBZ[Q4\,(L9@CL&9:WAS+M
M49%K232UCYWD#2D>7*_S@4--+7F5(5W&$+-(4'G,K$1@%?IF26(/(6>-<M3U
M?"%#1(0W#99C=H4B3P]C<&#)H#"39L4G499`&'BSC`6ZI_-K;^\3ZBPA>T]A
M61XVCPODG3/NH%Q!2O'``0>D_6JCW!J-D[S/)K[73<<NXE=87G"CI$`G**0"
MME#\@[>&B-\$Q)F-;>^85F1P[[4(#/-I]7U+$3%=NF\"4E8HAN+)JC$H23F%
M(6EN,55:%7S=1B3*T-(KBAH&RH@M++\"H3-CH4P.T#)>O3YF%B"#:VA%T@2J
MR)*#)]D9HO\H&@E[K"^WI_+*#`?=]HJ_Y]$E8-!;Z4C<3&HHY<NMJ]+[T"@Z
M6=A1+BCROX/0CW@IP#WQY^(%1QT4>A8$1\UJ*KP%J;B2:FY2^D%7+8K30%_V
MSY7J[$$5$,(_'$KB$J]7T57?$'9M\;TON@:Z$^4I!#E13MROC>\P@5I.8*\9
MS.6D.$UMEQM^+-$#M8^SC$IA+!U"$@=W(]<LS?V76C!LKB99\]%>F]NN(I)>
MA9S?$H['=SA=A[`LH]0<EL_K>P:P7TGEB0$K-4Y$J9,8LG>S/_BS3[2DE:C7
MH<V/_8Q6A!\+`=F^/![ZH)$*<1-50/BY8-V+W2LX"$(R^+MV9K[@+T9C&=RB
MQ![94]:.01K[%)@>49SSBHNO&[V/8*\4G#THCF`@H*G.WAFP<*;"RXP[>6LD
M\I?G%UWL-`"%#"YQYTXS@SWL+\K>T/TW?_:K&K^B@H(15_A9_'.]OKA+;?;L
M38Q+MHJXA5?':DGTAOK)LT\FMYJT3@$1C-'PG;LS9!^-[>B/MD^X!*;WTWFU
M,<>C>K-!?LY[7NO40QNFPPIU&>QX#?RN3`!PEXM%9$CWAH=;K`OY!'KEZ4\=
MO83HZU4E'?-7&NF0\:=$&P_0I4#PW!)*HD)Q4Q@B?#F[F"$_@6X%;T,@T?7=
M&Z(\=X^%H%C?G>@)^9(TRUO7\K6T3Q'5P5J-]7J/-'[N^LJ-E*72`@/5AX5_
M61[7&Q3[;G@JAI`@O56(N%54EP<.^?*GOJV)[%W`U`4MH[V^?VI;C_B"1;9<
M41XQ2$.)`ISPD(MR]-<Z?5'80$(@6+33AI15D`\4`B"J&NC>&98R%8GLCTLD
MJ:N_5K"#X8(5$<-+R\^&!^(AOGT(B;#'9162P4Y!J!U<!(DC?;]HT,B?C;^V
M=K=7SEE!5!46;G]N^-22L59&:D!%*^2-""/,6*DBMEP8!N>PDM+*GD7%DN%J
M$I@FZF]4QB(L["LF4^N3'GM5#6\0**VV)QLJZK*YV4!LH'U2,%4<'?"C]XV(
MG$0_V=^VEX)U&,X.D!MTF:LU9&(D7L0+4^$21!#KY)$5$B9JK3D0N7S/U9W9
M^$AG"]FO$7'K>CV7-J,08(&NM%T9\\[0*FPB\*.8)[_CSHC3J,R&?+\F2OKJ
M:A^/="&0(,@(FTM*?H!]I7TBTYR?>;WV<U[*CIN/OI2!=KY-"/?^H]=U)[4#
MR<@VS>.*+;8C4:-E^5*$24UM%>M!?$O:5@+P%Z+`^-CS?49T1%`H'&IL!,>-
M5<1P<!6<@!B;)6+0_&N'B"]1>:5QVG9V?4C4W16WSCK@"]1)2;[(%Q`UR%`F
M^Y1T8.'7"(3LW:1VH8#OYJ(+7W<YKQ);=-F!VL!':R^V&,G'846#;4Z[,XX)
M]%T&?\@I7,Y^>6[@"9Z)?!8LUZRFA30.E32"+.F/UE]8,S!,_+BAQHO#27M@
MI+*<D,U$Y=HK.P-YW1_,[E9%QG8&K:)V7^>G!FAR-9LIH$XU_2\+^>)\[/O*
M8*&Y$)=-_M=N>)F"U(1K!V6H^+5.=@/8*`U'0/'6-UPN[=FKH\=Z-W6HQPO-
MS,$UE5P&NPY7LVL,1$\U(>^K4_MVG3)%2A8:A&0!%<91YP5]G<+,,,]"I\+F
MCK>4?XHL6$A!(/*\^KAH0:WB6;L+MV[&'*&T!RT:>[I5AB]\/,&,?FEXTVK5
M[GX>$+(6&\15NK1Z?7:>J=;H^-3WZ'/TS)E"R@<AP=L'^N:1[V0/ENJHB)7B
MM^PM"V@B,KL$&#72P9Y8;<\J:P<J(U-Z`96(+[W#I%@1%43$2AIIJH,B<UTU
ME[29]*3NK;9DR+WCES;1)L,?NT*L4%"2K[.F`+!;5#*!E$C)IGU:GH'BZ\'B
M??47,(TB^PJS0?`UR6#)-P)'B6(1K@0;4.^4#_I4.5>T^>&O7J_`W55?)B,(
M,!#PWEG##-$^DG/MI9`I`<A2CY3EI7J!*P+PS9J57M!#@6E!;>QS)&M`G6+%
ME2'FBY]Z9IN,*F<SF@X5?J\^7G4X]&4(,"H"PI9%@!>"""3?=UAZL?SJ&BX(
MZ-R-K@P\?+^\/Y,_U/<&G)?OO+T&VU7R>_&093&FE,!1JCXTX/@BJ$,8THE"
MD_'[+NU][06RHL=RA'`79`]0Z,I"\4MY-PB>%T59KTX\,G"4&7$D#<*]\:HM
M7KEH6IB`3(C((DK(UI"$C:`9?Z/)46]1M1_XFG?<.21)-%J5%\6;7!`*7[K2
M#1&CH<,JD?Z9K5$(F7`$0UOGQ\I>./:MMD*MNM?1]P?+(N>!'E#?B_8^X:9<
MQ2Y.CXKF=_YXP)GX".X>4/#\XPBZ#7(R!*"?RO20*<FT4."8((;PD-1V:,E`
M="C98=_9EQ=ETB3<'&^"9,OHH)'165?OZP2IFD^V0=4%&;-'`L'3/N>M$9W4
MIW!ZW2<W'=;$<S^<I'IC+R]00KDQR-$3%W]5!WMKLBMY!W1B?'G.M+.4V0/S
MG<[.J#"4D12-14TLOK&>C<)0P4^NZR+UL.$GQ"IBL!P*4"%!R^65D-WA^T4I
M!G&=E37%J_`=L4^5G[(D->B-152K-XVK@H/G>:``@9B70@D7"=PS(4PI'2A"
MP)-/EK5`J?C`&M0@Y.8=?`/"H/@P;+6'R]F5`X8?$;GA91D<2CY-N;LJ:'I[
M#J+5377<FXL20-$2I?'PDE_#<);$`B%=^EG].<MK#VT<<=O\E*_%Z68:3O70
M"'WH^8P,0XUN6"K(WW;-Q.&K"AB`WR*41=+1$Z\5-\HN]0XEZ3E$APR^L8,:
M$$%*L@GE#KL.5&.)L-DPS0M^R$:^&KF\]V9.F6H'_41?.7\G*&>7(J[:7:-4
M`&47%"=_922:4/X.OE#TK_KT!A45J\[XL!EE-8(@3-:(J)ZJS8^%8AO)%E@B
MM2);B)8TVYWM8>Y@F*1]:B0!Z<&3VL!&K$^-_G*^O#Y@=O6S%]ID<?=X`?"0
M!H_N/?16[+_T!*VA>$.`81,%3LE(D575>[,1Y_'DH9JJ,SN\S)7:>)\OF,:^
M5M'9;3?1V*RL=U!EN@HUIY!OO3X$Z`\D?N=-)OSP_%T+Q;7T:%WA(N-EU"`N
MB=YY!$?KP5]=AZ;6Y:`W>F[4BHB/#861/ZLJR@:YH)D&MEG_"#EJ@?;S=:MI
MQG!XMGUJ?<U/O4$DF1.(O6:[+^^77@F'&\$01>YY;Y,1TG.@:K>V?%`^$,NH
M'!D?6Q4#4!.31[^<>\38$:_1KUM,*ZT0R)"5,(E4=0+"&:_'9V.10,]IIFYJ
M*F/VK%@L^H58"5E'^GT](7!+^9_0@$C,-FX\J\+@3.B@N6B4K*T#23*"BE!;
MB+_X>1*[S$7P!1PMW_%:#ZD(,[1+675>%6![V4,T%OVC^;+/_N1.3#X9ZG1S
M>9:LR+6\0B:_15A$L?SZ5#<M@QAK=ZIAZ(FKL,11XV.\<)U^E6'>O*,K>=JK
MC%VV1,&Z@B^A0D@\=S\C\M,7#4JCI5,:$8]RPW3)-FA!FI*/^KJC3MCN(F59
M)6RI/)6'(4T!]TJ=8JHH9$74B;CMRM+#]IO"U&J2#]F2E\&-Y=$$15`5>'C)
MP]'REUEJ'L<IC&_9Q!>E6F_`T0WRGP6C#?DCQ\R++_JWSBKT"ZWF5`]C=!(,
MI#FE=+.9=U<ABQ&"Q^M2"D5;4`8*1RA[XF)C>]R*@JI'1Y^=A@1$</)[E$EW
MWWP%>!9*LQQQGL97BLXC&9!]F(T((/0?A:Z'^3G&$O2C?_KB\DK3"RQ%A&]8
MJ[AL1"!U_:,'FW*S&Q)GW1Z$T4_AW24G1[Y-^N.JF.WRA#Y?K5G`&DD^2FI"
M!1T1DPS)6-(=T2RY#T'@"V)<HA?>I$P4<KRNIEV**3X4Y7X3-3+.[JC['B(H
M0W`R4'X_JZJN^,!7('P'D"`:6+0(0:IZ[A39$.\OKC*\]:J?G7?><E8CHFO3
M>8-BN4E@YXDN8DC2U_),I#5Z,@/X^:V,LF<ZC+T?N7U1RJT'E*2Y";V"?!FD
MJ`M.GO/&B"1!L*,7)4&POZBF*2D`HA%1!QF9J:UW)4PL#\+B[I:^5]0':P2C
M6>@A0=W<UQQ:[-(KD)!,SH_HA&(67/;<<K_W>6FY)4IQP)M`:C4_W38995?1
M04?4?V>=#J<81#QP%+[23,#RYNS4EEASCYPEN2F$56G%$-:XG`<3^"'&=@%H
MMN8":(2==@1?N"6!Z$JFVI[BS]W[U>5I$8+;D,8C=IAU;]#Q,BPGJPOZ6TTH
MNDQ5!1D;4RPK0=`V*]H=A7KY9)`*`DKNE2J%M&FNS@22%HF"MB9RT;/DR/+T
M5"Y[AW1?SAX=J&`G51ZV*E*B]BIKMDAZ0:`+Q>O54HD[\.IUP@@*5/ERS1`3
M<*P@<W`7<_F%FQN6"#YA$.6]SXME-!@ASAO8=<8#0D!,Y\TMD>^#@B4$@Y+-
MP*#EAM%F4]J;9;Q*+J/*2X[XX"7&\84%\A4D#<7'GFD>@41$D@&B1^"_][76
M;E=B`)J2\=XMZ]3:[EDB6+P);5%_*F&X2_=%+3P2LY?QO6MF_TE'G"^PUIM"
M\;D]J]ZWYGU11W2(5`TBSGS=%`U`P[CMUA\G9"E!0`]3ICFJQVY1B\=IVPJ+
M$<H%\.R>5)(Q%.3$P?`@<^;N,W=^+-[[OJI,$-A#T=J,\YC[*<9]%REY"]VD
M":09T6L"M(RU\&/0!&>_>J0Z$\9:%!587%WI84'X.V&P7PKVJV5US84,*#)J
MD_9H/8&L_.*@6!`';9(%!RBQDYF<**_+[X%XTH"#K`S?NSS8*)A2!<'9UQ8U
MQY02@)P=[F[9[@TJ*4DA.AX)_C,U9ZM`,IJU2B69YU7GDV:*`$:)URVE;TC-
M1)V%5DZ2;;)%-Z+W%.BT0G.=R"Y*:A7&`"-#Q.J9#A9$IU",/<PL]M5L\K8\
M:I'<=#9*YX:>6<)E*3C9^%JED`O2$01!7<#0WH06?2_0DHRX*Q)/XC&,M&FR
M'+)W&GL41J[U@MU/Q#A-4-NAY5<"MFR9A!"E=R4"9.NT.42!O59.O,[Y)/?0
MIY&+R1^%DKXADXTKSG&/SC:%.7,B\:L#XXN6]Z,T:"K$L[USF7_HUW`0U4<C
MT%Z2S<BT$#0<"IVA2)V>.ZLI(2!MBG-`:>+NG5+LG,Q;@\FHZSNG0C%FV>'7
MG#O$GOJ.5H330@:/EE_G5&.O,^"3XAR,'%G?KC"S%<!"8C#74Z-&5US61(0Q
MT?TUF$0$-17+U62J0GW%A*%SE.HQBH+,%VJ5IRAXPPPVFJ"HO[Y!S;BE:."A
M"H;HF8P/[$M1$`@N$P@^E^A2FS-$DY,"HFEXHF2DC!M07X8JK)W?>2&-U%^8
MO29Y7KRJ7'"<S6:7B$=4Y"ZB,-/U>-B#J:(`)LWJ^Z6S@Q=2PD4!2X9EH3Y+
M9N*I]@SB$@\5:H1+I2TVQ.>)NK-\*Z@*&\LH#J/#]]7AYZ%\JQ$#M&3!0-Q>
M&@+N5<SQ\<;C3A)6*D.S,OP63I!`GI..-B!/?0DRPJWL"@@#=8OE*Y%N/T$U
MHT410D2;_ES/3(9:J/+G#L7&KRP=XD(SX1!9&,2MDV514%=`]H\]%$<W;WLR
MPE0\M&D-8L6OX[57Y*=99R*NW.^,$*2`%1541I2K"#3FGNS"9KZPF(ZJW?.#
M0#4.1[2+.'6:+1&CIZS.(^_.6AG9>!&10?K.SE;^4MJ+N.ES1ACX*=H]7GNB
MS89T%2J2#C]/.%(95\B*5<+FS7Q1=)T0K^V7J`NW9^Y5NUCO^C"$?C5=1S`3
M4TJ&0XS8ETD4)HHP>Q@@JD"AW5^\OLH,P$4OL\]NV<9Y%W4E!0(,$BP@1?H$
M%NMJV6ZO%5T9XI/8522T062C?W%GRR`4497=!K6L"&4WNS'LJWKD;O37SRKS
M%4:O6YP<65Q=JL'3AU!NCN_['D*"%XB+3WU7I&O"WAP0GFE055Y"Y/HSO`02
M>9:LWQ(G-Z+I^:F?1<E47))I9])+.LUSLR#&6A`NC>>,-+<V256P;U+#1`Q9
MFG*7[-.>"D@2GEZ^?E8DW"&G4@"8*H<=2?43H6,E=C^Y2<KZ\>P*PF=[S&/T
MJ"[0%#,`-U>^D#H5,E;1ID@,8"3F7$4LH@<76:9G0L7;7BSV4&&-H/B]X?L*
MDJ`F.LC3OL0[3Z4((&/$(B)Z#SVCKV')@H>!`-HBJQ<9@YF/4EM\9[Q3?JHL
MN7#4#`(YO_(P@IJD&R,,,RA\(VJQ[O-X23RY:-/##]E>&9&F\!!UOB69RT"'
M&>UTT<I0'S)MK6A'1_AB*![I4`#0OK(:RGR,M@!IY5KLC0/YXO"N\`FFQ+^8
M,0[WQV2\[+)_\^C!``IDD9VN^SX=:YP;]2?DZ$6%\A=4E759D+]".O-ZW2O7
M"/9*J0O>!2#)HU+Y-X($@HZDO]6HOOPRH>;O%\.&(O?\QA.]LB1]I(47ZD21
MV64L(A5RI%]#=-9W0VK"I14`#Y/)O:O)0@;%V'>?;\CK8@@1,C+($C:"+E(8
M[!(D09O]?1\HAP$$IX?P@;*!W)W:'6K!T]J/2N\DGRB5FWQ4;!8]Q4D]]UF/
M<$?/$)-U+H6+_21-D^W8%</@WYN.^?)K8*E:D$@H7`0$%!U)^]E@-+HM=RD[
M*-&7'+ZS2BR8@BHOG-J>36<JIWAZ,47NGNUIQ$TVG5IENT/H3EHO$&&F!Z>>
M#SZ213##$XSJB\$IDX`"Q8["R>TG2)V>&77E\28DW.CA)[1\K2+4)``Q6T2=
M3-^_'GA!AK&K4/:Q&R@<DEIJ*0G]^:E8+!4A\H42T6ZO\9XAI2(X#0MN/%5_
M1V]%P_1(GT%N=89^E%["9:1H76/@+46Y'7ZP(1/8?KU3UE!_"(]2XY<$W7Z>
M]1M"39'K$$[I]`5,Z?&F4*[$K)27C`Z(VJ1YV&2(5RIB3UF/T426#WY>&-HI
M3*1%@S1%\YH8'%`$U))IVK/[?!F-/5,C46DY:,*ZM\E;&;W?6)<*O:<F&3PL
MO_&[44'A"$0GV=G!9\CE,>/1[M:CS=<D:H?@@C^'I+F,4JLM9"99`F`$RGX=
M(Z)IT"(S^$8R%53OU-Y)?7N_&\.,(!;?4=.)H/#RL%`TB,@A*X$MIG4.U1?Y
M6'CO0MJ,,[M(6B&A0XJGA,S,TX#"0.*/\G<\.PO/H@F%O&2((!(A:_6#.F0[
M=@M9-U"?XSD"%.N(-F4T.H+5)(AND0NHC*+`Z$6;RUV6/6,[Q.HSQXL-N2R!
M4MWXRMVO?0G*7I203"Y%4+R3;TU;K**@/2DP9(&06XK29B8[.?AJMA\\7E>:
ME.HD-\TT*6\NH8@MSQ7AE[ZIYS1V:P$OEKO5WLD3BDJ/`&>49N4[>T8=]EB#
MV:^),[07<\*`6A114OC1SA`V6*J+XL'AE=2YV4IGL"VJO6N848,<O!`VULSR
M%M["FCD>!;T125.'W&!`S9?(MU4>9<$#0HXU,YH<-=U(GA&?0(2M*5<'G_6R
M@^2S)GV_=H6J6@T++HD!K!BYN41H?P_X1+F<G1`6H8Q%AA-4RGO-"&6ZF^Y-
MYW*9^=@KS$5>KQW+B-1,`:%)J;3W*7D-&E!^*]9`M_<VY"0XZR,VSU@\%/?A
M7(\@!A2@E?8$S5[XG*Z[["EUW-%)<?^%YH?5N7H[/U]\1NF#<A.$S2%],DNL
M(3XM:ICU,$.-C#<Q]LX&IQ7*(96Z_=Q^QU97)'0)1'K6[4-<H9C5Z%)!GK:(
M&J&^F"++AC29;U*E3$[D^L.6FINGZ.J&.DVD0"69%(=8U06JOUA)EEM"_[XA
MN?@LP=9-"^F8RF-PIY=X8#K;$3U%$G*KPJ$A%K]`J7`M;.^CZ6>G6>V.HF+O
M$QT0^4+0<C*YE!+SYBS2Z%"*+\6*+L<$Y!UQR)-N9Z]A1,!$EAEQXM4@V84U
M/Q'?&,OXLL%](SUI1,#S?<E>L(0095`TB(SJPJ,:;[M4*0/5/<A8;A]5LRI^
M<B+[N7-WOG"8NZAKHE8:"3[:NF;KD5M'V%#C2\]7AWK5)F,Y2$"3S)WM!7:O
M+UE,=IJ5`6`G7RF$Y9#8L\H/F&/$4@V2=&1&I,"NTH$HF2ENTOO7M2R_!MHN
M4&#IR071UTCVHQI,$(:/A-]#.#*(B!=>LFF`E_*/(`#9"M$!-@UVBXV_#`I/
MI<".@K*IL-9PC$`1U9.5%^^T@P'#,Z#GSDXR3>W%H`+%@Z^GD<)!R[-1)(C?
M\E.*["@0"^QDQ')Y4HE<02A`RX_E?6`2S#JE[H%*[7YK.`8"@@<+D-61!J+[
M2;#;*/#(6R,NU)=?D4[T69:/JD"DEZR5-HN.HC5<7HJ+0\G7K!78B[SYQ2N`
M2O(-XGP4<;TA@$CP+1D5VB(L&FHJ"<YIZ8X_"*R02W#PN6'A?>:2)C@Z1_0(
M30/2C-..-B,<BDC_L6J$E1*B<DA:J:;TDR!:9.4!AJ51S11$BO/L?>#+Z=5#
MLVTQ\+:JJ%'&Y<.CH21-1*E5`L(SC*'K($7$-:7#WQ<):W#"KH.0:I1+CP+I
M:;FX<CQ[JSM`,!3`F;M5T`SPO04)*#`4C[859@OWO<C1>9%:4^WY*N+WIV`T
M5:!U5,+05I7F<U^;)H/N27L-4H1H"[_K/=D]ZG`UX%ZD;'%3*46-*W)3A&+I
M\/,2KU4Y'`'WJM\!I,\"Q6I%@5RX)6GL9&J4*3&A9BOL`NI,)FB<$>JL@@@0
M\)',84:$[CD23$R6R=95?<LHC,Q5:9P[(UE&55#17`I:ADLD=9BB>`][&Z$3
MGL?(N]H$@!8%!;[IAC(TGV'?7_16WD^B.A+OR6QAI#S!TS+L"-V.?#?ZEO%3
MG1=D#I>CK'K>'<*!Z)6+1GM7PL'QB%I2LO0>=W6@!!T\8K=&-U^3PR(`3L,O
M"H)E(S?5ED(E;.F%J(KX*G5WFOW@_Z(4X:7_0D.JTK,AXUUAQZN%/(LD231V
MH6'$BX_F:Y%C$/U47;2J7HLE2'32]WUX='TUIDV1T9V7Y!>$BX>5R8!13D44
MDQ:(KFSR#1HKD^*-"$K3/K-:2HM<8+1MU^;,YD7$@^30*47F?.I^=*5H;"]I
M(+DJTT=1BHC/91JEQ)?2DO:CI*-LPWV3%R-])\F%C&/>LT*;SRLCMI1%CR3S
M*SBI&<4XHM*04:HA6E1?2LPY(>4VO1$TBTR/^B@1X(!NY=Q<GX[?5$QAS@CS
M0NY94O_"DG?P06R:VHU/94@U'*4RYB"]263P->T^<EU`GQ6CGUF/&Y8[.1"0
M27-%)L.$BT;8I$8H8N<O#8#R1(Q>PGM&+1X`_,(KJ^+V$?A:?76ED16>19DR
M49])RRNKY@S8POG<FUHZ"@9DB"_Z>O/!D/^@6Z?6L0'A).^],XL3SY(B^#A\
M9:"L[O4#=F0@[JT*@/#0="XCS"TP"RTI^4Y0#<&7/WT-4-J8+WRLUO7@3X#W
M+MD\'-%K7%Y/:S7YG?=VW8++648500D4;Q`_WO5D618'-2R7>$<5\[B9AHE*
MY#*?305GP*C[_)$US)G[7ND&V21G>]MB+B>A[..5?0S/](9Q43)?5E"ZZ/M'
M]$'7"V%73PD&Y)&\!XU&M)SA&6`^2YH^TN"Y_(H<U1*9W9?Y['CASYU46*<+
M4D0YZ]<B"D+-%=NQ:-E&#[WLEV@X(3D!7F\)`DD6ECU0)+TT!K`A!OI5RR]'
M1HBA8EL5=N/,6&B*)A^0?PBE2)L/K69+WQK0&`F'KY<B:H8+BFME>'+UVI_Y
M6H0_8Q^)7J!\\61+!;'VGK+;W$]E#_3N5>F.=HY(TGG%N.9**]D*Y2(C,$W@
M5GD"],&@^1E:5A9W:FR^@3(IE&81=YE9?#="9M%1CLLHBAYP"(<>GVS-IMU9
M+\L85KD)Y!(6$*<6U+!%NH-1-D'I2J%PE1$%2Y"<16%@?V+^CBP=Z`Y`4#'2
MG+I>E-^?2]FS&76*$J62=(WUC"ERE<F%7=7A*Q(J:8.#P39)_-0+0V?Q<42%
M\T?M*;\..O16`D)_O4Q@+B4(+V6P5M1>?BTYI;=`<A/%@>4J#D?!%RX7\@^G
M5\D@N-18KJ$B=C]5AYU"LE>LMF4#V&0>B)SE4Z/+!Q\K,X$VZF[Z;?NEH:PB
ML296C4J0G,#3KSN?5U]HN:?(87\TXA6*#V:5GR"B'>H$W]=]+:N,+2TM;P9]
M5+AT7VG>11@"=W"Q#(?/I"?J%(=.8M.]@_:KL\T<.G43N$W:HKW>>%K6ZBDW
MLOM0A&R(5KU"5R6(;"OR/)KREEY-6`F(=6T4R8LW3<BE*?("BN45B&7N+))&
M9,<M+/<`(II:XMD*5H')>HF0I8,#QA39<5=L;BW)-YI1\(T9+(H4M4A0]9HO
MDE11N$6,/AN6H$$DH61?,?*U7F6^SF*']J5GD0B]VFN`=9K@!/:'X)?]&:_E
MM$<5]LXO;=_^=8D.M$-Q6`%PRD8;-:[\T5"8SSTW*#(7M%UIM4C)XG-!NPG*
M7JN<?_T2>M&CZ/799&=<9,NTR7/[J^=M@A$_<X>90<LE!8B.1"E?WBH27&$_
M?8$9ZCH%]8(O^R5:PIX=U>L@@1)(,D>_LJLF8N-K#84CB_PD74:49TA<\=`G
M:WJA:"#WHO-`*&GJ"XM&88>DPJ3Q!]@C$O\`04MRYKOSEMD2M:F[8/<5$(+A
M)0W4VIWAPXC34:FR=I?$4'S9)-RR^2!"]G;![GQT7=Z[R<89OCNCWU'45ZHK
M"!%_%_+:4[*7B6X@U)+O;/:T_AG6R$[6=Z)<NN/5-`RQU4."QXO91_BC0B\.
M%1+0WNR#B\R$)IH_]-@[-0X4X)WB5I?65OO>Z>%%/X094DV5A'N?>M@K*RI7
MA&-3HJHEPXH0`3I%(`_CM-!PZ=5$+E?B,T)A"+_U9;:BJ=`2J>GDP5ZP)(2'
M?:C%(2B)(E--/X=)%FJO/$!_B)4K:V!OI$E48E9GH$U%J&36;%5[7F`6,Y1`
M]C^6,I7Y-'[6J0Q!1DFM`6F5O/=B*<X*%WB0(G2_U:-5(282##/5IQ\R2SN;
M=@A;KEF:`]4\A)J]"OGF2DD1^1&"\<KBJ("S5*OAD5&0CZP84&C2/NY^=\)2
MGQ)[1F@5AL];L4N%$2EHSY55EU#_505OO/>!P^'YI"6V"'W;K%1E#Y99<+`9
MU@C>C.?>&9V/?L:*L$#M[R8)(B/HH2$J"&+(!&(RPGBKQ#RT<Q00?FI41-*L
MB1]Z[.>]-JX@E=L>:HFMG&_F2!5#0VXZ5_-CH`+0#'Y71!/.?J+>"GU;6&UO
M/[<66=D&:D4OX49*_%"N26W@,=WB*U\Y,'3BL\0X\*MC>8=-OV_Z#VWUTV`7
MY1^%MG5N859BM?$0D3(3N`2@,(ZEY$*"`J57,E/+<B1PF$@$0._@K@?/HYM^
MEOVQ='0_Z7!%0;)8%O6OKTP$,@SE;3,8',$/,PHGD@;0CI5'PVV0&I:B0GO4
MY:CUM71"""OY-#P_VOPR-$9AN29[G][4WBE5R[--X2$1[3`R"J//>!ZM1=CN
M:P>IVB_/PH@_J:2]B",N?U\=RXHWR0?WHE&$WPS1124UR@C(Z'4(A2WR)0TH
M'Z>S+JL_^3.>H(,S[SUGD7R<A&Q#7O=%5,JZ.OIE]M6@8[-(]$9A_2#`4Y$R
MNS;FGU:/&(Q/.:+<I,D.1URK/R@:*A*$^+`3PMX+CNN1N((B7>=7"C%,RT''
MNH0NN,6#VS;VE8!B<73KVY[#]TQ%#)H(/Z6/O%Q*]5!"__$JTH]J<$](4-Q(
M]?@]0FB&6_<2!CS$LHOM/"D!*D,3MVV"A);E4!'$2X:(.@J+D##R4Y_1VY&)
MP>XMII6\&A&<4EO[%J=O+_L:#=\#M\81F.U,PC`V4"6B>`=I`>GK%W\49MEO
MW<+,VS[A=8I8&&@%2E!IK\(GU)0PTC%9K;;45Y!J+P28C6&M+KFG_6^P45]%
M'IG`L'^2^[KHD:DZP^UH%;4.@MO:G[3J&(R+I*#K4B+^4:8GJF'39MK&^93Q
M'%N8/5ARH:(]9!97NJ*ST`C(>AK<C?%H;039*&SR84^^LWE"@W;`'X:.[-R]
MWY-7U<U&30E2%>07!=%!RR7JB&C=UX.AIBJ&/@N^/!FY"A3)J!C$YB@Q#.WH
MR#]FQOJ85G(CATJ$H<+XDKJK7"7K)A!_NJZLP.R^=\B$6;T`262TGJ"%6>AI
MJ7OT%4%("*KD\IBOWV>+P_=@HI$]]LT"7XA:((RCWXWX1W^55FI48VLPTXJ@
MO82&(\5F#&\=3N0-X_R%ZU'8>9E_Y:C_5&.%W`XP%F+GROBH@RZV-]BFWOAK
M<8NV4#48MMC]S);T:*.UPY+,BL,51>NS:G"L`D^;<#/S>>P<!28L1%L*?T+^
MWW*5##>G.7:\9,\^U:]I>JL3;ITO%/X(,P<:&!)"#>E?QVIEQ?1;A)@C;2\;
M!=P"ZRNM%.CYE%E(-43P,9GGC&*9+XF#37M!CEBK#8$HB9=P`$GZ;[HS0D,"
M+8_JE:#Z5R=2(PX@05`!HG:>R&S[>!E;E7]H1,@LI*-,ZNU=KA`H'OI9,,$&
M_YCJ3F9\BT$-=N_U:I<N!<?`6J_O\4J/C?`B=M1-'#H[8^R0TW%U]M:=4[I?
MXM8=I?_XJ<[K('.C--AAB2&85M(KVY?R[(T9,T"Y(H0U[1!%/D1D>0AE9U@.
MO:]NX%R1=#[&JZ(9\24+AF\QS$R":U4FCFF2PY(.F*4L44:48@!Z*XL9GRQ[
MBI@;*:\(G*Y</ED\%$%]='1#I!=P/V*@>CBH6"S]\94FOVB=S:-K9;D&N(=3
M^$'T-R754EE\P(YN+U:]*L1SPG.N[YC]'M&\5%9)+XW/W>,U3%CJ&`:UF1`T
M/Q7RCRI%#+CJ?1DEQQ-QJIIG@%%3[6@O&F(K1<Z$1L$!<.YUAY'#%TGQ<71_
MS6/6#2OPZ$-'OY!N%'&D)-K=F>C+&=*]W'%.V+ZLY8.N16F`]L*V0LI%*X?!
M[TON:PJE0^(`;XW^'OE.%&-L;U%`UL&R`C.:P@N1H#SB=Z6M`-HP?U??#('R
M!\]RJZI:(Q\%Y*A7=1I1NOK-F^RJ/[4"YF=J'6B82#D61673XCGE=$6G%H(W
M>D^_[LW*DEMR)1MTOQ+*6Y0;65%26#YM,Z!,:NL*9>A35%HY,Z9$+ZFFNV;`
MP;E5_@^TAYS25UY!LJ5`(".%K(MK/.N%*,-73OD:"<L$[O(IF+JDZYM\+=M)
MFY_0%=,NY>#PCJ+.KUZ8Q9EJ4^_.7MY[I=\3R6I2;+?L?]YB-^A!Y)5/Q/4$
M]+\DSE9)+E#84[O!C(,BS!U>CBW[,QK.IQ&OA6:+3IIBPIG&?[HZH8)5RE?\
M4H'J9K?;BKQO"<`[$[_134=J,?S(!-_^.LW!BR6'TV@!15EN!`*,;/9(>.3R
MR!YYB)@76C:W=#N(IG>]C!&&L,,X>0BK3S<=BM=I:`OFJ_/=V;NO$^-;U8/!
M'1\/5E*V9C%+6!F2'D2@N[TXO<X./U/RNDI-"?':<>=/(:JEZ%;#65*+OCY5
MK+8\AQU]E;3ZI*EWM/S7J)^4YFMTQR6K+%."FF%)9FVA-0:7;Y79)@,+$4(I
MDQ#<(U+E,Z6[5I4>,)UEQ='IQ1UWR"P(=X#V9ME<I`BKR,14,`XDWW1EM3`$
M(+NQRQ"0VAV"H)51.YN,46A`FH1HJ18:K"04Z5'[+NE%5VF!:72TQJ.E=M?D
M_D-JL32LGMD0)BP=57B#`4-8-S,('X$5_-FH&2$)-*UH%^^4MX:,*>6OO.@/
MKWOAE*P<:<P[%3`8_R0^A&B<ZA7"<\3_F<@&'IPU_;,8-9REA%UC\UE0R9.6
M_'W4)I8QTC9WX'W@7@0!_5HV,$%']APD@?$7W4\A^*+,%-B2*'B`HX1L&JDX
MT)WXF8WSY-EER_YK#&R5*E*003XE"DX/E&[E[I>^C-K%!/W>6A$MZ.UU1#9I
ME\N5(8EV=@D:-J\(13\>E^Y'9Y\S1(**""%`BD>_9AH347SZ&-[+NH(>928&
M*I9+GO<OSMV9QH[&<H0PTV8J[9E&9X/C3&]^R3=:6%81YOW0!DR#4RF=OA1G
M;'^MX':(W92#;W9!@N%?O!2T?!;9'T5VQ?YZD7GY<#[XEA<"9:/S:S:U*VI'
M1K!^7GN&%6F#<(#1+MA?(J?IS"J#8A*%:"\Z6*;D(=&B(0!6[R13^U!YBA9B
M2(<T#_37)7VJ%DXO'EGB7V.]MA%3E8D:4K8(H3=;W$QT8+U<1C-N[C[9RJAM
M`E&#].J//6JJ9JA9%A(]NDF0&F2>\8'S0TG*9\O<DB%1I]!5]<SQ;:_GP*M7
M47^]L(Z(&QFSG#IR@+A[%I'77U15;$L<>@X1L97%W>PKCQ:/35J"3(6W-U3_
M*?=%.Z]F>8N2&<.[O7'Y%<8""11BW26Y^(D&IJ;P1ZT:\OQX<L52BV;\9J;(
M09U.6R8^H(Y>4XA1;OH=;^SNB#8EA-5,2K!'5.,2P_,Z16M>]Z:K/M78(S^!
M,87`&S3>U:]NWBG'87^E@H^T+1Z.4,$N>O'Q!<@LUY#5RL.?:=KCK45M)JN=
M,KXOOI:RI]'`K<7FI$6(#I>R<*6[C7I>.<>M7ELFENXJS,FX5N`GP0QF%/\@
M*%B:[:]A/"0QH6R+G/U`N^/Z1Q'1Y7+-?G+&8V5:]JXW2\O17W8I,;5#5.=#
M]_MADUO/-$C745,L'@IY2")2;-7"4)N`H1(_R*BB'KJF!10E8EI\"8:/@=D&
M^YY[*9[$UEB*#*:#E,26DC3AE*"/`(:[^,4C&O(B8)>:!$*?XNS1578+!68F
M'WQ^@:`5?0G3B77K5^6]PTWBR\TE47_PK):P2CP9"@OQ9V4JD(&S,-I]YCQZ
M9C\5`W>YIA%`3)$&V:@!8.THWK4AVY,D<&7LYC0*I-T;-2ZYG,;RB7+P4_"G
M`#&8:WN^E'.U[#TX?7EECV.D@O')@X?#,?9";2=1&J&K^EFOP':+*@ZH.-/U
M*8-I&$BJS&E#)@5_]$[Q=<+=JZ]QIM[)3J<WPHOUJ>V=Z7VC\D.BQJ5^CU#A
MHG<RL^P`'$_^J[S1$9\[Z\&@O!2-A8;ODY;&<;.-P42&_!`@*+0#]9Y?O@-%
M#X00B5^M+/>A2K5^YZU`&[MUUI*N*JKE_GA]Z/S-]B=9C@%>(W5&?NQK5BB!
M'T&\@M^==D:0`]K_O8PD5S.F&LW)AQ[;Y&O^*`0RY:=D@UYO\MGTFVN*+1";
M>6O([GRAJ(><'TO6:NCM-1Z\/?F`K]MM(MH\@OC.(HD()1-I!9IP9CR5D;(%
M#/,2'FY&D*&L(VF@9P(U[MX/NKNB41$!0"O1_$@(R.:0(1-Q&V3BKP%-CU`8
M2%M3!M9,/D'95J6P[C6EG^VL*HZ:;!%;,:2PMEU?7Y.Y%;/7#O,:0=6R\N%<
MD:!_MP+83+K[E+U5F9+A]>LH83R7YCDMPEWA=Z7@GKEPZ`T6L3!J.N$J19IH
M>R=%Z>B[2B'BQ2[!9R=]9#&;$Z)N29,+$G_YN\9<Q(^>(5?(>JR2GM>5LFV_
M^D58WBGGW#IA/\@`...#,H9O%HGP3M:9NQ*I%!VQSI0@7M<'`SVEZ\P24FB;
MKY/74=4L-(5IDLO3/F8@+KL&$A*[).\7F-?DNT8I('VL\U*@"JR_XDN+3L&.
M3-G0LDB>44>2]**\XD*(XPS6P"Z^R*)X\>VG3>D+(WYQ]NE"0=0I/:=7,8Z9
M"AJ\1%2#X&:AG`F!-/O1(AJ)!'KJJ0VEDWY#2PA+IMP:L"9E;Y$H/X&VFQ2?
MQ^OF@HY!A)+FZ6[D'3.#,UI715R$V(O(SLR/0I9.B));DCULR7HTEQ(D^TR)
MDC87IN.!MI+Z'(U-J^!BS,]1U'S!>VZNH.^9F.A2'#G+&OK9/3VE&2(!HA!4
M^#401HV[)AJ]FIA>>V^E*=G!)-PC27//5RRO2\I@V+4>/-RP8RG<"E5\^*MA
M;`YVO.L2J,Q-36F^J!$4$:9V"/F:``X&GM%Q3>TN8%X3+.SSNN05FH?AUQWQ
M0K,GVPG'-#J]QO((BK#=\$D:7111:)I\&I/@6O7=R#V5-(IR,/&S^I)XTXW,
M7/[J\JDVK<JA%7C3Q.I?23&%C<`,%&>_RH:H7<EE=_6(][S?5=23`EYX<?/[
M:K]<CR#S!T?D/EE3GPF%*,)/0(+IWI>_O:F*R!6,X=0OQVWI++6]3$U!;D;5
MX:\&(/#K:)GUSG#OYR;K@@4O5K?YTK(;@;UOQ8LW\`^RY/YZ3'9I!\AM(R"5
M+.BXG$YI=9%GSIIU$>>Y"@CW\A%#8/A:M1]9RHP_/GZ=HBX40KV4(Y5]VH?]
MN'&7G@Q5;?C<SSX"6XE$B</J'FXHSTPCQ+$XXS(4%ZDMR0)0!%,F/H7!]_IJ
M3:'=8N:/TT#2\0)2KU9AW8EVHF*H)^UH*-RBZ"6I+>AXF-QXSQEIUJ7*N'B?
MM>"NB"J$7$M6G[5#$$C".^\A$$:;O)03%/1A2"(I`M;L//I$$I_;R/E@GR3L
M)E<M2B$OL>-,E;N>@$'NLVY8^![RC*;418"RF,]Z,:]2F#HD.!G1LAK/0GG4
MJ%O31:--_'GQM!*MD/87[+B^]'!(VKZ,`DMDQVM^>KNJSJJQ<@55=60B!&I-
M%96VC\$63YZ'F,&2T9<0KUE0=.J+KAYB7*4'ZWGMK]&35KX7^]U;"NRWMX^L
M%-*F:K:/7(@V5B`+\FNE.+]F%T/V4D2FB9+5G1VL6Y>5N"TU8<)R!E2A86KD
M1);0:=(+C#:>M)>B`[G,%,\[:/+2Y9=N[I_F\@D+GHEB2R%1F]V%/=,O1:=S
M9);L50]F0/3:$LH@A5[(TB%'EN\XI<@#AP17B0D]\_<FB)'$R=-%8O<+-]^N
M@[D:".%!AY?W)16N@HK5,QXM':XE>@![078]6A9?W@@@YMEA6!^O(BGBMV@]
M;(KK0`V%+-$6%<G055.V+,3TQ-=8RAU`DW$9$WK&*",98X8&*G[8G\8#_G6T
MJOAG6P[%`&7!:NB^"C'#^\Z8I7"Z(PI*]I5LJ#7[R+B[TD2\2X;OHY>F@@'@
M,0[1)V/_QY#9"+EQ,@=D64:4-I*M`=91[<[`:]4R<RHG2]C*:%ICJB0UZ*0A
MT2;[]D#8;Y*+-BNF(Y_SQ<G<SL<R1C.EL2-6+&[LG5XIL(6$@'+2H;SN$V1*
MI&*<C,V?17[OCO:3TFQ+A//!FRC;(/QR?-GWI:XB#($_>F_FHKE(]L!/CQU-
M7:%'9@`/DNE[/+9@-]-#X0\]\3I%N-=S:*I5!=S#LMK,;)5E4M_D,OQ$Q%?4
MJ;\I$HGHHX:,K`A91P710$H+]``I;<ZL0108ECSE_FW_Q34+=^RF)`I8F7J*
MUDEGH#/SP?$87'YI%*"J6[L5>CD,6E[*;`FY9$M+@TZ;'LVJSE%X-KIY1^;R
M>BTQF5X0K2@P>)E;5^5C<.^=,FK*#DNI?S#"Z8VC"DT^^*`1`M&AA%_$#,<;
MGQZ1YK091-*7GQ<.FG(XG,@GY_D4;-Q25L#TFO2-U^L0>CLE5$,B'8W^Q"&7
M(+F&RWV&W)ZVPXS1]6P`KAKQ^8C6%$P0'D)(F1_E<A4UI8+YB`QI0K8.,(L"
MV=YB3#]KI/6O*H0,&H[PSM`X\*XMVEU@$5UZL+#`P?^A;P&CCR^.].L@RB#L
M8,@`X-[=DQ%>6:_A`9*^T#-N$WV,Z8,K]NH(W_,YM@]J]:B+P;H*ZD#5BV0:
M\HH;GPQ[T,@0A]*EC2/@A1+/?#SX1.TO^T!-KI?7DBUKYLT3W*H_&K<9^^I'
M+_'!_O#.L]LEGX:[:G_Z]ETUNAU(C@LW;];$R09W:!X?+LWY<<R4Z%XSV</.
MXWQ>70*50N_>9D2[TPB&0`P%>G?6A(88W/*EK/4<Z\3XUQ;>Y&\ELJ%5L3PH
M+PG>Q!89=<X*R_C(EL:G;QF;X!$5*QS]57`I,O<;\FZQG&=K,DI%K&PP.X91
M/CEA,*2&1J^Z\WENWBB'\*PN]Z43H,\ZY;S>%*HZ7J%*!)@7:>)%,;;@^!EQ
M.FN(/#5X3D^[WQP2EUJ][".'WYR2[XIV]JV&>0YE%5Y`:B`>VLSIC:6G%X"I
M?$G4M!*E2MR`,U(>>Y0=D$:;[2:.<D=0="`$ZPS).VAT*#]$*_*NF&"8OMJJ
MYC>H+![&I&SL=\'D28C&#K]/>NQ1)$DI2&J`5#_M:\X),]58-]20%"]1(93?
MHD#^#':6#%XQH6@])J$FG:'(MY4E%*]#:G(FDAFYU0^&I?Q*L.A!6@5`;I;E
MSBS?`)U[!!O<,G7>#`M"$_H0>`SKMXCZJ[:!?-P?BEI==N7GH4`W7OD)T(=5
MAIY'X6#\YNL""1<W>K6)5@0X^(\6>\\P5]!__68'-&X.'RZBU4A<H3!0.$"G
ME+31CC1Y'*5MSY>[[_J8C&=E$,#<OIE/IMI<2'LNNO=]/>&[\KKAE-6W>ADA
M4Q0."5)7MIBLPF""AY[+7ICLA;V]#)XAUXF7HVKQ,3,EW'O&.(]M[/J!^G8I
MU#2YIKT"+WE9R]I"&UA!5N?%"'7K9-!KJQ).0X*[WQJ1YC,`9>LWUU#;C,UG
MT3JT%^6MA^?-^M?(RK,#58)#1V'=.50N#VEK@L+S['Y8"`3Q'UDR::N:.;Z?
M9(/Y^KA-KVGHMSZ*KC#)XL7^K$9W$K*Q!"<WRY=`KJ91#C7,CXPQKWQGZ2K<
M-5&V3]:6FP+LB4+KB'R6B>FT^-CV)H:*5+GAC9RTG[0/(!9/K#(">.[;7"35
MHZ]MAD=\JM-&@6(596:\;+#9J[H$PV48/MBSL=XM+S%@5;M-/$H_UQ&/OD4Y
M@P.EBN/!P@4QO.-WI=DB^[^$HHQ8'-F=6V:Z&!D[18%:5<F\8$B?4I6*7_.X
M._&4=/E,M]]060F9?F9X&VQ,\F.U?F3H0=W9X,/A,$5+8-&RS),Q+JT:F@W.
M83D1]HL7C"PQ(QQLJEJS;0U:3J:9?Q9IPMD2`K]J2>!WXN#+GYKYYU!D,@;>
MJAZ[/0JN8-;6:IB)=H9?'-1&5(B$G%%VY]>"HZBF,Z(KI.R.8!PH.R]W48GP
M2J/N3U:KBBE!/*T4J"R[Y7V5Y!?98H4[,Z,]KT,(/^/@MZAB,=#+96I!'5G]
M(C31E,0^6ORD,Y*6="6\`M"DD:[QN/NMH15.Z??&[]-V\%'KAA:S0<M!52@*
M#MZ!0:3[!1TON4D!B%V6[BS];MJLBF:XO,,'F^?IPE??T2M6DDZ-5''&C(ZK
M;;'<'8J+IFG*`$.DNTLQ0U>44/J&PO&+.QJY-^4.9"))Z;/?1,$7)<93)Y2[
M$JV1B>SK]1E<B'D7=9U+_`H5"D)X'0ID*2&7K/*BH>AC1;4$,G^4ATG+TQ8K
M0]42ZF5@2VE_7V%_!_H31I`5'3_Y*I8*U7_D5QZI92Q4UHUTIZD0FI5IEVA<
M'CFX460$AJO,3UPGLM!;D7%JI*(+Z)42@IBR'30J+?#HR2T:%10N^^G`WR%+
M==LC*5AF$1H\B#Q"Z-&#/VZUCCKJP%XGD6EEI"!L31%]IB),AFB9.`G#C.*X
MD*1'Z$ZR?H:Z>-O;UN>:Z4%"J1J9P9'4IWB1OC]Z65AM3;L/]]0WC%ND%;'R
M,I>\EDO('1&AV54<Y6:K5:3ZR\PXUA+_?Q4M4%&*9.AZQWA'RO6*24/7%ZU1
ME.Q$X;A49J=HA9*.9L_F;B`D1Y:%66190!^;$)A:9`*N*U\BRJZVSY>6\%O)
M$N9.3C8BB=4TZZ6]D&/C=3>Q;U20$]:M[,5SLGVG%P*M$@-#B1X>FT48DL2/
M4(,,V.A-&.W=N$6FD@8:,HI:H-PHE^]X01=5.9TEM;:3>??(CU6\:"E2_E?6
MCT=Y1I(X9G-1RCMI;+[RI*,=G&1$DUCS1YTB9?0$DUP[8\]`3<3;T6B"E.AD
MU`4J4M-S6^]E5T;LSC=FS.R$6YA-S5$K[Z6JF$I$*@=N0=%X9"&/64+)AKA-
MR]=ZHAH:PHCI0!\BA369[67@-AH>\%9(C-9+?-O.:2BI"<CP8]+-,U1_&/H"
MB<GK7808+UH68$R:DO*RSR5:OZA4Q]BA)H]45ULT943ZM!`G0VA1%EXY7B-^
MU+CM=7+OJOL]D14I7:-GAMA$V@Z?K*N2W9ROE+21&P4[(98FHNK2L8M0,V5`
MI`9_LBTZ2L@UP?^-T(;[*>PC2PY"FNL,Z>)1[V`-3HRET6;S9=.K5*4,NI9L
MZ>6\6ZML((S*.MPHU'/3MU>[6X[V]:RSR$"+&E&R+H!DI+&QRM:.0#(1A?'I
M1E7T3E%-IDF=SFX`)?JE->2X*OC@P_)"YC*-3T9G5"<(?NF&!9<BE\A-S61J
MM%Y1W@<R(&1"K4^NWEMY"A.-A[A\WAM5_6W3`(>T-Z-5&<ZZ2I8\/')?O;+X
MZ#I2E;`RNYC6R>!BXX?J'X[*>A0TC<JF[6,UB2#HI$(STLK<C(-ZR*1'2R(L
M=-*,9AT1(C:'DH=W2=:!^O$*=H7(2>GF9KS&1.4ODB-(+XV[YTX7U5)]$B!`
MUX.]6HS9[@+9>P1P/&)0JUW4S*=XTVP*5J^1MKK7%M2S\U>"5LLISUUQ4V0.
MT/:[R\NJ+T-]Y+WB#6G5[>F=A<U6/;*VBGP@4C*D@"NE<Z!I2&AG6=#6:V^X
MR#9WDT5FA&P#$)1Q%R'<$5N3<9U]9N43@]\JJ3];O:`L3R032&=%4[;,P.A3
M!`66#X%_R>I4"#,15B]EQZ-12-H$HXA'ASU26L-([>Y>!9+WHCQQR#Y9!?ZH
M>'%'DV'%8<U/>X6@5@:J&:;U9,T](Q+QSHAVRK`YE"?7X34T..?0<6\HH<&M
MPS?\RG24,`TVZ'H2",_S3T0=&WN1>F>OQ2S\9U+%T>U`Q*H&+.!W;>6*E29G
M4<UJCQ<6+$J$:.\<O^O1*DD"A@A;>[/?RBP1ZW$5<(I:.*]#[)'&"Z5;L4SE
MT^18<>0-$4QZZJ<\0HQ2[H>B$"%J)K<=RK?J2R+PG(^OH*8,Z<54B.)\5;50
M7DDN`I0[UV]*-;VJ]2P$3KT-4QE2'^D1K8$(LK!,Y&Y3812/@:0CO<OS*KU,
MQ6<9;U>XT?R49ZC4A-PR(=!.!P'BA4+H6D.4'U:H6&Z2JHPQ7`6\(6,\/M55
M<I%G?\OG]TP7!9GKVKV:A-QTA)YQ56:]02^<8I894V$ZD]Y91P,GB<AI"D('
M3WE5NBHFHJAAO+.Y5>N_HLN2'BW3HB82Q56ML4D?1T9'R(/&')1IAM0MDN^9
MUC4#4/E[VE+X^UJO;O'=*MA5/<I,\O=\)L529,&H*B$"DVI8$=91';)YM^1O
M]/K*7UU"K0"!XG.GT_NX'3[XBIA6?]V($-8HT;^Q>0XRJ+-N+*I-2$C>L;PS
M=AY9#Q0#$&))#7+!\:EE!+9I628*XR^O<%4<O,5T7NX=`AF78GX*M^Y>7X[0
M5K@1/B`)Z'YYS2:'RMY8HZ,D2@&G7HNSE;DWCFA@S9K)"&2N46U\"D1KOF[4
M9SVR[T:A4Z,7G^HY)5(AYU8.QNAI`:&^RF^I=-HYGE''WJU8K0C[IPL8JMHT
M<:0NF:IG:./P8#1J4CU\[2_0-$747J0)E1?Z?F`T))4[<TMP3W\/6GJ+!K8F
MM)FO@*17V^>-E^K"HV7GJ^EVE)):CU#RI"4>8=%RKH&%\\XG2^LLKP+G*!=E
M'-=KNHM^R[)/>)@"-[_P031\[>)&,N-G>WE4:E:J;)?"BRS]$(BZ=#O$/$JW
MJ\]7CGK5VEM;4*%LWFWWJ&KU@R@BHNO'DP0_A9+(HE/*2C7GKJ:2$>CG*)?+
MR4;K!Y16MRXC?G+6L#/$#.):6KSL^FJC7A7.::Y9"0HR&78M-4_TZ@S\U:\<
M[?2D&%*X/63<&"GR0(^-`O_&5*0/9\C%#9D%5GIB),JCO&I")43CH8PJE*M*
M6WF$>E;OC,KE\\P`=868N(X>_+[.C/":*8#[',:[K9F]!6#V(Q#AA?MF]$=\
M(2PU7GA3\CS")X)GN`'UAQI!Z5I.`6"B[3%M"'<6FEW01B`#BI&Z[T^&W@-!
MIX+*;6`E;0@;3#"(8$CUJZF5MH>K4UE!+&'H$UM=I5$^A<#@U21B]U5?`T37
M2M5962+DK&@I""I(I.ZOQO7U_``7^N$0D7`2Y+5%'CGJE8B:M`RR[DJ#1)L1
M$=^9[<-OIECB7PD`\Y6%]Z;N/+N&9IABXD;,OQQ@4Q4#YR=[&$D*OFID6]H$
MPEJ"%'GG1=<F3I-+$5&8\9.[O-XH,B8'\,KP6?0.[0JO.5NFJ(Q4OJT7P=C>
MLKJ<K(^*6'N%*J\A7=H;;Z>TICBI-B(B`[W34Z`?LINXN$;P+HE:J*O>E)F$
MBI32>.,SH^4RX1?95%>4+LT+*C:.+'J^3O2ERI.+4JHA;1'^5NV/;4R%R[4:
ME5?1=R?UQAE*#LIHDR49P<SXKY!:4#:B"Z?W>#)/CR`68XNT.O:9Y8364,TU
M\,`B>I*%X]$S2*MSR+('Z2]^5U,OX%ID/X`7(=U%>X4O'_TT?!D:O9:A7I'0
MH0(%=QO1SHKV"-P6QF_ZL7;/SF2HT:M<6R3K'"'EB[9'-0I"<(M4%/03>5*D
M2C#MK5A3*"M9O&Q&PTR4>NZ!'2F.=864H!*NP#]3(S9L%D*M(CYNDDP"X>HG
M0XY5I@8VF6S&6=6A#LX[F3[@ZTJA2!XZ9&U*P*TO,.A&N7%;5F.:]3)"T!5.
M2ACZP`@6VH=;J^T34O.FA(BLL(>8LAYZY[EZ\FS,Z\Y4J6$[L*MGY!!:0JH2
M2%\2);WBO*`8*<PA"K#9#ZPV642O9LP]S/="L*P<>-=1,`S,$HK.&%GN=GK+
M2"J7BD-$39A45Y949B,:FU08#K1T7H-/D6I<16YZ0;44L)4+/&"V$Y2G(<S1
MCQ\,&HM$G/KDR:[RVPV^RWCPK&9COVK*_->N,"Q%G%NCOI0[4KGYY),9TJDJ
MAX%G$<^L*>="XHI0PP@ZV3U#?)$S).,(DDJI.*`N;ORNI7H,U=.+>'B:T=K=
MR@I$B*$_&:J^!$<M"&DBAU"P*]P.^:/WTBMCLUI4K\U>W$B>DR!P5"8'K2<R
M@;E']EM338T]DS.A&$]1-&M1".1&>'M^RA.1!EUF1S0>RO@AF4Z\295>2,TR
M$'/MC`94SS3/^`]]92NL#D4_JW:G.76NB&)`Y#P=\ZC0]IH0=-6Z0WB>%.Z7
M63TC!1F`&>IX1@"=R"=O4;$+>G=F-<&'38+3KDRM*PM)SPCT[AXU17JSDGL,
MA8DU>VIQS-??8P$5:0=`L24B+4(]0F7I(]PSZ]0PIF:N059PWTV9"/9+VB,G
MZN_5(&.(7I17KF:L6&XK>&;)\A1H!$6U927FW"PM-%=4^[)33F#.ZVR#D&)9
M1X),[JQM@6@6B3]&R44O5F:1';A^E)BT%0P+Q3QI531]:@,Y`?S96:KIHWF@
MU2G?N,FGJ?38EXL,'Z5RK9-MVQ&BF`&:BDAXW2:,>:CBOLE\HH/P*J9NJ^@.
M--X(8I/EEKS1%T4!Y.+K[/%\@$-9WQT&ERH)_,4U5Y7E0(T;"IQV2@9AC!H9
MF#W<!>?9I\$Z%.\ZNR(.44LV1?"B8%H3_:4YP]*7.5-K'@GAZTBC>@F:M[JU
MQF$!Y8G$/,+&M_M5UBKZCDDL',]`;:1))171FDM>E*R>B7P\;>Z2<9#Y\[!K
M1?'7>R.")"4)]+51YFBRQ!?AYE6%B%Q'`9[;*-TKVQ$\#[G\0[+9*ZVMLH98
M"U]SEA>$_4JEGNW/(9/3@Q0$'\K8X`W^?'?-J+]3(PP#9%1HW[('>UTJHH*`
M[G!DUZ>+19%)!*3P9XU/1Z&^(PZ]J0Z*AV;F<I&S;5;%(Z)!2UJ*:U1,0`<,
M2=+])9IUZ4QH.4!RAIR(%VJ6T<^(-N#RRTM%=4.NRM:+<JJ9)%S7C18UJFZT
MT=\[?G51XA[B=F@3W4\3/,"SI$>B\/<3D6BJL,H;+16QVI^2C;!1*H"DB0P;
MGQSY4FYFWT6JY(9T_J2CI1"2JP0HDX]?\\D38<8&<M*LTREKLHTJO*(X#+G+
MJ:^!#=C^R-VD"NA!I67[2JIZ8+"N)SM/JW?#E9;K$4M=+W)KJ<!A0\<V?RM>
MWD>[469'FD^[U$Z.X4*2Z7*E(;2HJ+M6FO+V-)%)N`F+IHAE%A_P'N74$*3Y
MK.?>AP)Y([0@@H5WAE_MJA#0B:1HT>&L@&$_JJEE1>_*ZWHY=B8H2"TR5;#$
MT?NY($L-K>E*8H29)`6),:79P,,NKIGMA1&ZKLB!(<^3W?EU77,B13FC$.V1
MRIT\-?-U;U?N%=K"9N0`_":DX6K(B=W9&`5B+?4Y&`UU>`;M+'=A^O)>*\Q#
M&2\TSSTCJNIU80!\F?G21E"-I3I#ICUEKS"$04D_B*Z$"YE/P7U0XU"[53[Q
M)789W"I:TR1K^4Z])W&J7/+O-Y1JE8;]E*(0\%'M)&3P-$Q=5$^0=ZJ-)<S-
M4#MX!R5*H'$P^1[*]B3!JK(Z(,9"AV<_"R1-RDUSI^H^FOCU[6(6CC'9V^I+
M?=E5;G(31PHA!5T,0Q9&T5/9O9""([3/$,'M#73Y8$-B2GM-5[K*5:$<QQ05
M3I<$Y#79ESQ0DT^6,5BWNU>_N$VY#)'*3QR(OG2]5\$8&^GG<>NI)'P469`O
MI611U+E4*;O?2'?;+U/T*,P>YNBP=93G=A6`]3W#]ME>1<GV?'7Q-B$J)X3U
MR-LN*U9;FL32VW:*Z@KLU_,$$="*5$;#\*[=R;;P_2*^9-'_N3^UJ)#>0B@H
M$9,&SU@&!LP:56D4@[_;B_14;F!%\]:KQ=>U*K(6<:"^<G]-"5'2F_+BB321
M_6K$'7CJE!\U5!@/X1K!BS,T$=XV4H-7[^9`D>/9]O-#;:[K?:LE;CI0WEH"
MRGLED"WB?>MS?-+H.T[WY:Y,CSWW*]P,]QAOG2CY0@#1+T4II&[3\]5L<S=1
M?T,^L2.K%;KN92<!XA1^*CFM,<.4H`%%8BJU9#Q.R(,7]3LIGHRNFDWK5>*!
MP8*BSX1Y882`\3R?P=`Z6O82;3ZUB21>M[E.V!`S-0:6;W&DHH#U_7%C+Q?C
M_#=/->,"^<R:>D4>1@3N"[%,]\T"%#UR2%#0?/]**,.=N^38(8,P/*MADIIP
MC9-,14L3]/Y((K>55S[`2J40E5=USTB-VK*=H*#&5+*U_))R#.%%=*IEO@4"
M@55KJJ.^@(2R#.<I$;00!I26?8'A2B]A(U>Y/WS`Y%=#?3-;N_G"]\<`?Q3K
MAC*I0\CQFM.LR-6`$T!T+@O^PX46;:D0SLCO49[)J:L3J=U;I5WV:SP,-T'4
MCUN,=?/\XU@M:D_349AA4D?,`*F#`%?5U8AV*?:[GJ%[AZ!:AZK$@WMF_;BK
M](2*+.DP1J>,/#R-PY=7Q)SM%P]A4G!T5ENJOWQ@@PZ^T=6"W3.&)"2?-+5!
MW>+F+69I&)R)D_T&QZI*0-RO)/4)UG`B>1N]=++#WHC@\.AQ\%F%*S6Z55Q]
M:=2,3MO_/&'/0G*IOL8KR#36BBA3A>*?D;%5"*A5FBF<WOS)*".LY8/`&M+!
M*Y_%*?OE-B+[@41TJ(@5NL-DB>5:(B!",0NF7J9*ON>(&IYKUY3[XVP`@@AT
M&AA/?WVZU@K'\(V7<C+W,3K!0`PC/3G?MN^3]`+N`!JT4%$HS72HJT->6BI_
M%$H7/]U4Q47A9Q6!SK1)),"H<1/HG%3N+!M]8->/UI5'EH2;Q;!16U2-B:&<
M22L.^-O>DYPD>"M4?[\"`A<5$F0)CL+Y$/^R:,)=JD<9-1.,"CZFA(8(OEJB
MC#%"G#)*:4G(-&EA2ZI_K&.$MH)L\J)/-5X/FKUV$)N[12^RY=1"[749;B(6
MZ-2OD4+*8SVJ`([J.:]$K9QJ2/P1?'X+7+4;50C5U\S(P7RRC?0%\#P^]OX0
MP;=\M??5M[^H)\+G0K%#;<Y\=U`IQ:?@?0HSDK;#"DMUPIV7(4!DA,F5`=!T
M1^72G2=)'O2N#$>'FH/M\R)0$("N'UV5Q((VC"F2C8C'*%'%9Z=I!96(50G>
MU.H03TI*@Z.&W7+*8W#*$]C0RD2&^2KKR('^&A]Z]JB:T%5?``4+LN[^[*H[
M?9V_<#G+\L)U*7]<44WK@_CR/%SQDO9C2&'/G*^F]5!L%J(+EW`ZZ=CR2DM<
MODK=,3Z5FOXJZB+73`PE9J&P8#;]6ZFL1&V9,[+<L$<;ZV.;HJ'#7TEL!">2
M-105.C[IRO-XB!V<@>+%&>E21HI`F*/0#YY'ISB()*PH[-'5_6'W##(YGH9.
MBK"5\.%FZZ#/-8K:(4A<K':\D,M2LWUD,.KV"KP!_A6PUF+W?$'6QBXH3AK>
MA@C=L\\72M;W"(M0I@KP(X-G1_1@'VH,C[B25SU&)6AA,5O"O1=C/;WOF(-A
M4?GGW5_[2-`/47!%D>R3]/UZ.2-N1I*;I)=T.:,(==1_Z_(]]:R&@@RRH1AK
MM!3DS\K@!;075Q=?`\TKAOE^]`Y]>Q]E0-K/2C";T2<$IN`F*IJV=6'6DH\=
M\2!/PITE4H:5A@7))?G&'B4Z,"EMXF1):]08TW>\4UZ2@[[0(0`?M0`S05*5
M^N!JSA_<(X%Q=:5\'O3B"Q@J-ZS$K8:7\),=CI!_(=;B\LE`I1N]QE$OI82H
ME]IA]JB!QZMIN610@XF<"N4HLP8%GBD#H-F4=@\U@SL94@["HM?M1(UO+(T7
M!Y6*Q3@D$B7I'M%\M+D'E3MO8B1<N#IXI23X9&-(@%&_Y2S1H9VMF-%76#&1
MX7^TJ[)E*V(YI61-9?J]9FW004^D_#3J=^C7G<Y@I1.AT0(Y_"-B:%A[I2.=
M(I_2:_!A*.._"7G9,B#,9T`PX%3A37B[KKAP.I2.$GY@#Y)PL--,BNZ$846M
MXBA[IXUI(^<RY*D6UJ\/_8OF.`A+D(9ULFT/)#`EK7GP+I>S)8"]SJ%@-=1;
M6V*SN8Q@!"WWS1(M)A.E-6BXR:(P(K>&N2>CX?MHT7!HA@1PTXRZO'&I[AWA
M@T]!0[R:>A6B<Q%A\'7I@E%<OPO)^-Q\6EHCQXD^7*..T+`RY`S.2X7[`#DD
MNLP//1#AKD5?\V2:Z^U3I<71AD:(4^K+]%/*VAPEW`19N@#VB9J1\"T$EW=?
MQ3(`P40=D0H1T)UMHT#OI"]D\Y&UHL$MDLFZP#N)A8GH*JH(A5<T<*R7,-3"
M%8:P%LFHY1&Y+H-Z:UL>)Q0KSP+'._+\YE*#I_/L+J9IJ\_R.&(H9V3'%M11
M4S^V%H7>D03T-E?%I1B&2F@:KZ\?M'=E-VY]C5>""#E6!'!TR=-+Z1F2MDZ;
MP65EG#-ZD08T[U%$6A19QT8(<GG>%@V':O`%Y%0D^56RA^<8\<%:)@\@/E+R
MK_>0].4>6'\0@:/=MTI(':];$1H7*%,)8,@'SR@]6[V*=FA'!H;S`HZ10QO\
M#B6M)(9F-9^E'XTJX]R[7O?'6R(F!K$>VGNR4^Q!*HW(M[@X@@*>-;0L1;-%
M:=F]7EG^'IT0IC><ED#ULL"K%"4C6GV*WF3_!WRC)@4/(HQ4BOZQ1359V(ZJ
MBAK-2ZX&.4L^H0CJO>?U(%,"RXWZW>CQ&F1R[!8A`?/NM,B$F(BZM\1;Q#I(
MZ,DRJ^#W53&L2SU$4;@MJ2A2I_U3KR,`+M^.PQ&XN$8/\\2=[TL7A3H8]NMK
M]8PV,Z2//LKCW)!-RNN)Z7I$\=#$(#@EU2R0(Q$<E-3<(0B.MYN8M>0Y`0-*
MK%TR@0W$R0D[4B*#P*@P"?2E%JG+_@P;8IPZSK<0$D96"[C1.,*#'B469=+:
M1JJ;%/WHV8I*GFF=[K4FE95A<&9)E(W/&:VG>]A=:N+.0`B?+Z-VAVA9QK4@
MQ"X"*50U#P0Q<P1WA%F<2$]$Y[$,J#PKJN8<20*GI\I\NWM[N*SZ<N<U-/18
M/7Y,]&3:@9G9+GE$[]]^#[GQR5:T!D9=%4"R"K&)+5DW#T(9B0(J;=Q?Z9;(
MW9;(%WAY9A8NNP#BJ/:CUBNGOY`!N&.[2)T\HB">:9\;RNE'OZYS@D8G<E6)
M*&B3N*5[/JOD.!$(&I3NU1'N"`X@&/4`A/7*61BMDKH]PBZ('G-/NE90BSUK
M\(:3P>.[S%#EDVM]"F%!`<N*DQ)`]DN1;:KU,M#I7@K'>3[B.7;HM%.*?OV4
M3%DW.I`$3F=2FIVFF-T!'5H$(:MHP9"L&#S3:629;CU+="ZTHR"UF4EMTK68
M28)&O9)*9OH.6JOIUE.1""CIG9RA9TW($IC17Q),44U3E"JCZ^4CG8!44]6V
M-U(8JH;^08E7*QJKGZ/J-R@7_BI=WRAMCSI3$B%>F>*F]E.H_BF\&AE_8;1:
M0K#QY*'?A8(X\>2C1@OH%1I>S[Y#%]T_5!TL\@C0V?E5(U2YP8%D8MF37CNZ
MLZ*5:%&X&'2EU\1<@<H(1),JU=+KCF"DT)E7C=U/;VUM1$T5]?][D<:(71'/
M@J5!Q.39ZTVLD.O1'B)HS0X?!?Q:1[M;1/>A6G)2$U4V@72NKXGV1*E?JMER
MAT6>A^^9+HX31;QZ38DOV;S]_AD]YW87N3"BG.++B$)(2.GB^]X)*88;+;L#
M*EGEO/#L<Z(8.Y@:/5*G9=\(K`[QZJFRU$8'7]K\CA(A2)052WR]VY'AJ%H9
MT1P3]LE7(4=UD$TG4V7^,][N6T*>O%-V,,2T)CTZ76%"9\F*!L=VAI'N>Z)\
ME*Q1D"=?GH!"<Z&JABQ;TL@&44HQ2$/%2T_+G$!(U%=JS0I)P>`^7JHI<BO:
MU@YJL"8\9XW;'L6\3PN^M;.8-XP<ZL&P\1T%B%GC%LYW5=>+*+R3$CIZ>BRA
MYA+F[B?*NC2G7R5']3F9C758B<@5IAYR\LG.0W@],N#UJF:/H$TIZ6[U,H=Z
MN_2C6[KBZJDJ2C'4&LN[0$A$[UV]GKQUGG+ZLQ:8B0F#8(@R92I]DFURT%;6
MV6WSUB=X1'1LW<\%@P(E6.]E4I:_\-ZOM"U.8E!K7MW'UX$,:>9KVW$?6JB3
M$!077)]2!_1V-'P/UP6N5]#*=73GT?&==P?-SJY@DX5"8*EK;G0Q)G%+^1A3
M7(U%0!JSC="/*^MYH(<0?SUHN<MYJ&8QL\XY6$WS=>2@\_S]BJ1L9.#R\5NC
M!\[6>X:AH[0#?WUIFX![RXM$@>F/EH=K+-S-G=?O^0(@K]=@<9>*"['H8#0_
M9=@[GQZE-7AW]*?.FJ6%Y<X;(B]<1H`G\(%T"?;N\MCUN-_7FDQ6>J,?#,5!
MR'TFZFUX_?GH*(]%N`'U3E:E[@@7YE3^,A,8LC0"@AK\T2&6Z<68]/W*.O?M
M7@`49BY5+QZ,.1X/0KB?;_L=Z@KHX&L3QC21YK9<;D<F?-H5]^7M41/"#T+3
MH2?@0BCA[4U2O(0;('BV.=\4`N"K99WRXTVVTC93`FX:VV;8\65\W+7%A01T
M*6,-?T01KB?DZM<U-&OP*^WE]XP80%J]6ZAMO5!Q`KW/^CE[H3*8KQM^QOGU
M-99K\SBX-%26[=S?/G6+M7C40]D+5J9&!(>NH*YWK7_B0)$"/WBV40H"'?2)
M9.>=X&9H?OAL%[;P%.%+4P<?PXDFE#+2E`V440R!*#TJA27T`8-Z_1]^^H_1
M9?]W_#3[=]IXV+_+_L*_V_["O\?^PK^U_%S?`'F_\"\[P??BCQI3[6?BCV[G
M+/PQ,#GUEUW5^*<QC8Z_IL_'GYU[;.O/YA]&PN,8^]/O<?Q2G[V^@-.;W=F>
MIN!/^T7EI^%,4ZGP)[89YC3^-!-X&W^<O1V[]O"O7CBW?NPS=[_3CT%^6YKT
M'VA[-37PQ_8W9'_BOJ:6=MN"0XS2XD_\5CO"SO,M1M2/+MT8\,_C5S?]:;?N
M_+/^7,WQUC:CM^+'^('7C\'D*#[R]8U=EW_9&\)=$`>Q<I.-_$]#/-Q(F_!9
MJZX]?,&XT"[W$SI&^:>]+/Q0$X2A9OD3+(RJ9G'>X">""J@_\>'PNF&"LO?F
M=SM^+GZTZ1+3SL63F^AK?_KG-.G+_IRXUN@#1OYG\4^N"QHNUS:#8``$_K4+
M!F<!!?[G^3'M<G:=:Y#@P']]H?//97?#0YIX9'K>PMV,\YD8Y^>:9`,`Z_S3
M[N+G&FM;,;LPBC\-`GG8PBT6'M+$$CN:YTX_VD\X/L);-VZ"0XK^/)S%DUW.
M[N*'5&VS$_!D1F`PPNLS@<TNV'Y"Q<C_-%ID%VQL,XG7%E;GGUL_$[.X!G_:
M]I5_8IM?>W^V_8EW9GNV?@7^O)P]Q4=.09:?=_@G%IR>5#_AZD_;-GD+H\T;
M/]/^Q;7^9\=AI_`6INZ<J@LZ9QMPKTWBKPW.%*X:V$ZAF7UXOQGP1'\>H.K9
MG`7B;"*:+7!V.TH>_3F)T[AV$`%,S;8_#Y[Q%NP<39#<B1:XX/!/$^#M&K_`
M_C1D&7@RXUD83>+-C=GNR(*'-$$`VH3_.3'BGPNHXWB#/^T$/*1Q=8STI]WX
M^+4')]RA$T[^"3P\^M,><O,P&_F?M11_)*<?II)<(+#_W7R^ZV^L^0)T7!MK
MH?N=G-[#0HB%HX%?V'DWOY!73=P"S?8P6#I[Y`CLQE_>]6M--/>EH]';=G(4
M5_J-G3G9(4X&X6SAS!N!ZCG1LFV@3V0R\.WZMJ:1+[\EG.&_V-E2UQD<+:U!
M?P<E=09E`SLBJ!3NY(0.5QO=(]$;VKQ%ZW!_?_?VR4"N>(OC9,[/M,=M>/X3
M%UU2,<R"=C7]#7KC[\UX)&R4#DP8+.S1WZ`?_+OA[^IL$V3$AB?F.^F'_[U)
M%*K1.)@3&N\V@."'%TU':]YY^3@'OH/;MZ]4YY%>@*,%J@\?!]I#RS^=\R`(
MOML0W.>;;H@)#HP*@&;T^+OC0A\TG_B,8%MU;HSB2K@K^3_"PL!]/Z.*#7B$
M"8+3*.LL$)WJ),>>P/]>I!A^L),7/-FD'``C`_CZ%#$RA!%5@1+?_:G`A(TT
M5:="%3S6"50,L.Q+1ELPX2OP!MC??AAZT,"?Z(S5_A>#\TX&^2$9PMC_]J8O
M2%S0EL7]#G-C:VGF:.4:A##["?[.8:2P"1]<)QA&3[!@_!I$9NMH'^_8821'
M]&;[(VE+)9E8.1@B(-Z;#/>=>5/@%!$*)F6[6MNZ4YM)=+<S@&/<!<3WF\\8
MX0R2%WATD$KA6,9[KZ!*?@IDT!'[?*;EE2!$O/GEE20;JX@TG1SA%)*4R:M%
M8$!$\%O]]\`\Z=+9C3.=2IU8@[&9(AQ&N(/+")AW@K*#-@S,Y8DW1YU4JG'7
M<-PF\KOM$R.74&!M`3G@G;=69HYZD``8FS`BR;%=VW':!U>4H.<(%_J1NW"-
M1,A'.ZB"TR,\#&75IID<X4J7<9Q^P'K)^VU1D!&'.+F8PG0L:\GNBS@U$K=-
M,J*1XWU+`C%XJHOI;D;U$4\Y3A?\>!-M$,S-MV42C0_\E\$2#J%B:N"D@9<U
MK1XA+?KD'>H_A<NY!%,_204(&Y9<-*F@7ICAR&7YD6M3(^I1B\COWPPT"1;\
M,W,TOQ=BAB/@WEG:-HM(@7\)/),?X@\)TN0'K1S=7*O:Z_N`\[[/?P_D'HQX
M!^SS=8+_T'.?&/FY*T9X.*(B1"8G!?[+(>O@?J1T3A+P!#VOQ!J1_?!^I*(^
M*H'LV`>B2*1UH6SE*=HW$TU]Q%^[B?#:=SER^M>,]A&-2XZP=GU4>34I)>[@
MZ'^TUB`JZ<K&O22C0&E<K2N[WZ$5WF$(^:O6?$8CG#+SRJGU-X)F[7HUR"'N
M0H7;R*C/M+@2=VA.+KWR#B00_MBCI1FC5B6-P)2!BWDAR*KK\T<D!,NB)U-4
MJL:%3J4XJCYJ%.]`7D"9G$9Y95F?>2-<6?/*(XKE%>5MIKGLUT")82IV@N)K
M($U.I'P-03TN!\$$XS.4BIQ(P?BPM$:RY)\$]!S4:/,.A^OMB&1Y)3Q=>3G:
M(_<M$:;FIHT;:TW4;<\<#1$MS\ZP4>-;:J1\U64Q#TH"&>LC1GYETPA[8]_0
MWBT"!X+7DMS!A]=H+H%H!)+<.8*:?35R:0E:68I.T-WTF,M))>ED,UG+G5B4
MJSJI9G5A$,9<$,'FLA@"`KR:K=-R_M4U`AGS@`&M+<DYM`YMK?$.Q]<:']I'
M6R*/7SE@5"+%W3ZC?3Z/T8Y]+HAM70EZU@8-4]77FA-QF$5)0WA*U\S4E9AY
M(Z=@HEY=%(JG#-(7EW<X`I4:23_PY$-4P0-#M6\)I_T-#F)P*UMH!.04FF)4
MBW`1"`#D(>+X"#1W\_<!D-=G!"00`H#"8N1"&D8$9K_[K$*"FU<NK`>0^_H-
ML-Y@L26O!&+Q#LVO%CK`*@2!+D>.6+0*@K),C+@&&\+,T7(@C]'63(Z:7^VC
MX]`JD%]X3B#!B1&0H-/T2+[>5HP<F@G)^"J`=!?&?(2]VE<I#YR6(Y@2::8<
MDA=ZCG`2UX@/C9@#ZNDS.]?>:'/=X9I_[1P=KFMT?:92SP=,8YUPC;],4M$(
M1*^?P*-=?2_WH3EA`Q20@/FH?M8(VR=.<0P_PBIB"/<-7<TK[:D!$VYC\=$`
MG/F9P&>0.ETY'>/BRBU\H5'X^,P;^94DIL`.8,[B<UYRWS%R!+[I3P9XP(@4
M#"/'L\`QQT%7#A#"ZVLR9#7A(-GDY0Q'N,HQTI\%7[GZ7A^1.36W/G"M!VX>
MLJ-&^SB449_A+[K"1G\OH&?.O-X(NFT-K,(,1P=/=C"3(ZRUN!*82BG@%LWT
MP/>9#`@TT-=[C-R&RU$3UI7$OR^^<S1B'S!UKCP%-GY_,GP[P*A+8SX";E+&
M`@:XL9:G3&'(SA%PXN0(6,!3EF9R!)P0)#?.<`2:ZU#.7W0$HR5',$K>O!)8
MX%Z#4C3#4>4^AUU?`]R3'P'>-SP([L,QB/-U7T/!-<S$R!0,R&W.M'DF[G!R
M=`3EV.?X,GCE=.R(?8LS.<(IO?`YM_9R[1`G!M<N9S2:/B/,`79L7\<:.`PP
MP&D=1CA79V+-\8'2[>*,C\AS.F`_8/X,X0."0CGC?H_JW"=A?A%V3XZ``1^X
M7EKK?CI&[H^I0S,WH!Q73S[U]/6X<G+--0D4!T>^4=>3':YK[>K<F2.<='(?
MUOQ,XV^<B1%PHM.C!YS%\]PJ/.+,&UV=Z2,_*4]QK"N!?XY+?F:#]PI7.YPU
M.*K@U_)?ZYXRK/M3F_#'$:_$57!G[1QAK_\B$_ZX=G-?C2N[]M$UYMZPFJ.N
MF3<:F,G1Q(R/ED;N2H,7P$<.!;#WPU-&OF*4`=&=G9S+1W@;O@_>,<AA=VCD
M=,1I"&J#^DR.G&N3/T#7<C[N3P8<\E'--=S%WQDH^ZHY$EVB@G*G9F)$NL7?
ML#ES.0*,V2]RN.Z@D4Z)FD:\^EUY1'O\2J=;M$]6[8T1*%$O1?N<5H@2-5[-
M-5`&K!,#G$Z,I$N+]&?P?DT4P)]E=E$JW@_VD!&T`%0#,QS-)3HR<S3C?N`I
MI^25FR/R!W!8'_$.AY2JDM\.IR&5[Q.\`53C3.%[Q]<DU3!IK>,;\4O[")CC
M$(+OBG?&W^<.UA9KCNM=^.Y8NG!NRQ&N#,F85_MS`CH<C_SN\$L[KC@,KBGL
MN0GS.&DES/<8K:V3.#K"@APM8,".T<8I?J9)8QR=.,6X4R<L&??Q&9ZYAR@`
M'6T35^%J'RWM]:<&I_#U7,.9SF\YVK&&KP6.0.[D(YC''99.TY5^=WP_DW8Z
MN05.\9D6:YCI?$M75Q*+[?>=&6L887W0$;^X-FJ,G#+PS"UZP.<\FNG"8F(Y
M]UW-^'L!I;UPHOL=;M?ZC)%A>"=]<=H#G)["\.XR#*^<.BE/\:O]#1JN\Z0<
M8>],O#5\[S?7`&N._:BR/4J)-;]R8\;7&J]TF<]'H"^SY+ZN*QVGQ\T1YH'%
M+3$<.-]]WQ#5:!KQ+KS#]&<9?B7.Y,B]HV5IO2>=:%IS6H`GF'$EZ$'L$T69
M[TJ7/O+,+<K`?5M4`_/-C;)<.SX:)4;#97.&25!&Z6[C\WF7YVM0&Y=:AN@+
M9C@:+KT?22P^.HBMH`1118W\J8W2#$H??B6N&CD:DF^6*!'R)SMAT#5]A'GP
ME"JZQ?LAW@(^9)ZR->/OI17-O)&=XAP=V0F^YKP?M0A]76M-:PXA"+/QM9&C
MEFM+,T'/D+8T6L]1SSO@SO"L[UR[&N$$U$C5E0C<\3/]%_7J^T0Q\Y0;]--G
M2!F*SFT:X3E)/P?I*L[U4=-=&#1S1)=3UL"5G9$QG5=2*ME5(W_S793=]7=4
MC:!DU9-"QRD8^1.X-N'[0,LW?ZV]+[]RY,B^A4LS?N5N,4*,CL<$^9,A\@!7
MD[H9/49-QZ#L4R?%/M#=X31R>$A#RWU^`G8XK;/?-T!W>0<$2$SLR%'7/HZP
MCZ$6G;1<]+K[.M=0+1V4?S"\:!Q>37I])F?T9)?TFOB`R"&?B1$I>(N1QSKY
M'4"E0$.<]CBM!CU7.-/0B*=,7=ESA+TKKO2]_BQ&/[B7H^.C0<G#`SUF[KM^
MM:X$AOO5.T<XB6OPG];89Q#`&7\6S/MHB"/@W#AS<G1YY=*Y-T9X@C7SS(W3
M?'1\;^R[6ALQV@@,\>>$E.!<:&F?/P&AU:]LN-J?;#OW&H3=W;5WQ0CWY#[(
MB>!`NA)[1O"JW<7GW@AW\2?;B_=;7-NZ^PI>Y:.M,WT?.1`@W*_FLUQQJ!YW
M!X?:-T?@.>0/7>?N&/DICCF`6\@O/,7YQHHUYSG]<R7YX\XKP7U7<AG$\3`\
MKCF7&0KC:[3R$#Y=H\6Y_IS`$_`=?NF*X*`A;1?91]!_!SF02[\MUQ9E6D(!
M`E-\QK$#>Z"G#MX!84WV=,2CLSERJ00)&CZC4>,,1]CG(33)@?RDG?P(T4M\
MZJMUTOG*&8YP9JO?D=\ON1-@D%S->17BHWCEX#[W)_K(GV[F/IR2^VX^)V#%
MUTZNX=>^,X?XWRR%HTN.MWFE4W:LH9L#.1Y*X/C5GRMOWF'_H,['<"CGGI7[
MY@]:(DS*4KUJI@=WLBMGX;/X7[A+WF]I!,[E=Q`7/3J)S[G]I#AEZY2ENX-?
MS3)R5,7_R/&PSX.6`+N]Y^CJI)6CDVOD?\-MU!P-619F+7Z_X'&T+'"$4WB'
MHQ&Y+.-'JX^FXP.2=:#+3+>&<BUX*@H*8B:N['YU7#DTZAKQE*81^:._7>#*
MP!J?<XG#\LHEOLE3-GDJXV>-2W*=:Z[CX)JX$O*GTXF)."[$;A"NL<]G.!K:
MQRNKKPW&%([E,QQ-A,=B'Z'51UA;NCL*>(RQ-0('?MS7.?-A--L0'^?][+L"
MZAKO<,2K.;+YCOOYVP6,M5A#GS+T99B4EQ`2UVOLPW<%-)/:X$J3:.*4[E</
M1M`!&C&CT?(9\G?\1?[_N#U.VKK2-3>W[`V/)UX:H?D?1H-Z`.+M.D*%&9F'
M8!H[Q;\?1P4[_,JEJWEE]Y-XBH]PM5_)$4YQ"+'OQY&_77Q;R$O:YW?^F?Q&
MD*I<GCBY#R?Y.QM'5VZ-(!?H61"[#2EA\I2KO3-',\_$/O!C?[(IJ<1M'NC=
M.OW-'XVP-JD-KLXGF-S7.:/1T,A_']X2@J`5N"BIA)'-'K-=\GY;^_Q-^+UF
M7GDDT?"4ZS+,=.F)^X8D)*Y=R2\3,=V^=VKD4M)B+/J0'.+[(%E!IG!Y@J.3
M\L1U7CU7BQ'HG?@TM<%Q&`K<J1]2-P1%@?5'G'E0(R2UP1.#JI#:V%-QAJ/E
MG#NX]O)U6J+PUZ"EZI^0OZ-!&C4^W^,6Y*9]&$V7W29H&:(^_;>CO>P$_23W
M/<='7#/>C;]PM5_9-1.2`/?%E;Y79PY>N<E%N]]%=X`LZ-RWY`A7^C<R.<NO
M=.Z++'[,O)'S=_+I._TN<_,7'<WLO'*)3Z/*#M?\R?#M#NZW8K3S2LA@SNUO
M[AN2$L`S?=^I.:K)IYM?.5U61.$29!G-0^X[-/-&/I.C$MP7WP^\FA(GJ!NN
M+,'QR,-;CG`'?[):_$IR47"@"2BAK-B7..D('H>]I)'.\:8XU\2W\U'7B%R-
M=[@Z:06/`SVKR3N,7TW_MA-?$C,:57(NIFA@=+&/:_;;`!<W^=&M<:6/1JX-
MGQ&O<I[3@^/ANSHO\]]@WYPS.?*])SG7B9%S)JS[F\`W=_Y`3M*<'Y$#H2<4
M9[JN1!:6.`E&?4N+='[D5W>-4`EHN=2%O\BO5HY6<H2BF2-Z[3S'(6OA*X./
M)RW'W9=#`4H[.@=R[1KYD,XQ!N^`W!%PDY%K)_G#]?7/&F+)R=%GT=H-JH^\
M&XT.UV90:-#ZH//;:?VC\S/Y`T<3,WZ_[719]-JI\)$>A]19G]&(U'N28AHV
MKHJG.S$"W74;!/\:.;JDV>O&*1OGUAB=*@T,]7LP6BX!+M>6BJCW<JVG??0J
M:&'4P$#'J6E=46^?H01(#0NZEZCP@LW.+1+XRVDV[1-GBIYO7\.5H"'^G,@(
M0"R^GXG1`HY1;O5YI/[X^ZQ7,SE:)Z\D]5[$.&0,M9*TO/D]=;_FM%IK'`U1
M;U`H]-L6Q41&D(^FUD#K%F7V?9T2+R8^`?><#G(T?3W6)NG=OGDE:*3_VK8T
M$R-23-)KC?P[+->6KNB@C_"^&T='>[F/5R['=V1$8IUK&.'<T6,$"K=("YPJ
M=E%,E"_T&8T:KHI];A]<HFYHD42J>((J&K=<3AE\#;RS\I3A>Z=KIOZ7YW`T
MK8%B+J?LZ&6)/-:E^VWMY6AI=//,&2.74@N>0G1W.1WI.5JZTFGG=6J;U*U@
MOY]2M4XJ?#3C=P<WP/OL5?339SHQ#B>`SCM\FNR)D:CBF)S1:)&VDA<[)9U:
M<QIIU&VY9LJ_RG<T9IYR?&;JJ2]I**DIJ)O305]SF78%-74ZAS/]&Y4I^EHU
MHI0^M(\4=8D*\^J5U,V>9S:-G!I-TA=:AL;AW0?IF5-,^U^N:VTZ;1)=FLO7
M8VW[S!N!9JU:DX*!_CS)<<BK@%9=E!#].4&!G6Y-T27.3%U)FN6CA=,QX]"*
MA,&*U,2BD5,5PCS2!J%W[%C#3(P&KW2I>4'"]9&_3Z045+R-F:,5E&\MT;J5
MS[(QJU-(J7B'K:MGC)RZ\7['Z=EJ<25E7K_2G^-*_L3(KUS,U\3\CC5D7D(R
M=AES^0D(5:XY.KDV2`>=?J(4-T?^+$BX@L1R8D3ZVK0/+7<IJ:(<-VDKGVP[
MU5Q.A3G:0>N<YN+__#N`RNY?C$#OG)Z1]M@:H0?2K]$FT27<RVD:4U&'KZ_S
MUD!Q3HY`.?S7@N;ZU5W4AON&[N#T1[1G:YUK2R>=&$'[OES;/A.CHSOXKP4E
M!3W7&E)B<>86!</,V^?WY/UNU97^7D!7,:.1G7Z1A>M?T^72F:/)]3<:57(D
M6E&@]-=R;7ZYQ'D^H^72Z`FJ>)&:NV.?TTA>>7WMC5SB=(JY83O$/K<08.3K
MHJ9+OX]75J[KRDI*2YIE])$SGI5K-&L74.FI$2GQSA&>[@3]M+OL,G0_S)":
M[C)U->_NE!3K/MJDQ+-HA*OCRB,:VF)4D)R\8M\,*HQNV+ARN\RWG5IB=)/N
MXLFVUE"%;+DD[G\9A8Y1\]&N''5)L3R3TN_RW\?1EDP+J7*C^H!K1%A;GG.Y
M=0HD54JC+NNNDE<NW[MJT'F?T6B1\I/JP\((.L^D<DJ;LBPXG:](R.3]MJ@[
M[W!<XIQKY`AG^IMWZER30C<?;5'H)BI=19,QLYTJ<E\1;46=+Z>F+IMN3P:]
MN=9]M)UFH3X71_YDC31Y,1D=(\B?I+M.:9$Y/D4504T7)4X?M:"F2$1M2Q1Z
M.YVKHIC;Z1RN'J*1V^4^KKE\B6MR-$/B1'Y[`WU=.8*<F5>Z7#MS#?3Z!/V$
M%.2XN?&7SW"$9-@J^KE[=WJW7>[Q^5.3ML9:C-#N93NE1?=WE+A<_`W]^&@[
M;45''30MVY0`G=)V[2.-;*"3&N$DG6)4EOMNTL^9^P[7*`7=HGT[UK!WL!2`
M:.3EF5TTS9\,<IM3OZ,1U]\I]FM)7T`U0&U%:;LH-->V*'C7R*].FNSK6CNB
MTC-'H,L.D:!2%Z4&ND9<7SGJ>,)\:JPYKDQ2TUV*1EPG!</=9[Z)2>I'2@LJ
MY$\V-.*SGCSEQOUF<YJ\2XT1UG6_+IH\8^175XU(LYN>Q:FPKAR\`VDK1A//
M>?,.XQ=KF.E!]?V>+4<CUN;F+W8K,4<K:#DH$>Y'&FFTSN\W.;J:&<$1<*:H
M]]3ZR#-/T'E02]\7W,*O+#-&OGYSWPT>X+0,:SO6,!)'6#R3Y3%`V6BQB#6<
M26[AI_A)/NH<L8Z%CUIPBS4X8I4,<(.%_VNZ@Y]+J@]JZERFY97MRSNP1GJ]
MEGC+TI4^(FV%W%I"?]B@G?XV_*DW2F*`(XY<@W:S-4+QH:<QX&I=Z7^![_"4
MYIR&/`<C6"P6GQI9_COBD-#R&%:.N:BA'+]R[QBY?J$KIW0(E@I9SI/(CUQ*
MQULDET&]@!9Z`$;.@9P[<33SRN,<:+N_"AS(1_L$S\%)XFK;K<2[K>0YH.<\
MY?J(/&=#T@:G87T4+V128@1:C<H&+#7B]'](@D?!0/`(\170<OS&QGU(;;:[
M2Z;MS@>V2ZJ;?"-H\L'][#LYI?5]X`&\TJGSE`SM^W!/U^VW4^B2HZJ3DC^@
M$@+I4H\[W!PM/1DY">[WSL03^+[;>.:MN0\C4OW*F3=RWG*35X$.^CN[W6<T
MPI4X]P8GP7JL-4KB7'/:6>/*.[7N]P-5]YFE-7"2&`U1:>[;O%IKY"2;,NT]
MFLD1.`VE0XR<GI-Z3^<=04T7[R`ZCQ(W>!-YI9^$T0&-QYIC%=IK\WE.CO`$
M5U=RY@8E`A5SNGM*XTDZ!2-4N2D^&K[O.\))75>2)I\<G:124Z<$S>(,"_5,
M4KBD;CSWC5"S9^@4SO!^YP<E>(]H^?(K=^537Z=WC];QZJ4UR-"[4FY=.N7D
MZ-'!^W,J?M_6R&5H4;[K^T@_T?Z(%&[[J/G,&RWG$5OT[#AECQ&D:DK4IW:G
M?)L%C$C+1.MPY72NX&\7OPVRHE,W-)<Y=7Q&L*.LVF/DY_I[P?/C+>ZM$2@8
MZ["=BE][)&T?HX_;*RS5&'FA%5*^[J/C--)VBZ*.I'QXGA4TTJ[6E28_^]5^
M)7HKX`F.WH331^T[7LCEYBG;)?%%*HRB3%ASB?KX'6`!F:**3B.=UAW;<U#I
MA;64VO:9&.&$@UE1ON/E6F[2P8X9'VVG9[P2IY"ZC1P-T4^>N6/4J^\]I/I7
M(Y?+48">U._$"%2,,N:MOO=0G@?V@\:0+ODHUT#KG*;Q?BXY:>V`RF*=DNI=
MFN&5,5HYPI--T2S,Q-KF3*EQ!Z<5L<8K_;V@/@0*P[C&X#3"9W9B.&9&CKHD
M';_*:/GAFQC:Q_MAY&LWJ`UF/L\".D%\WUH;,7(:$OCN5_9<0YD:I]<<H=!.
MRRM3[MG51Z<0JPJO)"WPM2.9R.>KRT4^&BX3[5UCA`)(.J53]B%MA3P_456(
MI826Z`'?Q*9$0VD&D.RZ+^_G>`EL3=S$F^*^ZU=2#CF0\U'#B/@WBU^M*QW_
M`)_^G.`^N'(&IG+$-?M]H)@\TS'?[C>',-6QN#5=B6?=PA6<,&,$Z0^_R&D(
M1Y!O;HX@&_`Y4;T$3\;GQ`@U3'RT"D=:F[R2L(2W-`/CN,]Q/D;`3Y?+T?+(
M]VK?$:WPYUQ=:RUQ$WRUQ!IPDW=PJ*J8]=$47G.T?$8CE'F#Y*BU[?`;F(KG
M/\(_E//E:,?(\<Q_K7$8GV'IMZ'16\,,X=K@DS/^&P#O^ZTUAW3A@_$;OYI7
M@CMAC1P(<+W[9PUP+WSP-12O(W<B=@@#-B7_X]H+^1BJYOG]P!M1A8^:#?X:
MZ\/5P*_$J\!3_,J1<`U<(;S@%%33R=%(F`=O0.DYGCF'H+7&R"#]G!*0C!F6
M]3HQ*C$Z">5X?H=M_RJH^N?KO'+P))TRN(\<R-=Z8`>XC._EOJ53>HZP-G,T
M\I2EO;S[T<P;7<Q@9#R%^Y;P#QAW2*_!-QPC.6J.'94RBI>1VI@)_$.%'([\
MS,2_VXE5+AG[FF-K8#%PY;BDZE>"ZNN4P376+`/^88WX<(DY9P7?=,PB!P(>
M85UKPC^N76*5,,?KBLWOR+'N!,P#XT@_[R$^D$+?*WSQ9\'[\ID<`:Y=CW.X
MA8[GHPO)=TQ1[PN.YYKI\%'SM4LY&17,(&WGFE/],47G,;HL+8CBA)"3J3_L
MY3,<W>*8@1VZTK%#DMPAAHBV=EL'+>29F[CR1A.EV7CF\;5;=HSJB5,V,>ZZ
M9(Q"^XY53J]]-(.3<%3%.RXX)<J>.9VXM7*=^VKS=:Z=HRMKT<C7:HLUR$N.
M#ZA.S+W$E:VK6V+`_HQXI;]K2,;`W39T"G$%3XVR:ACQ2A99P[E\SD5<86VZ
MZO"N(FS\:^=H$+,<J]`3^GA%S9.C+ESQ$>#>8?Z"#QLWN:1GX"NK:<2UD7QE
M.]Q?Y]-H?.10[E+7M6>\H"\.Y1@Y[Q`5+IJYL0:8OWFE8T'--6!54&\T;SA.
MA5'GVV=<ZG(H=YI,6,)3[5SK7">T>JVS'7!MG)?K_AUZT0Q'5?K,U`A0?LN,
M*X$!#N5H=P^N<"E#N^8R-`*\`WX#DI?#KV"W5H[(;UV:F8`-/W-B_N?V$2-`
MK%]IT.:P>VN-$2!+<-UU)4]9G-%H:[1R-`2[%S46_:EWP">^85U:J_YD?);+
M$:LK]NMP^&`0HSM*0"M@D'55@<%8YYK752L!D?[7U8AP-$234?P<4'=9U'60
M"M]68@TZA.O3J&^/T64MV59)EYTFHXL$8=1_WR!\7N(?**+/<+0$A_X^7=[%
M=QH:07*6#.T0Z5`9:[5+GG`JC'=-J@AH;`FM@#&'3W_S*`U9DGYZ;4C`1!%D
M`=8$9R@)Z?33]SDM0UE:O](ECQOT$Y04OYW4S4<CH`?T$928<.9K,^`,\[B+
MU@;72*%]M`*6'`)P]Y&C'9!%Z`A8FHNC.0->?+3B?G4&G,U-Z.DW1@//PE..
M0]"=.Z\\`4OS:LUA:16-;HR\@&>NH;0G8<D@Q$>K"$(`>==E(K3^\'5*XFMK
M1.F"DO%U3?^"1J+`,$>`)=#/-P*<$28<BJ?@S.DGY%K*M*`M8P74F?2`ICR"
M+$#.2C@#Y/CS^#OSYT@^;7(WX$FPA#67RV/DE*^=@$$_9<<(=-GED+LKH9(4
M>FC-;1#H1@A:*#JX.]<)K7MPYL$N9K0V!<TUKO3U&9#\>#\H*6;V&S7,^&CI
M:IYYN$;L\+4"F`H8!,2ZS,`K1T"RT]R;,+@Y(JY@#3R<<.9_)=2=RI'+R>B8
M3OCU4P[*-_>`08S\2G]J%(,\,R`2(T"LR]?<<W/?%M5T>#E'5_I;@DS@([_2
M)%R?X0A_`;8I[SKO!SSU@/E5@T\#-AW2=T"DS_@=4(E[_8(.8H;0N@>Q@#+#
MH,0IB/0JV@F?*,SMT.KO!<^!&8V6RYF4/WVT$G91%AMX1"GV"LHY`C0"\DKP
MXGMO0`^^+:!$\'(<$FIAB5ST#,+<&S?"!LN.^I#+G>,B0.I!NE!"NI2$F[F^
M0S_@;1XZ86H\XR*-ET,4%G(=$,:JI^@FKN4E^/(C]2P.8%7`IXO'&QZ"TAD!
M1@!/@>;R-5S$:R_!D45!.3R",@X=N'@Q)-_K#W5S?/P2#JL/,<]QBW'-\?(M
M''8?8I[CX=!*2/7EBG;PI,CVYXK+IR#9Y^Q_]ANC\J^H>XTY/?LE=+,X+X<#
M0.U#R!R`7-99]&'#K36LY.CD^\X75M!'C!P7-B]M!&,*&B#!RRN^\R>"_`-8
M>\TAX'=K%=`%28NU>3%V8CNNR"NG-)RDKWRF[5M1,IHOKZW8GV/?H<+17B<>
MLJX@OVV.L<*)DU>5-\'+OE?@!;,P>.DEKF!E3D[XH4WOYL865:SG%?,A1:]Y
MV?A,G,]=6MY*=_$RU]V7.-&)76^BY43YW'8]W..6'=AF$S,FNAYL"?].>\_%
M"MOKX9R/9YS`L2KP]\V+=('WU<2I<:`O.?:M0"T?)Z+VD[,G'@FGD#W$>GW8
MQXGVT(\3_2%<O\0PS'XF_%V>S\0*I*OH.V?_4WR)$XF&OYAP/%R!UF`RM8SV
MN>`\Q*TQ9MEE](#E9(P');`G?6&D"NH0H<"8J-#=KBD-&Y$W$'=0D%I\,.=I
M(`'Z:=L%]:N^#A@ZAPH.9%/G77S)E:BI0D9"U4:B.7!65PB[AL;":Z_F#L'S
MY-!Y6HTA*8.H@M=9]U+I+-+-"3]3U`KE.C7[F2`UX4^=?O5*_"?2M(=%SM@<
MST2:G+7Y97.^*WPBMJQ$/#W7#LP1TG#"'VY]SJ@/:WC%?F@S3UZF*V[B#;_+
M*C'!VM&<<-@68E2B96*&C_U@G>G`Y:`M,">TU0?$JP6@LHHWFKD!@),YK4%`
MQ:6?'?U!+<HLZXH11[CBN7JL"\HU7@1UK#RPKV^\=EY`WM)RK#=S'.*OG@@<
M[OH-'A-SA&#%^$(H!?KT&!-_6-J>ZV"$NC]*C_I%\7R+D[G>G$GB1HE>RP4^
M+G<M"ZR=G0')`M].H.1,1NJM3[3N'&[[:^='<\'.9[\3CJ/:L3D98U3QQ&2N
M.UMQ\-0O]E8HU9'IX1%G.>$2&70'X1$$-F^UP@K]7#]^`G^URVU$1\*>+SIW
MCBMJ7!97]$",^9WPIBW:,N.*T]^$H]'D3W/.XUN$O2<13?SEK)S0%40IO_9M
M\0EAGE_AV";,.T0AG_4)EPU]-B9J7"&9;^6$!"_'2\=0L0<'49_]3@P'W/[.
M(/37AXP^L3AQO1U$?UM\8CWD<Z&M_1)U?"S@0YWPXNQ"M[R!.^?AAE\T$O@=
MP]`_EW?8SA92\G,&XH2_/I[@/7[8AX,7.$@*&@E7_B%]2RTEX)52&R>P1:U\
M.'%*PJ/W4&6+H#BC!XA3SV"7$,)@>1!+F-<9,_;%EAE72';Q+<>[!@U>L0)L
MSW=B)L1Z,P^?50L1[RVBRT9>X5O4'D03*R%6[4'\C/.9>$#.IB7'3[YY%R''
M_%QQ'M0[""]O4\(WYB(5^X^<O(+-CM3MB&U1'"?Y'&R4M#\3(_""FI(Z)XV<
M(*(<[VG"G\^.2L.OY<369;^\8G\F=B#'K?D<1"4*2VROQ"TK)WR+&I\0:>Y#
M-ETQ$K>\&P*9VQJ?"7_2\YE8/\&Y-.%/Q]NVH@FU5@(^:H+,QQL=%!>IB''>
M/<4GU&O%.Z$47<8SEB;4+L5;#9!K#=UV!J;>[X2#=GM;!OD(\7KD['ELRQ^&
M?*E2TW*DZ6_"L;GI4,?LG:C.">=&5S_NQ*PF7/-R8B!>Q;9A#C""Y!:SL[XK
MV/:++PA:CK=J8D<P311OQ?6(@?=HBBM*%?U03R%1A_(H3&^:S8EW1G\3I#LS
MJ8-F"0XN1)[VR`5D1I_]Q83?I>O15]*,_9FX#_=]PML+"=5]HCN,\;>`ZVB?
MSKB)S>U=X81(S<I<-_(K*!=Z@QAO+A.PSK_O9Z(E%O&W0`3D%10,.=%*`K^W
MBG(,".!'\72?_<6$;Z&PZ*T6N$7=YGB#\[FMHYM/\*V/JPGU6O`F+IK@<[!Q
MDW=@^R*A3WQPCDC8$N=\-KI$$>><+]5$(,ENZS/ALMO^H,=X$[-K5BT^O%4-
M8?/JBJF):"O5KC`@('FN`$OJ(IR8^P&_MYHB.-?/%=XP:C]8=[#L#W`=DL7X
MO/>,9MN[@F>LS\1ZS^$PYA27R@@;2GE7JB"P4["ICE-D)]S"]T%B.]\5:^8$
MWP=)NN];GRL<1^8[PRFNB#3)\?I,+)T1W&,TS28[68$2`GX'#8)4>1..(Q35
MA![$$9_8):X0H>=$?V?L&A-;$RW0(["AYP0???>\K+\)GL'G<+J^OQ-^M?^@
M\9G8B6*<X!9=X?CG\NO];/&?3`C:*R;$7WQB^B^\GPF'Y/(FG(L)Y_:.B;V2
M$VI">@S.VY_G<(3TRR2Q>0M%G]V/5W+VE,>T_,>Q%Z$WRQ`FGH=SCHD2X8X3
MJ/.8U@F15JT"A6Z.(SH4MW693BC&!DWK31"C_-XZ=.<5//2<V$>S@[?)XK[8
MPD6??9!,/*L/UDGY^4Y=KB(V\%"`**^@AL`K?#8F>IQ,/<6;TQ`;).3=$A-Q
M%V\FY5##Y_#/0!SY3CB)N&^"A\X/`OFM^&LA:1!'A!Z<^&"4?Q("?/U,^*'Z
M+3?A>^2$=\@2X'IO',)F3)2<U83WMVH^RXFF+3DQA#2"4UVQ$[39"\M;79;V
M)@C)PJBC@_*,A&3!NB."__PF^"BZHI6/U.<OEL#O3;<<`P3\WFI+HM_.";*D
M:!AZ)>1%'TZ71=S,IG=ZNB;4AX'XXFA%C&J45AS5)R?\[Z?/>=LMGU#C+>*.
M8Q3QQ1ML<98J#WML<78E`OEL7C$#1Z:>8^45.R>$FN\*8F(@X0U,)!(V=G)]
M#,<[;?DLVZ14-NGB9;S"Y1DBWOALP642\8F$U:_EEJ8K\HQ@26JTXPVWB#3$
M%^_015PEFJ+MEG!$2H#_[3AW=>B*?;%E"?&$<]ZLBQAU/Q/$HO'9XGBFYS@"
M9[:$"WR9#];;%:RS=0TG>(4`QKLQ$HO$*W,+*:XW2O++=(4#<7-Z2FSP5F`D
M]+05>\<DGVB])S80G'\!V@XU_0&N=]/5U^_>H]*O>!-B$'HP1Q4GS.7!>O&^
MN9SH)R[K;X*P?F;".F<UT6^`LR!Y%$VH\Q@GAM^%6_PK.N">^YFXGRNJ9G.B
M"[2;=&0G'S]2*_RO$2.!+W:/\2;&2*#VOQT@F[X(%]L'ADGN\3_C`]3S<\84
ME#>IND[1KS<9U4.OH.*B8&,'5`9`KI@54+NL`_*<$S<O.WDHN0*54/0OJMY6
M+$@\KZA^V;O")RA%>9.Q]D4,X@$/XA5=E^450[,Q0:KJD*TM4\@0>,!6SRNY
M0IM+G""8@)O-&K$C$8-7S,<F."'$<'^)(Y1T3F^R[*Q!7&$&ZK`75?7F>IR8
M;X*H4QYB$%T"4V[2?#X8_W;X(SB`,A.R!>6KQ&Q,.,0[)UB?B?4H.L_P[U(2
M#_RR7U[A7XO?=C5!7@"ND_M[/D#G7\#!>;TM/C'T8",/NGF&J.?YP,=]0.?M
M*GV"*F;S[I(.-0(8;Z?K$^(*,P"&336K=V(3!>YO@EOX7;RWKE^QSF>"LV_"
MOYP^E+?<]8GUF?#&GN+GWG37)]1L=[><X#MUNLN)]B;F2CAM).`]P=*[LG%"
MK,9%K-X2+!M[A?L5C\1K8B>)YZPF*%8Y66P?2-YY!047[S#>]>.<9GX(N*.*
M3PCG>%M_F/.YPDDK?[XCD$]($CM!XALM,+R"=)X/=KSSYWBP?F9<H4?WQ?5!
M#R*0S^JV*V9C8@OXFSC^.0'\ZO?N',)G-0'AGONTQ2=\BQ"(5WAK4FVI@G5V
M/M*$DTP1Z9O`3QV<P.\H(=[@P.\4E^IANT$MFVB08X-?)NYQ9T"O0-L9Q_R0
M3V<</ON=<&FCUP?\["']@62?6$_LUCX]V`EP%F@[5/L$4;V["N'P+7;"O\^O
M)GQ?;*F:93NEVJE"N.C0'GKPBOI`FVJ(I*BI6<%Z=SK`,R8G1ERF'JPNA'F3
M70D\!/[B2[QB!;!^(9D8H$??NJ(+LPG)/K$?C"T_]+R)R5F><36K*[PI$\&9
MD-P=_QR2*<MWQRZ"XN5$C]G/A`Z]>09/%GI@.T_^',H)JKIHN1;[VF?"+Q.L
M^\1,2.ZN=9#7#TYL7997[(!ORO*<<-*]]F=B)ZQWE[:N_\+U@)\3YW/H3&Q`
MG[=XF)$3CAZ]E<\5)P]%"S@AT'T3NN(F`O&RN*(&%NFW^(1C$1&HN]"("?:$
MJ]T[Q%.9YY.V1`]B%">XI24V=-IYOEON0Z`V`O&N;KN$5ETMAIU`L:6[GN/$
M!*F4)GA93O3VI!QBE#=J)P/NI"7C7=%+H%77%55H)8P2[CA1VA\4<YK!1W>>
M=^8'@49,=+V/(XQB+R$BD,^RV1W!O/N#43ON_M3>"KJ6APT^JPD\DV!]?"9&
MPGKO?H/ME[T)'K0^5ZS/EH0Q`9U/.%Q10'/XX!7]`0S!*$"J";0#UB$C"@KY
M"D>-D[^'<H)/"@;F^W)+BWW:`G6(^V++T&6Y920&\,>-&9!'<RS_YAFZ8N45
M_"UC"Y+9`:NB;59<H1]W<H+O=!:!-ELM:,O\3+095\SRF:@_R4YF36Q8;\)Q
M9+9$#UXQ/^@QGZ2$1B6"[W8?\,_])IRX%`>TDL#/"=$@<B`'>-[%Y4Q'CZZ)
M%3A"I;S[#3BKB2,<$7J@BKHFJ"[[A"--X`M1Q56-_K8X%@F!J$@XU>89O0=&
M43#B%2Y<":/(C9:C%2?\F?QA>)?E;\R?@U\?:H)F/Q-$0O[\-1.M^KN"*"8*
ML^.*I3-6[(LM.R;6^DQ\L!*\1A@P'O`3&]IGHOFU#W`=)=KW#(=3/MBZL4];
M.#$?-D"1T+[/%I^@^*4MZ^$+1#'.Z@H'?L<1JAJ\PB?$<%9>(00B)YD//3;Q
M+X4K_CAG,KM_MCCRZCF&H\I#()_P*T+#63HY#G76XENHT&C"44Q7^`T<OO5;
M=LS&A%_A%(%O;)^8_6)EX^R;X!7G<X63&4Z0&_D[&`]O';-G3R349>--./)^
M\);H+<SV"6I\_`QE:X*]]RK:>1&;`Y%=)#SE31P'<SQ8X%R+"=WV^-\.EGR%
MCN7+]_$Y3B*AKG"YT"<D%CM".C<-W.\Q$6>LV*<M/N%8)`0ZCE'^VO:;Z$2\
MSQ6.A+KBY*PF;LZN=X7?11/0H[H+J6N\0WTV)F[,4CGC(B?X"J\#(&:%0)QP
M!LSG<"G29V-BQ(0$5K_"<43HX<R8.I">=`5\"]9=$G7M1%!X5P"_A"MN^0"_
M<U;"MY[CQ,3]3!"^SP-<GY`8>&\`+JT*P[FB@R*A<)#%G9_@'J,T30S*A<,Q
M@Q/M,^&'GC?AP$HX19<P,1G"AT\X.^G27QR2L84=+`7)F-4$.H/5X;QRZ267
M@$U];$SX9;H"[<$T075E.+_R?;?FA%^65]P$DIN@S5E.H%])'%1SPK>P$'Y%
M3[&X3!,MSUAOHGZW]'@8"IN<\#-J_4SXR7SK+G@2%/EKH61I5A,K8'-K8NNR
MO&+K"G8$JV@JIGW[<P9H.;N$U>%*$6'3W_IP6143[(=9T40LX/L\JNU72,8%
M``XJ0@08%PD!WW$%87W_<HOKZEW@P"T/^$?KFF"GRCI<1N1$?]C`"3WZU*PF
M2*0Y,1^^.'&?._&%."+T:$LX$NCA_,HI+LDG8?8\P$5'L0#GG>!`0*.@B*Z6
M`;U\0;TF"/#']98`TQ](^2P%1?[M6[X3/%F'=GW@4=^$/O9**N4P$>#01TQ0
M]]`9]X$#)XY?F^#@^W++%-0$P/054+-O?EM>T;7EQ&Q_'UL3)S^E?W%];'T7
M1S%BE&L[SF-I5!FCB"BQ96$=+M_AR['S6QTNWSG#)`,>+KT=\L?\MIKE1+OQ
M*8<.G7$9S3_\^N,S,59,M//(EL]J`JQ%WY-??YR8C8D;WY;"%3I[:0N9%B=X
MF:ZH\;7TH7RB^A7]?3E>IBM:3+2:Q(`3L[UORUG=I2<(\-<Z=OEEWRW=45U;
M9EXAD-HY\0$'G]4$,)2S,;$3)GI..'H+LWD%=4)-G,3W_29\'TU[Z`BJV?-`
MRF=C@M#DT+L^$T[<6P(=05%02$KA5_!)R0F[+^6$0%%7](2Q]H'3]1/RV'"U
MPZ\0R8$HYG#*ML\5?;U$,T1R'*1\@@(:`=!!L9='E);?=CV@\PE=L7:`)75U
M]*W19?-S!4&1+WG=N&SMM\6O6-\K/H<Z2#DH"@HY,1Y(07KCK(`.\AUGOU#H
M5^SR)OP*JDUHGQK[=&B+B3@T;QM;1D[T!\F<("3O&;,QX6]O/=+G$WZKN,O.
M+1]8Y\1^V."S^T,<?5;LU?GM_MXEQ4!:`]$@(Y"FORLN`9Y7U#@HA+S<\D4/
MORRV$!%^D@3[A*.$T,.W.!8-7=%C=GPP:CVYT(DT+],5/C%^1<8E<?*['`=^
MOW=[$\=)MR;\9SC%W6_".;F8^.IQA@B](]/Y7'$<UL=/XMRY,7'.0T)RC`^*
M$36%E9AP,58HYF+E)>)QPHF!XPNWN/3FE\45(V:_$\3;^\YPM!)&.9OWRW2%
M(Z'/_F*+WU83*^\]WAG<USZ0[%C$"9?O.*$'.S$A$<[AC1/G,_'!J#UC0H#K
M$X1UGK%/3O@+F@ZG^TT0UAU']@=._;(O&7>R&Q"T$N@J#ZUY17D3#E<!8RM`
M,4!JZ@KVCJW3^83#E4#*(0@3[&%7IS,.S&J"(-4(5X^,^X2T$T(3P2@A"%WT
M8F(Z`-Y'Z-$T+ZZH"5(^FQ,SO_C(+?KZBQ,[9]^$MN@N"5)7/^[F+">@[>AA
M=MY6LQ_X<*CY`@S@BCUI*QK2XN^\PB?\LKRBYT1[$PY&!"DTK^5L7$$(\H?I
MGT,=G.\'M%=.H$V@+HN))2ADCV%>07IZ]&`[KJ#P/5V()CW5&3>`]3QJR<ND
M9SO@'G\'-Z%PNB1]>IXAZ.5SN&Q&^-X)R81-@J6N<`;<$RS]BH!D".*\;'Q(
MGP,NV<EL#Y(U,7197C%U4-S%&0>O(-"UG1-\0>T(`]BC4%<X2A`;IF,&KS@/
M^#G!*WH1\+/[,J]PV`RPA.JERU;"*6&3>A0ZT1"2V2>YHN6N]GVV<%83OH6@
M_3T#/XZR-AI[!2CJ.5:"Y4BPY$1?GRU^,K\<1&3-S@?:/D$]BE<X*`H*O<H7
M+]MO@O?6@]VX=]SVQA7]O(FZ/K"^8X(NK#F")K/#6T7KL'B8D\#O$WHP4FW?
M0KZ/WKX538-SRTAL$*R317?'@`?:C@$DG^CL&^!<$TXY08Z,[F<$;79\JV@@
M26`-.!U'D/<%2TX,/=@-N)*L#88^*>..A$+.EO&`;A+R.#$"/BC`HR5/P%5[
M$PY&@J"94$A]#MTGM66V-^%@2:L3>E!J5E?X;3G;WA6^98[/ESL?@+DQ(5[I
MQ0O]LM'>A%\65^R8H%72X8-0$P#3X@Q];-_BE^D*W@6735UQ<I]^_A48!03Q
M"OP6T<)Y?X+*<F*5N*)]MOBL)L8(D!*17@XK3G%73I`.4S*8+C:0,-<'8ZN]
M"9<!"'G:,F)6$R"?!%;!J5]!.CP?G')VIF0PQX>,BR[^"DY!,J<D`Q'*GR2?
M:\5E<<4.2)9TL4[`^M#[N(+O23,VNMH%&(TW0?CFH5"R.$M'&?_V0S7AH$WT
M^!Q*L-09+3&`OW;WN((:'Z_@A*X8`5>"0DZL!U(N`[`N[7APRHGYV7(>?#@X
M^.PO)M8[8^\`(T&03SBI^@65\GT[(4A0TS_PT=Z$$TH'$L''OG$9%6]=X3`V
MW@2)V7H3Q)?SP&%PUB=.#9`2'0,D^&Q,N"SBLVL_^'`($I%VT#@?^=1%9-?W
M`Z1NS(H6^H<_#@Y\8XY,#C5?^/`K`NAZ``EU=70[C=GOA)_,G^_2"L_H;\)/
MID(S71;QV>^$PY5`RDDZ#[J?B?NN\-OZ;&QI`6BW/ACC!._BXKE/"()\PN5\
M02'+P3J!+9\MPR&/$R.NB$-G7J8K5LS&Q`[8%)SZ%0[)U)+0@T^S'TJGB?I`
MFX`VWQ:_3'(R@7B\"8<QOTR`ZW__=_;>I6>[GLD.ZG%^Q24QIO'Y,,T@`P1"
M(C\@2N`C`H5NU.D@\>_QJK6J:C^O!$@(!DA\ZK[?ZZEM>WO;Y3JY#H;.`K"%
M?<N'2AFR"D_MH36C&6J9^$(ZMH+T&71)$`#BKM(^70;^&%Z-``A9;P*(K/PX
M(`\*GU;6SJO+E!O;<>(8*A>Q170Y@@K`+L2:3<!QE+J:V/7=YZ6.`"TP2`!#
MDIF[?^T+[Z<%9DI!`.6/"&795`*LGW>I/;#F@Q]$*7XM)`TU6P'06SA3R)F"
MGMA;`=1E.L*0]!%@1(G*^S*Q\MBK9@+6BMVW75PF3%Q];?7-KBNZ$"?6BB[$
M&NU^=;(E_%B4(FV!3@),V'3&A[UMMG-V&I9)D<8PA4'&KHT@DA:NUH52+.Y(
M`/MY%\="1RD;@](%Y]%F(!J_I3D&L<Y77<U)#@O]$:6$="<!C=`/X!HTQB`J
M"@M[<:QQA*F!06I1HUE-A#&4DH8#`,?HGRXV$&5<U&85P`?M]C!?"^6&;Z%T
M80".K$&)4O9N?AQ4%R'K2`!?51(MV4PMME"*%3HKRK(*KX12!J@G$8:`#\+T
MZX!^<E##/"%,=Y1B]>"ZC!48@$*O=2&I<NEB^T`$"#^Z=0Z`#<1BK769B$QD
M%:`'HO%K(9P0^@60(/+,04(1=`86&EJR;*_0LJW$0B-]8_[9A7@EM(2`HQ;<
M*$-`@WX!-I#0<NP80Q,+Q"TG`43GG5W&%W`=0/Z"8JO^[I,M#"K`;(Z%%#<$
M^"+N"+2L'T"UMNQ2?0P*K*AGK8'FIPL!WQ8UN]3$=7[^'([)U-4%6$%Q11=/
M$D?#:E,!U<*Z$*I!IP.Z%F@Y.@N3#6`X)CP=S9%U:9&KMYB:V`[<U!(>!\R=
M8X`6LEII11DI4<CR`11BKP%6">SEU%<-1..JKQ;8RWE`R1)4@!$XP7FLZ>@@
MWK"FHR75>P)L(!]CQ<@S6Q"#/EWL+4M3WS&0`"<&FA^`M=#$;B`)UV,7!TA"
M(<`HY/AT,33Z``ROA%*["J\<I=@"@U+H145`<5`QX-V\A1!F#V]!&5>TT`#C
MTV4F2ED7XA51:D]A$"M'"[#;I\OR+C[H<D03CK'%_@N.&6"K16#A/!^DLP72
M$AZ'"D`L)(7\()WMON9Q'>DH!2^35@SIU@<+(9\NB2RV^^-#QTB?[9/O!S_&
M!RV[C^&#K@!P8L8GB#7L8FR!*'6R!:$G=]\0ADJS-ML`^I;A."%T.+$O5$:6
M<8']V1<#V-)_5]T`$EG.]@W69I\@!A(##7!L85ONR_G@!P4<^Z#[.?O-'K%%
MC=V:N2\&%>!6AY[Z6<*=VV!"M$%]7_!QMV<7:V%2CKBZK>_ETK/%<*A:7!MC
M&C0![,<E-!K/9E_`L/<18.M;?G'V[W6`Z#H!-??6NMA62MBTK3S?HSZ$`BS/
M6[=)/-:"ZLHVJ?KD9JO%_*##T8ZSR"[^XRC`W=]&P6WWJ?*@OJ2@#IB"!F`+
M'5@[%_]Q_*!(:UV$5R?Q@UTTQG$DN?JXZU`!3$8T1./91TE<044,<.P-&BVZ
M!F71V[IKR%*K9`LC$:0.VT[7(BH2L`(5!=B.5_MF"SOJ5`%16];[$0`]9)NP
MZ?@Q`T^S"P%4$K>Q6C9;`5"S&4BG9FK1`K`#(-QL.0]K1I%6+;Z`[KA)/-U&
M6PU/[TT`6K"@>MU&%PU[B;@H\B:H`(:6&&-+,C`Z9H`/)EN_&&,[]NY$;2*K
M\!0*DIKUZ&*(&X#E+=I)`%^E!;HZ$GX:;-!B1XSSZ$7HS&*Z["+\/I\6.Y&_
M5T?XG2T,X1W7(6=:LV\+0WC'=9-$MZ&1`%VG@:6D@=".VA2M#<`6E!U009W'
M@Y6BB?P\'D,MIA\)/PU3T`!L'0_6B=;QN(:*^EI\.41:!QCR&U2`5@+']/G9
MXB1J0X)ES4L'G&PQ`G&;UN-Z,W(@`9JU99<8]`O@0`*T0/@3`,-D5F.NVP@*
M<>*+VL<>L<406CHF&X!(TG(,TM"9^$&HWK(<,`28#J"ZPA9MY6L-8>PME#_8
MA2/K6XX#NN9QO9]WN4(Z5E;T+BV1CEUZ(AUD9@(H.!/'Q@=/9_46\P,PW!1:
MSN8`*E:H^.[(*L!PJ`.F0[^8;%!OL0+`C9J&7C9&^P#LM2V1W_JIBR$_J#;K
M6`L!Y_D`=F`O`?/^G+AS35>)%EP@.Z&&>4(Z")N$.B#QM":``]T/GAI><0E7
M=P"E+90P%8#")JDE`?RX-1WZ!1![-8_E`&HX!!#'QJ>%T5-]W`YD)=*M$^@\
M$T#$Y8I!P%&_DP`;8^U/BY-CC.NOI:2TC7&P'\?8S9NIA>$I`5P@DYJ(WR,!
MG8B68\P/6N[A@.\8AI;S,P:1E3,UYD/H!T#LY>=#$">TSP08*E*TWD;T34#S
M%L=;4,$SFDS4EOQA6&A0`0P!(3BSWK:0SO!4@A&D%;80Q35\.S4!D*H)$"N`
M`,QFDI0(L!9<H#-B(*XI!$\U^[2PD7W0&5!U,5RQZ?)KSW:`^+XA/P'[@V/3
M$(U=CB.K,'D7QZ"E%M>A`MBF[0_Y-(#A&#6M;?S;7D6)G@AC8U##40OKTA.#
MK)FWJ(%2Q*`;2"=ADX#]"RK%B1E^<*:W!_0+6(E!T$,$%6`ZU`'+H5^DN]\Q
MCN.81$G)`/:(.&9CW$#+8\3%]I.;?4S0(AJ-V&Q!1W018.;NVP9S;T]I#FUZ
M2X\6ZP-(TL<NA@[4HD\A3?LYZ4.1:37S%@98!B5@1[_Q02EKE@!K<23360O#
M*Z'4+1HYWA(MC@!7`!:8KZ>6`%P"JN,548HM#(V(0008HIW[:9$H18"A%)6`
M8[L(`"LUXC\!&/E:P[&KUT[M/@N::@P-1,"*Z7[&,"QT@$W!WC)ST$MB%F,(
M>]7B!#0!0N?U`1CB<@F-R&WK=P/`9FI1KR.\Y@$IDE`16&#UH;HEM,08)EM.
MO:4[@#JA?I<`&-Y;LV@Q`L!5!XH:-``KFLTX0-8L6FP_9SIBD$0Y$*\Y>*(,
M*@`'M5=IZC=:E!S4H`+T$OW.!V"ONA^`#:1CNG1,XP`M/YHZIB:)+CLOW&S(
MF6K&KX70:%U8FIU=".CJ,G0T_2#WX8-23B:`1W-_WF((4^(0<J`^/X.>/T^E
MFJG%TBGR4TG`,.@'<0W1-(_MS;S+<4#?"<#!.WU]!FUY"-FBYS$E8.8A).!S
MHB!%$D`FCJ+?#N`\3!+E(=P!8`MJ2:@'[J=98W3O0OE4+0P=U&5$B_X!G.`>
M*'?L)_$&?SDF*.Z;A]":Z=R.+>B^`ARQ(1:1K<?D.^-`7VF<+3AUB(%LID6F
M_K+R($\[8CRK\99#,9"OA<"G9CT/LD$%L-;KT\5,#@"PK')%Y7"=,P=,/V)4
MO0C@L=IY;B<I`EOL@,X$<*#].4`V:,L#9%!];9^!_-Q*K!A;J`L!F#H%-!3B
M]G[U`\`?T2`(?-8ECMCU+DM=NIIY"Q[9G<?#4,JXNEKP`-W$Y+X=G7MVT9GC
MWAIW9HO]`=1$;0+Z!Y.GO]LQV6:]#!J8S"X4)8^I+L3>$0!B,@4C%"4E@`7%
MA<D\`5J/&^_>V6670&UR($B.QZ5/`]BJW\\8.X^'R9G6;`A0')UU7G9WP"[!
MM'@D_#2@Q3;\KI_3,!)Q]PQ,'GD:MJ%ESQ9$5GZ<(?'^*R83M36Q[5#:^H[Q
M;PZZ$F!=)&Y8%T(%N(;FOV`6QK,-3_5Q;'$3M7<@O\ZM=;$Q1)1.X#HOAHYQ
M]?5!?@*,C-<$L$O-M]@9.3U;V!G1\3A^/(XD6++):VW98OQTBH26)DG;D1`G
M7`&@)'V,&1OT"S!T%B:?[0"QZ',"L!-`_!Z)=#P>\]/B)*Z;\&H`<5,[H>L&
M)K.%X:;$8D-+`TB"-30WY!<FVQ@&=4!UJ`-:H'9/RG^_7;I#:2]$Q4M!'3!]
M#,G)UU#4SHBV<CA4`.-Y/"\]#Y!1!S$^.Y!V@,B2K@EHUH)=K@EY/#0CNA`J
M``X"^WF7Y@"J@*B>3F@`XE1NO=;&F#\_8OJ]/X"E>;`^-L>PD36HM=;(&G0'
M='[>\@78MQP;Z`.PZ8X80X/N#^!F"TA>@O+CH%EHT)LM"/T`.`8'-;GJY$&^
M)E<!<.OG(!/`F9I\9X?W?`!&(O;]#&KO'I^#;".//,@8^4I`P[E%K>UZQ;3L
M(*-9M#!<,:JR\MR>;Y<MJ`!6^9TG4>>69\X(@&9Z''#+I\N-8WI;$>!6=;D!
MV-G"SBJ/Z6UQ"*EH7CLJ:''%36\"6AQ"]J-Q6&-\`=&"FB>*P!,J@)U;@P9@
M^6GF6V[+@SSSF%HS*<TX?]=DJ>\Q'08EXK;MA_#>#V!]CL=R:-,2WL`\'<(3
M9Y7?THM#J2:@!JVZ4+'BPVY=^"V]![1\NK!?`GKY#-JB2T^`#>1C-._2U67H
M2.@T&(H*<7L`V(+VTVORW4E<-X#.B+HL[Z<N!K!741I'L7H?2&,<'X@BW#4)
MD-QO!>"2SXULL>Q5W(91O-D78"=`R#]JG(#]`7QPW0"MY&D`:A,P:N"I(3\K
M>M=K1_:VP'4KO:H67`_CK&`R=[1/EQD,Q[KH!(P/P/H),&.,D;A.`!'7!,^;
MJ'U-;S>>XJA]A+B.VH:BP_!;"W0"T!*UB?!:T^LMQ-9F<504)AN.C9-CS!J8
M5S^`:IT),'RS/_RXV1TP6P*(K`(,!X@U3L?"2^6=@/D9%-H?^ZE+#[2<>NV*
M9CT!Q-[UP5/#WALMC#`[39X[FMW$POGM<H1HCH7S.N;-DP##/"$=6WQPC(#Q
M0:GB2$=-W"IQ\]T"C.E=*'U:^44AZPB`I*/U`>#SEP8=WL\!4ZCH6+C8.L<@
M6AJUU*#\;<286%@$=8"AU_J@I6&A82\E1ZOW:_5_5<O42GY;]4?'0L-3:Z86
ML_A`NWXPF60WT=*@`NSF4.$IQ[L&S18&=4!W9!7B0D84]`,PM)3XM9=WH01+
M@'79'^)HZ"S4WH':4X`=_=AEGP#P\_>-MZP$L,5)Q.5;3B(_NR2NJQ];F-1D
MKY)P98#Y'?3X\9@KD=]:4$NZQFOLW:-D"QM([&151UQJ:T)M3$RLP&0B.Q)G
M9A<"5K:P$R#D/\/'H#YWS_06WF4'@(.:3'1.XKH!V&+G\3@C!UTY*->#;,'F
MP3$@`ET*:"L`/'-#@.9=Q,4(^(@LAOP&$#LQ:<M.@\Z+`>P$"/F-<9A`)=0V
M@+60^&58;>?6)V:8W#Y=CK?8'X#UVRV[$"J`(8\--#^`[8C;K%B]\'LF@,T$
MJ`3@40*(\/L#L*E?`IH/I/-BLOOK@K9LT=DO!^UL]FWA:%D^_&4;"G-0M4!;
M=AF.WT+M51PJ@'4Q/#7*_QXNHN+[-1,M3_\+@*C=/RVN8^%KN`,+QV?0.![-
MJMP#DQL+>#>K[BW`^G0QZ,U!2?Y[CK$"M5LQ:7;9U+]=[(AQ4!->;[&VV>46
M/PW>9=DQ2%QG%YTH>ZT=37ZMB:;K?K"P\TB\1_S\Q[_?G_EIL0C]`AS7]2T[
ML'<Z:JO+79\6=@*&`[S%^0#8CP#BK.&C`1I_)ZZS1;-'WL(0K;'$=T/94S5K
M@:<:M'+56W7</'I+]U=]Q[!^WF4XH#5'7`WD8R06=@=X%^%8M&C\EK9^HM1G
M).#8J[AS#6O3MJ.V_SX)*#,`7,)VO5D[GRXW,=D`M206$E`3Z7IQ0-L.<!SC
M`M5`NJXNU7'S5@>(=(M(M^50`1;F9$+OTEOPY=U6G4O8NS<3H$YO]@48?F^=
MEQ&D^]O%WLT5ZSMP,P#6)4Y#/]'L<SPZSPA;K#@T7--^'9W[3H"-T=EBE,#U
M_0%8"V[#J#'RIXM!'=`<-X7:HP?V<M7'"$SN"1A_[<)F/5';6HR1`'O+(&H/
MGB[#^L]KJSW*%G8D!K%PK)_(^"J.V@9-P'7L]=-P`J#UV('.>DN<!A$VMMB?
M+L>Q5XAK@-H23\=UP.":SA*`ZP`CJJ*G#97)A;B-'V=BY0IAPEI07G=,GMVA
M"3":#(0G8`3RZ[73:?)4BQ6`F:A-`.?1\S3,1-PZ/BVPZG,G\L\3N'D2Z=A"
M'W>]A?BM<61#1>'IJM'B`UA_;3&_8S1_RR">KNY0!PR'"F!O-*BWF('.7\2U
M?OPX6U_#37%3`[`?N]CJM6^7%4="@!O]5G:Q,;25N\08_+AMA-(0E\=C-S\2
M.@T$+#L&!'2'?@%V1D3Y]PC\YL3V]&9_M#AY&O9R@`1%`F[B^MZ.\,)U`UB+
MO1P@Y)_%Q0T1]UD3M0TJP#Y^)'0:#+!O8K+]-D%1`),`#;`#^6T,0)WRVQF)
MXW&:X[=0V]BD(?_AWAIG-<#\LI.9`!N#)^!D%T/+I8E-']D'7=[,6ZQHIA;6
MW19(@QZ'.L!0RM"Y?@"V!CL!UD6"HG%60@6H_F[-PP!V@"1LKCPO7,++AP9-
M`/OU3PO#9'7I/I!$VCL<ZH#I8VBS[2$'*I\6]BJ]Q69MJ#@_`%N#]3ES=LX^
M1XP`O79[,\F6;&$`=C'I\W[?LAT@8=/T(3N5NV47`T@'XD$>-CP`U81&.Z:[
MYYFSHVY*8JNF#QETUSQ1`-3R!:R?GTHK=L\C1EVLFC2[/^S$CCJ/6&>+SA:-
ME<0=8.?V$"!V@D-#@*&H;:5FNKR9MS#>0)&+@*TNE;(E`9,#$6!GA^?LT\(&
M^G3A.5L$7#\2\R2`^/W!=4,TXE@UT=1PG:*D`#:/%3A&J+=H^&-HR8D]D=!;
MS`]:]F@AP+!^[#("C>X'L`.#JHF2`-2JMZP`S`08;A(M:]WJ%UUVC*RW''5A
M0>;WGRNDJ]2S";@W$+>:?`=`I7:"PML:F4*>M3#`]RTVNYCIB8EQIB;P<1[G
M`ZAY&CCHS8E!\"3T"^"AZ9_C46VT#^/#:]N(%CH!>1H(;3-0N_)4$M"6-_NT
MX*'1>3&1<-M,>[8PSM5;MC`V1`ZD\V*OW8'K/".?XV'-JA2K,^)(\%M,5CTV
M_QT`]J/TB2+B[X_1\A8`=J$$RX?&H[Q%%X#URG6`".AQ/"HY(=<#/,\`+`"K
MT]!G`OK2>:E5;]D.H!BH,>PM(P&UQXFJ)@'R)-8`:(R=`!O9!P5@Y*E$$7&.
M'(`F:`"*H`'H@>OU@\G;'N5I,+2DAE,A([*?NH#H$T"5AP`;:'RZ<*`>IT$M
M-(\EA'=<']N;C0^>$K`_B)NGH5)8ZWD:V&7^G'L8H1>N<PDAK-EIJ-3%ZBR!
MECL!S;"7\YC5L9"(2\#\X*G][N4O`,->1]PNW*PZ0+,'5(#A`!U"`Y2;>&I=
MP$ZJ.)#]MA9S!"L00%-W:<NQT!0U2B7E`T`_"GE"*4-<C7$<C:B=$$#<Y)I.
M^VWS/XF%-L:H"6"SDVBYB)L&@#A'J/B<`=B",X6P1JBWZ-Z"<F%=(S"O)V#-
MQ%.(46Q!_46`;XLAM*S4/2IT&8ZQQ@=@8YP<@RVXA.LZ.@N3C2V8_B)<-P"G
MJ[<<!XA9&-'GR!QT-Y_I6I^W3'L4I\%&CA-U?&0?M#M4Y\4$+3LT.F*4O.Q$
MK4\+(]T]#Y#QE*(6).G8E_)I86>5"[170$]VL5.D$P4ACP#Q*`(,:[BW)KT9
M0'S.V!,!',,DK_UY+;G1M;;9I;%?=C$.1`,BN_0/.S'60C%0+7A"?W%N3_<N
M$A3/B!/%;['SQW/;$V#<[W-,[57^%I[;#TNB.%>L'UOL`*P/2[(5$_?`"XZM
M(UM`'T*9]#BW]GM^`';$#$#9LMH+#.J`Z@#1#QY"0C\`:U&3.D!RK!3/JPF-
M!AT?@)$(ZD`$6!=:2*JQ28-Z"SL(-KO^.2]V-$^>%SM`4C4,^>TT#'W+<H#.
MR]T.H)9$`$?^#&H`R:?7CICA6$N`G?VEJ0<QD!1L`#M6/',HOJ[).!<;#N#$
M4$E=S=BB&4>S,2B?-G)%&U2`KA:-*@\!=I"E1_$0%GN4+<C]=@YJYY;6C6;'
M'OVBRPS`^`#L+9.`)4`K`FP?V0>U%K8->NT1@.6R6S,!#8>7]=7QGP"<3Q>#
MGG@+B0%5KV9R%8XW*UMK4#OOI`ZMMFA1X^PW$_U\#&MA@$K`$("%K`4PZD#K
MAEKDV6^F,@#`PN^MF5)!`!?(1+'#?A^`M=!ZV`FU?N,#&-:6`"-RUH]=(,X9
MM%$[80N,X0`3UM"E42DR`+M0*6JM>0N)@8<RP"](SKG1@NMAC-1HD.2/>1TJ
M`!1Y`J9>:UAM1ZQ\`)@_U94&?L4N5V^QX]:#Y!"`,9I.%.F'M>"*&;\B$>D)
MP!A-8N#M>E6\)>D8Y]%+0&>,8=!H46.,'F,8U`&]!91?"PE0(W-?0,8)U:GD
M[_,!#'VR+Q`4`H[L@TX?M/</P%[%]3`M`^2.U;$%,')W]98C`$OWMF82X#U!
M^IIA@I',NZ(+F_W18ADQ,\`H@@:@.H4DM12``Q'0U*)1MC0`">)-TF<`5G'7
M6XK]J4''V&_T!%@_[V)C?`G;%9EQHE26B(@3I5H#L)(&'3MX?,L8@@9@BJJ(
MY+`%28[F86\QZ!?PH1]C.X"BI`!L%A3&2$10!SM`-K$3)YOG74=]G(!^`=9%
M;[FBD)(NFG$2ZS).MJ!DLZ.%D0BG#B;P&8"28YM-1UWB!@$FIM"V)8!UJ0%H
MIO&)7$P['CR\_+@9QV,D_8!VU423YXQ3]#FWUD)C\"#;,=74EW>A"->,ZEDS
M;V$`.R]J<0+Z`?`D<F)&'.VU-%6@RK6@#J@.=4!S*$DP?_<OH'LS!PR'?@$V
ML7GRXPRJB;'%20!/-KI0CVIK.D#T8RUOYBT,8-]R/ET`I8*'FN]JYEU.`#33
MZ_W4!=H.`92V-,:T1T$_^%JJ30W2&Z$.,)S]4`<#V*O&9XSQ5^I@T*TNW?LY
MA3&:9C,ECE$46W\!&,T0N:`8A?E3%27`E%41@VT'V:8[$T"*H!;6W?ZL#V!9
M6P*.MY"T96*4483Q`9S/43>9R*!J0<%H6;-L85#)4O;;QO@"C(CXH-TE+`FL
M)KY8"WVM`:8M_0ER03(C`/4H.]E<T^.2@9]L`YCHY"W()M%";SD.$)4R@%$$
M$0-2&QMT?%H8$9F?(V8HQ4%-6F&_D0"2G/OI8H"59]]$%M&Q&R=;$HH))(0*
M@$E"*8HNTU\E.<A8K0VJUQK`7K7493OT"S`*L^H'8!/3QYUXU?<MYP.P0>V#
M[..Z\5ZV^`*LWR7`<,Q>^P'8:>9![L;021'V!["M[:<+7DNUR5H8E'5%6S<V
MCS%8@-X!]OF'@&FM/X.BQ?Z2BQYOT1A=_>*U/.6_H`YVJ*V?4YBA%EUGGX*`
MK<'@&-;%!IH?`*$?P/GY0>XFG&S[N!U'K)<;](,M>)KYM2:M'%L@`:H#J"5U
MHS9V$O\XE<9.N$#5:.%--F]';+(?6PR'_@$8^#5C#![DDP">6^HO'=1&T!5L
MOI,&J<5V`,^^`7AN*3OT&N=6TL6U*=QHP<-DY_:6[$)>N?(0+GLW5PPR$<>@
M9F$`G4I^B\E5]Z]=("EU:EK=*!;/"[<2*H^@"="Q:I]!FXU,P(QWSP#HF.JU
M*Z`G#J%!H\6.HWD#8!-CW?N&2NH-!=<Q(P*.9AJ`&_.OGXDUF]VGR_X,NF(R
M_-I>8KI?@'7A3"'@:.3U`2QK^SG[F!CE,512)\"/*:0WM1`@N_!;^A0!$+DP
M.D``13B.T;^#+F^F%B4!FFD2@QW$P)KUKH\[3A%$#*P+S[L&Q2*;4/,!F+S@
M1[W?>!5;0,`QFO%]"XG(^+9(^M%']9%IS&"+6I)<C.8`2DK=:)H)1MZEB:HX
M01G#`92ENGTH24[-%H`&H(N8253H)L]8%Y^Z`8SDU`_9:O:(@!DD1Z\U<O&A
M0283'4().`X8^P,@E``LLI$949A9!`V2<P6-%M6;Z>Q/.QGV^3J$`)"ZJ<6(
M0_,%W#QB-L;\G#F(+QR#FA8JW3:4NFXLB.N`^9<6/*8S3Q2AZG+B))X/H.:9
M,X!UZ9K'C==RQ2!8Z-WG`[B?%C6@:F&G$G]TD!=_XQ=Q#.*^`",!ZW/VU_(Q
M5HMC*L!*`,^[NFP?5,1@C7B+9GK\+517!)B?>1R?KL_T^&0T#\@1>A6[0`0B
M0'(0`>.OKQWVB"VJSU_?LIN/[(/V&$B##A_(Q^"')ATS@/7S+M/?0J&&`)*M
M]2$HUF+&&$;I>M])E/BJ#X4Q:-%;ED.'YF'GSRA"^P"F00DX#I`<1(`-I'G8
M,?T0`P*,PK24+HZ=2KZ6],@&Y<2,EAA`%&;86XQ<S&QA4`=T!X@FD_R8().J
MAEKT)"ALMI-<#!(1CF&S/B'#$&`$0/3C+._G]*,[5`![K741'8.&T*$W=*=2
MTP&2I0P`P:A+,+HMQN!K3<`Q&D3%2H!F;0D8_BJ]Y4Z'?@'V%J=2-IZ1/KUE
MQ4!L`9F(_>87L/[2@@1Q)5$BE``H)@)H'G8J[;S4!$Q"$V#]V&44MOX%V<+4
M"25@F!["B>T/P*:K%BW>76-00AW08]#Q`32#$C!BY!,S':;5^%LF_BQK^P&,
M3XL=7>[G+09MT4(CMT\7&W028,3%:/E*DF,TB!2&+4@+SP=@_32QJS&&Q`TC
M.01P8I7CX4_[O*7;([:HZO=G%ZR8SKZ1+6M!<6,8I2"54I>N9M'"3G;YN2PU
M3(XP.C9J`#A03\+&9J-^Z)C-HW\&-2)2<E`21!&E$F,D@-+1T$QM@>R#=K1H
M%%-ZMC#BN#7U)<`@V2+`*"2IY3#%"H!1!3C^;@)(+=F"J%VO-U,74WG0S%N8
MQ&,`:05GJ%\,:F3+*$S]=.D?0',:2O)I@$ZM\4,<380C41JFJ1B`BJ8`-H8F
M9O3(:*@&G6K!ZNEJ8425M'"8VL$6,^@IFWU;W+]22P"&]!?0M&$:SM7''1&1
M?O7:&RU&T$*#"C!Z<;K3DN2HQ8J#S!:4V$:O_BJ]!;K,Z#:QFV,85(`^'%!J
MDIP^$F"#8C(^#\A5'+3WSQ@S`48Z.(:^93G=^<[4H`ZP,;8-E`#2(&ZE'5E2
MIIZ#$BK`C3'&!V`3XQ@XY8*RQ:@^!L4>3HQ0`NQ0<XR;@-%SIC8HFZG%B%?I
M+3,^:"?`OD4DQ][(9@+$$HZ9@#$^@]H\MDV&@!.`]@%8,RXRY(@Q;;J<*1@Z
MH52*".`8G`=.AKZ0KYW#9RKB:"W8[]OE?%X[8_[S`Y@V&@%X(S2+,<L'4&QV
M!)R8?_L`]J=%#ZA:W)C,2``WAWN[BD^,X@;*Q+\_]I:5`$Z,"P0-@?V\2_</
MTK>PBTV,ZP'I7N_^O'9]YS$#RJT$(]5`GS4UJ`^Z?0S*,`+8&)K8\=<N3>Q&
ME_T!G&RQ2PS$,8P[<W8]`?OS%N.]7#9^B[%K#GIS8H3>[+)M'BV_EC,]GS'6
M!U`"NC_SF/:(@.DMO@`;0Q**\6Q[+:6+L7=`/_,@5"V.A!"7/XR1<HP3`$E'
M7$+CZ@"PFKP#V"R[[).#GNHMC@`F1WP$(P.P!7']4";ZN=@C@/73/(:/077%
M!!(!LH7)+2&R8$[DL9J'R1$?88(`Z\+-/ML!YP-H-C%N%!EI2@:H"B_)0/.@
MIF(LB1]W73(8-[M0CQII=B%4=(PLNJ7L0&;<[%$`3(`8M)`,X]D&N`(,C=SU
M+2U;]&QA:]`T=?MM+;A`=SI`QE";&*6!$;*#NO`M4!DXD(]QO)FW.-&":VJB
M.EL82DW3+`SJ@"K`E")!#<<667RNX:&MT@Z`"222#*9)%];E"F#,IX9T,:EE
M=&M+P/1!::DQOFE0`28E@VJ=$T!^RXT:/;I,MMAJ,7F[,G&Z#"J`NMC7S@^/
MLB[V<1-XCW+J:,8QKOJ)$\[:?5">*`/80#'&\&8Z<V`+'%G'E/QJ_0G0JT0+
M8Q[2/8RU$%IS'C79B?T6E)]?=P#&!V"3Z=%%?$DML#9VO*EYSE;48O)DSU;C
M52L!K40+H_$V4(S1XK4[`1Q(8W0?H]4/P$;F(D.J%E2`&5`!5KQ6-'D(*L`$
MSNHM_0/`)U-@%>!8,P/T$E!V,8SLY2\`3HQ+:.>ED840@'GTGF\Q7.=;[@=@
M\]CY6D(%6`&M^99N$^,20C3E6_KGM?86'0\;CV.HB_$7@Y[/6T9V,7&.S$Z`
MZM`/0&/<SQCG,X]@XKS`G*,%=.5;C+\L`;J_ZCNH0?]XR\VIC^&+0I%VFM!H
M#),\:IKT1F55@"W`'.O3Q2;SX:;'/GGF&,9-R3VF":^G?5H88/R<FZ*<L#-=
MKH>=?;1@!7:U,/7>N>D45(!IO`8+Q,K%'(,<^6C0%J^:T45F`6(0Y$)K-F@O
MY&]C6@2(9T_KS!;V&<FS"3"*<')02@,T,<XY`WH_7+U89[8PMF;[HGF89&!3
MUQC&Q4R-U#SXT)BN`4QX)<,L`9@FC7^8N+68HD%&E(Q\+G7I&CD&Q<>1B[5H
M00%">C9YMK7@[IN\2[8\/^SUV*-/BQ,<>9KABT*(`%O]HLM1,V]1:K10E^M0
M`78)@)@6OG8;X"3`9&T-:J(U^7X-@'%R9^($5!N>@.Y0!PQ_"ZV!T^A`83,"
MED,=8%]KO+)_`-:%GP]YER/[H->[")-Q0C7H^@!VCF'2A0WTQQC&;XF%=JBM
MBXZ8G6%KP;./\LJ".F`X]`NPD7UB-:`"S(#J+2N@7T#Y?,MVJ`-N0+F5AM77
MNGP`_-KY^18#<`R<!D)%MDP4NU_`B,GL#\!>*Y0Z/H:.AWW7M6_AFM[\N)6`
M:V/,3PN#JLN)5Z6T-0TM>9`%J/EQ-AY?6Q/`19Z?0?,M*.'=EAT@HK8!^!8)
M>=56S%#QL$4L(;_6`,OPU%L,GP=/M@&681Z)P2KQ^13/4:&ZH;(U)O.9V/D`
M5HRL06]T.3EU<*`_`+9*8FN4/EO.E*V[?43.M-J[.=/:8OZ::?>!?(SN8_`M
MJ^887&0P#@VT8NHV4XF!J_J@+.WL8RP;B(`=T)8MRA<PHYF$[Z-7Q5NP:11T
M1TZ=T)$M*)/N#\"D+;WE"L"R[FU15L6K*!<NRKLV*#$(`I^@`IA,9,(A7VMO
M)("K#DYBT*4N$.<X!F6Z9>(M11U^G,W)6G3)A4U0`99)P=TF8_D+'[NUS*5S
MQN-E\FS7*X!@S;YL?@`V(A<#4UX4&P5P^6W1(KLXB?MIT=5OD!"B7C7'6/H0
M,Y-2]MH!H`!&ZKHH\F&FE,X$6"%[J0O63-]NXC`!ZG(T*.M<.X#0&-2DLSF^
MK\4:=`&N1O9!1W4HC9:H>$Z`QC#IS-["LL5L88-.&AQ-.K-FT:(+^D<7D^IX
M'8&*YPXER:9TMGXNKED+B7GS`Y@?Z6P+&@!KL4(80P%K`B2N&<#$M3G7I\4)
MZ6S9EA@_FB<`$M&T0-@7"F"2O9I$K;GTEN/BE4M6-NB(:Q%K(6DJ)2M*0A2"
MEJTO`3,!)AI1*EJVZI!B6.0=_W&`=I]=C,>K18LN-0#+%IG&PC5#"**ZMR;%
MG4^+&6,(L`0-`(69GXM)*%].P-)6VLZQ"[<!.R`HF2U;&^!\`-:,'[=*0"7A
MX2%DXJ7-QKX8P$4+:\$O5(ON8W`K#6`CK_5I<3C_#\"DA_WI`G361JT54'%P
M&V_;C#Z`%A/3H"8:"7`$8&%T`C2HYF&2A/5C"T,-BGDC`&SV1PLR>@)<]A+#
M-B%"HD5)P<$DJYOSH$AR;D[,\(,F.!O4QEA"&(YA4[\Y,9-`/@`3/IR#0V"V
M05GDO:%BL0:E48H`PT+)&AS4F!Q1FW-:GXDM?ZU.@P$H3K0$V$"?,23XK,\\
M3(#1U(UY?R0)CK$_`"R0,7J=!AO4`))GC1-S9`UZ?0PAG4D5^RM:K&C&%J=$
ME_L1/JP+T0$RI;UE2@JP+C9UL;6Z?="J05L,-#\`^Y;O&/:%W&P@H"9S/X!A
MT`3P+7PM9&Q"'=`<ZH#E4'_M\-?ZH`:P0=5BQVLY,1!]6X/X_.-==%X,P"X2
M/GJT4)<;S79VL0/4]!:3'4:*.-;%6GS'@`:P=,3LH0$DKIE4=&V@DEU,U!'W
ML,/$%MP7L!:3@Y9$+0)LV;@-=KJLGPM&-G4;]`N8GT$-8(/N'-2@#EC>KTFZ
M:`&]GS'LDR74%&_APM4(@'WMME/>3<K9'X")+/<#N/A5"6CJPC*];9MH#^E(
MDI(`UJ(%@$(-+6YL8;:\(<#0J^(M0Z^*MTSUTZ#670#Q[&K=/U-?#A@U`)3!
M7/SJ,=`,@"2;%(S43_/8:L&2Y6V;#D9Q:4<+B3JZ`[MJ%BVN6FP16!-[P&]9
MUIHM#+`H;&XSYQNOI$AK`$E'*2EMNR@@X[/?DI0$:((N"L[Z?4)TVD:@`-C2
MF?B[!L"$*[-NR;"U3<UBLQX`D["6]M;,@@!L63%I7+*!U,*ZV_SU<2:+E`]@
M"2!I2RU,_B@?@$E8W&RC)9"VM@C;[&HA`,H/>XO[`=BK^"U&QP!@:6P'F&2S
M/@![%;_%B))MU+P)0(M-H7<W%WM8*+ZA*K8#Q/<3,`)@S;;(A2UGLS\K`&JF
M%I@8A;*=HH)9#*^^Q80D$W76!V!?JV^Y@CK`"`JZ;!(E`DR`6)\NO7Q:5'\W
M)124<_<6-P`VQA918A?C7$1^TPDW91]^RP@HE]`(&Z$)4(N1P@18TA:SP'C6
M@@6XVS8R:-S/&9\!C#]R@4PW)K.;'\#\:XMEHQ%@K8V5[0]@6UL"C*0;2RHQ
MQC:**YIL"N-)@'$C]6,74R.-8Y`#;:-I1NET3(TX&KESP!0_8"WUAB+ISANR
M!:$"D"8;E>7435\>28*WT0%2R_&AA=W:LH730EGLC=)9,[4P6DBH3O:L0>[X
M6COE)'<E`-9BZ^S;4;<65)I1$YWTSTD?*;BUZ)\6/2@=BJ0+ZBV6J)M3.@*Z
M-0M*QQ:B#J:+D?3-`$C;G$G8;%'$&V;20IXH(QT&<`IC=)'0#\!:<$U).NHO
MR!8!Y=.B>HNE%EC"9G_J!V`MOH#^"[*U[+>1BYEOL>E2G]LD2J:AS0#L]B4Y
M5X"M%MVIU-IZK9T&>[>FOAV@,8P>]<_97]<'.C5;0-7PHVYJ!PF``%7]O,MN
MWH+Z"XI/BT20.NS=HP5?:^1G?UX+DF-=]DZQV)I%BQ4M^/F;A.$7](,O,`&S
M!KDPJ`.V?:W]X7J<X@!J!9M4SX3#%BU$4&[2#P-0Q-_0$+:1/DD&_/T!C":2
MLT=V,:%W2\2GX#P#0!ITC*IHT/5S85E3WP$5P+K;U$\`3-"-,;;(UA9UH+1%
ML<T`MSA`)(<`D_HXL5L=(-9(P$>"-8"1BR^EXZOTEN8MJ#=L^WR*CYRZT6<#
M:`FY>B>II:U>L8_C3$T$,EJHG;.W&.!#3TW`G#+,V*D<"3!:2`HIXF@7#V8$
MT0&RU2-4`*,E1L?XM;;@)(B:NI$?`WR[K%_00@-8,[9`[?!V3,375IJYP,1`
M'G54UGY_C);/`/`MO'PAP`:EAL/6<W^Z#!_9![7Q;&(2>H\`K`S.+B:3RI1U
MS+!A#&)I#.MNW\*IFZ`%`"N#-U3G;L>XV-*@)C6-OP*,_NDM5P!6!F_'&!@!
M-P&DLO/38ADT9TI)3V.08/^<KMO$2+KU+<9(5TJ.QQ@8/HA5O1U@[QX!T,CE
M,[$9=/V8$D#"7`-PS';!B8E(VSPTTZ5FZF+4UZ`.,.)(@JBWX#>I["'@>(N]
MDM*1KI^DISN)XS&^:=89IX5-T`!@ZL8K:<PX1K7-5$'EW0`B;)*#\"W&/"GD
MH0;Q^V.T\`3`Z-@^&L/(H/T9'\#X=%D:>8_L<DP:=\!QRN1DJPEPQ"N-0!FI
MHM1W3.ZF_-$3</N'Y%27P21^X4.M672I056XV;:M`!SMODG5!+0$D(CT(`8&
M8''DANK<#87`\8B`%>=]?P#-H`1L0:/%%MUAB6YO86_AB0*?XUN$4J/ZH,*/
MT?Q5E+51:ML'&@E@LYV#LMD("L-!:7=`"6.]RM\R_"V\LCF&04"'/P$V!K\6
MK$7O+A_`^K0X`56+ZY/1/&:)+OL#L"Y<,>R^!BI!88Q".G&DK&TMN*:VSYSZ
M^@"6#4_`<*@#9KS[?`#CT\)0RBCU^9#@8X_88L6@FMB.,;BW;#T_;SG13"VN
M?ZTPV0#6S+NL&'1GB\)F"0!!=*I=C+"U))\@QQQ(Y%/D&,UJ`$2I/P!K4<Z'
MT&/JXG/5NN/S=2J-@EL_']3G<42DV=UH>?L`K`5W;O48=">`O$&#FNYO(O[,
MMZSL0GD=+5A-NZ&0MO@!+R`$F`9-5K!K`B!\4U[W,9I8R)$1P43\37&:+49`
M)=&#=&B@;+'M6_AQFW+WS\5S,9QICX*=B.M\&8Z]16,L`8[P-!@.:U2W8]QH
M&#O1/*Y#/P`*[937C_VFPLZ-LGD0*AZ%G3LM.)#]%J-:,8:XSLQ!*7QS*R&O
M:PPQK29H`-"BS3]9$HK?NJPM'D6^1,`-#L0N]D83N%WX;FIV?*9&M5,L/H?,
MY^="[S&^>8W`2M\W,EZ3`QVC\=9E!DNR%JP-W<XM8F6;F@49CLFDXD`V:S((
MCF$S-<#]DG&C&0+,@+8/P%J,'(-$E9MMGU&,S^DM1ESL53<!'$,M;*;+'F4+
M`X@6WJ2%_#AC@H0*8$3.R%9-@)&MJ=?>F)V]%K6F&VJ@-A:MUF_.0X#FK^);
M"""ER[>8H'AHJ;DFXMNKRF=0HT%E90OC.O73@F.T?(L1QR7`"*@`TP?R,9;&
M8.56TC3K%UVV:)?(UM44<#[5Q;ICV99F:D1N&?0#Z-G"UA<`EH%OET+TMO=]
M7LMWLX5]AA&4D0`CGU1HKM%G4DMU&3YHK1^`+?W.+B9:KQLMCE%(?:TI64:8
M:<RX_/+V<XIKY/-2-;C1XMJ@7"#][A^*.P6X/M.M@42"+^FID?\9`%%9=;&E
M,+-`#0)+DDEJB2+8+M:W`&P2MA[DTTCP$1E'B_L1\5'?W67^\>EB*CT_#L3Q
M2A,(@'0%KCJII?U1"WN(/Z=\6@Q[1(!1SA;TU,KU2<[7Q+::18LMK>"<U!M(
MF)T$'U'<0\I_C=@"REK9#B`T**X!6*6XH12[2/?Y*!)&=\0;0+6MF5I<*@%8
M6"H!J._NI'L&X)KP379R@TA+U4"A=3:++L:2[B\TBUMBH!E=J*)0!U+KC^Y!
M@*D77%-*]_/GO($`(_\^J`&,NNE;3$0V(55CF(@_C&1F"Y+N^0',H-JH`$_`
ME=X`^DRH#WJ]GP"C^*MN`DBD[\TNQL6T8J9E7*,P[=/%FO6@A494+S4MZV+D
M\Y:1O&&E458MC%KR6W`R^"H']*"0*UJ0](GR$V!CZ%M&T-,9`(XQU&+ZJWR,
MI2XL-M]0D9MDUTEP+0Z@AH-"VAK(QS#QRPCS30`H[A5_,23F6];G+<<>Y:#V
M*NE1(,<V4(Q1166=)L_F@/D%V,3&A^+V#V`Y0?P21Z.6%#:OL?S-9@0,4<@K
M/9O4<@7@AOWC\,Y376Q1]"U'`%:?;U;GE2+H/DEQ24/U+4:/C&;4((XFCAZG
MR3VH6T_29R)H:T'ZKBEG-';9;R-WHG1\2(J[$B"2R3&.*)V3OGE$[H+T'1&V
M2U$2%8O58B8M%.!+"S$9JF]6+5E2*[_%[&VW)V$#P)IY"Q&YGPN]UL*(XY55
MP0@;U+<K*F5RQ#6`NKAE\_"8&L!H$`NC-RMR3&%3@C.E/IL,UV,%R;F28::3
M&5$'"B?5FB7`R(PDE'5](,D.1AT(_0*,;.W/H'9X:Y`+`B2A[.+]*$E?$W`X
M!@?=3=.5/';MJ+"?NAA!V;\0X4S2P!A7HM.VKQV_H#`V!HD9%\B."L6>\NFR
M?DERKII%B^TM=$SW^3F9J4E0V$)?>QTJP"$M^06%(<`&4HOJ9(:7CP:0+,B)
MG18T(\D%H9)R#&`M="KM,%&PTUN,'IE9X`,XWQ:D);\@.78RSOQT.8)^`2;"
M79$<<&0V^P(HZ27`9+K;2M(@6U@1);#K>S\DQXZ*,?$/P,B6JEBC`#=IEY,M
M`M"B253`PYL"&@&@;JJF;6\4N=,8\R=R]P>EPQ@Z8I>_8]!KW-DD`W6YKLV?
MD\114`+8W?[TH&-&F42VC-J0[NB\&&&C!JQY'&_1-8\KZ>B:I-2M7+?1(,E2
MUH+"D$E*;"%5>@65LA8J:0^BQ&9LT:UXO9$J4JE>J#4VZYPMNN%Z(4"DK[,@
M>4=-8S7[M""YNZ'Q]<(_XP,8GRZ++?`H*<Q;E,[:KM9"!''KM;9B1OG7!V!D
MZSK9<F@`1`O-1-!1`UPC2[':^*YJ_3X$=H?8TZT&N-&Q:R=;`$$)*#\1Q,V)
MU>9CK/T!<&0".@&=!9:[52P60*]%=\HMG'I=T4(,N+%%5^ECTC&V6$FV2-B(
M,';LSQ=P".BE)F&[E#GTVLN1-:@!-)#&L#/,Z;8/<<0'':Z8'6HC6X>?;^K;
M^4A*=O;/A\+PF!H!J`G@V2]YU$DS6L@?.)6=5;U[H6YG%(';8+]G2!?=J@WS
MW*Z2@,G33,!FE\X:Q&IAQULGN]=HH;<</]Y=GZ^SKQ:F,74KT>UGO[=H(2QL
MT8+?8F_I+5N0&%@S;I2-8?V*CMCFJ<3Y#,`AW>&W=!QDFTQ9>2H)F([::J86
M/"K+STNWXL(\9ULS77$DV*4?GH#.NO#XCQ\)'8]^8Z`80\Q_\"VC.-0!-08]
M'T#/$V5"$B6*F2>J6K/J@[H`\1UCY"$<S0&B'Z/[R!IT#!Y-G4H'6!?.@VH3
MSQD!BX!>?`P#L)D#[%7Q%CMBL_E1UZ`\M^JR=6[OJ0[H5@G;/X[G]OA1[ZAY
M[0"NZ2S1;'U:7'OT+U*HF38C=JG>;`I``><GH<;.OF:GB9$8U`]UL$%MZI*E
M=C3CUYJ`<^QDZZ@'8'*CIE&'X0#J46B6+>;/I:/SZ6(401+;C68B2HTM.@OY
M^L-K=,=;]$*BQ(\S&G2K=W$Z9H#MLH,UZRH&3&'B#F_1K6@\"9N,"'<'5(K5
M=.HFB=[&:]V@-L8J#A"EFX<`4$@'2(:19$!J:>1N.Z7K5J([J.4D<>PLXBU*
M1R+"W3>-R9AX8Y?58Z#F+41#[_$Q1.G^:&%OT;>,((C-`7JW=[$7S$\+HV,?
M6FA<_1J9X=3783,(0]F%(M?P%I*?%H\'I8N/I+2QK<7^C$\+(Y^<ATD7!MCE
M`]B_H,F;Q!83^P*,XLX$[.];@FJ+OU@+`TA"V3.:"6#K891)\Z`:AE_[`S`A
MI"9=7S;3XP`)5_H6`_3](>/G)^+>-?4;T)ED?*^<AP'(9-:GA<V?`"-R-H;$
MC5,#.K,%7R5`B]FIR^`7=A:LUV\3X;1B9_I`HE)&7*S?"3'0QQCYM<8@G#<,
M!X@EV7@&=8"M#68JV9)<H"21/L?70*S`B)(!1+9N#"IV8L3%^-)8"3#*I+<8
M<;G=OBK7P\BX."'',*[#);PS^M4/H/ZU1;=FN6*MY`+96PP@IF6DCU^H;Z&L
M:A]$P'&H`ZZ_2A8!VUN^]@/@:]>'BRT;"``4XQ:?H^Q0[<@"P)K='<6%_8/N
M!W"M[8>M-7]MKW:HN7UZR_!WWYVL$8"J<PL`)^/SF)I,S*/[*G&!J@E:[#<(
MV`%8`>"@9LCT0>VUDN@[YX^O^DR=/):`HU?%6VX`S@>P\[6U^$`:H]9X]PZ`
MY/SN`$Y&-9F-S=M`108``V!0ENCN*(7J[SX?`*9;^P=@_:X+$SZ9G0!K0;F0
M7:J]902@F*C0FHL;WDPMEOW&'^Z^R7<I;IADT"NU*W'DJ1;?,2@JS.EL7A+%
M[1^^;_NB+L>;?0'-CI4^WQX:]_L`EBV]A&\J%3_73JH=E51&Q#>-SY%Y5I/8
MR/CXM5A"-5L?@+WV)'LUXX,.D(D>Y+%?P`WV:O6999ZH/H9Q4&>O*(6J?FQ1
M3>PQ#KI#PR&@MB^O-&JOJ:^`?@'8+7V^'0^CZUL+M-6BR%1A#,?8R=$"76N-
M7^<SA@'XM;WX0!P#9<,)J)*4C):0Z]0/T\+(A_/H3:_26U!8W*'Y6K;0SME;
M>OF\UOB$S8-KBL\P*`N2JX5QC]L^C*_'H`:PUT:+JU?%6^R[K)\`UN5\`/OG
M['5^`)\UY<1V`,1\[+4U`38[S<.8A7'"J[<8]RB_9(T.J/W#38T#4>BM7/";
M`&.UZ*<NJ*6N9MZB"1J`[N1?#`=SJES3'5V,KK,`=T?);_4CG],8)TDPF+&:
MC>QB+;25-@^SO`EAQHG9"7`#(/+98U!.W=@3H2M;\"W<*/`)J^OL;S'F8\UF
M"5HH0$V`-9OM,[&=8]1-Z)\`([L^TVG=\6<D@".W#TV>T<((914=YDRW-YLK
M`=.X!P$@E*A`W5FX5@!K1GN0?AOTY%NJ<6&1<8P'-:=*&2%@&#0!UD^:A:E0
MG(Q>:_34F+CH*>:T[%L^`))_[KY17R.(U,6JD4^;:;T!8#-O8=V-O\QD!4:4
M2,9%^8U2?UF!S8[;L*ZX1Z4!0"V,GK8@]&(0''07-:N:.EO4Z$+*;X,ZLQC1
MKT<+>S<+@8L5&%0`<H$/.S%=S%KH:U./HI&IDI-4>Y0`$PZE`YDMM>08HO'X
M6M>TMNM1$GN,M?!5^MKC_?8(#E2IX?0/;P!4++H'@:6='T6PG;@+L!U`+0FE
MMIT.ZVNO-U,+H\DC::&ZV,A\+>BSH-\QUN>UUV='E0>EMGW0E8!C)(?X04YB
MGWSR+6=\`-.[G)I=;"`?=/F[_;7V@O%Y"V9MXJ/X"W^W#^#$J^H'8-/M^1:C
M]J-]2/"P@=CB.M0I[HJW?"@N!V(78SX$<`FOT1+[4SZ`\DN:W'T@T4(#V$!_
MC&'$D=]RFP/N%V"D;WP`'_)IA-(&I01;P5Y1&KM7<5,"K,7,+I2-^;5W1A>]
M905`78Q(YSQ(/FUD#<HQ3)(6V;(W&G'D>D`BULCJ<M3/NQ"P/RUN`+B$(,?-
ME"+)EJ3/Q:`)()$V`(I/]V;*&45:E)8FH$F/`ETTRM\DGUZ7UT6U2<%M=G\`
M;DP,1:L%H*QMKS5`DR"P6KRV9Q=*X]^9C@^@"RJ`QN@?P!'WJ)3HFVEN5!YZ
M`HQ\UOL!+(,2L`1H948+XQZ5.B'*W:F?`Z[>W<I)0+-](<#TRD4H`48<C=(E
MH)$FUVQ!9L$5VU5C-*F1`-C(32H@"'TSD85=F@D6;-820$)?/W0=FT.JW6H"
M^/E`<^L78SBS8)GOCOK=WF)%"P%.=ME\-P'7WTU]KMEB[4\7`X#).'_IU?MY
MEP#0]MG(@#$9,N#66@!*\!?K%UV&`Z0E]1R#ZV$?2L9-_#".AF;?%F))]]/"
M!/^>`&,0Y$`H^>W]/AP(]+0UO<7(N!%IX@?4GV9*$0UF!A"UYUN,;Y)!:`EO
M0-4%LX;*T_3YIG6=&P"R`HSA+4R,,D)_-0^LAVE:9.+\38YQ8U!K)H!13@[D
M8V#5C7G>FF,8^2>ST,._4'[4['Y_N$#&KDF3U64'E5V?+DEQ416[-^/JZH+?
M&DB`YN13L@.(K?7S%B"VUHRULAV0U)(/29-+O%946R2G!O3F&$:31:6,.Z^3
M=`S*C5$F)TIL80!-[#@-HF*%RMJD4BSF2:)DS:+%<6)&Q8H`]OMT,=HELC7M
M:V^V,("-446V>E`WOF56IVZT;:'^K@!D\P380!H##!WE<9W2Z7?[`*I>57<+
MLF50!\P9S;ABX-D$S"]ALW=K8EO]G/39&/4+.-Y/74!^K%^T<$`3?^%K;3+[
M`[!7W<^@'-D`AH`&H-J$$M<""*6,\=FK]!:C8S89<0_CW]9,+0S`%B,!-@:5
MHF;"1+.S*L#T9MYE^:M$QI<3QR8\;<O'6.JR8R!]G+WQ9`OK8N\6KS2\/T;N
MV`5,4.^>'\#.08W%&4#<U-YB9/PSJ(AJR3%(W+DOQCQM((U!0#<H`2-:</>W
M=3?R^7DM*?7)%L:Y:$%#W6Q_]_>UQ1Y]6MAKN0W&M/CN_@$<@Q)@KS5R]YD8
MJ7W]M+!!YV>,GJ^U!2=A9@OH$(+.SQ@V<DN`-?,69&!&F#]O`92JAM%U#NI,
M:_EKM2^GJ8N/843:!M(89\3G<PF-;T('8A%O4?YCGW\^K&!]7GOU*G_+V?YN
MZH1\K0'.#OY"#G1$D[M/;)0$<'8[9VK]SH?AD+W>;#'(J+*%,2JQ$[;HUBQ;
MD(5HZD;&\7%C)F"8:J"]O3]G(6QQ2S1+=D*`6+2UL"[BZL86R"`X4[!K#<06
MMLC&,9R_F)QL"W2S"R?#B9ED8%`'#._G70Q@1+5\`.LSC^Z`.Y)[F%A<-(91
M7P"H)!)@`_F@RP%7"[0#L#Y4V\AN_0QJ@)4\RMXM'8@M;&2;1S<VSU=-`JKW
M8Q=4^.ZH_8M'!#2U$(#,@H#&%B.Z].0>:*86S;0NSE_SF#&9&6.0R9"_"%`^
M;UDQD,;8L8X)L)%]"5?W?N)SD,9-K&>)[H[ZW6I!L<<`]I9.Q-5;#,"WU!+S
MWQ^FU6)0XS4<2(-"TA!@!D`L:7]:[,];6KQJ)\!:4$+IM>O=_BW57HM5IU*$
M8KH.F`FH_=/%OMPF-CZ`8<T^,S4:6H//:79?@$V,&U6/`.K2C>63:8T`6#-O
M`?6GV[YHZK:<]D%_`(8UXVM/O(HKUNQA-V@"^)838X@OE008KUSW,^C-F8([
M<]`FP`K`_`"V00V`\5!_O+,JK__>"6`+^V1-/0!BXGOZ)S?-],08*QB?#<2:
M[@+80#[&C8%R#&-):J'NQC%*\%M!!9A:1RVA\3DMRO@`C'3/6#'C49JIIFX\
M]N0\R,5ZO(7<].2JDZ6JBXDOQB"<-U2'7GU+4XLN<>,FH.48Y!C:J*YFT6)$
ML_X!M!S4:"M)1$L`QU"7Z?S@?G@#R3@/LLD`U[9AQEL$6-%"`ZG+CLFHQ=&[
M]=IV$Z`5N\%"UN>U-A"1;I08F2V,Y6,@'V,T#=1+^0RZ/H#E+2@9V!@V.Q;A
M%7^Q06E@[K8E-K+&(,.IGQ;3FZD%=W%]WE("H*FO`!"#QO:1?=#MLQOGP[2L
MQ<XQ.#ONR[@^&9_'<@!Y=@=#UW2YIK/ZR!K4E+U%:`Y:R$*2G1`Z/X,",$5/
MAX^L0>OP#Z(*V&WCK4LM";"1YTP`1(68Z7+`')^W8#VH)))QV&M%@MEE?`:=
M_A:G_#N@7\#Z=#D.J%J@&^_>R3WFR18F`Q!P<J;0*UGWV[M?@V87&T@TV0"V
M#?-#DSE038"UD/QA74CH.0]2WYLMR(V,['(,$S=(+L8'0.@'8.BLCQL!%6`Z
M0!P92B>;?5O8H)(N[+@1,+.+G6Q)%]`\-?+X`.S=.D#=!_(QMH\Q2K;@&%S"
M=6-V?,LN`;B?MRQ[Q!8U!N(8VS"2T`^@6UN^]CCT"[`NU$U1S]PGLS^`S]3Y
M\/QE'IP=9[KM`-G!6SF&`:BLHM*X!MJ:Z8Z!;@(X7<[4>"_'X*J;=&$#^1C'
M7^5O.?&6E8,2P!6S$\JW[`^`[_Y\BYVYD@"C*E03="`-H"6\/EW-])0`\.-,
M,N!T9YY;KH$FMGTRFAA?:Z\Z>?;YJN];;K;@6Z8](J#Y:X^.6,SCZ$1%"QUD
M`\S/BMF@IWS>TASZ!<P8`QF^4>&$A9&0J1TYX5G*`44+4&B)"<#Q"R4(_%_X
M=?4OU,M$\6PM&/`1:*S*P);^\$?#!^STL`OQ3O:1S[=H=K3QW\&?%3Z4%5>F
ME?;IBA2$%1DU*S-J5N0SJPB]K4S369$ML"+S256&#6BU#8)6H]#8P'8;3#"-
MS*=!DFO-:KNJ>*QE761ASTW`_GF):^9B9_&E\XO22BP1AY3G7E6N1F43FX=*
M5R'1FC+/6U8ZUKNT>2C3L"409L8B2S''Q*P*(S:_.(:I?0#+(W[EE+U7.*C)
MP^D30$%'5?,W4NC+%-2]57EA;@J>+C3.S^\]9'XU0VM>$O%0&`+*VFJ&`3,Y
M.,MWZ5YJA_2R&0!((9;!V%X!FPA((L-RE?O>4A/)6XF>L>9<95]AAGZ[9+`N
M*#>.TB(JY,1D=!:XJ.1@%NMHV58]UV05X"B)#`&67D+YYNRWY7;[=C&`LA]9
MFLR98U@,NT64*U./91\C0#FX+.V.0>L'L'^1'&QZ\DE/,$:`9=E)EUPY_LJ;
MV%Q0O^[%Z2PK_[@N=[CP]3/'BA'N<)4>BN8",CZ`EAZ%-M[FA9D=I-]3Y^RS
M\-DX982^?ZG^C^5&9XT'9OIFC0=DA/V4PE(%!RP8DL4@3?'2);')-R5O%OF;
M)OJ:`$H]/,PL#([#3'O(HRDH!<[RW/T6^U?G.N%?CVBQ_#?JZ@+".D/V[$%8
M3`SE=M&RFR:&TJDH!<MR&*A!@H,^F8-`)5"1D)5XQ)JYB#<9C""WARH^SCE;
M"GT6:.V?+N6G0K$514$KN$VE1,#?*-%9633;`8024$%U'V6D.%S[VWX![+4"
M;$()&`XPI/#7&H`TW0HEPI\O*K8BF2!+X38",'66N2+=X]=:OQ)=#*`28*S8
MRD%WC&']IAQTZ$)G'L_R^%MRDG;_:+K-@<QYL-4*P(X611XE,3'5(R,N6;8T
M?M!P0.]F'_`DR-M^_Z)P+BO1+FO&00='[JHJ;E5`5(:-,@,HK94(G]))^0+[
MVAX3F^,[AJ7YL-1S21^52/EZ"T[,BX58%]/T2,/U+<.[=!0E1UZE+8.-&3G>
M^6?>I644_KV!L\8.HS0-:RR]!_>'E-Q,T8U<0TC71GH%@F;_LN.'\'(DX5#(
M.=YR3.$PFK),+L1$;!*;8LSZL;@`_JG&2_]$8CWF',&#PZ7<_AYC2'9"4?!G
M\XLQ\#%KU/5)V<]-$<FF\4;%%ZHUO_LMP)*`^OZIP=`;):U0,(98PV%L/)OS
M4XVP?RRNLXD(MCPQ,);246'K&VS2^`;.4B:B8]]3__P*++V]:IF\!\9)BH67
M;7[%U4R\]U5O?L4M/E$;P3I7&/\KI*)*,VF%7:GBTK'R\J+"#:C"%^_]J@FH
MA!K@B8(5_M&5$1@$()RB,OS(`=;O,\;CM)7Q%16>5()2*(0IFU!>Q%0XE55<
M-57ZC?$W[EPK;V4K;D8U?TX=-RP5MY"5_@4"K&Y0`ZSF@/$!O.6K3?.P*1#0
M$O`$'T`YZ/(EG`1P3@6_-KO@M:"RO%$E`%)1Y:U*A8U,@#4#@)N(!U6792^P
M5[%%\W?_L7/]LQ[%5B_G\5@L5L_6CEUZ+'W/C;+-YK[H,VYV(:Y,_Y;&T]=^
ME")-B.0_C2"9"9DUUW@"[=^@?/;APRPJ9D.3/1#BH=F01*Z8/`=`,B](PC\C
MNO!^1S(`U0MXK(<I+-!MP/H%57)0$`(!AQ@D_M\(&31<C3(Y$4D`Z'9_U#GQ
M$MSL-BHP#Y=0ZIU%V5_'ITDU_+_F>CEYPRVV7=8*7SHV.TC_8U\,95."?+6M
MNRT;#O&`N$C!8')<^;[B/9#3=>D]S&AK1B3\TQK#<B69_1JQ_+EIU/[Y.HC&
M66,S4N"?(`P#%S'[^APQ;U:ZAV8TGK2ILNY]^3)SB<<[WF\[Z!;\>!M\#.0C
M/)"W`ND,B!.DRI?+9`]MF[7%-!<?_R>-"D0;7<?K^[1P3U[#]PQ9\NSIL*]*
M_-J8.+\(`T,GH;@$%!`N',<,H(-0`1ADJ'/TK\8MUEA8+41OY8?8]3REJ,X]
MO+XONVAFTH,@/KXUF9(YWFO>SYCG\;D,7UL[FK(=X$`9:E'M`87;MF+%5VS;
M$IA\:[M]'+5LQAT%V?O0[=)#>%NG(1W.CINU4I'0JTW1=QT_D;8=1]NC(V'(
M9-85_'-=?;0,?!P:0-D5K:=-CJO">56?+;>V[-A?R+ZO58MU&]&>4N;1:C%;
M8[N!8'E61']6S)<((RWK.FHW'41(2$/&UCLUGI#3YK^7K[7MJH[V==+"C3PZ
M,^8F,IBG"QH1C^O.R34=QFFV5$--77$:83K1VZPZMJ!<2]*+%I.UI;(!B+_V
M'36?$U4_<R^Q]M2ZC!K8!]%@,OD3?[@7;42#%E]K!CP=&-NXEB..UJ/;R@6U
M&Y(;^RDZ>C\'=L:8]E#=XB")<*W\#.(1EQ7F".'-<.:@;>`T;8;$RI(OM;GZ
M-$\0N_/Y]!DM"&C!Z.S3;5:.Z(F)4Z>(Q%A4;^8KF^^^9GX2L_B6^B_^[O__
MW_^K__O7[?<O__$?_O;[UW_[]__SW_[AG__C?_'GO_ZKO_T/__RO_O$?__GO
M__'?_4__M]]1WO_VWO;?][\__MOZV&VNOWMJ[ISK\8ZV_J[4W=?XNU_Y?_`[
M_P__]Y_^XS__VW_Z_?[NG]Y7_I^U^[]Z_O_1__UGOW_U/_Z'O_W^EW_ZQ__^
M/_UW?_OO?__N?_O]-__RO_RO_^T__/O_\+=_^OVW_^D?_DTKM?SG^+_Q;^KY
M^W;_?NY_\;_^RM_7]GCO._SE[\MY%..Q@O=KG@''>SZ?%^Y">-X&PJ'Q_#9<
MYJK_'$^YQ/,Z86[B<U0Y4O\"CH/GI8VF_@N5<?E\W*[^8R$!BKV_H\""^L_&
MMSX@G'WL.51O/EX'.H0-?\>C>S:\^67Q^<9H@.Y;;TQ_#.^_*RRX]GSAZD[3
M;_[Y;U:3TWM:R;&6<Q>4:M#T%FH#X?GJH_/YFCO&/QM9L3E]9#RQYQWYF_G\
MGLF/PHOLZ1-?>[Q](NL>GL[KB__:7U^<4^$[;6\_2,"#YWU-7US$;W+4,Q?X
M-9XCYUOUYZ?ZVR=JNUK_4V)V2/ZCV;_W<G7W0'XWWWQX1-O["Z)1N#K7'^^!
M.PXL[KZ:Z,1W^O/WTN'3WUJ;AGPFOC;-!M_K%F'F0@4A=0;<.F\K3L"U&=%[
M6FUL>SZ1@1+/'[?=WG_=*L1<=_((S,<C6ZR=B?F&V%:.PYY/Y$+0\SJULZM5
MXN!$X:G8&USRV.L'"N7A<3W(9:2/*YRS?3H?OR_?>HS`G]*U\H4;\]3?X1^'
MLJY<V7,1B&H+?W:>RJ:U.VL-H>U\Y\:_?8RIMU]88VSXXU.',9(?_&:&LMW6
M>S>?.UR$=N7.((B/6!?;BA"^L>+,:&4*',G5?18]?[1A:VE&C>?%ZCGR3(QY
MM#;'=^[1D\V=VW;?:MW?WFAM'NU`NFJ;7>?;QSN%S1_?(VS9KQ-/[+CW^-L'
M#IU]T[;#:\_W";QYI!$1MWA>%H)Q;?P%ATLM_=))W=LLP(;T;W9^IM_T>=+>
M&L-V85NWD,<V\)*/.X_>.Q+0I-6YWJ6-6UT$H[]ERI=O$IFS^]LQ)P@M3EPK
M7<]7N\*K"R<1O;P,/]!7CW%GZ8@Q+`N7(088/8>W>U`^[Q9(;6L+>JOAD15=
M!,%N6W@FS^'2;[B5:OC5M'.U!EJ.YL0>EG*A;1LZDN-.%$95_XGDJW8JMI^:
M4A/QWCX/,8,""ZYMW45V?2%6V22'^_TBWK_G)S!KX584T$<QIGA51?HI=3^3
M^PEZ1<S`ZX>F]]CG)H=Z)!(2M4V_KYC>PS:N^2.7@Y\_UD%LHC"W=6[>.S2U
MZKE)W!R_"IWW&C#[V6,PJ$!\7%P1,0=Y^M/?X5K.[N]3??57(4%\YP_A8OZ<
M[/NM$2)D[3%*$_+I8P4\U._MEVL_\#]_?`_79H-E7+Y\PEM<IZHA`-*Z[ZM3
M^=3%YOW'6#J5($E\/BTBBL_?RA7VQ\W$T.NK[\V`Q,&M>ZC+@_4^"+GV^?R`
M['#OFO@\WN^G&NA^B?FSHM8.GJ,6BB_.M'1,-O_6A-KUHAXBGU]'S4>[ZO7E
M6<Y)G_Q\N;IOPY&'A?-SBORV1E+8>A1WJ/OISJC'WD-[AW3VW%L+"]?C<XX(
MNK/DI[TY7C\&@:`DV]K6.<V!DCKJ_N2)RH]_1\U'1\F\Z\]OYV%?IQS2IX%J
ML\.?[TY6_#CRU/`5B3+]]??XVK:EM2LMQ(3'ZD5UWM9OB8`/"5L\=]2;?JX>
M,US![2R=H5&-O:=H8CDA`;_>$O&VA5^(W<2IKT4T]3&,0]2;<&<XSLZ>\#1$
M%?9T=H8;:SXWJ4-4:>MD0$3TO2L5Z1&Y]9?L\"U)=2%O5*N';:C3D4G<&%(_
ML7Q]Z]R^TRB&\KC[FX+WWW#6,=2<9SGJS1NHNP>/SF,I8PKUYG:J_#!F2-9X
MZ$JA9*#$M1^]!R3"/SZ#TL36_Z(`O&_O(+E8L_KPCU;Y]-^DAJ;W6*=]7K\S
MA(U92M?KRR&:/.1`KBP^A@;!U7D2,JGWP'%;_GQO=H>@WH2[=;A^\FC5):G=
M[XCSZ_JMU7=WN`3\5AQU9="]U)!%(#E0`GJG6K]&:>4&ZC^!4'1E;3[O3],X
M_G75LG/8].81R\%"QN>-XYMS?/,>;,;1M``0.]FUD*X\[:(X<DTCPIP_K,WV
M&!*E<!\2@_9VO'<9[KX)]SPZ&OZ\@22JO1VK_7/T'+<+]WZ^IXZ;#96Z*&]4
M(=GLH%4N(V/Z7+T]2'CFDW)7B+G7M2^H+Y25ZIXAX[\5)Z-[,IL+!$\1C)-_
M6R.].7#B$,^J):1L\''M3KV29(N%PTM@*.V*L(W&F4Z3E%W>`9GB\FPMU*/D
MN!33\U:Y:&_YUM7[3W-Q#1>CDI<>\HCP/B2<*>FZK`GT(G;,>@-Y(2EL'>U"
M_CF>0+&"LC9IOT\)D/+\EK>=(!VG25)NSG3>A.-D/T00R\>DJY"[?TY^Y?0>
MR^_40F`Y.,&TCW!K(O.OH;X5>Q)JMBJ6YCKV@+H?'!<L6Y,;U&W?L8FU?;3D
M;)'%,B2'%\O8[,.+93YQ9O$SWG(CH,`Y_I`<#F;#@_]6N3MJUSK%4I]&3,'I
ML7-X-XEMU$O=9,.=C[@S=D@\\.;;TIV[%))W&G?HSG#$X]%:LU?A5H/E7[@Q
M+WG9AG:RA!O#)::^.V594&U)>V`OCKIO_A*8;BU%`E>ISA7@9EF%.N6*\+RM
M"ZY10(7Y>6<?$;:!0!'M;=6!>Q))7Z+ZYP1NO'-,D>-1BR+<>53?"=>;BY2\
M]_7298%OT^GN@K),W%IE2R!K/;@B*!,)VS1_+Q)&7'6Z/.IJWI,5))!AK!#(
MBNQ.L`#Q3?UQ;U>TGC1'*?4A[Y#,`7.%[][#/HGBMPXWO-P=='6K]]E75B74
MG_?>"PMAS[%H?(SB!7S:+3K7,./XL7PH&,K]G<*W=2T!L#!K^?-EQ5*-*I[C
M5&<B9$,"S:T\CD_@(/,9-Z2M+JO&XU:UZ=VGS,"Z$/4>Y:1%Z&E=;@Y[-+Z0
MF[[W:7T?)@2_@%1$,@998:C[XT?1?VUJK8^B:.&`M6&9F(>"Y).$IG3SQQ="
M"6FSN)S;G"`]CM$#J>:1J#*LE*<AS>I.,P:L&#SS;W^F9)&^0E1Z]$/<^G11
MC-%C\EL"PE,AA)%/]=XNR$#(K9I\X7GOCVF$"/\T>AE5&BR8HD?%Z4%]9*))
M`ZJG.;V9H?K#[5B\!C.VYT^,25YI>9T-Y^IRU1\*HO=_K)18@_H$TDX?+H4M
ML(B<GU6:Q,PSD%Q76#MY2A]'DSP]0@0?H)8ZS;.*&ED-$!&3[>H-7(O%:/9)
M/E5E`(2IKXH7]&1$I]4C8@4IG$L/:ND[TU=W7M"X2F]KAA.S][E=4M);,1=S
MG@KOU*">2G/!D[HES.*=KGF#I=)H\_!G=:G.=^7SNZ^(Y3Z48P;HDO.21Z%T
M8JME)B0?[S>MR),D]'W\E/K7;]@]H/:(UG97[,<-N\245/Y4YR#T+33?#<7?
M.W.'<;@<+][3+2$`IBNMW8HC^19^^?-6N$I/1'0)$E*Q%/O3)2`^`6T$K2NW
MBA*N,B7AC9"`8"]RY6JYQ:G8G;(+H)5GX>ESLVAE6]KGL4FDI0\)M/+8@S"8
MW7YD`:]NU9@]KA>>E$!"_OXK<_/3?<X-4^>32[GQP*PKK-^.V`]))7:N)QBX
M@`;:&HA?M/AOHD.+/X(-C6E5!/#\R:>D'D\:N;EY;@%]FR?=]`DY9X40]<1R
M$KQN59;Q''OK!.\)#U6ZVVZDW+"".=%Y:%2&B,8<%->>,ADRU&ZN.,JPUJ'D
MA-4!9C@^O[*,=5@"`G/J$F*^#YXR]ZWNMQ-F+;?'3S27R>@IAG$Y\M"2A^*-
M/E:L?0I@C\GJ9LO";\D&9UC["O0TZP\QF7NS3UR]]")3X2BRU;4QPDK[N),H
MTCY-)_X]C\&K!<07$YV'VSPL[[PS.K'@M]Q2BO->9^#N_0@MN&XW]NSA:Y6!
MN<(2QSU?H;,]-)M![*;OZ2-V8:E;1QKKXQ_:M;PS>M^HVY`G%HF/]*=S."E_
M$L.5RM=&UZ[!-NB[]G#B."U=NIH8L%?K^6-CVG4(ZY2L4.G,GQ\K9F3]QW&*
M<,.,^7C77EI9&#%$,6KV7UTW<LTEM_>92`GHDIVHX''<?H>PNJWKH<32E1GN
M)MP*.H.@O%,@&_*3D"7!')RB8).ZCSE=RA.LTB=NS"##\''U[K"/A$8XQ*G>
MVDFP'"9WA(3C5VK0%GC@'T<(L?91`6FT^PGVW'RS^ON!WN7JS,XEY$AZ\W9L
MRD;<2I,]`$IP\^>/`[B!7Y;"V2V&0*LC^>EMDI#^T?KNK&"(PN*J6=KZ>U\8
M$ZH6#`*(3"FP*/F[']6;OC.]N0EYM#C/TJ7?E^M&[6U;W`0C0:"F#@L#*7TM
M<1,,'CW$HYO,YQU66W_^UE7*[CM-?--#M!*7$T_W&K)E6&XE.W;W,1"M/`R-
M[(\;D2#5?NJNJ,@[R+I<ZQ,TW??U%A'RVZ5N(:S)\>8)L<OW;5!EF#BG?BCF
MU/7LAORBG8'>Z,]/[;+CC"KS]I-<71O$298-]'8I@^][7;1]+/:2$QPDT97P
M%V(W1(2NQU<&GZ=+G<":LEU3;_#VY)%J)6]RQ9IPV2D+($Z7\X$^=6T"54+/
MWX\0KJ#I\]O+E1'HC>B:(G)$:GA8:V1(`$O3\Z4;^@4CO1[C+C;PHFX1A'VW
M3N0]<>*JJ]>XR]3CN<+,@2MZKBR4"J+5HU?!*!X"$]<7DFL1K=[I"I4'!]8E
M:UW&=[#+E"`D0'1]&QS->EY;U./ZVB"Y@;7"5<7'(714GLR@"WQXI_O&XJ9'
M]X'-+>\%^^"\8$E3.(&@#R_B3+3N]V3OS&C\1]/O#`D`9F:2A#ZESYGXYHA3
MI+J?JNL9V!!2`'!27N^2\:OD7>A[D4RWK4GK'$BY$D*_7SD=7/7+0-6/RVZ(
M[)FNAF\1%*2+3^.@[DH@.!]9EH&C_OP.OT@^NC9]\N)PM(=O19-Q\HFVW)OU
M1!XG:'<[0>G2]Q]%KD$.MU_U;MC%*$4\;32N`Q]/T>OAWT#$>6L<B/GXU)4,
M,F1X[[BQ#IW-'7_6*I<D!YQFAIS0IC@=?/;%"6=SQ'V*UCRNKU:1C'>L@J2X
MQE7=@^:]<`0S.#`S\_D,\U$/LS\T-IDV3]-U'KS30JVHSD8A&DFNMU+D3A/<
M^O7895B/6M"$<F6NA?^$[DJA0OCB/S%AR%`0QLM[KENWD(1,QD=LCZX%<#WB
MF[=#KH?4:,^?YAN&X0FB:<\WM$\^;]6O#1XB#">I..T\]SWH.;C)U$WV8^"^
M>27HPE/1'+>KRYA/M:XN),)!BYO?92>#+3N(3CW"O75*X4(A&7)SW`*#7R):
M$M*1B\/OA*!K282UDHK&K;!B3G:&C`1PMQ&_J+>%A`G4LL?WJ3^2!%H+9GC=
M$6TW-S&M$O+MX_/NT%9D=1BP6\_H[:AQJX1XB-PK3'^//?/YL()*UK_F;>;;
M)_*XAWA+AMO'CMP6@.PCQ/S'#DH368#0[JBUSQ59F)76O0[RZJ@#\5?6O>MD
M9>*2SY\_"KN=;&GM9[^!>J?&N=Y[NOQ?TO`:^@%PDZ@!17''YDSI!T_\<2>+
M%CKCTQ^FLY3M\ODIH=X\05W+MZI;"'&E'IM[1Y&D,]VL#<<)?^S&YGV@2?)Y
M77ECLUT^?O2/\M[;D#/CLK9MOX=OXAX=_EUQ,*\6!_8"$E4@AQ^;L7UM0.EY
M;'K+;Y_=]]["Q\@RS@K=:6TWNH/UDJK=G;A7=(6YX6T=7@C1_SV7B3',4/7L
M[>SR(;0NRL\L(HHI`==;I1N\:70)@4^+OW&C,NOQKQMN*5HU))T=/AX==Q)<
M.^"0^G<K-V5$"\2(XT,;T_,'D[W@GCI%-'?X4CY^LT5T3AA_`V\F=`4Y&4Q9
M$P:N'/SM3U609O58RG#YOKK:_.C9T37]@\E&"+<)OZX:XN$;9D]]?&NNF+WS
M)?OGNDLV'>@)+J`_"J-#]<07&7]O7`A,F(^X](_M:6DW3I4_;]V-P^:73[2-
M=V]=\CYQ*<R;.TC&6QAY("R8MF0"#`O>DS.6C/)K%^W+PX0=^UZ*GA_7@>P8
MK=C7)HL"JN2YP2&NBF#ODXVON0;8<3^P8]]OD6%\2A![%&?YF80_;0FE5%?T
ML_A%&C9;1_:N*X(TN].[)_+<Z?LNZS_"2?V"_!QGQ%WW]WCJ*X?=EKKLEU@F
M_?O*+=F=%\R00LF9*XNB2_JR+87X?5E<"<"7=LEP>[=K\SO<_:"UZ0X07@[B
MDR$CP<E%XC-LNZ)&C]^'Z\1UYP)9*7%!&BY14-JX,(^;S[`]AFM":_HDN(5T
MEV%6'#BD;J&RC\M$R2!S.B-[V]:D<Q:_AD>!H!KC/X+!_DTZY4/:&;O^AG6/
MKC9%2P?,F;YQM?CTPF\$(3$KSGO7VN+"3*K/K2[BO07OLA<\_B*\J#?<>N:Q
M.KIVJ*[?]L`>K/DMG$G=)4'APZ\W3/B9/L%$F[,@K=DOW'CXWN+^K*E_%]U%
M_@TG"0_IY<ZW(!$</H<JH?F!C;I\+F$/,GU<Q;V35-QOICL?WVDI>M\_17+N
MD8@YJXMH<-B5LV(-<OE.;S`#9!&5N4/V31C#W1H"1R.II0]*0U(WL3B00V[)
M</J7]E$L+Z-VIRX_>+=(>2HUP@8>%OGJO2^6X1NLS'<'Z6I<.2+NH@JR'\RG
MW4O^7KCAZES<$A<ZX[J+XZI-U'@%GWO"L_O\C+H=,T]X'CR*)MMQ<;\[A+[=
M^'8)B(]X5.D&;?<>;/!)SZ)G<&#DW%=-3E-D!7F,PA>F!)-]I[J(%RRI==!K
M7$3`UW+R"P94?GA2PZ=."VEQ"="T+>$0LZJ[VCT9NW&6C^N&[?EMAAQ><+$@
MI$8G7_:I8)"%B?+M&SXT?F9`RWDFKNSG#?Z]<2;.%0\'*C4^+ZW&'>J3V?PZ
M0Y$-N(()*]J3]/RZ!:HRGX_TQD*Z(VV[I98A30F3P2PN`,%*1KQ`FIT@6<?I
M[4,&D>MF&4P=,;:TKO,D;QV:4/C?F;BZG3Y#\ME#VAV^7D];D,YW-F\`4,`^
M)A_.4#":D&#!<_#&WE@.J0+GR4,NVY[@4(*>#8]ON58BF5MWTB'CR%\%DY]N
MCDA[P..]PV>_=&@>:=WAY[<]G.-MF-`>EJJXHVU7=K:WQV(W3_5M0>]V&8'V
MVEN<?G_NDLTRRL[IKS`&S0M7.&)FD]W_T9V8WH)I6ZRX*5#'Z&JBGLB,.>`2
M-<<3N'UUD>A.&G&5@@1C_XGEG1)IWY2EM#;X^,3R-`7PO#67Y\1C:RT=G-V`
M]DYP.!^T'A>!1S(4-(\BDM7#DC863)9$#O>1[>:"H^?`"3%S7SYD-+GY>K<&
MP5.1W6L)Z19>?7QZY6Z)XF0AN1\9U%?IS:G*0ZY\K*N&>W4[#HN4G^I5RE44
MR2TRR3TQM(Y8NB+^]C!#?O-(!QD.LO#*E4]+E7_(.]3A?_N0??L]X.*Y0B;X
ML'4\>=X1;\E-P.AQD/NN*^2W,'+'>T1A.LU\@K`NMI^J)'V[E+@O>Q@F'YX%
M(\?5J5_A?#VNZ^-OP8=(:IN!V.^CA5BO'?7M9F$%CMCS>F06;ESY?(X2-+=V
M$B48!XGB#6J7KS[,P5O3EQ-':\'L!D*RM/A-(4U(@N2>4'!XD\[W*(P6M\;>
MP;>G.,,9LF*^@QI2WI:,^4BCS#(-7G@?DAG7)G(B1^Q3SX^3"629`8J3?WW\
MU(XB&\-;I$U#U1-[PST`+OC3_95D@(8?;0TCJ!PH%^)!^+BU$G:NMXIBMHA\
MJ8[X\1R.QM571T3CL=,;&O.5#^&"W4,R8`F?H3GE4;2*5-(&"X*3-%R(2=#8
M$N6?=NAG=@E99H13-8L]\GT=KHR#-LJ484D`]>7N/V<62LDA.TP9CV`X/7[B
MFY1&2(JQ<E?NDU!4E\1?R$/!;OS""X29.W_@P1[L8%>?GP)&W@?UC_K0W/\0
M;@,\-B>5UM'DS_P(WM3B/!+KQV:F@-F[+%+P;G=V:6&I4B_F=$FGA2@S,98$
M8.R*Q@]#TH17HCP`AK0C*$3NLO2T6AF0$*ZZA9E/4O/=PTVUHF6GSDBK<=LY
M(+0LQ[PCH@5;M"_O.%.G>DJ[,IH;DLZ1^]V"X[&>EQN:Z>NOZ3\UC!O5POP-
M\ZV.)6@=W_[8>XC?CU`HE!=&4HX.,YM_',1MQ=H>N6[`/RT<2TI3,,_L\OQH
M"$L-S7;)<P12J":/*^.@^(^FZU+L#A[@-^`)W$"D.[=6I!F21"S=2)_J*WI\
MOL$T2UX-.#AB5BN<L=Z;M1WOH:1)D//T$FQB$F\Y%&V&S)Y^KB9,E(#:'<)V
MKZ\1>/5PK=KC4KI[Y^`&TF>WC4PAN%97;]!&5@A1B\I<16T]N7:_)5Z?P>WE
MT%3=TEG"3PU2@*'J>WY/F)QJJ#:T#./I$%<8Q8V;"S?\G)M?;$TX#SC.0`1C
M[^T+,^^G>Z=##N+M%#&^BJ62$K7;]+1%;.PZSG#["'6<`<KO\9#/S9,VXA+Y
M[>H9FMQJ[OB\PI\'=\"F\R&`22K,W&$!`QV?>BI/OD?3:@UB!;6-R_Z$<*W[
M(^X1Q#*:$4O8KQ5(#5HR0D88]"]$]&CQ\6L)8C4*XPC@85'E\/4>NU5\(G!J
M"&M<3(9BXL\1.<7%>Q@B%:>UU&CA9L;WPT`NHPYT+3_/BZ]_REJ1L(*0OZ!U
MFS91H%61F(IHK##5C&*G'.X!<C&$6!.FV8<EIK:!/,L@]Q8_7.47N"S'+W`[
M$&[L&9K1T?+C0GH[;AP70E:WI).%+BHR.A7XPZ:4,31^D=HZX:[HN/>4&"-G
M#\.W<@1`QG=JAPL(OOZ)8-0_+;XM5`\Z8F/QMX+\=XE`@<<\.2>XX"I&_WW.
M#<7C,/($&=<4,0QJYH-?[C?N)FBT>"0YO`LLIHJ/3\3_(-30G[]]TZE"6@$%
M2:QPW]PP?/+#J[Q,S;$ZAM\T+6%CJGR]'BJ&Y'\KM1IX)^NR_`F1<<7^"!-M
M1Q9)5'4J2X0W(=:'TP,7<B^..</KYA9:A'%9[QP+&GD04[@:\3E\M+CQ,P*2
M9[E3_2T4AXAY>YCM=Z?3)Z(]Y#L"6AZ&^T:?4GB"'7GMG)11X//9V1T>JXKB
MAU^;;VT1WM<-(X;Z;Q<">'\%Y)?H_`2%ZC0)-P[\MO?VH3#Z7>*VYJD5=.7'
MC=Q1+#?X>O.M?5"BAO/8)Q2$+60_J<#T5?@67<_ML)V3;,1B$S.ZQY3#6<N=
M-Y^J0A]W"P27WR^46#]2</F<.I**IYT]0Y-VX14P>(J\G^'='"&)G7YJ"'C7
M]3;(=1`D:)P\<4.L!$&J(7YHTYYDI`@F)/1UG*ATX(;O<)!ZI%1P5H`4$GK>
MBQNC7(^?13ZS%=E$=&7TUKT'*6N\4\5=7Z13J4EIX<G2N&Y')DX09_?J0-A%
MV=H6!>B\98F[&G`Y+=R328;KC2&V/H%IB8<_3!27!L^,\<N2@#$4RCM-\XIM
MV623U=@KM_6$']K;:R='[I:`\^Z$%)YU3F>EL\Q'65HB#2^R@.7^\;!CZ[%2
M%CR4*QZPA:B_>'P8[/?44Y!7H50XS#Q*-D3%ESL6076/"P,(7&2RC]F[L22)
M&1"CD<F^ILKM`)G8N=P30?VY);2SI4]5%U(@:<V$P40G)A4BRP1@SQ&`R(^?
M(_@`>/BX3@LI'H,6WY2?R$7@QRY.<,#7?&.[?_WH[J@/YY'`FS.)=W'5"14H
MR,&PQ/'O5W'GQXGH%L>+*7'QK9%LY[.':R5NS2G4PMO'0U=J[LPB\:Q01814
M%=8.[SYX(8NIN_OAK=E[\%*S,J:/^UIC7Y"4P00^I(>E<#(M18I3@X=UY&$X
M:(JD*!$_O.?U\U!K"/X9?CRY5T8.Y.>W/]&]M&>_$W;D2P)B$<'-L*U+[FH>
MMX5+_!B]BT:C4(<$HUM2+H55E.-#3I`-[HE&GYL,$J,GCVAE]FPC[-GK\D1U
M$[6YZ8_<AT6Z%M&J(3O'`\45T('-UUY^IV/$5QN02/A(O5@;$C"I,]P1N3)(
M_Q/9?;9;3I[$Q=PO%>YEDHJ0SCRXTQ8MN$7!<'"R=L%@+YG_:S7%TIYO&"J"
M5M!+%A<OTC7ADN5D?&]8L7@<1$H&!/-XW,5#WJI>^37>_8F'6H,(#X.++DG[
MV'F/<8;D]<<G))8AS"!(4:,[9`5E)U;4'C>CK7:)N]43.T`$#_7ZZNX%J0MT
MA_J.^G7GL`72++&C#GF%/DH5GA1X+&WCRG/77)WB8GB7*DITY%PWQ^=FM#9>
M7R`"UZ.N9UYKO_/:VM)Y]JQ53Q0+<_([4UH]7:0!46\(19<.>>#3$4>7$?,6
M<-1TGMTN;5'E3ND:/;41;E^5T>OQO^#0"_>@6GMY:KW]F('8L"A2`(`597'O
M>Y*;KLP["%.7#CVQ3X%ZC;8^<-#CJ#?Z#LR'/Q1W9TU'W1YYLY!,Z_C!4(0F
M4K!Y=^0DDMAW=*$SD*+'R=W3KB7QOQV7K@1'W7`6Z5LB-YB?V$RIP8;@<"&1
M_[C@AL@L[X];+#*2TST#$FZZ77S:9)V(K9<>/J&([L"]14;RI#.9=H".Z893
MCYBL97W2[D4R#=Q+2^.X17>[[UA%Q#R4NB9F@1M=T9T1<BG<F'GRGBPLW\1K
MU56$'6_U=#*[$N\]=,S=&S0#5\L7(%9U7*#?B'X2YC?%C`\PX1%[RP0F2%RN
MO'1/F0O?0$O@(;K394<8.V_EGWA^Q>0?]55,_<(5:FP^4;_!R4FB;Z@C8VK#
M8(:4-1QW;>%1C%`H8?Y5L!Q"8R)PZ:%!E;95)-W-&[(C^*.XT0BR!8M3WN.<
M+0%I-0_([Y'"!S?ZLFU!%%-0=J;Z@Q>+:#:8F"=T6R<L1#(P05OS:+4;@4$/
M+X:$SU*5%N$A8XWGUS+(V[F^,7R+NVLX@5.R1D(#/_<1`KNVT@J9JJS`H'4B
MZ!O!5)-484;N*627".&U#SWW:(OI*[,M@HEG;D6:BAW.%`C$XL967/H+[6KD
M]WGC72IKL#9?IQGAYK_GULJU<$N$*2,B3+L+`H\T;I>16DA8")WDIY_BLL`^
M)_T&I4J8><:-%`_77=!P@;6:[P//_.-&@1@3>@.7=CO%Q_^"9KBN^="V>$3;
MTX[">@:#))?G>B+!E8Y,]QPA!K*B"3'.C,M1!%;R5$%9X+ZOO'C&=3\7'W>.
MGB.EG;"E7\8.0VMQI0CUD^)^<$F/;_!*$$6Y+6<W);W>+7(-CZ/PV%A=6CY$
M"6%]"7,S"(J8X5#@-9R2G9I#:ZC=EUX.KXB2<<RHEVFQ*B9U7%_LH;(ALRRY
MU=LO^;#=%2G1[/5;F-L5NP,)UIG=$P,EV\.E59%'->X'GUHBS:`K/9=E*P@Q
MK6IP\!CWQFW.2Y`#KTDQ@#G#GB,TS5^.@""RTJH8`-PG9KZUW65RGB)\N%PO
M*5T/QA@@D,75FO6YUCYPAR0]/$HG,1$.'$:,N]R4,'1%@W1"/>GAE"$#0<8*
MK0ZORB;NC5B'Y:EO6J#EA$1!Q`'/J2(X?01:+EZ-OITYJ[H8=N("Z6P_=',H
MJ==#@9K][]1S7"OS^8ZD7(BAT\X=B8`#P6'>>RNK;(4_OR<RK'V'$-9E9RBP
MZPP]S]NU6Y@)JR+3A)(TUH@@0'X_V<:>>L"/0R+!&3+B+?KX(M75%N\&+VA!
MZST0>,(/RZ?_&&10M*ZL4T]/C5MKV7O-09D/9ZB4&]>5%"#'BBR'O:6J?AAR
M#].:0A819U[#<B?Y%\%PBM($HQKQF!E`8"A8GMC%*IZY9L8<;\!Z!2J#"_N=
MM>6IXMH@^91.30\_G[V*;*;5Q$H]/S5DF$$G]FK>[(JO>))/1+C"M<.69S0W
M5#SM)ES[D*`OCI5,UB"W83,N=`^R[+F2(NZ-1(:6),T>/\SRS*S(">KGYO%*
M"7BKNGHQPYMD0D#6UL[B&3SW3+?6>:2ZI4J.8*GTNG7%&!?DKE[L,%TB?D[J
MRU7H'Z8?\T...MUU#-W;#^C`85A%-3MB_JX*H#@SV`G\^66A@SU6`1CGKC@:
MBTS*PAZU_7O.L.`]1)/VXI:>@4CECX5/9N'B";7Z1_Z$4RX_WEUM'B=/9Q+=
M+N&>J'K*IAK7`;/*!PLW9]<I)O#9*:JD8U1#%Z>%DW%8Z^&7Q^Y=EWP3&<HB
M/F%NG=KA*?LF)(YP<U(.-%AK/!L77#S#7`*?7Z+.]%P5]\,0GK#GNL62\P`R
MM*1KYQE:O+?AD1)J!C,MZ@Z$U,8^7<TW;H/)\5R?Z1DZ]PW$8%0RXGNT\H@W
M#>'YO@,F@MN.YZ^\D8'E/6<>/:!%]Y1$M\3@8U=IG5V7ZO`5<3EBPZ^;PY=[
MI)CT#'J"&'"<X"HT!?$<(?[.3F\)V!<]_OFI"ST0:\@H@`N![9:L3,BPD#6'
M6U?]AF^E,S:<(RMI,A([N_$U`^)@(>#S@Q![/D=LHC_?C%`%VA\Q!-QIA5=`
M\9N@X5(<TE&%(Q%2`$N,4Q)#N!'[!2GR,<MJ?^]RS)F)V;7X[3?R5;D]*IT/
MX7"I>[3A,5L(?`QG\<U\%9:N/;2/F9(&4QO"9G`C+\#*`!(X.G+U=9,*2:1%
M&`7<R;3ZVU-"E'2Y@!62JX]DG![)NR+`9*-&%#$?3C="[1&7*AO"*VG6NBYK
MP,/8L0NWW\>Q1VHW/(U]_'9\_-L]/1"29CK+',H6!F*B?%_`SHCAGM?=)D:]
MXAD3P<;Q/'9W-UWZP`$K'2!Y168*DH1XN+N$:^WBF4,Z'650AB-V*.Y/LAA^
M)R63T1L_-!CXVXBGK7F=9_4,YWPL@?H?TCTJ33WV+T^')%FD-9?J"Q_IP`^$
M%G#\KEN?<D._@[$V#K<\BX>=(]_>LMR:VCPB$^ZX+I'``4VVX"..A(14+;N[
MF#[EX#CL&LUGK]P).)O+IP?-Q0]7';**(%9-&M93L,*L4=R8>\;U(/FX\AI^
MX6?Q">J](T'21A8<-P?.R(@6?F:6V4JBY%6>5F3%J(';4Q'\QX+9\,N2C+@2
MTZ*^PIU*4@5__\#=ZN8"N*Q3FD1R^1`'FQCM0=Y(N@$B8:Z_'K9L^Z@G\LHC
MOJ;V:>F\K-.M13'TL*OM>(X\N'RN:)P.PV2H=T7NF;<7986&RWAPG2<+T1#T
M9%Z/4WXLTQGFV935WN.N'/W`FW`_.$TIUQY55`Y"U`,/W;=HZM*1X56<MXVE
M*/8#KD/N0#F"6V\X>U3U5Y:#!DM)N*Y>)>*XBF3OR%B0M_>:T(7?J[O=AE$!
MJ8*I-R`"6OU1RC$_7;?+J!RA3S>393#DWO7<4ZU#A@^3#W)Q:FD4LH$D93VE
MR$(!!%XAT^-KR@V]O\@#[[;C3G#I)V8%-I;0HKO/\XQ8S[4\0][[(*7E@H*S
MXA;:\[*BE$?$"HP(A<`-*M<66^;^ZCUL]'/+11_93N2L?W?&J2QX1?+]0S'D
MYF\7SZN\'B^N^[FW9X9S*YS7A?:]RLH,)\"\;'7;\T/;?;6\>6L((S4],J[N
MF>#?&*$:EJ:9FQ^!]/!D"8\A7#=P^*T4%;#^I*&SR9L?F5,\,NV$5\LZ'HEQ
MD'JAJO_,*)]3M+HH_R`'RA)9;Q&]2S((R_6*Y[F[CGNW*#<*2NR&NQ0\Y#A[
MY'PC;B&ELT\/KCC:G"MS()P>8GC$`Q!YIA>:@-/>2!.]%N_NH<>CY4TWEH<$
M$>G/Z/F*%+2Q.E,BR,--I8I"5IOH_Q#U^N+K3K<A;-P_#Z*NWN\Y5U`P(^Q]
MD*KY')(R/P\N-A':5HD:2,4CQ]R9+N</-^1_BI(O17[%,RTGR`=8]7I1QR?S
M[C!]N/?C0<EOA;',R&^%M#G<4=AG2:$:S):A/CK!+2HLTE#7(,UYRCAV\!GJ
M#>N;3\ZC4`[":,/KV)7KU8_.%;)13X]5F'$PWF'U8D-/CMQZ?M)[I<F)S=P]
M-;\:SKG(P*D<F=/S3#:K\1-D;P3=D?+?+:^&"X)+%D6X.RNKR1V1/NM)U,S-
M5A'3I^1C"&H.07*U)M/.'IXJ_JQ4<[;N;^#[*S&^1$8\=.';S<[/Q^_@I&7%
M?32084BCETCSCX0,>O[6SA/1(W^JGK^G3<;<IV?H]@B6+N_?F=,%\L'V-%"/
MNX6]=#<IJ-A\69Y6Z)!(QR;3Q)C7^^-LAJQ1).<AS8\$K1JYU'>H_\4=%_!\
MA#/C(X&Z0^E5P:VX?`N>-[K$3%B3W6>@YN59=5NV7==R>8`FWKU,#1]D]Q&Z
M'H8S)`3E<ZP^E[_MJ,0%'42V=B3,EN&K10`=8C=H&(,M<LBR@VH\+G`T69Y,
M^=+%,,R.L3PRB:)4ER-/A,PBEI7"[07&2DG:D1(&KELDVL>3XX[T)$$P,N]X
M+"F:)]P)>RP<,3DWSSYV2T2\(G!_Z<LB)]^32^+FS(U&""#3_1(VR_%RJ78'
M-D[B)!*V!M4XM>I6=`XWU.,:O<6I9O(S++RB1J&2Q<(^9/4K]<C:,4<*N59$
MAL^+)QMZ$GI-]5767D12*$,K,A3$]1K9%=)5:73DVMEQJ.FUAC0BTCV1[RV<
MGY3HN$)E48Z`>\-=\7%3^68C[;S2^EK"*I_<*!J_>IHG/`]FQ^1GB&QSS1;Y
MEE,(9JICR'M*J#G@2QS&XJJKM8*H)^4H0.[Q($G2AQ$MI/"P^W$_9H(:(-7V
MZ^KV<6'=15B%7&#*)5/*3CFH:67W\13F(Y*_KG=(_%9SR&C2$8V4(K1,6@C+
M<;4T."F2Q1%745RJA.9V\XZ!^0]`;I6P"!F#(H0=F1PY/O+3N%4C<K=M.)M3
MB$2)"Z(]K(EQ(]QT;X/$AB.L(L$L1E'TV%U^-=9JW(H:N9`AN"C3`6*ETU'D
M%EV1/'E&S]=,:ED\Z/-:QA2.?^O7\;S+Z%)T73^@',;RPCF2[Y]*?S;PIEB^
MM[ZD*!"QE8\1?#\V]XI;H=B4Y^Z(;#<;&:>XO-LK&T$229/B$VNX?+BC\?08
MD4\&Y;EX,PH/5LJ)",B-T$+(3T)=OYE$P'$\7CQM8#8*\NL7?D0^O<?`1=0\
MC6D_80G'9285I%DX#:3R*>DH,B5>W??M2KFRPRD1YB"ASBEN,'O4(2_T"U_^
MAA]R[D:5L9(6F2FBT(?2],,R$P:YXSD?[O$L21].N2[NS^SQHV2RR$`].[ET
M7=P@TGD?)&+TC_?XKHLD.GR\HZKADY)40@UV064?@Q-SF/-*$V;ULCPI,KQ`
M`S.E5%WX]/+@EG)3RA.;M2L0?7N*>(XL%T8D);N)[+3P2J0^APA=9>78,^GA
MDZZ[SOSP9)*0];S[D_A%LCSJ$-[&,]!B*4O1A4N'+!8]:`;,U&(F3]API!TI
MGE\8ZS@]I;7K,!C'F5[R<+U(7;&%%U'28]M--]>F>2[Q`7M3(KW$8]!$':GH
MCL0"511S+4^'T\)%&0E+BOH7-ZD\73F-%DT).*^UX-=E)L_W>H5_(T1^>LJ9
M]:'(KK:_":@_KE;#T-CD[@C=9BI1T8P<`#LBRR[NW+D\\\8MAY7@H=7#1$`^
M[W'_A,)JXM408+A\/<S$R)$?VH5H4T=D8BS/8VW2J[O,*Z9XAF:X<_6%6ROE
M0PPDU,0UG&:_XY(`<6VD)'?*F[>#W`=NE)G<5(;$Q_=V&#+=7PZY43W?3H]8
M&B0\U.:*:\,.>?+Q4D)(!`(1"?O'D1J).X@ZM^CN"[[[CGEPWJ?A'DGSI%G>
M&[YGR'PEDF0Z"1<'=EJ7-*I2:B"7D!(B(G&R=S^*"[O(!J1`\!*Q`6_EE1#M
MXGY;6]<BXA0'AY,ZMVKV"((/@KF%KL9+KB_.##>9HFQRR"(LFF0.'$&O_>L7
M/+7Y]9EY&>FQM?7+J^(T)#B/N\'77?:LX[F&D+HMA,@A#OS$TNY);&?X(R]4
MF*3>?+ORMB#W1]C#4&21F'NZ1!G<.(6Y$$HVGS^90M;.TL*=`][@LAAUS^+5
MX((1)V-H><'`>0C`Z<.GU_R].?X,Y+L9U8*L\MJ^WF44@1@:%T!5B2%0]DQF
M;/@$Q=$9BA2ZR.:I!!@W;GYAK14_AJNKK*TGA7088<6/J^*NW_?M.!QP3>'^
MCJTKBO;AUSBZLF>.[FE[GEB3A-,C&XPA:__+)XQ/KD*P52]?G][2Y63(9Z1$
MSLAW".-RN"D/O8G4GMIEG<B=`K%5S_?VPQO7@TLL<:'63G1N80LMNGL$\Q)=
M0>!-9`\93)R"KUP2M.`P$IFB)FDI:(!3CD=L(O@3;BI'\Y`<^=`I4T@\C*%R
MNJ;G.8#??'B5RLT!!%(6(<1HA$5)B=LJ$LPIG9.YQ_K2**\R?@W56&@?=PUX
MPO+Y5C0X2@)%(#XR%DVBR/3\%;"Q1?*12W'$E%1=`\R\XD"<*=TUWK8K2R^2
M!&?@\6&,N_&VYBPG:O$BTI2?AYHWP='&Q]N;4:>XJIE^03/"$(Y84&IXN/<4
MYM23RS/E0PY+JUSPNMD[8_FD_5H,VQ%B1^#S(R:T6D"=4-4$7.#G18%2RT"V
M4);!]K`H0W/A[^+(X3F9>CAR82FIWZ*=OG]!/-%SY!_D^E4/77IR>HD(&O-"
MUW/EV^^/PV2`ZN7U"?CC\"QMF8GLJH88C-[*;(-B,>$P0C]C((<$:F2H"V/I
MH%<A'$NF$ZT,B4>"]B'<NE("D'XD#-'@8,3\FAD\/H$6G7=S$#88*@I^N3+7
M5Z%V;JCIEQRS9>7%JG@VF!UU0P7Y68]1D8^8`^.Z9,6:F&D%NKER6QK46YHH
M0P&O0#\9W=5+;&+D'[E5Q_X13\F**R.G$:B@@SG]!O:)PB7\O*9R@=E]A"S%
MJ(+K!TN)U*!02!9+/W[$\G4=JZI;R`:%(O)G#(59KE[]<O!FKBI<>Y'>(J&#
M1+&:9O"FTA/X-9W=UIUIVI9<`&$X4/*0G?X"2'3/K44U&.4^@2]AFMF73NU5
M?6_DY$D/OBECX(9BK:4]$6$S(H)G]^;I1G>6XAV+I7S-)#G]>7B>PMV,YCC<
MH8KD/E;J%RSPYJ/A8",'NFCJC"QN`V$O>GX4ZMCA.YH7/#)36^H4;<X(3WZ$
M.EYQA*H4Q$]^*9G996MUD:_)TUVM#`%&<B:.WWKQS#D]?(F0>$:[MU0:H,TL
M)8QJ9W0F>9JU[(G-`J)C\Q2%`6P7242H3&33*KQ9QK'>KD+NN*,QP^SFYE_/
MMC5K1'XC9G[R^5(\"$A6"P=)^#T2.9825#Y"DB&/RS5D)-`8OOHK4ZI6!8.B
M?)9>#^OBSJ-SM'JWZ.H8J:<RT^YV['ET162G1("UI5;@P?2DID\DC3K42-)V
M]?6>OQ-IY++.M>H!@G@M3Q/<D^QXL46<MNY5+P.U:U,^`T@-8G>GM*A`UT^@
MSE+!3BLW[X-7>=GMI[1*E'H#9<K_,[7TL)R(V_08'DYP/#D+60WC6CJX-8PY
MHJG2%Y`S*$,Z;Y,P`:*IYR,RWSR]KG/E9_"R7B*E_[B#*11P!7LDR/6,#$/6
M:DE2R"WRDYP824)PV\!C,8^"E^QYB#)-]L)EQGT^[W$L)Q)V<'S82]Q19G[R
M#,M<#$.6[O3A5Q91B:551SR5LX(Y]).'6&N/J\FKQ0O?U554+M5"_*=NM5<$
MT2`=RQ0_*BK&TI`7-P/3NOC-Z7YO>R)7&"I'T,%Q(W1%F-5'%@2H-"B:KB73
MQVF17@>IL.F4CJRS,MT<.)3X\\6<DK`M+N?6)_@=DI8NH>91)@UP4,=<V$-$
MM,:.Y)-1M*I#?R3N+$45PRZVO]5&.7O(9A+S4+S0<4-5D4R@E)@)2T#Z3_+>
M!X@]0C\JZ<!8=(.$I*O<FP.W1N?UB/TB:E[/S'G@/^#=ATM">[ND4U;&%\G8
M"XKI_AK['>\@28=64`BAPQ-_ED_F\]MUL#!YSGY&$1=DPFF25(H_#9L4K!6\
MU41E3N$-KN&T\$\"$+WJGK$7E9)<P7@X27W;F*E$T)OY+OI2]31$TX@<(G%_
M%"M0G"%XI=M#X?X119>4`0^AC4>\V.B(4SRD_Q#6BQR;\ULD-=75`51P=^2Q
M`GHA9+)VO#DVN*1T1B:8F<X,>Y7CZ],/(F?JE5<:Z+$NH!JNN9TFP+O/=5M7
M3U;:59[TP63P5L?3<SMF:7CD:Y'Z<IK;=1"N&GF;%J/+@3G*LO+4U2C""PN`
M:W>Z5VV/(KMGY%L1!BC#3\_MF3C(OGE=OLRXZU+((W23+'^]EFLO11;!BZOI
M>"R*;-5:??@L<#-*T^9.^!2*)N3S61D#"U[J)",*MR/)!B/;-@J>DF+LD)+`
MI\6(E]^N07X_@=C;Q:2G#4I,P6VW8P8D>*X-$G>(G2`>R*5,[+W.O%^?(35N
MI'[<\KE=J"GK)J,(>D0N85$T2Z6E0YWIRQ%K*\WR-$_7.Z-4Q$3U'J&&)][$
ML8YL)0@.$\DZ,L<B(CFI@LX#,/_X<VC+_MR5Q_=]U3-G[DA=B:CAXS1/)L,G
M,,5-!\R72]\7A>C@(^H,HRK>`$%R,JN<%0;7]_'G:/F50@#J3U1$A6,$,0^E
M+G0+LV)U8-H50]C256#K7HD=?4G&AT>R-*!,I]MA(Q!J'CD\]9;:)=(FZ.OW
MW'X/4\)8_A:DZN3YW62'-.#LS&J:V?`G:E'@&BA.QKS2D,YB5#&TQY-UZQLK
M92`)D)(06M5G_SQ4\9,HM=R[$XFR'7FK<LH:71(W;1'(,I!V1%_GWF:X+HJ`
MWB>3^L=[X?=:(HK]D8C1@YM*`SGI[S!06$=$^Q9GET_8=]2`:5!4L9S(\GV"
MYUC@&X]&42(>F*VC>!*JR8CGJ(H2,B!&L5XH`%N+ZQX3<%KPX4^ITA]1GT&X
M<;*N`A(V<7'W'>ZTO$+!09%0":K7K?X(((C57=*9\?E!&9!8/?IWF09`P"5M
M()E`?'Z;>N[!AWUGDD;$CXDGKJVZP1V>9U$9OAU7T&K1Q3B21?GR(3TOD1,Q
MZ;+6]D_ITZML>.^X-4\E74(0[C=L:ELV&K@>1]3M\`Q7L'J[^ISYDGM1B`1V
MWR_YD'(D2F/UZB;%K53WIN3$]!F*L9&L5:@+#Z`X64(=7$M*QSB12/'-<SMN
M5+^5+RCRFP=K2;W;Q1UW=]`%A#$V':RP=R)4QT].Q.1:\2:9Y$J$LG<DD9$@
M.Y0NN9D;K.->9TAC1:$'$MVW":'@H;B53`^H),KG)2/MRW1;]=V>\Q8GRY?N
M$4,^;Q)9H0*-'5034A*7?DK<P/.2F-5T\.'XH]6K$1P(N[FDJ2D;!Z2I%7OC
MV8J04\D_'FG74T>I4G&V;&H-Y9UC\4&+.7WYYSUMO&9)7EP9\>L/J;=]O;,,
MQ(5)"K]SAMTB2JY9!7:^_;BHV$>48H9WOHXU`OWT_-8\5HK<@JE$^1\0M#;B
M_=UUF.D)QSNB1V+\H9!EN$+):F;)D?U<*%\*5"1=\8%[1)'PH;C6M[@J08Y;
MYA"GX"\CHNWR$HI6Q/.K_%7P7.FZ8CL@-3[]NT65D/%<FS/#9=YS$)K=UP7M
MV[,@7O%#C\@&C=Y"6MBBN->O>-[<0KWK5=>#=EVB6PICK4%2Z@AC*Q<.+HXA
MAOK"/AHKY0\";]0"?$36V9FK]9$)"N1&&L21-0V"1$FL62+&]RC=34-9J:@<
M+^-UM0OJZ@0ENH\N.0>>35KU$L:\CCSO&GZYKSQ$NY"B%#FU4#U4Y&8'*<8R
M%'VZ4I98AE9_W*:4MT>*Y0&''-VQKET!W.9%Z.4^U@T1;XI<;!BG16Y0C<>[
MERJ;0U7^67C:[S"4PKXA8NVE/&$TBUM7RSG!KYM'5G+8L^(Y'0%@$BTB%S!8
M?US5N7;0,>5C];XM7&4*TQ988?CI(:N1B!'U)FQMD'U.Q=:@KT6:I\$K6]P4
MJ.;*XZMA3H(W;M7PW:/X^PI;GE5WL<>(XY3S'U*Y^_!+&8$'XFWEV]C2I70I
MV]^L7K`!0?CAK(%;(C[?424;^0M]>!`&KDWQ^XG12^3(AAFCZO5+5EJDVH@+
M^7V9K1_5_A0\A6,6_A!OQ7B[`D\TY?V`JTOX0E_NF-47T/PKJKGI.1+K=_:7
MCR=J%X5','RC&C_?,^,/Q,#Z]"\U)BR>!UKC'$>,A*OE3_CWZNW(\1O)*?QJ
MR#UF8'*("VM4<]7:-\42/\0))Z+J>1J1$47AB"-O+"^O/)#^N'OUR!-9AA""
M15/38Y:*LL'&A&/@J<IB-*T^K=$CU&1>N3*4C0?*ITLMNU$4#,Y2%-XFHD=(
M+"U,SOM/F>?AE.E5KF]<KNQSE%\49="\_PBM?5457C+;AT)U,>E("])I8$."
M$<67#%PZAOV]3.^_R_3G$:B]<"'+[W]G55ZE<.!NV5_';@X)@)#D(L9^%5;)
M03(I+>^$?N^8<?085_Q*[C;@=NZG5L6]D0W4:[)9)6U_7K5]RPIG$3$11.#G
MLM(S"S64]_3M#UZ$5)?\O!%!6C`71?(->#CP.3(,<OY(1=X"/8:0#ZZ"\M"K
M<2F+I-I43'%A)4X*<2A3WC`8$=X&*O9HB6(</>$3RX,WJA(ZPT08\[MC.7H6
M99?K%LKHSSO]2=_['];(@P^\D\\GA%GR.XM]L.\[/5,?RH\*A:J<;*%N>V9@
M$"NW:C]**S,B72:\D[A[JRJ_+*AXI$&_W:^6I+];LH$@V=4=RJ>Y`(ALE,B]
M6W3C@]EY?,SX^)V^=235>@1&_D"/**:KR1DJ#8"TGE[!$D8E+1Z64F<C/&'V
MS:R4T%XF-]^K4]U=TLGJT`T;JZ@0M=<CO'@>HV#)-7`L)7[I*!X7I*<[;KZ?
MFMZ>F9@0$;HD#5!AY6#X%BJ2S*N0#3Z_B:@_MAX&KR4!%<D&E&KJ1(R^5;[C
MZ%N9A=`[TK@"7S3[,3U/ULIXV#F:N#VR`7JLP`QIH![195SZ.D-*.0]N0#*G
MX=MTL/;]9(6\5P?7"\(/W#M$SLO-RIB66$GFS%LR14&17QT(PU`,?,V2&/`0
MI.X#TY'B@2_2%#E=7SI81LZ(.N$FA(N4)K+0%:%B5^812G"5'L-D>YG;6NB5
MJ'0LS!^]AAD^$@"\H90@X:'U]*U'6FM__L17B0,>:CV17"N8EL34=X"*NWBU
MR$^`!%--NS#]V,*,H\<P;8EH#T\/<=YIC&O-VD644>M7[!X9=1WSAI,%R];"
M_B?2/\S-4BPPU^N.`!D3XD)[^L["UUB"7LMH6G#Z%"0E+NSDB,C)P%,-!51A
M85E(!P+UT<Y[TAMSA\@4:,JQCW0GN@(!;YRY]IM[@QI&Q+PUXEAN%'RH?![F
M)'B[!LM0L19('-==UFO6=6O+O^^=!M4TAD4CGI>RW!E%DN(9Z6`E&Q&.M>I(
MHG!#>!M@JO*`\LH6<%3Y)*CCM9%5O)$\@)NFB%*13>`=*X_Q0?;Q.%:2PJ$>
M%9',E<D1H'V174\9%V#%CAJAB%3@WCTAP*/\#Q(AA*A8FVA:N4+L&9XFN/VI
MHLC%KZ01PAINL[)U/795/4-!S^1WJ"RD4SV\KNYC,9$6Y=2E4_DD5G=QFC-D
M.>2TX>Q0[D51^)F]&I9WZ2@(\_)HV'350/XJ8CX^16EA2HL"LC5<-7H(*R@8
M$2Y<I8ADWZFBX%;4-E/1+ET:=\^DBRQJ66_1"V<@3^?TN+L(B$0F6-V^]:TK
M#H3P1/@8,DHO_W[%!79$OKHTL76WV.1,@42/$9^$6E62E%7X!J)>_<0/*=?K
MHXD>W&9WZHX;A]X]\*BYSA&RD-`N*AF-<UODL7X_!:1@]"1V(*I+R'.B4!&2
MOY$JHL"F?+J!?*D)N((*X[RN0"#T1?_M:LYRC_B:=>/@VJ]C/3UGZ+DA:XVM
MH#)X=BHO"3+V1)4E!,X2=[H*@2')8::L4=TI.$ZHIO2PX!=_OH839;>$CIVI
MP%!>C"F)WNH4SU,VTGT/Z=7"6T2"=N]AV\"EE$[N"-PV]QJG2X?:"YC3E'J?
M-B>D-RU2,SPFQ5`KG4EHKH$'J`**QL=!<+E#."HER9PVK&"%BR-*$`;]O_CS
MN;.X<8O-\R1Z\/</#T(DF.GZD.-JW(U2\#`^T,[]F*M?W2(4S)$?U4)%MK<"
M]9%%(#/2;CE_SDCBW7%3E^E'EI.>[M76U\E`FBYW$$@)S6^`:B:$4@EW*_YX
MW<-PY=FYR@0WD/"9KS\SKH#"NPH.!,-%V2?Y15RJC`^[]>D<]1/X^01U*4D>
M2P$KCH]]&6:+I8TBLNG'](96PB!D`=+2FD.[4_7M5+]ZU$!'XBJ_GG+O)',D
M4JJU^]`H"CJ>JHOO)G<PJ%(E/-00*B-I::JPWK!05N]?5$;C'5Q=3`]<M,7M
M7DT_J.X)!D\X)<./6MXLK;C#""[._60PLPO._?`(M3)C;7%Y)9JL$F.C['1@
MZWYL'LD4/]XG4CTM+#31]GC]Z`YOTH@$KUW/423,5929D>A%US</[657ZA_3
M#CP2CQ8QH\<B]F]-U^W#U_O-(P).AR2=)QTI#Q.2448(BG*E0.CW.UM4/@SM
MK#:)&H_$Z]*T?[+**Q\X[#[RLP$FQ(WN<N>VMB7H()39[0Y/AG0_?ERI"&EN
M!."\U9*WQ+(3PTV'<=S'1R5>;M%@ED)DP0I[GRND5H:7^L%;C1)7AMLK"J"*
ML9LS6]CSIF7WL5](IR-;;<8:P^57K^_3$[PA0698I8J,6JC&*B^E$^%5RSRX
MB#9CNZ_XB.FM*3OR].`:N$U]ZG?)?6O"=5A(4U:FF6K736XG7/S#"0?N$UM2
M3/.X.\N][\_E'@))VB,P1LNPO.ULO+ACW9,&PB`$UQV^O"D/+NYZ@UAXF8M5
MY52-;:N1.@W.)=P77(HHL0-2.#BM\%RP*"2M]`'PB\WJL(SX`2TY,J<!&2+9
MZ3BRU\!ZW+7O?89FMK>?QX?VU_$B,H>OJVH"0`9/&XFT.2'!=>E&_;JYK:`4
MBA.C*VM8[RJZ/&H6H8<CM;CXTU"=S:PT$\\M>PUN@_FTA'*PIJN-R&PM^2Q#
M3S969XC2;;^&QSV)$QO<!MASE_T1'A4'>NLJ%QG'JINP1SRO706T4!=3\@_<
MQ7SG4$]&-T?;;5%6LSW&O^X1B52$7+G=LP1G=4-IA_K.YRVR($&L($&!9*_[
M"U2,3FM/=2YY%;OW9A1Q51,J(.?_=JNY`++36W<P?MD<RF4.06Q>RE='R],5
M$8V$/>&#7^),/H;17?X(Q0^3T_T)8B/U/.OF/251!I-E?JHZ&''[@WMAV3%1
MP)B(#Y?M<+?=D@&.0C',?!5>YJ6ZE;P=Q;);8&"08Y6DA3Z2MT=12G[@FDRW
MCN^QQ,\2A;8@O%^77H\0'^Z=X?=X'/>>H!X)+T<\1P*")207NQDV5]]]C_!`
MBE.9R>$!%55`@/-_+A],B2Y#/;%%6>WG]5+I,QQ8WI;YN=,M%CP#QX[%6]<=
MO9?2)(PY([?"A&5?'W>7DG,C+6L8+%04NEH5@$BL$25*WDK*Y(#\VRZ<QM7=
MQ'6*M'K/68_M<-0XNJPTO<W3?_?(2O]`"KM".D?=8-03%4Z>"N46CUT50S!.
MF1\WB.&7Y1[UBAE'LM$Q73/RV)X!8UR$?VQ'351X]M7Y5,S>\EY:EM.-)R\#
M(!Y1*T/FJ*XD>-`U?'9S*P,T@D9'V%'#U%>4>-"L;B[Y9\$!U&YTD\E6#`(<
M^S.3K=>'@6.OZQV1O.V1$.5@PB)(SD'U![^RODW^.1,V?*[..N&\A!I@70?'
MZTL/Q.O%ZE3?/-Q8\V!^JN>,ZJ4RH+U+OFTUJ`I.,X_M'DY41]9-CJSWX"-:
M'.35B?S75794JTVLVYNWHU&&MA1IA0\S/2]'CY0GTZQ/0LU(;G&RV)F%''#S
MYM6U:VL9F04"Z69B1<GC=BM4%R2!=L^Q*Y/&*>'#@NPXBHQ"#-+2YH>$';4)
M9_`D1(M'$,$9"OE[FU?%4TS_C>G[Y=:X0U<$HT:-N]$4(O%(?W=S$-S??7?&
M]2O[[7Z!]Q'R"&MK;DZ#/J2[N1NU,`;(B5BF$T4$^X>S^6.H<NHLRL$.<UTD
M\$(2*IU,9$L5T?S4LK<$YYS_\,3Z#9=O_GFX$N1S3[;Z&$4$D</1:G@@M<IE
M]+AR?P)!<5FI'L\$U<(9',D.EEQ2CU\L/]R)KWO"O)O)ER>O2'\'N.WYW5LX
M%2(Z,<K)%^4`1H&IZOU7;KT'I3V$$6K<&E=G[WGS(&^O]X9,+BYN(!^[A'!D
M4-'PF6D*=RE=,KRNUN"N$"ZE"#/PV7GVB7M6^.M>962'IXO;&]8H25::G+51
M'M;#*&;8"A]>2$Z&S.D6">2Y"<RM4L^JN[K@ZJVF.)(GITI:1*D2MPD@=;Q8
MGLK<FN7;,;?*50&,78%AR/$;TLA2G10HH<U'#ZW]+;X[U,(718B?MT>XP&AN
MYVY^\;@C/]Q`E2G9D=>ZGM@D2K(^U&S.$57P`JF?5ASKLOUZIRY/:C/"TV?D
M%<255`BE/Y4@).<6U?0$`2=UH,>O946&/5EV6`N;#;+AEL0,9#@S_)!@')$H
M"7._CGT+*SCP0+(>S&I:G<>FPM=[*G,_;J(4J`"O^)B^<M)A?E/B"%R8X^`6
MOYN#]X#4VQI!(*.JP(J)PFYGOI$P";<MSE,\=<G8X=#RE`9=X.`*I.GU^^NI
MQ+@A,SPY5:O!\YZL(W?@AHLF$FU4-W,UZK;A116J\J4^JNQFZN-Q.ZC7MN-D
M'M>N46)`F?.'4A)CPU9T?VO/[LC]XZ/'%<)!J5"^_8TCW`I'=BRGK=S[KBX#
M?HT+@H-KJ,M7K\B-]Q:KQ_.AK/L+N:BY,M?-20<)./AJ2WO&5S]MS37_[3GG
M$25-7FWAJ;YN0T6O4(#9Q<P=R31A!5(]V5N41G?815/LBP@V`I=44`*R=^S;
MTO7%PVI/JO@.8GB87<5[551PZZX"A'\<5MZ+C[;N\3\WTB:>ZA$@</=?SBU#
M`3W(Y-:T,_+UZ#L+_1U<>FAG5^2BVA$?9-<G?#_LXB+Y)5.HW:&2!5L'`'@5
MCC[0`932'W?&,@:^/8G=ZRJ]B@LI":I6/5[#KS545*RL$>QVA",.G&:T/',M
MWYX95FBXJ'1MWU&9&!3(C2J2GA6EN1Q9[XV]&Y1_*LR2'K17W4\%V455.FHW
M3]J!:AYQ+]F\X+W=A&MNF<UHR#OO+8Q?2*.*65RJ%DHW%;%[P^]L5YP+*[_*
M_G?*$OI6,7PC$:PQM'1N%+*RQ'K>E*?_8;XGE42<[B<)F&KR(E*=*VLAY/YU
M4^6;X&;H*L8-=H$D-UQ9*YRN.V.X!OGJ>6`8]%/=NRU$*>6YI=&IG:H0!%P/
M1-Y#N$AQ^J=XA,.*M(^G5\7VP`+A9J4:M3A0]).F`:0KEQ=0N9^":U/%%&ZD
M0+.D3[%X(@L('=&Q.9DP!IZV1*OB(7U(=QV9_>21BQ#,XOI%5-B&[ZZ0?GC"
MDI/IA9&L87!AJZI<=*2B"(JVJU<^K7%M@Y)D03'D'&:*CF=OB_*6YWTQW9EA
M/Y$<`#4D",*A<F+QVTI<,++@O0)-GR@G`WI/'XQ>O;`0J/5/PFWF0W0W!.35
M<%/AV%E#XGI)+%SNB(?>D467EM*)(*^2AS;`)<$/^U%F8VA&TMEWR?ZNMCV2
M4+V(P\ABR8BBY[;`=<))\8T];Z/[B;E^Y8.KL;CX:*H^4Q$:[I\_PP(.BPD/
M!%P2?-\^-22VJ,URMS+878*:""N0*<BON3-?X]-IKK,9^7W!2!OX?#U8"[IY
M<?$DO'L>4NDP-\576!&(P*GF?MA(1^.Y1$88>0^VGDA3XY[42C#%TJKL4(\<
M.#-J:,,J)`F@1@[142,X>Z/.G#!Z*N$U,#:<PA#]PMG#:JZUN2D[=:3WY.+(
M:H/,V3V*OD^_909>>63%([K.HWO4D2YC>O1!W**>JG2*J&<U/>Y]15C'MC)7
M''ZY=\W39)*6'(F.S=-4(2=@"%_;"O,2KQXUT4UK8F5940=:>3Q1B3!<WH:L
M@`U)MHBT?V8NEMB.FA^J8@!?RR`'D""X=6UZ8$<06=780A$X-K,0P/#ITJT$
M`EZE48#I!D9WB3ZX=?,;X![K"C.SOQJY=#BUAXLAM#[I_/IY4R@/CGO<0.,!
MT0+N0%KWS$;WOI>?;K$S"K>I@973+TEQ0:=T!_!@R=RU174OBV<P!EU(.KQX
M;8U28'XFD"C6R04NYESTN1YTCWB?H%;TO,977$6EK!IN.P='@/0$E%I1*Z7&
MA9J'Z,%8**R"9A*?Y[&SB)121,\)[HY*@-I9!7F!#:=4JKM=HV5ZCE*TF6.>
MNI[%%3%D9<]()+&A0XD%@>!P;B4+74%^UM(I[QPBY")=`HSD9'&M1.6.?;.,
MVEM.JC.(?9$V9)X3+IM0NT=53<]1<K):ZT9*GJD#757:`L$SZ3+$>%9D:>>1
M@FF@A4CNF0"1DEGQ/!86%2(Y*]F@#%CURAR/WZ6RM258%3DJHHAV"/1+:(>U
MI8T&)VY]J%&DY]<%>EMI1=CPQ^+;$2/!X9&)./RIN@1JA(_H\1TS%4W/MCVD
MQ4.C#(^453P%_E7^):34BK*.3_6NY')E38_\W#W*2K[GNG"RG'/<V=8CU_F!
M>,/%049</=]9M7--J3MEHR"KWI_ZQI0''3!C>3!5%EPU+WEA9EF^^"U(RNTJ
MBV[5A;7U/2S3N(6BMHB*#7YF88WVZ4^Y7R.*4LN'$FHG5K>J-`52]W+Y&GRH
M0K",Y:MRIGO\-$C2\BL?U$95TB?8,8,BD+M5RP6NW#L[*ZHB3IR+-SSHN"'7
M2J#6$$'&[3+E.Z3.^136<*%ZJF*JI>E(>JVX`83O*K,0^'2HVBH$BOH(?FZ,
M`@3!%+WK;IQL*#$=1>6+RB=8=3\.CSO9X&1-\>!V^\*]03*Y>/WVNNK(N<.#
M4Q`0&GM'@VX%[BG)"5Q#4U.6EZMQ=TX?-<-#Q+JT-B-8?75?GAFN+=#:):(U
MI5-#H'8\[MUK0&^IDPT.13'\V9)2($8848-.'(P<,R%J#A4]>=I'I.S:D,-Y
M,(8[[J/B<2CB<,?A<U!7/Y@?9EHEPX&2*R*\CP@:08X"KQ(PE1KW:1\1XKDC
MGYD5F-/T5U1+.O+,1>T*R6`5CO].%8L7OBQ7@:SO>?VD6E==32/)PU&KY\%1
ML=CJI9@0$IR8Z6X_<%TDOT'ZMB`+HS<=2QC&274>6<D2!E.I"LPY01\?-ZW@
MU%Z4]*@PR'M]>&>?6550!=*I(::EMTTIC!>8**VA1(.@HEG0Y>VCB%+U/!4M
MLYT_O4665925%S>%$3AH3O?AB_(HF,02B"6YL2+;OA@*K&:!F/*KQ?!RCX97
M<2#FC'(^N/,<0MP/U7(7#Y1%'/H\Q#`%MQ;%/YY1&\Y$*8JLHF/W^*6D<^!8
M/,?5$I\O>CK#SWEEJ%<O2O(/-J:]?V<M.)JR$UJU(8IQMJ3A7?YVDAQQ5;E8
M0&B/Z6_/H6(!,QS_;>Z'Y70IS=L+-9N!S[LOY><9PU.U`^_3;*R+7H3WN8-K
M#\\D!,I1]Q@>-F6>_3M49F5"0!U2/7Z$[(:H<GG141&TZU4$9L2W@IOSX^$,
M6%US"^OKL:@^>PY]A]H)DH/%L6ZJTHS,CK("C1G>U\<R6MKSO3TM;8\P1SC/
M4,-`,A/)@8C23.NB4OD-Z(.R9F3QBH>/"DG!<9'M=F3(B%6`M.>/(\AY9]XH
M1WM:92T97/MY4C%<(P>WE[D#!:YU9="1HCSDP'"5/%.VUY[5;C?))+)E:&5V
M!D4\,<E7_GW#<BM/1"Z#DC1M_/74.DCV%F@G*P.NVCW_9$-X0G!+I3\9-ZQ,
MR$D3[U=.%TCX_FV16P9I8J8FMZ7PXR[$+Q2:LI=CWV3S1JFTV!>,;G.#2X,,
M.3OBJ%!QQH/(2I,="9ZT8=R[35'?O5\W$ZT/P9)V@LAF94@\/8HP;\2C32'=
M\,0X<-2/;8W9W^G92U86@6[NPMI6W(/M-.NJG+LY87C"KQ8U(W&1I(_;PU-&
MS4@!CXR6PCG<F^C;3Z01A]58;X=`(;MJ#X_Y;;G>[#FJ/\C&UM)0U&7:]'JP
MY9//:4_%BS(@W7V^ZZ?`<(VH[Z7[VUXS_FY[I@1<65]W`LU:/:<I75;'?L@2
MLL,UP;(V#_9?GBP-#L>A.TT%3\(9S_-9W9F:F_RPD/]4=Z#O3.3.0P:M0BP_
M%(@*"2_4V_S`3X]U@5].['S7]?P[--[?8JYB[V5SGP6YYO@\30H;GB_LC^MS
M?7]IJ1U5R7BH?BU>M^#ZY]_WIB=ZV#TK+!B<'TL4#M+ZHQ8"^[>LO'9U0PRA
M7R$!\$8)W&K*%?V6SR-K$4<5IJKFW&(I23EF'R7`8*;@\&LV+YTQ\B[G>$)C
MN&+Z\[2N5B6RGB`]TY^&G:ROZ7%(1]FV4#O@IME<26.1+5#$'$'OH1=7&9\'
M:E]X%I"5-UT01SD[9?Q&RJ-,18';07W\E-./%7$/DPJ.!!=WS>*J8_C)/I+)
MLLE8$:\AC-N@$'&5?;Q:C=$AW"XA9K7B)_>ZG-&-?7K_XKX=J/TE0Q_LC7H_
MPE(NOP^2L3U'X&]2-:5T0OXW7?.B\E>6]=/Z(&.5GZT=R;;A(:387;@NZ_TW
M:TI.MX];'`6Q!]7;T[JNZRX+P.'ZPKDVS&EC"'N6%]5IR.(8EH'J#!'9=60Y
M0#+_.%M*!?($%+V_95:F8V5"[#'"QCT)3)0!>[*9Q$#(49[AYG',N">6=17D
M@#%+2'<=U;D/4)%,!36DB'Y65C&5:Y$>R%Q\/Q*U^_->FX2-$L5P6^95@K%5
MG_^0SRT;*Q)RX)Z;Z-_'D(W=KI9#^[Y*DH.<@5ZLMT3@!A+'4<D`LU$&4N33
MB/6Y\A*`+YCGLUX?#X0JRPK$81ENH#)_[OG)>GH[/OVP0\/@Z/&O6[HS2G[&
MV:Q*<S@0=B3+Q(U"7[`\+#U7&>=F.:Y#C)0@9\1P"77Z)VA=NO7HY1S?V_`W
MA&,-U4-02^6<FIE)';D/_.CK)@2Z=U["/^Y??.W$%E&\-RS9R],H(G.HHUYZ
MX"-?#5^_6TQOY[W6'HZZM7CN)^353JZB6P!<&3EE@FM/4-8JB:9LU7?!#5M0
MEKA7>UQ9-8??VI;087:5#[V)`GP.,UVH0(WE[&'&OZH:,R/$\9TL5JQ`='SQ
MZ66N#N2NIT"%4$R9#.%(%\@A$S.R.SOA?YIVG`Q($DV?/W5R<1$=0HFG<K$*
M9E0P4<XN3*;RH+4L6%XH>>XT>RVERVA>?>A][\ROKQ[;;181OAY:8\@T-.=8
M^C"I[^U^-,2E"-5^I]M=^DRS4^N^N?NXZ:)_#"]'7N2H$G7"Z#>";![56&A;
M]0Z0ORC\J&$/ED0W)5"^%=VA9B`=J*B&(L<1?Q_7%,N+.Z)L2W%S;1B5MG('
M(6A'KIX0$3,]TU%`E&6GY]MAA(R$#9LQN\C)IVN0>A*U+%,(M[Z$M;E&4-)!
M0BRMS?3$8/`3BX\K]*7"[&40K:@T$S17-?H@[JXERP>4_SB855=_5Q[34'?B
MRAC3\WO/*0^2AL2,,?TN3P!DV"/11'V(/+BG.]TX2HF`W!1I-9.0CRRYTC5P
MUF)ZC,BM2&.JKX<7=9R[J0`!T+HAP\MNB;A+.81PZS7U?.9%Q3E2LQ#*3Q<.
M1+3&ZF$?M3K^?JNI&`(?RDT0.08-9$A.D-+JW.Z-@/Q^LC>/G5<-0](L\M]+
M(*I]?CBB\I6W8'C0Z%NNSG"&6F6U>[@UDF=UIVI7M;0L%B&III\JDDPHK7EI
MR^!'));CPB#E3F*%=A4!'#I3G]1:D!2U[G.Y(7GE;3O"%'3AO'3B*QR4TO+0
M?-^:4E]A;CLM#]L='612@N_#"68(247D3KXUN![^Z#`*.^EV*<>OZSO-A8LW
MBA542/2RY"5!FT)9Z!:RQHUDA7011`K0*I1"?9ST>=)=.ZS`6KD1!3G!9_5E
MX(G"N!G6,F327CHO2B^&X:.NQ<-H!D;B$ESAGW!9"!D3E?+TZ5.TN%IJT,0X
MFKN@4Y,<,9`EYL>[L[>RNEA$1L21]^%"2&2V)4Z-R"BVO2PSV)S"?2R()^R<
M30(8?'9%J@^BMH*-J<04Z@VK>UEI8F]7VXYH[J[A(Y+,<AQ78>7>3HO"NQDE
M*)R6>58HW/,D,:K2#H"L^KB=E05AS=\ZS$KH!3-EI!@I32X:R-@JI*R?CW^?
M3^G\1HJ2^;G=P"4YE;,U/7\_<K3MS^)2>85/MLQECRQF"A3/A[9]]3J(7L3F
M+H_#0[8G]]*(/-X6-J:P@RHC,@)6(H$+PH49L=):)-Q%MF8?O\DS_BG10W=?
M^U/^#7YN[O@O7T:C>I%/3@EO\9V4D":NN:/W5)VE.>5,L*!.Z_$L0W[UN-25
MO0T>9O'QNA->8/[ZN)&5@N"1PJ`)'!QI[IEE$>FMAT?O#K_31K(^?]YT\8<Z
M11*!H*1ER9*EDB4EM(>LO8`<%#(\W"-G!U"^2*>VAL)9;JN>0!\O\J6[2U[_
M1WX#4!YF!'7#,#_TG57*`PR<_GHD@_(8215X-H$],@<=52^`LN>Z461_L<QH
M_/;K=[9YI8NR%THT<(M;8A%R'I5LKX?7XIZ7@X/+":U1_E:!7`JH@!4ARC[4
MHNR82S5I@%11_1GU:12B!\&7@R-Y1SSOR@OT2+`\7!M\$*-RFV?9FW!;\"O)
M,*&_E57H\)9OO_'W.)-5,6HHI:H;Q9D8?Y<GU^PJJ]"0U,L9#=(2*"_,6"Y9
M[I/E3*JNVI=5XN"90`H8?[Y$+I?Y;?'Y"ALV#,J*QD"]-3Y'V?&HKO6T2V$-
M_$!^TAJR$N;Q;T?$TD]R=>1WK*JS\9#2Q?8&M^U`JET]`^'>OK,C0F&699@E
M>A:5:P$%#+F^%/DVH<22;J-K\I)6Y*D);R[=:"(</BMG+X4]/SU(?!S9HL,C
M[W@<T.7U&%+E1WS?4X.4V1W'6!K7=8^Z][0I7])$\6NN#1`XUJYXT++NDBTR
M)Q/BNHWWG7QA+6S4/K6E6B>6]LD1)RZ#YYU.K&J4U$,NK3@353E;D);.304G
M<!ZZXW&Z(%IH5=T<+\;R*J+(1,BE&3-+4RL_A=48^4DDCP.C/9V>)`'7;Y%I
M^+0BE(,"&7)AD*'#.`W4LV_:DY&77=43Z7AP#S(%AH'G-=T>6+;]#GDE/C5Y
MR%LL,X4+\'3O7:]B>7'Q2W29R(3@B]:5$QRN/.)N_491J8FT--SQ496E".'B
M4=H5U@JE!1FJ6&V>8\'@=A,#Z9Z#"B)%N&R!Q2F+$`O90&^,$)(-_4H!G9LJ
M3S&G@"`5])4&4?$Z?;"D9`ZFZU\WE7$2];"3%+4C(CVZ>X"6D:5-BR>DA+ZD
MLPCWI>`_=`<!!]FNQ+986Z1=5K3GE=D>)?/B4J`>V151_T37Z[.7]"F7:0PI
M^85TN$N.&^"B*`><$1^^I<@-,Z`C1G&Q]/8:O'UXV)<5[-;'Q_4[$G8WCW(7
M'4,UAQ`=NI(2SJI,TMR:^#I@KCU'L1'UGV%;0B"=K+)WR"IK?NB1O^ITO?ZI
MXJ[J(:+<5^=>G2JX-_CJ9;EPW>&"#`X)Q;6&9/)4*>4%69ZT$)G2`W.VYVD=
MY89YHD?RK!,YCG'-JH^#9NI;_\ZWTRHE&4;T7+J%J[XE(L/)OI'O+*Y14:K#
M@U'EZ`A5WS>^'<]F4^1,!E^RR#KR>)6.U'95"9?244E\+\].T(M(`K`_LM6H
M>ERUG%-$JQUD=L,#3I<=4\4E@0(ANEPOQ(84M]K7AW^1<N6VHT2E9RJ1*93*
M&Y<I<5EC$5+VO+8,-4"&O:6M\6_/K"",PK,:'MIU<P4+.BT.$I&$",D,T>"Z
M*H0,.4<H-<)=9R&A,U^-.%'IY^\%D9NJ>!HA5*;DRB+D_U,#WJ-D794HGX@S
MY+L2L6[PH>3T^TB9LAU/Z5Z5.0%^MI&=^"BM+C)K#SXOJ)R5.=-48P]%H'C/
M4SXU]!#*(,>(WE67]/6/A('(L^(!Y%-Q47#TS5/1/4;Y2>G2-+^J9E7\!J@Y
M<T@@*C+3:R'=[];[N\\_]043D$E0RY!L@WP/<<EZIA+*U.V/1^0&L)L,^2[`
ME0;/9\^T9@AE7^Z=H*@N%%I=^9Q'%K5@;.VF.<\[-=6M/BZAR+,*7!<B'8U=
MC>(7W&!(,29JRH86NW0[[:X+T_R!XW&38>L=FJG>Y2.T#O<N@$<;8P5!5E-/
ME&@US+!AS[%:<>87I4&[HN+KX>V47B7*'`#'_$AVD_[^W>OI=@M`Y?!K9'G$
M+GOA0&$JCC]FI@1!+AHY)UPY]$]4TX@B>NY[`0_'KK4/2SKT79JR46!92W];
M;KSH"'R=IF_\RL3.D,079R>U"\IN2+5=,=M(#3*'\**$EQS.ASPSD-B`KX>Q
M(*2$YK>KPZ_09JTE>,4=#+$PTY;";.^)8E/(>ZHKN#9D0T"RY[A>'$79>]M%
M(5DN?B]?JJ;;:[^AL^+101.4>1F!`8JEG%]/K*V\;T^DYODH2(*17N=;B/.4
M:'7'A7#&K0FOW[N596C%H4$DAIQ.X./`I9V?JIR@,_+X*<J&@IPVD:<'*3+E
MPS=E:+;$[E%VLRK-$*(OM36S?8L_*KK*W-3X?J0XC?ZJ`XL0^:;7][@$F8@^
MX>NWV,E$DO$:HRNM``J[\.7(4129$(=?CNU+40K>\%%3=)D'.)\W4?,GZ8W(
MC7N:7+D4VP3UP+DD4JO2M-+A3<^7/S1P4O^>J]X.R,424IZ@I5"W>>#17\-_
M$M<N^<TB&2^]T%#N/"04A!G*T-T4F84<-LG#'_\ARL/%E2@--(YKT<E".T\P
M.%>)>R%M9_@4(W.J50R\ZI_!6;`V+[[_'2J.CWQD8>=7AO6*W%Q*38NXRKA7
M53Z%MGN4D,@<.`^E:<`8N&LDUJQP-T!.4+D"P9V.Q&['S=1CO->]":XZ[[TC
M(S)"GH0TJL8ZHW8#3'`T-..7T!7!N7Z<BBPOHRD;(YY'34%<H.NROBQ9BA\G
MCK+MB+15<LSIZ3'!MD(H1J"1?$IW<5*R2LHW/"1VVZQ4?ZB,EL&`"JMNJ/S&
M7=TSJN+MK1!`W"HIP^5`9'U8JE7O`Q<'<G=&OMY,EEUTH]F&S`<//3^14U?5
MPYK7*4#]@!67=L7-6D@*J*_K-8(83HDKR7.*%\1I(?W@WMOC5(N\B`:*HT7^
M&UUZ#12F)!>"P[_O[2R,&X;WHO(\6@*MR`PU=W%:=H=HW8JT6:C?+FT2]BH^
M!S'S='W%$[H]W%DA@(2^]$B=_)41U>SR38\ZMDC,1-Q`\45N#GR4'?<>FVPB
MY4T%`.#2%URRJN`$'#68=N(1G!OE0L%EW8=&?A[3O'E"^-*-9.]%Y0V0W"R,
M@A/9!XCZ?6AS9\TK'N0.UN8BRS$W/\T4MQ>Y0S]U0JDT6MSKP9@K-X[CX@T\
MH.)R[!X/R.\N'L$9.\B1^#[4&'$".()G(:H6U[U(46C/+1FA8^ZCT1Y\WCT?
MW$J_5E6<AX%7F?@@"(4;@Y>5@Q'<TV"T*&-KA:)T65P\4V%-YZRBE%H0<+O/
M+>R-!ZD)%&",^!0^AT^"8WT3(\)9$U8CS:4>>Y%$*U:DYY`Q,Z.6(B107%YH
MV;_IZ:6JMGEYY!']M8*8'@40E,*:2P^G9T34X9))]W[;,WBC9EA*)\JF!1JJ
M$PF%*,T_<A\I6RP49V.%7/C415[;P7#)E=N9X!(T3.0,-Z[<%T3"AP>'IVEX
MN"D>AMB.#-Z0MH-"D)Y8M42Z+=R(*/(<6IFV=:1OS:;%"@?N1&[ZE?'/+:32
M[CFR3XUJ*<<2X?Q$[)7/M]0(NAIV0/CK-@GE<(.-=,/R3'H$N%!HA7MVY*N:
MK6P/7V`@`XI:C\A5AKL,#O^X.E?'0KI\^+/395;$^IV]J$D!N8^:)"*DM?6/
M`CJQA,^]AC^>#!FE5#,%MBM$TRM-6KFGS&J[W5OZ*`<'R/[^&"Z=G`VOBX`8
MQ!#/Y-2'BL;*00@WQ;`L=J4W1TTT3PY:PRL.MSHBMK#H:^][9@4`'HC6G^%E
MP7>Z$H#BZ/U-K+1;6$2PTN[^+6=ZBI$=X8Q(D+(E?\VE#"8KRPNC/*+<)&[S
M?%PG_%''JBYG0#!V77I$JFI(MPK@J,K'/$%F/!?:GLJ\;UD6?U2X5A8N0#T#
M/E^N3B(LR[LC<-'=SIHH3OB0(.^6DG4A>8TD9Y1E<1EMZ[K]D1J)KG`2BM2B
M1S8B9)#V"E0W%";XE4A;A)5/6P^6Y7P4!<)Y,,84+WJ\/6_'_+H<LDEULC&C
MIL4]1>E=$/$K(>K1DA:85Q7\4J;"?-](<5V/:VQ7MHNNZ\$V=MB`[A(W.4U%
MQP>DP4_F(,5\=24)0D:GF<&20]P,-[E>MG"E7]O1WD+P4EW`^BF3!+=H?WXC
M)U;&>.!&6NY#119_&"]*2/Y/[E6>EEZ5R^SN3'X*3-#!1@5OTJ4>?BBC>>V_
MU9>$O&].YC%5(6OXW2%,99$?<H[AI?_<`(=L8E&18WD,-9S#94HH*Q/)H2*(
MK@0.\X!"BIIY,(J")"82U\N4,&)\O)[(977(JIXOUY?A2N$)KZ,0$E)!^,FZ
M7I0!LY(9"JI66&+JE?.6I^E#$;RL'"":C?+BGO`:1;D<-9?\N!^&*/`*XGL2
MU4<TN;C-\V6]PQ+W'4C6K>Y[Z^1!>PU'CK-D"2G%*U*^U7.70RO[**7T\78^
M'_OC,#"T.<BSKJ3%#_'3>OD045Y$W3GF&)]"1EUU%9!,7*84:*<9HB+C-L(]
MA)HGJ1Z(MM+!M5Z]HB;"S5S*A*N+]8>2*=1O&<7Q:#&K1J#[]I,;]XSC*@-_
M[\<SCKTY9:8:C[)N2/A*GO$8<F17NDX8'A?VLI:0C--9-U*2#4_1CV3J(<Y$
M%J#:Q'+6C/@>T!#??,_>@.L1Q\SA7DCODY2(9J(\L9\\E%^2Z;L=24M6*3%/
MGM+8HQ#(U,F<F=S4;[Z1]8E4"[[1+B\T.:G"&W=(<W^:1ERS]J$T0'`_[G[P
M(R':``W@P7J8J5SNZX:+V$3\E)3'W25KSJ@U,Z5P6M9O65/26C(]H`P[Z\D_
M$1H=PL[C/S*<5Z41-%'/CZ6'?\#I4J^.!$<+QY*G"G:JZ:<N#%%5Q4B';I^1
M;S=PQE)1\,BZ>S_"*N-(-0\J0Z":UP9#-)/W5PYV*!E2^IYV.-/-Y;AFI#1*
MQDS"\GO=RP8>VIZ2%A9"9R9UZ$2WH?20L+%FOK&NF+H&P5DR\HRBU\A^K8QC
M]WC<SUN:#,8\6UZ^U4OD//X125.CF"5B+\1-2E1CA'0@2:!4NK!!^PDOV[=R
M[A3YF(TT<NC6D<_7ZP=@2F[4'U%X`BR(6-61KX<G#OY945YJ*I$.BDEJ<\T,
MD$@I%_'E\=FPF(4SRBDN:4RO,S-0WSO05C<A>'ZD=4/;#-<&-Z^^-9]N0XRL
M#[B[5]0//.]$[C(E[E.NJH+.BL?F#XL-]OY#7INX4)$,7B*?\.,FK!Q<D?E/
MS`SY+M.$.F52V)Y[<L:1@Y,<[9.SRPZ'X"L?>BHEPT-+3R=[1UI?D7F?:-<C
M53"H<H3A[BE#%YQYQ2@^:;=0KD32?_<X60C\<<]6SE38?I&K#`I+A`R&*#$=
MB^49!&\_<6AUR8@,V*IQ^JTO"P<^L=GB.?S.R<MIT9KA1;$1O1RW$=7#$KJ5
M4.%S!)?XB;V*BH<3B^@T8D?BMD,W*?"MX,*^3\V$8XI51TV1&KG>:@B/J*&I
MJ5\E"GF['ZZL.XJ1P(*HO).PD#J51U"TS.J]RYP!42Z>GZ)8KJ=\2_Q[?.L&
M#Y19U8BIWQC,$>,_)JGK$`B*W#AD04NE6M?/GIP<]-$9_.C-K</77<L0_!_U
M1-81#[."8))O]LSDYVY1@-DFSFO$8LVJK</5A(Y[.U$DTZB9R,T5TLX;=^?(
MJJA#<7KQ:B@C[VK>6!X_W/W*`D49HBQQ'](YD=27LV\M$CPB];%N@J+\44L3
M'H(Q(]+I*OSZKC"WF!_P<6+FZ<%/;!UJK8D5P9='Y*)^$%N1\U8>ZSA>9QS9
MK5*X3Q>GZ9'^9Q_YA>.I%QW`TMS<.9TJE%WWF^],.]]O4]&!IO-GE#94XJ@W
M!FR3SCG3E6=""!>G*=TK@J,.N??'/8I:3C=E/<T^KCWJ=<S;4NA1`R-*\3U6
M%D&(/:PAH7+?*M$1H?>>?_H)$2FB\`X)I+A(\$9@7U22:1YJ]1B!,+/$K0D<
MD91/SITVWA:4#(P?$LTL<D'^\36I)7(&^[6!EPE:&>*'E*6B27MX9O4TTPV5
M5#9#3!A:PDGJB97*,XA:CDIJT",%]'X<6A3OX:\H&@YMI/R7,>+)B]./;(V`
M%4@;.I,/<7::L5RJ7=T#>Q^"'-^8&F+IFQP7'K8W[?N(<M>/-(C>/BUI>_7/
MFK847*<N'<KIMH0>9;N09/&*A5==Z+2:Y3F;9YOM<(KGF9QYY-]SV9Z?BGZ4
MRF\@IM`7#RD=N7-5"EU'$J3,_M.7\\GBQ5]G9,U"7AEQ0@AR$L#B-@^W[.[3
M4?V2%$G:\B)1"6)0Z$DVQG>HHF`<XH%(LG:+BFKP?`J=X7HVCCXD]B.G]8[Q
MQ8A1$%[V;50YB`I`JB/_SHK7`G^\.ZI#'2D5\)>16F#I[N+4%,6\>*EP!*]'
MB-C[A\Q`&WXY6ON23FZ'^9KL+M&KY:7WWS!?9OZ2I];,!,X#C%Q+.^5?-SX2
M#GPTQ6CAW"^=!H<^M$DEXYBJGXO*HG$3.)"#G9\^NQL:>I2+0Z2M;BUJT/J#
M<$M_N[S,!LZRNZ/$_?&3+71/!]LIM^76+/R$O!!D=$_B$]8CX4V6[['."'#4
M>0T3`Y1'OXB"JR?[MI#-D(=!*D&1EQYX=!3UM/.L"VB5/D.ZO;0/C>;1X!`2
MI6E^[%-&Q=12#K4H4Q-E*J9*GUOR.+^@3DT5UCE/Q#!=1$%UAS@2[L!F-0TD
MPI3P77Q$H+@`YNG&4/7DYI%TR_"8KFZ62':&`"E=:@PY08+1I$;6FN>!,)=_
M3A]UQ&)KE0G.ZB7Q\0KWOX$`C:F!Z"]E.==<1AB685;K4+1Z*_1T^%.Y!+-U
M??W4AAK"WZE:NUI4UN@A<ESGB+,B=XX"+]\21(4)9$\DSIZJK*APMLH#]U0-
M77YWOR2\D9`=>16*?]G6ER.A3-@UW<L(C,33T3^6E%_N1O,S53\$)]<U&GSG
M<`\Q+S^/RH5Q9M;RVRB/&QWM)%JZ=]PPL<-I62P=SB&G#UQV2AKY2U"73;=!
M;?CT$?D;:-N')^/:W<O^C+`\RCW:MC7*-,RP?#TN*,<!C"Y"7%KNS5:=91B7
M77Q9XTM0Y%WWIC$=Z2/G$RPFPMH)*8#O[XE7W9T#WZ\NZ;#<ELDIIX(CP(^4
MV>@)PYD">PT/REU3Q=A`#_5^&/KM,1+7BU9G8"ENSFGEV)*S\/*HR8I<%D2\
M1R148P*9FIQ--;@=J;O"*&'T7$[*43.$U'8C[;KD^AHU,%!?@)Q@NX3S<"V2
MGC:H_'P]1'`7':,^.P1"GAL82SQ+6U(,N'MQ[RSRTY^'QHFH.JXM2GU[(88;
M]Y#O\U72"3'^KHO7,,BW(4>:"KE:5M5=(A`</GTDB"@GY9442O@F(HNG'L\H
MSCFB'M4[S#SM<%UV"Q;B4(X/?U6A`PY!,H"=%5H/-+'BTY//"DJ-.S]JP^/D
MD:),ZCXB?I8O+W)W<GFWW_;`^\8_'^$ZW!X4[N3\=IR,A@)RC:O;IW):O<]T
MNH",)K3X6_T3-XE[\"5\RS3[YOY*W<HB^G.M"5P%ED?6GJA96^'9Q=DA^D3(
MA?AI7YVC"X5U/)@+U?%<OFQ(0JKGKI>L"%YI%LS(`UI5.+;C*,;S>C6[$+!V
M":]8D#P5@E-P!KP4?6:MZ'9^KU)4+J#7<!3#NE/MV"@QV'3D(PN>93W6PJL2
M"$JK1`1B@^\"%QY7$(HI'G%+9S&`?'_7[3TLG'&H<8G*H*6G[REK/2(R>YPJ
MJES[[:M<(R`F^NQ1(^H*ZZ[V!5?%-;!.\5X[4G.@[KMWQSTXT0(1)U63CW!Q
M7"JKA-[92^D-6\O%/86B$YR>NM<+QD6W/GY7I?C>,RI@(]>WQJ](/<"-?93"
M\V(^17#YXC59D5"_2]G"UH@"B:B.H?A-)$GPFYK0NL#"*(!N6&RX?&7G\B$?
MT];F3&U>"<D>R=!%D9%QEHN'VQW-#C=FVMHIK0>64[\I@2,:U9(]$:3H),57
MSPRS)$FUNE)WL]"&^71R]G`2=))RG"35Z\DA8>WS8E@E(KIQ^;3$4(J3),2?
M^G-XW?/K<5?`<+^GJCA)0[X2O1]:*?O?'>4FX%),.Q=07ZM_5R@7T&BZD[RM
M(G[(2>GK8W(/OW_[^MS4.BWEGL)C'U"[NR)/!+Z/%V7(^"!+5!)LT&,^15XF
M!MS=K&D,-W!*4@\WHXSW#E]UI$X7X4"Y/+';$2D>'W;0Z@O<5+Q[1S)(7QU8
MG<1PIN,FO)9\_/-D"?7?7KZFI1,EL@4K7/])P<55]O#+>>Q"JATX@OJC5MN.
MLZD(F+44V8\Z+)%,`%J%SC82^/G9B`0D2!>SA-U%IO<WH<CD5Y"NY6CW=>73
M+<#-U\\#NQ$)(,*[PP&XEK-IL8#2+<N^I<EUY)"W$4)]E-C%ZIC[\+BQ6=K>
M[9E73RCU*`ZJD/K!NQ_FD'3*,H?*]"'CG4Y^*Q'/WQ"%)F$JLCG?$>D&$'U,
M!0AN=%[7847J59AABLY6OUZ;X48$\),_F9D3::6VYRF\,3YL3*(MN!S3V8(?
MCN9?[_!\!-?K["'936!W=6GNT0[E"!U1[PQF)*X^_->%O/#3<-(414'`AH5<
M4$]=7AC32[T_N5",`Z7A`GEU'[>'XA(*';%#EA/J]R;W@H80\B!<LTF4+&?X
MXF8^Y.8U[K?I,WR,$I8A"$L#W%;[D&M?(K2\@*43<^'3+P-W"RT!WG^B:VNY
M)'M:7,?!-"2NT%25`V3;92V4`UHBR[A,)^;.Z82I7"\B9(D91%C"%H:S3O>`
M;>8.+GV)<-!J\32V]%ZN#`4DDR?(^1@5&+3R/7/^-F,*?'X"[X%CSK$G0V>L
M;HSG?PRL[4W7[\ORI;-WE.MJ=H&DJ46ME14,`]%HDE:JHB**U</TY_+91U)6
M3>W>2+V/N@,B*&7UZIZ"HP1!JJH!*,^CPLM@WS0E/;%H864[/N&XC"L&ZKU/
MY_<DU+"@^JI;=C]^VHAUOW&I`B575461;X>[UE9D_T/J`F5':?UX\:,:=0,@
M`BMX_2J#I^4G<>LW(MU%;U#87JHG,@7J>5_;Y?\F;H0\@+[OL%AVK=WUFJN(
MW/25/[K@-ONN=J9$^4=4WM.!]FQ2*'`?<AHN(<6IVY4D9'XH3JW<I06N.ZI"
MA\P!CO-C*A$%JGM)[X;CI?-:E`IUQ*JZK419+L=Z))`3KSQ>"AH7?_[<;\S@
M6J.O-SG7!;%['.F;C/]0H=V6!VJF[NLJP=N.,CE0;6@J0Z)1Y=V!_U.8!512
M;,&?1SL[(J4F+G2Z)P42I87/<*C-5TZ6QJ8UMQ&>:.]`*PD9BO$H.QUBPF-V
MNE6!?J&L/BN<>1JL2"(FU]/>/&G$T;I`91(I?.((%_;`V\#1LKH(UR+<H.SP
M>@?]/=)?GMK+C=MP<_8SW3UC$ES6)"2U2*#RMK`ZFUM>=Q,>S4$3NBHU;V0D
MD_96(Y@"80`J=1PERD>X0J',VA#6JB@I,KDYCRVH]<&/6U*S0.U64.(Y5<ID
M+>4+[9]<M;@A5[Z)IU[KVV%*#D*^/?M+]>0R8(?))*NNI%8MRE+]T,Z/Q)79
M_TU->8I[R[*4N!>0Z%X5"M%1)#WT^:,(FX?27MT0QRB$T^O)GLP)BL.#^(=T
M);3IK<J8@5(=*;KR>OT]]D)T)8/;H<;+U//V0-DJ3TH?K12WA?CU.Y)OI.2L
MRTVD_XD<RC=&AUE5I/0(I2U'HP_>%4^XO4`]SF/XQ38D<=#+MPKE/H3TTN0%
M:>DE/0QW%<+UOA-BT#J=B"WGP*<>1-DJ..L389^`5MPC)?8->25$IT,HO]#R
M@PXKZ0W<&=T*%%?_2,%'Z^ZVNJ9^7-S/"LLJ?7K+S`U"F%(EQ%H>1XN;%$H?
MO^*M%O+*V5^%+G4DGPN-./3Y+1._98]>*=0S9LGBZUVZ:*D1/SVE:F^&)V@K
M2)L94OOUXRS7G&(.Y8'U]TH$.%-R)[AI:,2E*,DK;FJ6,.?I&8$Z5:4H7O_N
ME'Y^C$F]^?NK@L=A>9-\A%)<;@&&;.F.6!Y'^W!GGNTF6@^4*;AOUO-P_7SD
MK$YW3/4@Y$>+W41ZNE<IGBLJGI:RIA3ZT[TT.M(\.WI`Y1.OF.'D-R*M$=+)
M2"?;\"TE>B0]A*,XR6%U">I)\D'*A^+64-)/L5^/D=30IXNS2130<LFSY\N;
MW&(W[N8<MP)U45%8MO>EY-*/P]]`7.T;"LV(G&4!$X2VB)PA+ZSTD7U&R!>P
MN/%<U>JYY794X;7UT,(<1XM;@M![VB.D0G)]8X;4#)E<N7F&W.$LZ7:P:*0`
MX.A+]5P;0@><'I7JJECW_&S+E1&@#&N,P?_"RR/#+<,Y*'8P2(9V#8D2@X-?
M%:J#/5;K^EAU;#H\/;1M]\ALC[OUD*O7]",A'O9)5PFQ6NK&D[7E:U23B;6^
MW"S\)'UM:D_[7_-2LX@1%LZ`D>S8-SER8[V4+AW>V8YSV\V#R%7F^L@*`Q9T
M`BWM+<J?A@A(/\[(;2J,+RHQ@EO?Z\?10R00`GY\Z=V'#76:9(':5KOZ1UI?
M8NM@1;[^=5Y(=\TX[=L-3/!)E4_(6_C4AVYH4PJO`3'6@7Q+WQ69CONF*0?#
MX0:D]_P49T5'V2JM6/9*S!K2IZ[*6"`I_/3Q4<U6LMEN-2[+:GS>E$,0;!E>
M1F0LJ30%55R[Q*O3O9HM,E*&[*CP'^2]E`D$U@0G&*B926JXJU>TAV#C_5]O
M-_&4HRN3]_TQ/H+X10W/U?:@1FJH5,T9?1]!T'HHX@BU&C(!;2_27(X[I3R"
MY8D+H)(I?`C%,IS8/Q8J,X8I\'KNN960H,>UY:*4+#"/>I#&P\[E*NM1[DNK
M07,<>Q'NXOBCO-;P6PGLOBI("J+G1>57&N=QMR;Y\PE?5?V'7UV`&;D4-SV"
MQZKJ^/.R9`T`L],]O=4S]ODK!RL$L:);GS/]P@\6CQGXX\0!J0!]?E;-CO@[
MO`ZUQ9FS/SP+M'XX_.Y@ZSX*!6D^K]_';O?XCTPR[_D59=N(^)6=YDEC/OYQ
M!UYU[G?[/3F,FW%M=$6X4-<\]U9[\W"OBB%-!%CZVIVJJP'LK2ZJBYO.;>]D
M!$("`&FTD0D%I=6F7^>Y+QWJ(<76-B6U@*W*Y7//,(C)'YFND7-#A&VZD/J^
M?*@WBA:X&V'=B=CR\7R"FV*=<7"W$XZ!Y-0\^&,H[26DM!!CFKSQ32E<.M@C
M"(>R.IN[HR8?^8=@YY&OV887BKNO-JEE"%*5F!$Y#"TVR+]MG+/\5&]%WR#S
MY'"L*$P3#N6@.$^`8=K71A%%1A7U_,VH[N@O9_N=IPIN#;XX%J#Q<QE-*NOP
MUR,O91-1G.[W#=]D1QQ@N-9N7Z\&/=W$!I76<\%>W9[8G=;-0[?$T^#0Z!S5
M_7-19C@/S7*BU;R0`6(_BH@NZJ0)=4J-W8$GF-]YW>FW*C6ZWQ576L<O_+H+
MD4B^-]RV>B0K(9%EL*PKCHG4K"XN>+XXV(.N]@X.H9I<\[P4;V]6%\<[5=4Q
M40HN.-[3YVJH%S+B=>Q(++Y$6*36<3/4PW7_NBV??-0!\$,Y@YZCSK"D^];]
MLO+$J0$9GUJ:ZKH7?`I]YYH\IZ&ZB2+!/<)?#E%?X@"JU_/CA_MG8'&V=*_9
M6SH/^[&98U;G!J()[\RY=1:(T<3MCD>M(2GLC:];DC,WPBB%6,,+`QFWU%VI
MNU<\$NEY)Y#9U4T""*#R0!(/'$-]:A?5D-):GDD@`=Y?):9MZ^56!0]4?[Y6
M\8ORV/H;U:;+^]6TNKU4.>\@U'G%\Q'C#^4<@2E@QOQ.GBL?O[C_1H%`30,L
M\J.);*#JAI.=DP2_;J4VAXOA#.RXNNNMJDX,$V:<2]@#ANC"+4X5CSL*O/>/
MY7?!15F>1XFBPP5)V]PR\`@G:?+&/WQ\3P&U/P[&PS./%<1C!$.CV`2:/ITL
MP)=.1Z.I5GA'V+-CWY'[`(:7EX65*@]>OE56:B/E*I^?Y>%OJ#GLLM#3./PJ
M^Z&$;\^2W=?(DD?W]1I,HQ0WWUL:67[^"+)Z(O#0LG5*%@Y/662Q5$)@5#6?
M?AD=3&5Z$7N8E565"_)A$J;FHOJ6N-!0#")$$7>MFDV9T\]VKSBP%+F:[O=#
MQ<8O7"?T\=WS#6_XQ`['71<489-O8GFA2#247M!SF+,EJ,XNWWI<\7G_IEI1
MEO71X^0]3KV`34S7(-V1U0M5V(6TC'W;JS;!9%+C>56$%^Z!NY.U4^+EQ9TL
MEF<7ZS-<7!!/M^-FQ$/$$*[GX^.3==OG0B3,1(Y8I2ON<L.0K^>G.TO9758^
MNPG5\$^%=(O/.TS3'6C<IG(A3L?7^;43U&JYD$`K=KQ4V,`RE=T>/^KL1!6I
M8:5^HT"YW(<@^/C'%R6MV\-/+7*[ZR85"2EU*P197:F(AJ<_+W#DDP3^NA^W
M5KH"\NB<W[&#*I&FH-Z!U@8W746R0%LRI<+M.FC^=.,_ZJI(QO;<&.],'R4N
M>;+`=9M.<2D1`1-BUC"0BB%MOR4N*++J9^Z*HB(6+D01D%D=^1OF>21;<9*U
MI/VCW(+47Y@V0LZL+1P*/7?\B8K(*#+M_A,6%<'G<.IUFJ`+%W`DJ4>(F?+O
M>[.JSO&40<8PTTD>3!K:6UR\NJ.R5ZS"WLH4"KU$#'.>8%AET<G2\EU)W#A(
MP..HM<20=CA'(3+%-_<@YX48QG6'10CG(SZ_N+AQCMM>GG+FYP[!9[H6.[L[
MP]F)FF%<F2JN#%/XB8-YNPO*%BU(U`?O\>V=JK^S/+DUKC`\VQ,8FA.U7=KU
M:P*_^2IK3O<-:\.M)[#^^_.'*;IOQN62.$Y<."/$HH@N#0]*03"5TR6X6>EH
M/ZG5_4F/EWU"5C=>(R/ZU_/>P.;M'`=TQ/40I1&#S_8(AG]5:!/>QBKGADUW
MNOAXH@C;<.M(LP"Q.!Y+UI<A.XZ5^XC]&:=J_"Y7:5SFN[RSK)(AM\=C*)&/
M(+JCK?5^Y,AM.\7#7PNN>Z>??;_1A8097&$4K=Z0#=#<'(:372A705>'7W3<
MD-:.DL2"W:O"+$3Q6%PE%01'VRI+L;='5)<E+W48WH2Z!Q=N\=1/)A)(R+!V
M/?M%P91#1W,?#+#X0)WM7AA(Z^NN4Z%$P1=3=K7ACEFHO.%D%RDCW2/VN/J^
MBVO_R'3`I:D2^<WL&-P<)%1T4==T;^E0?M>7]JH0RFI>2+T5K^((O`ZJ6[S^
M:(3E()6M-+3=O!`*S'.^-'#QTJFY2@R"6MU.E*&7R5$`3IE^`^(F'60,<AW%
MG3Q0O?0FPW+M<@UIGT_,].<HGBJ7/,AS?'N_GLG]3?[JXU"646<.E9!J?)P$
M,:1K<W?:J#2'_FWY-8:D1%@4;R@Q0_6/0+R;&TY"Q\+2NP_YF&'OCK5=HX:S
ML-*=6]&W%L]=QT&>>W9'W9&5ATHZ#B*U2!+F#=,)_!FU?/"]$%[W,(T@J0I)
M!@R7,F@BWC;/1=/F[J8*E&84\\UOD/FY?=-O%Y%^Q^<''W8N'VXEN#V>(P)A
M@RHO\7A\U^A(,>&]L;:ZS5>V"5R)]Z`);3G#Q!62D*/Z=3TDP2I^?9JL7O#!
M#$&RNXQ^5)X;5X=!$"'KR)H*IS=V7\6O7N$;WMS95G$DT+^;\^-EK@><_G']
M'!Y`*Q9O^N+.X6YE-Q1@9/DO[@>O2COP<W?S`JZ+I22L[=$GJ`$=1^LH_N(4
MN568QT')S5%_U,8*VTG@5I<C``($G*+>&7<I\+`6.U]>%[K#-\79=7579?@\
MR\VE>DYS*VBUW63I7C1(01"K/Y?XR3Q+Y61F[R$-P%U4=*?K`K'-%K+FTXBE
M/3<OV-ZP(!H>*5UT[XUJ:,+,Z7%-J*GC3@/(%RS"<FX0_-?477551@A1`"T$
MZ5N%FL6+5\$A/`3I&G7#0"/<>2T0VT/F7^_NSEO#[T'@S:-Z>CA6'GL<,0;`
MG*-[C'-5DQF">'P<''Z$&4?ID!ID4\?L-SRW'BS2W=!1E\??KSQE"^D98W@G
MNFNIKB.*G,KSKD%K\^%/8[5:Y`\M*FF\8!;TS^]75XQURA<ERU?!6TXN!1N$
M7D2ON6L:R$9WY;@I;`HI)4+!@_N&.Y,>30\AJ<%3:O'XDZ=H$G.A-(;RO>2F
M;94J21>0SB$_7QY8C[>X+;_GL;W+Q5SDH!+FM1EDY1;%^RV8F_@<-^VAXHWN
M5=F\,ADN86Y@-FQ@7)ZH][[="1[BI.[03HUZUIES%2Z=7:(.'!)T<5]NF)7*
M76Y7T6T5D-6KBY9M;NA\ON2?!E>@E;BM)'BHBZ2#B5BH';LSW9P-STONSEO(
ML$UX4;QM282(/$7!H@7U,L4148I95J^MI`-EQOTRJ@^?L&KMD#?DY&%5`12:
M%`K"50`OKOVO6XR"(D&_V!YL.%6[RV+8`NV7K,G]R)6D68D][^_W#-M*E7-E
MME=;LF,C2SR*58F=M3&2*AS7WR:M!$BXY&C_J*@+H;UZY$]/]1&1U.[^7]PA
MM48I1"3ZK=,-9@J_;O!/"$'P*)\#RF'Y#5?W@+9BF5R%U\LM'V:A\>?N\`JO
M3-U=CAIR)B*092S7)1"*_\;B+\2Y\/'=V]':B^+:Z,V#PHX<2A_A#DD&P5:*
MK1CM>G]/Q&%6#+>(5:G&S6/"WN2*ZJ-:66>NS3L^H3J7(G]55#%6_Z?G^-[@
M5JVZZNG5EMX+0W4]7>FJ4'O2*6K=@5IWA2V^ZZ("]AM7SB"<.C-^6A91"S$D
MP8ZJZH]L2Y0KDGB"EZ-R-5$/#M!BUH^DAFGB,1PI.%V%=Y[D&-\_<>^O0UM*
M1*W5/)9%C@4(R928#L^@[L_A<\/GJA)C+KFQ?DBF(:O;<!_Z@B2?<;2:KH%0
ME4&F$=P+AO[F'OZM>C'O@XR/2=)U=F#/<6.VW[N#&T\Q/'>T:HCNJWDTR-$.
M9!@M_YB!F^^4"K4C,L7B*OWMU<.0X2N@[BA8X_VK#!OPT_)"[Y&=W<:/,.:A
M>H\MI0FD\?>;:Z6]0MF_T,S+=HNG)2W1]$;L??&3!7<SKDW?+8S)L"+HY*VF
M:Z:>3@60[N3JC10Y;O;QXKX@V24$1>7_L6J8H5N['W_JIWM_K#X>DH=J\@JZ
MVK>=(#MM>@79X^<>YC%?^^MB*L1']];>(VUZ4I[;6EZ5,(W1Z_2X_JRZ9$#2
MMAKGMLC3_-%LW[EU\MR/[E4+JYM\%H*5H[^J@%C<L\XM,#_6W@VRK2@A[2/)
M:1DHI<O5[!Z)H<C,%'8-9$:0R6DYLTVJ!1\;*3!%L?DXU"=Z3SFZP;7.&1+*
M7#M'J2ZGS;'<7!M$"W7QW&@SI3PB!B#,K<5+ZVR+7N%S!'=Y_ZYBF8@SUK%"
M]J,=A[XN-]H<=Q)<::Y]1$^(C6O'J\4[P7*>0ASA]57SPPUD<*R^`_&5H`BU
M)Q)UNKLU>()&G-JPQ>_KSD1O3-7+''#_B-<?L:1;KN_==`_*`C<6>5B>NZ>+
MN3=XPJWN[/5H@GA6\P1!J)UXW<&RBN0_?GS"=("Z;GXPKJ1L&,/#-%"5U@(6
M5/?YGB4H>O6#@XH/6OP:YD+D#964"P(S_=0'R9W%;S=-2=+)\L+/B$+HTUVM
MFH(P+'&PKZY$*(BQ*EG^E(@3S^$0Z\IW:]5IY@YIZ+C?-/3DI?F%[6$B[E%Q
MUD-%Q2'^Q?QJ<9^8*NILEIL0=UH74=[NGV[E3MN)_K0'X2Y"<=X-KF*.'7VH
M9`:,O3(\H4K"COY^60`/5ZY?3U="J*V2*,S>R^<H(^+[<]ROVPN+0MZ^8=$<
M*IZPX#ZX-;T=M@G/?;KA3B2&F2X]JWGNU&TECH6;*[NO[KNO6["6'CG+@@,T
M=]U2(;F.[\V"SUOLK2(]D<D^<-./M>=I1$Z`&G+R]+EW/S:XCW)V!:\02>%5
M5:>:%8[PA=\SG$*:BXK(+Q$*S"IN"Q;%1T&_V)<^(OY^^:[<E(,\PAF7T;I!
MFW[%`*=2ST%IGX'GH)Y1I0:67<-J>$NK]"3FZ<7F'U+2W`EUF:?&<FG%\ZVJ
MI)9+D/T1=?TI%\^/>S#5JC^U9W[U+?]91'&J1.(.+S@T74K0":]<3G\AU86_
MWO.Q-"3&X_-Q(G;I(/\ZIW=5SQRI:MQ?_J"R/%<'JA*[(X/,-XDUAW_CJ$(D
MYA%Y%@LO/O!UNO]#W:%8?3!C?OU%SB1['ME63AM:FCM5=[.`GFIL.*QI;DK5
M!VM_I`<'C>+C[<3>,BA$JK\I'SKD(E%%4S"HF/J1?M-4$0+.>)Y>\B#),Q]6
M!M*B7NG-VD=N2,4IHO1N"7:C"DR1K0TAD^P.N6(D4E)U0XEF;8L548UO4XX?
M,"\M&]+[^Z?UXI67KB^-Q8'Y[!4U"S<^U4Q`F-*(V;L]!C(U!43D6<C\F+K5
M1'P'[93(;...FS!=JUH&8H'L]25"^E&^DURTHYIUX]/I'K>(@JR>'E(93M^V
M9U'-4R(%(^KK<'+OS&0%O2491P9@*PSNZU9$23H4*)V&FEE!'[7GLC\2JTKL
M$.OC>6>2-TNH3P[*G,*!D9ZY:755S$("BRA0LV2(>4@C!HB8TQ.'26F?L6ZZ
M>4&L52:</T?IN57)`:$)<=3N0PD^;4IJ4*P^4O3>2C/2[%J>.`6=VS=5-\C(
M.2%K`T*_>R*-DGLW3ZH`;3GRWR!>)E!>D8:69CPJ2<@1_PE4<E2V[`P?0D?I
M!H4J5:@6^!G;7KSZ#\KN:7I/,8Y\]XKY!1TO7HMUGDPNZ2$@#4DVN7Q(]^;=
MO?(A2EX*Y2WL*E:'Q3]`J.3Z5\[.BI_;;^60(('VXR>-9'Y&A`DT38\>]<42
MPV4=#59H12X@"3=VWQ!'NLK1`XYW-!`7I#D):E<40XJ<9F2#EED]*M0<1>@V
MW!7K.=(Q^ON/O$9;*<K*BLCJ)'A="OFCR1+-8;^*_)+SRD<(@48Z.DBC'K@O
M_PK$LR@=0KFE?8MJ*0<VBFYP?(0F1NKXI>3LB+IG]P'=6X^[;#"XA]?L'K</
MY(#AU)XN)0@JJ!<2)520,8"/FU+D%-,`8FZLSX#GE"OA"AG%$^$GQJW#79>6
M+BZ=,+S7P1NQM?#E#@G@R/:/I>&='WQAHH"+;DEQ&'C""QR88G9PC!/F'E*^
M_YVL+SV7'4=V=.4X4/UQIVA0^^_"(Q@`(NOUS(_I*=W,HY3(8"Q8(%VVTW"T
MT\P`+8@H"P"3KUX9G2(BX(U5_OGI!`:G=>2MP!P&@P0:,5+E0IOH\/:9B+W/
MVZOM'"W<08T/D`V],>X_C6,66SP.VN=2F/N6EF4`YT>X!V;7?JRP]HC/8U_%
M[=],7^1K5'P4BK['#CV6=[$7+JPM^7ANDO$Q35A6NH!1KZPU.\?9;_KYXVD@
M;Z589!C<_IB`D%X"YZ4X[)ZXH[?MH;;3<Z2(H'QK=/\ZB/W$YR&)%'<'@)B#
M:J&!S`!UC9]?>7=W/='$\+X<FH??E6W/-(UKX)-!I<5'+K:^>Z';+?`_L?CJ
M<WCG]9?6O<]WH2I!IW.B,@A[JKC*(P\_SWK*HH?!SC;"YCT=MN__!FAJ)<Z@
MN3_Q>?]Y*&/-N#U"=Y$GI=]$J91'O3<J:_3Q<YDBEJ!^\;@%L-DKDS`/3-(Z
M3ZSFW'6=PW'NW1]=OO'+>@^X+O-1*5?=NC2-@A</K(&1!B.F=_VB<`K$+@^S
MUV*1:Q28.Q[+-_A1:-S[JXDQP+0N@$5E6\,1L9I.#=^@S`=H`UZT^S!3@$NP
M\C?4LKS^B-=Q_5#X_NUN&_/0;!VN=*2//XTX!ZQ"5W8XNC*Y'>*^H'R@1`I4
M_3>/XFFY7Q#5:"W3Z<^*H\)Y#@Q:8TMAY\=K`Y(K75$#2_7T82._!+I8C"WP
MS"I?&]6\<8Y9*0.M)WE"R6<0A#H'/%!W5CS=FW\H'EMQ`8U!.>O,6$#O]EOF
M]H5O!S3AV%(W"97BPH*X>[Q<N(<[T?%Q@HR1UQ=-H^[1L+TEP<B+=0>5Q/C[
M8,Q8*;H0T\B9+3;T2+>)HH`!B:+X=>OF27[Z4L2":QPMZ=&`=,"AU>NSSXXT
M!EFY#Q-:7&#'5J49$(IR$CND7/^%,`6NVVQN05F(T1B)6GS_*7:8J3:H?F0,
MOAP?1CA!:WQ\+QXV.']2X5R>LH/8/&11UKE&ZX6NJG<+*%6`9GSNG,E73ZTX
MD#JLC`_QU=AXL!"(NY_?],::FW,%B*DQB40#R@+MP'_'YRM1!!AD^;2!IE`\
M?#MRH=3+EZ,^SBAD_4)0U*79?;;T$0R?K'<=O31'Z\'%`:Y6=`"!HC@.#(T.
MG\`;:&5G48UR+S[>0=F.G]\RD:*:P1-<CH(=N("6<:%3,QE^&O'UW?/.)W7!
MLO1(J0]S'C<$VNI28#^$');L[Z$^H#WY?`)$?Q'/F\&JSQ$,UQN:X^_V=[<Y
M>ME/F3NN:]K[-`M/7I?\?8\V?GES:4V-WECH71\?W9G`A4A@W^;,JP'2WN*>
M`!SF]55IR07)Q,'/CQ]VT@@%0KQ;JL6A$RL<`<*:O!$*U>`V-)\,1CZ$;#8`
M7PZOUP3S#DIBPYF!OZ^6;F`@&G0L0"FK#K!C\=0,FE-Q_VAE=-[?,IB[M$Z3
M\IL61/\6?CL)MJZ=7C>8),_X_I[DHKU8P7V+3&886IFI"T],/KY*(@!H/DE=
M&T>RS!\'MG>[&@T,`YO8G(W&$YB0J@'[/4F`>+@RXULHZ4620(SCW<D]`(QS
M(QU:X_``$LF#BV?YV<-8:/'9[L-WG[P\-,/X;OO<>C?W`/7:I?$1DE-:AB#6
M?OG;^.B/G`87P"[Y;#CP;)ABQL<7/-GY]44L;^"C8^O!WN_+87KGKT,)M./7
MS>:YTNF4YH(,7.?G9^)Y(>CZ<>N$WA&6V#(_!UCG]^XZ!$7Y;J<:D0_PRYX2
MK*^X-89')ZB.%]MYG4UBM`%RZR@T]2+]"A@Q&G]UST)Z:V%T'<]GWJ,E>01'
M7=IPAWMO-&>>U<V)S80+QD_>6>B.<6?OH<@S3'*_BV?JYWT<"T*<V%B&OM3#
M!E]A,MJ9^(8:C5OC^:;$]6I**>2=XMS`XXT2\J['77Z`B_)&)DL+Y\+T\A`=
M#:TIFI7??;F*7@_&HMP\*P2L,2T;G@N"0,Y.<>U\?2"V&,MQJ.A^,U?RG_:S
MB=;]33U^F&9P>;1E<&(!@"WNC[I,;Y1IX.8.[L1KDA[N_1_>G^CO>#WT]ECW
M[^3JJ%.N?;#^>=>A[6:HC+R4H!^NVU_3U+?7W8K;EU@4(I,/'JBJL83>'.C#
MK%V[:[]#-%[?X'QG370+]/FZM'M[T_T#1JW?)RFLF[F'GNI]/;7GP?-Q1-.`
MI'[WM]"+U_(]0\L3F'#^_ASQW"2=1J2-)>:SK?"Q*BL%J)%V'BO`Y_+IS345
MFP8!;A#8T71I3'G5+\[V<7EYZ^-.HGV"_D%<[RU)''?E:((RR9`"1-6DSJ.M
MM3517RC&O'3Q`[@T21D&&,)#RUOH-?WYPF>W/0HHCP<1OQZX\X_/SO0VT)@=
M6!KO#CQAO[HM]^/W7C$!5T(#>2HF-(-H9U#2IR=OWV0^`:\C[HHQ$^'5:(@#
M-1V>QV!T>MG1<0Y!/=@<(,]4HVP@G<!=J:BX8!_@92'U.3B0TK8:>A_FOTS"
M*N$!5G7D>AP-2X58=9\ZJGCR"3K=/!+1(N/'NQJR!6+0W%3?W55?_'5$-UW?
M5*)JOKD;I7WOC?R6AF'?^^US)SM'W!LH[D=79^YD3$*E?S(5F631H[=G(,/=
M,6H9%M+*UGU&GID"]Q@_[>/(`<R$*J0!S-?H9)E^XJ?ZQ:(!Q@=;B+6&BH0A
M-HW>`E#;H/3M1&,E28_Z/,1ZX_H]+IRIW7-Y.-PV75]&;TU!^V`3&N$>ABEF
MA-ZLF[WX37VWYWSK'=G5$8234CQ=W+]W]"!I#.@&VE#A3SJ1I%8RKO/-8J;N
MRXLZGA!EHU\ZZJD$*\OV&!!%YDIUFSV$D9K2;'HT+("J_/2W<JV;O4Y&ZVDT
M\4+DYZZ=`:+#5OT<K>&US"%7DTWIF)H3(6#1$;SERAVV\(AHS)"QPI\:UX_I
MO$@@-;:-GMR$DYN?_J1T"<ZRJ.#1.S3^"QZ<[S)$<'06)4AD$`&->!GS*#A3
M'D.`.CWHH0;;F.57>,QK[13"T^YUTLR12"0G[_BLZ>S:/3?5GHMG:3K)//U!
MYIO7=JT:S5(O"!8XS0BOSBD<AF@\2Q?^%J^#$,NP`6)*_/XE076$&':/4$],
M_OXSG2N@<F:15<(M%\_$I,$U3QAT(1>@P0E@EZ9+0UR>>V_19`V!R1BG0^]7
MK!Y:?=W;+$[5%L5'\/61"DWTYASS^]2$M;*0N$&Q+2^NTOAXCP24)SI.^?AI
MV'X?#\53YN,\91$W-(:C,LTM0\S#>*XG7)S44@;%V.0Y]$<\`U6B6:S\`C==
M#6@/RP#P]/WP/PK'@*<9(])GK9&Y!H$P#=&*#W_U7TYEX9#M"T@-8GTU/>HL
M>AV@5<3045WEK$&IJ0Y&1>.S]ZL!MGAI;*_C'D>)21Y$BCPY]EBY&^!&'VAA
ME?E47R,3@;*X,XTY>V1Y#U/#C3W-^$2K02OGH[C(1./5B5;7RC^P!(GKG^Q2
M'R":.)I-#83UI/Z],9I*R,,YSWH*X0ZK[+W!=X6?![_)8?=P$@'1>J8#+S(Y
M[&YN+/#QXMV5-HS.@Z9`T[NG9^B9-=%U'[D`%>W*^'YP\)S$1VY:G[9+Y[Y;
MYLL")A1_'HISC+HE(<F0Q8RE`TIT/'VXD225>=-<NH'.$V\'T@?:>`!"O,=7
M`GX!ZD)/>8R/VA_]:5J^??6=)(WN)N?OHSG2./9CQ:%8Z?S=[#9[X#3M,Y<$
M)#3*J4F*H:\0TYK=/7\K%MCELZ+3JLW'`I$5,'3O^7)'5X%*&-,MN88Y,)-0
M9"1,G'@L2,)KZ^`_LX`]`0^^ZW%;Y7`U#O^>G\=BU(1YGE[^H>X[)$<B:MU5
M:JS]B3E%?7CR>'4PLW0!(U]QB*?&JX/+7Y)H")B!?0R/G)M9-__Q35`Q],^F
M-^[TTNKT)8<&+_\^O%E-'FO$884UV;L^JR4&]R=SH_9FC[%QF_,A1,IX=<__
M.I8.^JY>>7QV[9,8V'C<7BV-W8B`NR<%18/NSE@Z4;]5B*#;`3QZ,5?D*^1J
M<EL[]']9\-5UND391D1-CG,66F^.*V<,)9N#)PZ(QTF$B#D$BF_%;,AH:=\#
M-<I]_ZG&ND=[K@P&]"^R.OP>]\V`0Z:),T0CX]%">LITWA,^JZ]&V<Q%]Y=]
MI1[(N/K44N/-W-O5HW\T,*X<JFW=8M>"1K?P5U#Y)K?%0WCJS6/=\[A4XP`3
M!"?Z]X4HF:&Y)&"LC@F`)$9,F%3P@U.HL?*;[P,"\:31KY9<7UA<Z\%3#&N"
MI.^Z_U3B%@[EZ!!1K;-VOZI4'M9$1@*4X;,<%#J=Y95%QCS)OAIU^'J<J]@5
MPR$!:&DB5@8E?^`T='P:TUH%W'R>MD@(_>:_J`WN]:IX#:J!_OPYSN(WL_@;
M<$UMVT`FL"O2CQ*E:N408,'YYNX&B4T'PI)6QJ9L39L4L($OJ-62;C6F"@M>
M2IV+_E,6#>N^>.^+K+\)DRV7K\"'Q[UMZL)/.#YI2SV%EOAM@XJX<"XQ]:O%
M"8)52W#E<QTT"V!1A@N(.R8B")<I>D)E1Y05K$"@3>HLK9/A#YT;[AJ`SIS(
M]*5X2$77B1Y4\J39:FYR?()GO<FF4T@F:#+%J@<!4[U*%/0L4$!29_UD=\I'
M(A_\=9TYZ'T</UQ9-81ZC2,7UN3'[:SW(./'?R2+WHK*G,-;:!S6[K=0H^W[
M&4Y1,2+DICRU\*"'"H:CO;S!$>LIP[4L<ET28@D15=[?;-X6<W^"$XT2@1,A
M6FD.$,&,&3>2?%P:AL$5&QJ!9<JKRY4_/-T8R[_*T?Z#*CG+$('_GK0JW6>Q
MM`5H&TR13_L8;I>7+69Q/$=GMVO\#[-I<W0.)_?-PKLFA7TN*I9VU'[Q[8@Y
MIA$W;DKHNPW6-JZ[P3=B0(HU/="B3IVE/K2HZ`@/KK+/$0UVH5P8W(8!-)BS
MRV^S\/B@XQG7EQN\O12UB^3`#,\_#R:IG00$&^V`;OC)?E!;G2#S;_"8N;$U
M90'G5$V-MG?\=;B->4W5R6.H\80>$++X73.L'`I5!P$A5<UY@]5B^QW*T3PH
MCI-#_%NFEI,@(YPC)I]C:LL-/0*M5)X5N!?5IU7!S.^FU>8V@"T<)^P]EEGT
MW%CD]X;2W^BWQ@,^.[1STU,&9%5&VO$E\^+FE3%8`6.J.!@I`5A@B'#-#&**
M)R3R7>VOP6[!JLI/H,#O8":R74=V-7C=L@$R$<7<AX'^Y@?^]6^BSC-4AI[P
MU'5W&K4W%PZ$Q./ZJ)GZW;N.:%#(_2E/>#>O-Z7M%/)"J\Y2.(`'<:R($0HC
M_=ZN*;^JJ5X+,B\*PF$2*CCZ;`$OQC+X,OG%+WK/];ZH-`-Q!(LZ0-^8*P/"
M!MQ4:G5`:Z`S,1TZH9,-=:^RG$8D4^YV\]H4FZ0L'H0"F5:C,LR9(-]-0W44
MFQ96!RD)T=5=+R5B)5`?*3FQ:7W70`6.NW\V+WYV9$M!R&+FL]<Q"7XB5WYC
M!@(NRLB\G5JDD-!DDQA@1'5JT!!6@D2I&-A[NKW_O&SCZ=)/&0E23W[W(0\5
M;`Q&S#0%>E3):"3")8&6!B.U1C'=8!,:C:2/OW\ZJ('WW?E^/CZ?"0*E[K^P
M!X^9+;<>I//<J1I4^L%0C:?%75+'*5@A6&+I).M5KJ`(4!\SL$U!#70QNXN>
MQ8D>="OCX<PAG@.LYP1&O\^>Y^`-0'XV32[,@`15/OKJ'N5/0=D)^<5!>!QP
M:?I6891)J<^;=;@54_GFD4']]`K,X^N$-_:JB@SRYF:VW^JN\,\7II\/'^J-
MU0IW!O88O_Y7IZ96=E(X3(7@<DII=@5LF.?$LK!=P80)`W?E1S88:NWA]&8T
M)=;4^D5N63*Q7H4C-_#&&+!'ST;&BEKB]:@846]HS:I$WN4=0P6F5]//#C]N
M>ES(].ZU*+4K[BKAJ+8/RJ1VP+EX?Q!T)%K[HUO5?"';NW+&)/[N>>K@W%+>
M4J%@X/(\H6_#_?/#14N1?%1%MXLG>1D^R6&ZQ:.8D@\3O>OCFU.YV2MGI;!T
MLQS($BX6;3M.+I#H^;IF"SWEA^\YOGQ]\]GL0V$V2#'F:3*K#E,,6_G;CP]K
MZ%/PV=>A\R!GL>M1,_AP5!G@4XYXHVCP<^:G$R$+CR$OV?IDP+BP2\O)2E/J
M_<F=;_QTIU'4L1D!!#"_?[D9<;Y/`]%)_-H#^"9_F%,]%'CQ>'IBA!;$5#CI
MGNSO`ISF<?+VW`MPDKA]:(-;KJ027E?%54&:YP,#%3'Q5W#=XX%T=XNV)BQ$
MF252JF9`J<:=_Q45`[I<U,N`<(;/,U!*1;"A%`V&;MT[8U"QHL$=D*D2)#GT
M_8-```AJ,&B^:E"?G_',L7,_%D;[1V]QBC^%=@#?WDQV\L0D5SQ4%6X@X;MH
M'E/G62,(!+ZEW;5-U>@#1KF?'Y^KD\/S#/0!BE-#O/OX^9`)<',`:FO/GKTD
M]$[X>H_T(@?F`-EGX_7*?A\P93/W9MEN,--G9(#OKZ\_@U(]#=+7_/D_[?W-
MOB[>J.)BR5X3A%M(GFODOM^XX>'$!%:<,(Q1=2)^=CS`ZB"%Z*L:JI;J1AP6
MG\:"XWPJBX=/<_0_./&?BT<B]/G-;6\48JKVCD(+V.1S0&NX.C9Y'GC?QUW*
MCZ*1R+:8K=Q[2NH\CY6[<RLK,"BF>JIJCL[F2/AN[>:'OXFD>!:9\=NW12&@
M_LR-^0G`,]!F]*L%HC^N<WAYK[?A;E']^.9AA,XWF[#2"5O:^&65GJ43E?SQ
M9<)_X,K#/.RD0="TF<,C>K%J']:+G*,ID^JKN3T]LH*C0N^C]3&-QC!)'^]=
M!1Q17$!T&]LT/?>`&`NSC114Q$B-[91[NA6W4YPO0$^6M>U183ZW+5I`6"4I
MDE""<5^U$[5O=P$U#J<J8]HI#[V13DHINY58%59]FZ=30.J-XC__=E]OHO3)
MF_L&F='<)+Q;GL2W62BJCH-='X=A)?O#HZLK8(&BN33VJ*"!,)?X4F1GU<&`
M.)N.JT?7UY,?"DC`R+`]75K^^+.[,CUULD8JV**9Q)%4K8U=B=9Z7F>X'!+\
M@]6#E^7ST>9?9^4\7CS4]>T7BXHYOGVNS'7T;*%V,?CL?C*5PF^_ZY-3AQ\#
MEH5PQ\-FZOK3QU"PAR3Q7Z387-437E]N;@\2KSJL=M_UIV)G%$&A.4\'!B;P
MO(B;1KU]@FH#3QR`2\@96D%W4\BEWR0U#K-;<'8MG?U4I-_UKW0"-B&5F;4S
M,2I]%\&)[Z'G5&%$C`2),QHH!4[3%I]J)Q*ANUE"*0F)\T\F\]'&H@/\%W_\
MWHG!R*OIYG=DVRC%[;.P0#Z(A]/#E_;-<5+8[!!A`6TIWCQ@!NXZW%U#^E01
MC:!E/`3[I[,?!>!P?/_Z&2?21P'>\[&I-_P=W3_^B"WK3Q\DOGZD]M1]D.2(
MW`.*&(:;KGF,+:7*ITP?X["=FMDWBR/?;[#W`HC5]IC[;$[1[VOGD![&I#X+
M5B>_IO&UW<!F?9[9.@>A\*OD+Y\_DG-U:&;"XAL%CW&J3]9%_9[PN'PH\/-3
M]I*_,KHP]#U=%@`H)[U?%.?]C%ZUK*;H+P#>QZ3RZS\S:,8K6'NWKH<]\\EN
M[DD#?YY^H?XZE<*`7Z@$^<)#RU*-BPD09FG$-T"(W[I9W^+#^=AG?@0&`X.@
M^A@/=\I;'&UC=Q)/$?@$I)>XXUQT>,4D-)*=#A*%<W^HA/"R%#*A&F59X_M-
M+/GOK4=R"<"C`>"W,AGDW''.";4<5R9ET/'TYA7L-4$!UZ`F_'<^^DY+>#P:
MFSRT3FA'+U'>HC&[]&A1S42*`'6<2O)%*2GZU7E]`!_=]#:-4`;<A0MGD9L/
M\5:OFT+(&4AC`OQEF["$C1-HID>X&)"%O2H/-P7@AO%I^$_ZD%Z5P0R-<+&.
M?DY!#LN@L49T]=$,=D(((I;T$PW50G2G![,LTOD6):>`BW=:^P#I?*\?PS@V
ME1,(SE"Q:@B,QQ.RJM$6,/Y,`5$/'!OUY.I6_[<+<P/)FGPV38BH+BCF_%'0
MA/19A&)H-L7W@TSLHF+2"A=00P8[Z#19GK01J-J!VJOZSIG+6K2046F@!^!\
M*F[UHG.J,QP^64>_'/K[/DMCQX24?KV;GFQ*$1=!:=I>][V2\@2MQVAX`$SI
M@`A;;OZ^P:,(E%4WD\B/?>N6<+B12%@H3.K/KR$TFU6COD5)Y1O."M=.S9D4
M$A=IN7RBDY7Z,T"?7<"-+5((W#3]<CN/L1[?4]9//;AA2'3XZ#]!Z>X7GKS.
M/0\C!((/\/7^[43+W;-&L)-V2C*2[B:)5XOF(>%F7P*:#`?K*)SC\P<YGTLJ
M,DT[S-@=SN?*ZYM+JT]Q/HJ;36_?\LT5T<W6EZE[H>THIE($&9]?K3CE3Q@C
M<^&O7#BOQN#"(X_VO2_G($-#[/LG><RCG>)?-XO8[ZWRK$/7XP?%*Q0J%1&Q
M<<7#Q<;@<`,2X03[S6V=]W>V<&4>4L@7F'&Y,NM1_LE1Z@*+VOGM^8268\L1
M;>5DU*!UP_SWHPX^&C!^^_4NF_C\(D('P>Q+\=F[B8<V/@?)IWKU3)&CT>9<
MXK2,'QW(>[P0)-`_OI^5BM+S613&\^^;A_D/@@+#F:J-O9;X:+6Y0]^6J+:%
M52N&*(:4%?E9O??']8$I5RZO**H'!LH?`U\NGUH$2ZK$2"S`P?WU1+"CRN@,
M'-5/#X,=BE;`\)N0KYD-?JS.N(YY%I\N%.5R<;/Z:5+J6S73Q"G/I'YTHL)$
M6#</8B&S_SU,W:B&,-<ZM/,[U<#O,>$Y_>:(O,*:C1W^#QX)SC5X9-V_2>S+
M*TA<5=(F#:!GY]>K_+PYDIP!A#Q\'O7DD4)Y4Y1KYEH='ZF=NEE(8LG9>7Z[
M+LPHOH6-)6K'U\V=@$3E8EPA#A1^08;^G/JI<+O_G="?_4.TJZ0$=:K^XMDD
M1O8[Y`F"O/..C)E2-IB^T$8-"X3G-8B([CA,)?B#YQ&(30XJ33]]4R7H04R]
MY^C@A/?.6?J"[JZ3D<FA&&*/09YY'3&-==UDR0U>J1=E_R2<4"OGG7=5[IR-
MJ.CL$@^;*\M&<$4$%5P:5J_Y0ZII['!VLZ?1ZLE<JQ<EH12,1\A//R"\">9*
MK?'G]V350(U<0[^MD/;]:!9_K3F%YUQMPBK&-??2PI"0#%@I7]:-@QT#B-,=
MOOH<"AXZ;N"\'`929/L;3E7<E6?[YX_?7A8C4A%)\,?9\GGJ1$`>\FW!5IO>
M5I_@V0".B.+8#$8LK7)N=P:+NPFIP]3O7"R`BM8FL!TV6`!H4^G*XKP70EH_
M!H&D:(+S$S__>5<JT:Y438;Y+%%I:#@Z4U;+HA\.^R?V@Q-=IO$P6^74L@\#
M<-;1<=%!GN)?_WY(C$43VW>*O>OM>.2ZX/>G/#PT#!Y-W._FZ#!?E&Z[[R-;
M"A`!BF<+R1.F<N4')4+&"P3;14FI9K^"F3;]:@B?OC_'[9HJTU;(M_,LAW^+
MA5GI3(=VCLYZ"+^8%%+I]PM%%(X.D!8YU5)#YF:"'"N",'7R.B6FY'XX'_5&
M+[[0\1:=-F(I`6WPPUGJI%49[B(,IN_))'4:FEH\[)Z)61;NK-"`X"$AIR=_
M%6U49CJ0Q7C786^MK__$FH!XL^;=PW,5@,R8:-V%*^"\/6WFMS=U"5`A$D6R
M<ZXQY$(&0'MAV`!"4B]OL8?<(<9`X-HQ3@)6+TRSQ^R,6K5:-&(5@K]!$>K>
MEC\]8$H.W\J"%@R(6CFNGXNG=6N$;V-LDW0B2@G!9V?HX2>&YB8=2RN?^*?Y
MDT<AS>+7KX\CR0$?1F\KNBG=A]L4$[^2AD"=,S,,5KATBL]R(-^Y*Z%HH87K
MWW[VX(&UOP!RHT=<79\-J6'WR3(>".;/8$Q0(E3<%J%(IF7H'^QN\]4-'O8U
M5>[OTE#(6W1QQ.`G]Q74GUC!'=*/)YHR]I(:G=7K*O)8OZ'">5X?JA!A8D@^
M4JW)U-M4[`"5G^^^68?J+3T>"?"TCOO'^"4'MI,GTB@B2D+^P"_W"(V`:9:0
MN"6;6IVZ?2`#<W&5W)A0W.+.^*B+=X_]+Q/!237O^WB"YHUY>,WAS=H,FZ,)
M17/2N;'ZQ%AE$=X%UV.G:E"1B[?7J00_WSS)<6=+Q6MR6H_>L/'O0F=-U._L
M>9WLY"XF>O>S+F]_]33N;HSR%YJ%;&8FG0@Y(5MJ9W-8?O]ZUF_EHX?>71%C
MB:/[T^IM15)!5?77O<T?I:"H;S"48\=N[)*S]F_JZULCR1.RF89"J->*!HJ5
M;+K;X%LR3E!BCKO;U::M[S"?\?`J`>SO'Z8_(<E<L[-K^^Q$?)S#Z_"MW/L^
M%]5>1DDQ\?OL^7*L7HRVF'?^UZD'/B$$1.;\=EL/;;%>]79$PBR)9#XT.:Z0
MRRS\_F$0TL*&KGR\?+E?>N3!:3<:2U#@X\_[NJ>:-U/E2'9`1I^+`RA=+ZZP
M.H)&V6%O!%KJ.0$A!W5BE>KZ2D,EBC//J:GI2CMB:-?6^&VR'X0:?3Z;6:C-
MAVX/907.\G1HTAP;K[OIW=^%^=-HCS3]OEN2N>[2<S($[8C8]N-U_^/Z_'FV
MLD1]R&/6UB>!Y'<=Q;M#!TI]L9M8Y1R`<TV`;[>8=)][@K>0YN_?PL^!G[TR
M8:"@)3X_F0JF(RQ>U.+#;^K%5TCI.14-L"60)8)50O/%475$GQH4L&@Z_L+D
M@<#BRNK2,=KC)(1J4(5W0#YB*RYXY\W%7'/,Q;819M.&2Z,JCQ^WU'2T&.BS
M[.%/I]$?,H"946$RU8*`L6145E+3J[38Q],CBD<S$K'ZQ2^J"$F'3#2X('G9
M$F<!093")P?0E[Z^2S[M:]1;!X[4MU>+ABP0LH@W`Y"KNS*C,*@!<$Q=@_(E
M4:X7RK]-^LW>H)1^1F\X'PN[J1</!0,'K<%GBP2K<N&=1+?!&E<+JW,^AAHH
M1\;LF**Y)@IGR9@,/RI&A4X\\7(JA>C,D/?)J!J*'8ZXM%P%AI^,HW]]-RL,
M3`"9YB%/,WFC!28'RX;SZ`DB?]H%<3YU<_E/`Z*>SHSW?`T4R(3+!+N1Z3H#
MN%YT8U&2LG5PBXGLI[''5U$E$\][4_PT+MD!-P3]5)T/**G\N!=RC+.EW@P9
M`O-#H',>,6F?*1;D:>GB/*EP#+(F&1;;LH.8CJM;^347YY#3R_.,QB>/`Q?/
M[X8\+YU).Z:[R"A-/G]TY;!V&!1*9YI]LP(W]`!#C(T!YUN^'F2-6EF5B1[H
MB>Y:S2P`O\'7LV&6&M<3%_=5GF9POF5/ZS[=-*4AJW_`09W7?7,/(\9.^3=U
MWMP8ZK/Z2$`8,IB,"NDYNCH-!*!2H^H5K>"TNJ(H(N"59%E"P\VI4&,!!CKW
M4L/O2RNK<K2VU=5)C[3I-.XN1^9)8_WP.TJ7/'!CZ;Z>'9ICQB<EVA;)\NMI
M&8U]L[=`GH%*KS9_3P?M*?K,`#%H,<RE$,Z24<)8G4<]O"AKSM<X/\-HE6CP
M^6O$U2?U0-<<?+C?L.WG?CQK?C_W!229DMU#5A:4C*5EDG9(&RH3?#=3%(*5
M'4O(PA&0`$$I7L?!Y'T9+6`HW?:AMH[+3U`1.<6!LBA_GC7WH3>EGX?+7-B[
M9@54MW2$1<Q:-AS`P(!]>!RZXO1GT^G>.W5T83VO3&#EC*+KN,0CY].[$=9G
M?65'\+51N;*["2*HWI3I?*+5WX0T>V*-1$O\.IZ7^R?3H>4[DEBI<<`)74NG
MT+D2T@,$3?:<L#V#+'Z[Q$3ONTFYB>\,)J&0GR8!!.JX6MI&$8$HR0G0V7[V
MBP1&W'V3!!2`?+R^8=7(I:\)V4S!2+Q'CL9A)\<:X@>P"@2_<`/2\<&HSV#Y
M0LG"1W>3HL(/5D9+[]88;!Y\/WA7Q$+=GCJ*4,G)`E$;5QK*$WC<GYW#^@W,
M1C9FVDH!K4Y1>=2T(GYEMQ5*O!Q??E12_0GH0+(Q$[H?4L`O29=L`E#=Q2JI
MC:(WB[7,#!VT2U9'-R?2=>QU8V4^S6;=5MD^K=H)]ALZV>DY"B'2^&G0E^9A
M5VRR==-`'C>ST@4$:V'\I%'14X+H#_MM*$=]UE'S[58):FKT'W\\;.DH+]HB
M1^%^/M-["'HQB:Q;\DG`?^K)@TS%92W@(ERY/5R3'O]]FY);Z-F40=%%1`.4
MPYA%9E`('GG\_,VF"X*.FTZ0RR,B1-QS%'?):AML.HV6Y<E."[A-S"HLB2FI
M!S%B#UDZ!91'$W`1<V'WHGNG2LP;ML;+R<)Z-2%JL:4I(@/`D\^S(?5L$/78
M[03.6R]_67K\6VKI0?K!A[GTK>_")8.E;Z/HUV<(VZWH.,2!GHPY<;TR*($L
M0SV)9;S-AN<SUVZE.#G\S2T4V=18&'U_[$@^TBT?;]MLM8.1SB.AY?U#RYD5
MU@U>58H261SVJJ;34D_J`8J4BE6E\3;<1<Z506F1,CF@DLJ?GV.0_?S0W_7[
M0T7=+RE%^>UP4@4<>FRQL%/&M#"2(EVHDO-`K\O?KP)P,*3/EVC[Z=();4@W
M;L(\0[^NBC\SX=O$3&X90#A!ICM:'!)2264`>-<3@X??3,3+S`)-HMI0_]8<
M9:P?-NWI;)KU1J7,"=RJ8_8@XF46N/;%T^D&LF%C3H&AEMA=&`AG:&"RULB?
MF25%5M'YYL.'P`DG=-L"2D@"J+T.IU:>2-/X211,;-S`))BS:]1[_CR1_F]\
MHU2WN%=/$CD`^UM+QQU%V,LS&2G(_?EN,TV_J36!>"A>N7-*RKY!+22N;Q;'
MV**6TH0G:N/&HG3X@%!?^N%2H0A-?9Y9@(NDQ_C'7*Q3M^3?%2J:K`P\LN.=
M\#).X06J4\$<8>O=N^O"S8I^GW(AV.YX.%HH+@69Q:HASDBTST?-B9LI$?>+
M[DWVC`[%JP;<,-GJ_A&=@/(9]_66GN7>GK'!Z/7CSOF6%1-_CN2/R<BMSSCC
MZC^-$S2;^>X^"H_##291B//PY>!R+'Q,7%R^-EH$PHIG2)RAN8KY-J6]QIM)
MQ^>']:.@K#54WQZ>Z1A-^<R;36=>3J%VR99>%[!A4_@,O]V]CYLR'$[V-WW)
MX$J27:\COXRQJ08*W*%I]+<>.VIKE:5$VL`'3'QD84-MYPG1)S-H%K54\4HE
M5[E'$G2^;ZC&/,KU5L[8]CE-MZ?F`N2F4_J+@B<#^O(D,P^+E=[W(+N/2J$J
M*!;F@!;*3&I^',EC#:ON@^=1>!W68N\ZK`#<6OJ*WZYX_+`=-2]OTY=MH*:(
M0V>`5*S%K1H5;3D!+Y!]Y>+GW_^FT%`=>9+S39O)D&'X@'X.BYO:TFKB@'WU
MHTO2.L=()WEYJ<L&%CTK1'J,HMGR>4;X%095T$0LMN/SNE4%15$Z[Q]?B2(\
MW1W)W!CYZ)$Y\J<M"30`*)LLE:$C85.C"<2P;$\(F0UT-)EE_<M6_A26ZA9S
M/-`@J^U]!1U&[CLI0,!;)SW4:6L&$!^9;8!?.2@?H=I!$N/&`\9)!S*[38_$
M(UF6G1NSB>N-6-%%[_J,*7F]!-Z?>'T024LM35JZ8=)![AKL=A.*5H^:Y9-Q
M[0U2%!<GA60'6'*B2*5T6NL?H0L8\\3COTLO&;?U"+`E_6=@NW-`O`W+7^)K
MPSO1;<W[NTDJ^,1+1!+D$[U3M7X@98G/8VJ=AYK1U6U+DV?([O%)8HD+<Q<J
M"<W%+O+HR;"$'H##Q/.?S>\/R&$"RH:$]9#D^/E_G5XXO7/.-9ZPH'?NQ^OM
M#-X_"+L)B=*8KO=)`MS=AFE6#K&GN"Y5?,3B'%"?Q2$KILU<'S6Q'T#)$JI8
M!QG)4-AH>9WK_U9]AWSSFJ2/0IH,UN\4GWWV1`.Z+=QJ(:$<9U#"'Z@_!_<!
M\A/;CYWW_:;*][^4%J!N,KGAJX1J8C[&^R\_6K*C-3$O"-$>`'KF')*R_`M:
M1H:DN5I#0S;:WE`"5I<A=<Q@T+#B>C=H*\_=C8GSNSP69]03``LM[Z^1$+X&
M12EP\$UCJ.&X&5UQ0`B8U=S*P&D)NVK`]M-U$;T+7]?N6="YYJ\;"9N"%7RD
M\Q@ZL+EX\X><J'S\^EH+RY6;QK7,>+DZ5Z&#($J8=+*')TC\>:3V\>=[CA0V
MQ0K0^U>^/,R<`%*>[2EX[;#275F(KT*O]1O%*2("_%+"9#UQ&-^44D6",T`N
MXKAH2+NPM>W>(UC'(Y[M%FSIZVE%3IL)K!RE)#T7U@TVG+$N,0B1PN6\YFL1
M^!?*.Q83]RSSQJ75)WA"185:5OE5$&1,[SXE9#N5=(N>W:;IZ<NHS.%K##O`
MH4HBI?],LVKT`RMNCA.#FFW7CWTG_#CRL2=2/\..#C&^$'@NPJVX=X=#>W(.
MN$@,`0S6417_F-^_U(*X?]*'XM>XJ[Y!NW$D9NXZ#SI8U->B9*UQ$N9[7_C'
M724E6NC@611J[\,I[**PXM,1R#.#,0FR=4?]M^1M(!/@^/ZCT\I=>"F#`/N\
M6+<+0A=\.C,W;?G8W@.N6BE3P@,&-"OBYWVQOS%C:4:T`:413_\4FFY#G=T3
MD2F_RC>F$>GZ_/Q\3D(!2N"?AT.&/E[9WELPO&6ML':R7L3*6:_;S*7[0SE7
M)8G#C94BQM7)2^'*O04S0<)C?@D>6!^!,WM;Z@U:M([X80APG^ZD!L7^<N,`
M,;SBX=++$^FF!Q+H_E7&G#C-P3?R$'8S%0;X25IH()]XW2[NVD/U[@%$NH<I
M)/]!EJI(SLKRSYA@Q+<#=J&.]OY!"E*T<@*LP3S[I+0-U`=XG>),2-[FCVR1
MSB)GDK`LRK[CQSV'O<9$W-#T1TQO<>]RYKJYF<6I<=(=;ME!DU&HV!OO=!]#
MU`'+3Q9H</TXZ/H1L*,*;`*1XL[0QX,.PE648KWWI/I]8K(9SVYS2\V5)0JV
M!T,]G*7Y9`W2!$XDAMMS2K<%QZRS>#C(Q7N%S@%[GF6FJM"N2W=/._7YR'7.
M(DDEFF^)\'K)'3>KXEV18A18TYYQ'KUZM`V5Q69W`=-MWO]FQQ\XP/1S.`0/
M;$!RXOO[3_T,P#FOWS2;TB,SU:G!T."Z'_0'OOF@._XPX>26]@ST@PD%'U_I
M<GR<9'^C+C27_SZ2\#3&=>&CP<1J_CQY@!`;9)(%2T=%C"IH/`*FE,%OP%02
M^`1=W_4^FJ:$G^D^J$L9<MK6X[E5;<FSFO+4$RA3;IWVOV<M!B^L<>"-E*KS
M%+F`/A%E*``W30%))A(RBP!QSSD:!+]CXS6!O9`!)ABL1H&+ZCBNPJ>V^=&R
MX?L4-LEX,6-\`+7"<'>&^CJ0@L[R34^V%.:7]RAT5P\2#WQRD^3@&VU3[0L@
MQ1TWSR8#MOW)\J%191@FB;Q>1G((;Z'%'X]\)QX=W"DR7!]GYU%=(9G2[:'%
M1&?HFYH=33#/],\O0]B#3EMN-`QRW2W]N"8Y_R,[=YP;@L%]4\-M*`A8<^=4
MY@&M"=)2CVNGEQT0AL@J_37XW=6!RB</VJ/2^[[N3$/BU4`^(5!TB`A&_4^B
M:V&8-1@2[G&=^-+&(6$;%FR=>92A(<OKI_&OOQHJ%S5'D$UJ1&W5/$=1NL3U
M0U;U@#K"E]=9F=R`P[[!4W+3FZOA+((Q$.M>L,MU^V/IUSU-D7A<<`O1JX'K
M1+P:`:]AEZYN\*-1QK*G5<W+GJ<#T@[;FN==(37]X6XQIHZ,MW?]LAE]*P\;
MS*RA;5%NO-%1W-S,/O00@,$OTV>8&R3;A9+P0&539`[^=UH75"6$$:U4->MW
MLJ<@\.MS1(Q-A?K7^2%+6NA!4F<84KXIS;TT)CC<TC!3-SAT"0AW_R$[5LVL
MXO6(CK&EOLFCHJV?1O5A00YA`5XOH/[ST4^JE6-+3M,ME!Q"L(3C010A\>8@
MV7ETW5"I-IA"P6XFOYW`UD.SRC<[U73NG4[L0ZL-?8.1FPD59B)O66!D.+A0
MOR0O#DT^%PG1(#.8=_GLAM[U+?DOC&RTGV4G7!_NOO+)&4<U&[7I)F@^ZD1M
MW]Q9['0N)5`=X3/WLXQUIQ6\:DWA0LCWQW5(XTV^EVQ$/C^SV!(?4R2PD5+:
MI-%0_-T(0[%=F]%T)$T&B=/0=.K+%]>Z3.J)5'P8M^X7_VV.[BHMDY#_:=$.
ME&R:?XC9"?KKT,<+A:36TWQ[U]M(N520YPC3.A^;`<B6K"VWUM*.ID\>=OR7
M`8?+&M67O%-*^Y6U9(YPMQ+[P*79?!60<<:[)D4?O)XDHR^6I+M5]KD@F[1R
M,LH6_WU[M`S'V>Q-#=%007T:8P)(BLY!VM:VV^K#/H$>UXPTX@,X+>9G_<R>
M\$T)=`/9&Z\/H@DCJPM%Q$V;B?[#Q4>&%6\'IB%Q&;F<U@X=[.HS0F"X[GWY
M,.@499]%3GW3UBL0^F$2L+^C)E9ULV'8=P:5ARA8B3@`=BOP(,L&C;75\U-Y
M<'9UCURVF7Z>'(3[![M<<TM_&VQ*UQYDZ>]!N,CX+#2%&2*+6:IW`.U4?1(4
MZN:!+!VKML/:SH\5KK+<-)6;OJ50%.I$S>7&HLKO,^W2]\_`VF(GL/N)_,IP
M`1@VJ,D5%2G&D"Y+T)6,UPJKT??>.G13W0!<I-A,F,/-B"E]YEGQ+36YV(:^
MB_I&^$PR%(]O*1^WCRFP,,EHM#=":3CTO.OBYRQ95%A^G"OBH/#_\<<+LX![
M2,M+X+/P#@92\72AV2&;AFX!-<2<B$GW_.*+7:X9!_H8BP]')A`0R7-ZUZ45
M];DN`)K=4)&E[/#S9.+>AR,&#!3CKY][0L;#^1)O#3X9U]WW'<W54B3@]?-C
MSQ%Q@PUO`PY8KQ"IL@>%:ON7;M"@3+%R0'"(/=LQ!-//QS^)OU]%E6_)5'AV
M%L1>CN(6X7!N#L].,A4JZ5L3&NENILA!<8S(1-%#:\?Q^AYG'W>E9Y[KY_8J
M11!PDG-GW`,C)])5D.HW8HNW,]OOP#HN0Y*`7S^S@0J5&J)Z)2P^H(CK7LZF
M-CA<EOCYF@:.$\D1-V:=W%EP.W4/+2@$F-S2O^1YU)KIWK<[3>'%AU+'91U(
M?IQJ0&XX#O/^TP)$7L`\"D*9[SJ(C5G1<FSP1MOQYXLAX5@OL6_!P9MB6QMX
M"A#]YW8&0^8'M*PWWF1<:;U1,G/_L#J+VA$#\$YN3#1;G6ML;@TSA@<L8[0X
MI'J_8!&B=V\0U(""15Q'#XE=0#@`Z.5\FLF][AYW?LZ$@4\FKI9-,<0*DWKO
M9Q:'0HO32\P$C[I9-Z?TY.&S8T-)&=Y-D8@A=T5,7+TQ()^^&3?(MGY*E"F1
MH3Y@H:H9.@HCL0B#.K2068N_CK65$],CID6C90@R@52A>R;,?TPT(S#<$B\S
ME4$B+89&T<J"N8`G%X.#B_M>PU498_WI3MH]WMC;ANQS_/5A>\7'`V,6R<'B
M<ZCSROR&\>3W*494>3!%K\S-+/:@_1VK!7PY73]%X\):G>-['C<'552?V!?1
M"E_*AZ.9'.4+Y..VQM&9Y$NV^B'2J5B*+//'=Y;CW@?;B)=[4O.S?6(V8K_P
M\R453;MD@K'Q^?E;"WNT`0,V-CH[#;GZ2LW1B<J7DYG.=WNKB*Q,.XUA`=R*
M1EI_<W=='XT]C;M@H_;LD+K,(H`K?WR,0$\I0!-#J"=P6@RE*>$+Q\Q4\+A/
M.01SP@A7.V\;LKY4>-^]81`9!(JTLS4M__STQYNRQNIH&N9C_.<_?X:&S>T(
MS`'_8O\\[?K%5MDQH!V_?7%@^&D<B2F"]U6G@?U$BL57E^#$MGF@W:,M7GS'
MP>UU\0E`!47J6#<W5<KW[JI]TU3U/I:=8_A%["&FJJP.X0.2TBI,5-'.C(C?
M?R';C<K<:(]'Z0L;$W>+C#*Y!R?]WV&AZ=/\OE>>1X8N#@@I>MLODIEAJ$24
M!S"27C=G$L*$.]54R+7GUP>5SJ::I"4Q+@!Q$N.`=DYLZK/,8+I5$A%,P'AP
MT2$]<WU1^.);4W/_R1<Y3159=W':"'!OR^*'9-^;3D<F,"`SKS?3I?``=RGY
M0C7?'/0]/XYJ"RUB1OTL!HL[Y4@+FADL`>YCU)H_16]^0Z8M%M9)@$NGU3-.
MB#B*T:I-X!_U!7&9><SXE?398B*?05V7CE%N>J@$Z.5MZ%@7,!`S^J-P*@2@
M1>P9^)7D2(TFXC!Y^YCF@,^JCZM^6,KG"DR*G(,>C65@%A71O"/R)O5M\R"'
MTTP\&P@WY9;EP._)G46*_A1F=;WJ\]C)_/PR=NY^^U$3=7);8%+C>/15CJ7@
M$<ZG^V%.D"N/GX?L,T\#3`>=Z##-0U=/1_6PCQU&]BQM3?+O-S<RV1D!>454
M<<PYF:3V26=+'!K,%.Z'<\Q?FBBEE6["`%ADEBJ/P9M\]>B(02C2/!AFQL@R
M"9F%$T5JDP]A'-!%B]N[Z60B!QOI3:@`C@ZKEMHG4NU!%LB6RTWX<O5`7XTQ
MCXD*",6^2@X^E"59N[9OYA\?W#>>E_::WI``:T_N>EFL8VDD1F&H=)Y,MM%D
M_=2/&4.LS/G$RV,YW.1$2P,:,YQ-2'X;KEKN/)3>3(!JQOU9!OHN+2J-P>F1
M`?]6GUXZ(*J*-4IA%M`$#,6'EQH1KYQM8C!_DOK6*2WZ6NV;+V^DS4SO.E$F
M5^:][*BTT'QFT*3V.=[]CZ@K/6&!\N%Y!RDOCV[.ULXJG"]@"./S\%1ZNH%2
MR@+LWI'2/.FRW(5+^`LD_[,C9<G7CU0KI/`N[5_%S&9EG2P0$&A=OTP-GH#*
MXM2LI&I/0PB.EU>:CI1BVU4H_026'GI,C=E`-S,/49F@Q1L,(XU"7)@9%U2?
M(6QP[9]4[1FE*DONI-S>E].+VUHM&B+8.3S.X>N7MEPW=]1PB;9A.*$][X5V
M%=M2DZ!/O-WJ;.7C5!&L328S5JY$R<FQ''6S\.H2$?D=#K9F)7WKZ8/JV?<E
M`0D(-O$T_VGD=I-`[A)F<5B3H0//:,;<\;%K@PK%?>XBA81!#B%BG@=/GP0`
M@61C3&J05W5IRMD.A/CYX*OILF^YQ,>_H1^'.DD+<RSF0=`\)P9D6ZCK"40S
M8$_YDJ*=I_,(7.GX[<M6@C`X=VG:V&2_W]3I_00PZ^?K0UQJI3)``?G1'4D@
MW&?,P=8-O4[CP$Z*7V>M*?CX^+3KG`!0DO.F0:;2@I?`<-AI4#W01=:#.6:?
M-*U8""SZAY7#27%AX^=NJ,]:0B\KY;1S*\U!3JH-6:A7>+^^1UL.S;:>4_[J
M*?^FO\JM*SQ4@VT$T3%-!BE(MW[RI$79CRT7:'#EG<!.&EU`)8<M`TC$.UHN
M@PTG0;9(2DW=`32/VY7+HL/:S,&4$PT`FW@4W+CX_8P^1)9=G"C"\7+D24J%
M:X@M:E%_CK6@KL3E6LDI`][+BQ8*CV3VE*'KRSY[*-I(/#IS:V%\)2>*G^B,
MFQK30#!XS8/&K-+DT$'E9Q".P163&$BO:+!B:,US#&'%OHEB?28?!B%L/;O.
M/X^5DW.MK5`'UA3/X9J5SZ'V%2("!<R@W>Z##$H+?+B"L4*;P14Y:@K.C69A
M"KVF`<IPMV"?]);&1W.I;F1679+!&A(8!X[[^PD)G+1CSL+KQ;+]V&YL%9H6
M!N"2F4=J4R#/4(H--WIWT:$='=]_B-5$9/3S^;[)J6H_E"WIHUB";3Y+,3[?
MRM\WD_@C.!4J#)[TV!D)^=M1<T')B5:`_9UYCN=45)U/'^J/)Z4/(S"/^'B&
M^L"MF$R<668BK^[*GS\C#(IW8(=K+#C,B$0Y3+)MSW:1!^+P1@NL):;HS#*_
ME;??ID3,,$%D]0=*AQ.5P2RUR7D)?R<KZQ8(3Q`>`^>/MY,"[:5*:`I,>%Y?
MV>[;8[*\[*)<=CQ1#QD:[3QN]"YQ)'2@(Q+ALWD8O_2#H64X48%Q5.R>NR6X
M>VX,\N,')HJQ@^NX/*E[]YLH#(X"+02K\7I20+Z*O0-B+S\/E0(_WQKHZPKI
M;<;UGE1UI('JAC8*D<'NTXE<74+_#TX/GQ&MWQZY(?<M!C_OI6$S^]ATFP-M
MF7OS[F;#\NX=:>8[]?T(]=FMH_P@D&N<(J`!Z;;+9)JZ<&KRZ>PTN,?[YV!7
MW*F._J0/92J;H(":>KCY\C`FX-H'V(D/-_<.Q%KCY>Y=]/-R;@Q4"B/[EM<B
MX(7IR]%IE`G7P,W%A6FPL]0B*;%#IOE-Y1(G#7ZED#)5W8'MD?LM1H9`3&MK
M;Q>_G5:(H(*_9)SI&T+UCGP,?#>:'1HDX=C=?KA4OD2C.@+KW4&I/`K#7Q*'
M"B=<H&R[0AKL^\!-+`(7"+PN03J7QL!ZBIM[]HCY;J314*6N>/9.W.*AZ<A-
M@PB!VI`V<]RU\\1-]>/9;4B(9OE:1+O[F-%L2(UZXU&G"3KC5-N"T8[[_##,
M(ANYR5OKEJPI<M"H`-B_CW")_<3:_72;%`"WO!%.=Q4`C0CJMD(&<O#Y_!C6
M6<&=/)'W="U`#XH@QP2%3;D%JL#RRZM*Q.VI<M^WNP?0;8W;*TP'[\<S[(#L
M0-)@D\K`SO(6X#@NG19VHD`XMY]]*>.%)7T0<(ZRW9HJZ6W2E`3>+[ERR7\`
M@3OB"FBY)<O;(KUAZJF7AVY*$04V9FY51^SB;C5](&'BQNN3"#=DU:DB4#@D
M`I$MVOR8'J;QV]VF_/T267C],:,'.9P=E9BK1R--4[F^Q8C<\L.YYT2&E8^$
M6>06(9"QH-SE,Z71LF70K_)9FQFK;0F'>S1L_OJ>X$),5/GC:VQA/+R>&<WH
M,DZ;A`<"@#JR5H@V+SY,42!XHA0?N=5`J\;:?8'][>N?=.@PK>?3`7_:M09=
M*V!_JZ7G7S^AZT,^Z/JH+3E^N"5+;.0R)<A4$@6V##JH1YJGW1`\(!LYU;^/
M7K]MI?=Q.Q*RQH^,A0OO%*<31U,6@)0[%X:[V4\KG\]6=N?0:G>!^Q'(45\G
M+A86)L/IO<SZ&>;'C"IW/62V6:6L.:K4NAKR;C^\RHT)#8/)ZRT]Q>GX]NS'
MJ,T"\8]TFMJ<;D+'7=>-BA@8,81(@NUY$38\ROA(\7R.*CPT?KVE06F/M0D/
MHJ7G?WYP`UUD75F:0+OS!T<FFCV-@I]OAV<9=\F1QH\&T>+R2$C.D`A]K81,
M8ZKOG8L#(A[/`];']6V-"(S6)'@\***PT'--O#AUF>X6I&;MAGN<G@XF%_'Q
M0P5)R+WDV_]H38W%*ZLG'VD#HG0?=PYQ:OL)-_OAT)VV0Z=W*6JZ80PB8>QK
MB$G'Y6;G/%#*N#;>7"2N)Z1"B`ZL#$HV02<I3Q0^V5?QQ8N[*:'+'+L+/.8$
M=_U(]",QH;"IVO3P@@YVU@$<5$P\1F[L'X^O4N@:&*R==[T:Z'^WC?I69Q(0
M`DDC`R[J)YVXKQ-<^3[NMMFV>T$E_^3Y=OGA[,7K*)XB6T!_R<_^5H3<EU4/
M[W/3#QQ?BI`OZ;3MDA((&/=)L:E3515UHT\40(C>FV_[L`6QOI5%YB,DO^NG
M=PIQW[HHVWYE$>]R9J$"Y/CI(<P1[-[[^=(^Q>QT!P;.G.WDKQ-V#:/MQ+MS
MZ-X.\W@H"#O7V]1+K5@04CX]^7+AC!F/YSL2Q[S;TS'_V_)</%O"IUF#XK2G
M!#PT;@1<M@C@0!<P@CH8`'HZ/]<_"R`<7O3P=0OFU71JP[K(3%.0D*)CV9ZP
M<+SY;L5;!#2&!)2?%!!$QU0K8]&8`MP%1AR@KGWYJ-_ZL?Q=\(/QGB[<=H#&
M4:H+&$9_O@LM\VF^",B4RD\T+=FG1]X0MX?9=-80DV[U-WF//P\NEC'7Q-*T
MK300T[L?-_*P3H4$$F7L,(0P3.O0]>OIPQ,L<L.Q@L)$\YA!H8H<A`5L@"8A
M"\`7DFZ9:<RDFL1S!:2UW(>264==)U^Q[\Q#TLL<&@7=7<>A/7.<`]_E2]N^
M4P,'^JSS?BI_FEX\$B6/LI\Q`<,D"";T?5@EVV;W2T6R+4TZ6C>B.<D:=H"E
M3//<&8\F;$QC2R#%BQTY=L[-5_WDSD4'9C3B5L9#.9WWJJD^>KQNRX![&`<A
MB"N,A\7-=A@'[_CM&-'PXY8OG^@!Q:Y:=J!"SU.OYM-8N1;^\;Y,L\7O8!*"
MJCQ6Y7-8TYOY9F-/JRTF<3>3+;Z[2O[Q?)2D>/0C2Z\;@T;<W*!N_4ALX43Q
M4+DEV'-9\&<V=/&(Z@C[6E$EJUOUBTAG#,S)3+I;+N_NZ)B&;!L%X&Y<^T6S
M\\UC8$?ZS2VH?JN+>/:3!E,+/&LSY@A7O[E$F--A%&@6!')IJ3@O,IQO0OX#
M==G4\FE21U\%(H;.7SE[PX.7HV`[F;XOV7,5^5W@G)YNMRF'`=N*Q/X;6$].
M=558"N_T!&!\D"'98CAM<J*!48]EG@H?#F0_2068D$/TRZ4NP4"%2VK[YZ$W
M<JQ8&H>#"+!J5+:"H1A[%OUC^?>N_C.HJ,J>1V7(2)%H2,3:&;GQ*'H&`WIU
M)_1_@*96$C.&A\:8GC'YOID/#XMG%O<_$4GYQK-E,D.G"^ISWST5U&#+E,GY
MEM+,'"PL@8'OOO\AZ^0EW<:3,"6TF8:_/2#%9XR?HRX5Q@0G_Z95`X:(PU@:
M>XAO:+C$VK+,/JM1[0-&5AX3M")TG743(3.116UZC4@E!B[<WC86B;Y%.Q<6
M@!EZ]LW.9_:(13?-D\TF&QLR"<#1<Z/PACN^67!SN[>%1U!,.M%L(O<(FW9[
M2%#WT`QI4$\6]BHNBR;34\BL<=N"CYAE;0#3[M\_U`!""6*L"22VV*W:5IE)
M$]KW\4@3#B1%X_Y[]A(A;L\9S&""!RR+LLM!CB^D>"1Y69)'T9?!$&H3@]?D
M-&&H&_64]Z@WT7M"V#K9F%`.I*]`.];(@;8=UWTM1',C970F@9YO/!T8,\:O
M@W)-SB]I\G/W)6<P>"!YWJBH;C`,99*V$S=Z7WZ,IF^Q1M>Z]3R27-RPC=VZ
M]&AQ!B6S#M.XMSH0'WGB``3N_'>*JE"EH+2@=^#K76"2P_,29IH>ZD,\.MYN
M[W*.@^G?3T_F*.HU[3R;84(X82E'7;*]`QE/N4IC%QX1EW\>0O19T[,E<Y,&
M*3O4M!6'V.[AVR>G$]2RGE&-V<(]K^DJL="-5]1\OE#Q=I>RA90Z!GF$W3#@
M1D1=RX\_DZ2_R*2&U..+;73`<HGK#9HX+%Z.G0>P]5AZ`?F]^$#K#V[WT%X,
M^2XI4G>/)W"@4;7S%D1\N?=-Y!2@,*[UWGB@(7/PNUTR2D5*R.LUO;$QTY8Z
MV4?AAM9&'GEG<&W<TXFY6(=SIJ,VSPRXW\B$]OPT+51X@W/`^J?7_#S&"/%X
M;H9#"V78=/\\?MG^S<J]#5D1QXY2M7+9+JS9,@',*5J9#:D6D_#TK8,B??PX
MD/XI>=(L/8>^'(LWN++PX:!)Y'?+T7M'X4EMAEO$*A6TV>AHG$2AN=+<U;C_
ME/TB9/X$TY^9[:QUI.5[/FGY#HN8/SU`3I#F$1B_6[)T*$.\H6"2?(A^E;N!
M=X\V'@N;LI0_V%;HJ<;3`;B50?^GE3@HXW.W-_56H1_8\T35FZ\B,JS?5N$2
MJAH3S29EB!_$2X@5`KPW"?G&C-,O7H/OF_AW[@NT,I->MB6!?NB]/.V:@,HU
M[OWSES\N$2]#,Y'=+&*['SG<F_[&A-@U#7T,GD@K7SPJ*0Z/Y$8)X[#F]T+(
MQ]UIK>O`<")4-VNKTZGI#XR!,_1Z-!FJ5!&"#JF'FDM(_0;N%2GTK:TL$`H#
M2MWB/MUEEMT61`KN6.GA`:NJ-3U)>AQO2!4?WP8RH=#I3'78RT8'-R]OZN&U
M=]C'Y6DUS0%3M(C6C0/"YU7B7LY#W<7G/V5:]X#V6U]'BZ[0:!.\\]0/N`EE
M//G"ZN$K7])-/SJZC:KN^MV,WF\0V^=0#[K+7#;32JESL?F&1_=M[<=I\>QZ
M9-=0MV2_SM@_8S4"H3K\KQ?7L8<#N.?-'<-H!@Z%TI`;62+-:@#0\]'@[(_K
MF*-^#+6SLC;#@>]U!Q!9/)OQ;76OESG@D(V.D[`T1:-Y,B!,^F`.<M8`R'##
M`;/ZN'<#8M]XWQDRA*9QO1[UAQ%H4Y^X,%2V4HH\9.[V<2BFMN=]\:(Q/'5I
M[XK&AL;]14LZB],JG[!N80>UW&#.5W/K>^-<CFJWT[?X+=.R\9CHQ;:XA]_A
MO+=M=U`AF1TO!V(5++L].!A=&J4-5F&QY\_W@ZL$#B6^W0ZJWUK9)AP44NR-
MY_D;$>^?D5[EW15)'=ZSZ\L,DAG:Z=(EQP9SU0X>0US7.05ID9T@H,EA^-98
M!;+F)GD@'XN7!_4`G7/=X]R;EK+)NNQ#`AZ=6S(W#>&FGZKZP0=W>SKB'+I1
M@RE8*2:C]B,]%0![Y7]T3S=^_);%W!AX=U5#L^T,L^Q8D5B;&@K>[-E0B+:H
M7'Y+%DKRSPEXIW,@@G:A,,RZ&G:H!ABNF")C;7Q,H%%.)X*/2CZ8*O'UP#=:
M,8^N1A@;;2HX?3\/Y[2M#*NRMFS=&=1=&T1H@2-*Y;)G6NCJ@-WY)X0<+Q]#
M,5[ODL*YY>J2!^@QMPI6V(U+;Y+I>X\-(\%'(3#I-:&8P/YXF#YKT'@X>]NH
MY7077W=!2#YZ<V(YT6;-MD.3/&Z5N7!I*5;8?=P5F8RB-^7B9\A%M`T3H9=%
M7=!O8M1#LA@/)X4D46;&KT<'G5(]0%+XZ:``B*796)@#IZBG@X=;F*%^G4WN
M4G9JNIR03(;_:ENJS:P)@R9RUUA/;8V;*V<'_BZ)>#N?"$+0XW:F@NJ)DYTJ
ML9^:ANE#[IWWE!N-\EUOR3G9B#RK`D+,J#\3#XY.CD!`@IN?Z;Y"7VI'WJA?
MV<,'NM*/;U,U'HB^ST>6']]])Y-_']*K[_I]^&[8K4(_>,B>J&=DIQ$L_-C8
MX`#Q3%K):6Q#2_\;A5&U0V5'.VO2[QUJT7RX("CF[&G$F06LE*RU[O'D4X&8
M0,0*&B:\]K`3:(G&8_9$>8OTM48,8&4YZZ2N"<9B!O]I9FE@*<0F<]]UIK#@
M>7/;[QR?@&,^=',4+-RGIGK$_)2L%$DQ[6D%6;"'*K.5WLBC_IEP]$%D(;@1
MAY7;M#%7A^EWA`6$MTAV8`PPM'(V<:50M:0?@J%U]WD%J@@TWRZMRY)RB%,.
M/4@W*9`*A4.M6Q1\;(EL5JUH%FIA0!<K/HY?U/CBBQ?&?4XQO0'>7M.;D=L"
MBYGKKDOP9M;L94ZZI(#U>-1/RT[KZZIRU6MNAO/.06$I66A-0DK3/7[P0>3X
M[1^'NM@-ET7![3[DA7@/D51V@T!S9TRD2M8]5W*T=`@ONB]ARZ<#,#<7S8&3
M!57`AN,_\"1-J.$&+Z>)O3+DEI9(A$.&^"X^[1^77^VL1>J7\T2(M7:>Q>(I
MHY/J=;?7X/5920A]KH;3GZ<(*W`?%-*$V9^^_ZM.=2;ENG$8^[3"_WE?#ZA1
M?/P^;IU&X!UP\';_#.73:FK"C$46=H62+5MM)ZNGCQTT+#RR5";\*%WRG\9)
M/%BT%&<XEIB]_[LI7@*HS-LW'7>@?1@AJ:\NMW40WWP]HC!,=`\5>:!\D>IO
MH02#\X)MZ@KZDTO?2O12$<D&KWXE.HOP'N#6R!%";F4J!E",[WJAR3"B:%7`
MA7X_VP*/;_L^<Z8;T1U2]!S0;(*]<9J>3!0I%`HT/A?'#3">4=P*C9U4C)29
MQ]X7D,#`QK>SAVH85`ZZ7"BX\QS#%59:[@QB9#!.;^JSML3]%7:KX%3`ZK1U
M:VU"5&7QS\N)<5N[&.GHX6QKC:("*4<8C1,*8#$.7ZSG;O@1BCE=]/^#J*-U
M+[(M\-5,0D]Z:#Z[)RZ,>J0G_OTLK,(1`OC]Y,5]Z3@'XNP@4J%\>O/3G;Y7
MWC&1D,4I#)1=('VA/E51-5`3I.=XI!::,K<G%A37O[S[QD8+^CU#"@!?!N1*
M/!=>;%/+YD<_K2H@OYPA'L[./`,]B$@"VU&W"D1F2ZIT.IC<;4>A^OJCQ/D=
M3C71K9)J->!#6C=J.`$=Q+8#'/(<4QH?/>0-2$F$<)<.\H\P=D"=V32YH=5I
M"+WM[V7IA6!5NJXNA;,3^)!V110W)2!=&@NCRVEP/F%6APQ.UAJLJRD'8[XC
MAO%5&1ZANO`L-W()PC/,OQM9R,C@G/[C1T=^7XXDNR':SC\/.^S"ML,W/NVJ
M3UG2<UB*7]]+9WM^6(84>0J/`U#/U8=LQY5K7VR"0@V+Q\$M6'1<W%?+A;GI
M(O,``L?'R4=O%FP+4N/.CVI'8;\+[6E9YT"A3R_G&SJ-.A-8-%+<PP6;XMT]
M)+\_K0QW%2A[T="O$I75RGE(:8?S`)ZD.W$2T`F(;T<]P"QGNG_<`30X?'1#
M*=3^.:<;S^GA<QA8+"^[&`JAR<K^,/"TCH54LW[/G9<QM7;-ZX$BW>(1P3RS
M04."$!$XVC7M0M>T");QVMO2HP'J)#<T24GH=5$@]I'TLZRI'`=3]>4AS5*/
ML18!#23P#X2C,T#TS=1DE50E.K.N#3XJS]W(0*NS@9Z@;I\$W6A$QD(>-C<`
MG9])Q$VQY#.^C.7L<#QBBQASE5C4Q0";9T,3`>6>S/+UZ(G2:(7==93TRB)V
M\YZHU'P&6V-Q44-LR:^>*C^8=?BH^($XGZ67S]8!2JV,2'UQ2\.+6](`-8L#
M;+"XCK27$D2?=?2A+\TV;J5BY_-C4@[RU%__HJB4'OAT47?#/POR-P1D;;#-
M.8*J#<=Y=2D>H;7I74/U*M!&W$TQ0!H\>8*/()!#_OA9N;(^ZK&T40<5=+ME
M!8"DX\+&4]Q<>#_3/O;7WJ.E9B#LI?3K1F<"!=E<5CXP%\X$CMEY@PS08CPS
MEQ0CW,.E,9:6EE\\SW@DGSP%T3'3JNL:=\&<5HH1MID:$$")/5G[^M1&2_#.
M39:BQUJ!N*'<1V^I`M1TB.<Q]=-G:0RE`$`M/M:$[6\'.YL#S,3MW)Q:*[YK
MXM,^"T:/20@@GOI'R32@4SS#)=7I)8N\G$J(R(T8YI?(-L^75_M=D;:B-\*:
MHZM<NQ>)8,6(,QX["DL=H#<?VNS=]D/A_WM4>WY<SJ?7LM@!&D`FIU[9XEL=
MX)DP&*U$!TR.6-O+`>/'U7PM=W5%J&WH3VZ^ZIESC4Z]!LP5F+@BP"6RAY'Z
M!E*>H*W,W"^'<A`<`T(_WJ<W((UJ$UB@\V;-WNN'W-**9DC4"YAC*Y`V`@;P
M8H2;OAOG\VXY,9S$BB_L2Y=;`N5NT<RE0>6#:ZG_$.^9-S;2K5[CQ'P$5#&,
MXV/;-F%GWK>46FFK/Q=W+TJ><5"2V'K7S>MB>3M5ZX554S\[B#+Q8,N>=J5+
M_1<@.)BU"H,*>4^7.^@S\L5\1*N!IIDY]V`'")%=KF_?<26-9(.'%-EDX2GA
M[Y>#458$]^>Y>P82,"L*=F!?=9D-K(\B[!B72LQZ.A!"5RHJCN?64K5LO6T&
MFQM(G@@8ZV_PIMLG=AI:5MP53S/9N1>;<ZMI4YQAW`%HGIW-NTXW$;BX'S=9
M"AV:H>S#>`4-0&<`%#RJ]>GTQ?>?;.X!4_+Q>N4I]"T7#1WFO,S*H;/&)Y)K
M8PF=#$B!3F`CCH#!4\QIDA)IV22I%`BI]0F!QO,<=C4#&HSM-[13&"\1?KQM
M:.X.$IN,%XY;4`/VWGPW<U([!T:W[J^MQ7'01V#:PYRXX$*1QZ*AN5+/464'
MK(39)=_#J_U]A'YJ2D_U;<$>=P.K!+VG0KR/FQH6@GYVQ&;?7\YC%"FN%]Y#
MSL;#F[*N`N/<XZ"O,FBTN?CGRX\RZ\U&%HO5OEBHP\'!S4D0B6)IS24_DMUR
M6C6.EM;'22B.837@8#S*UNNG/@2HAGHZ8!_%LP/9P$6+W@V22^8_>.>;[S[G
M-8^<SZ=+!EG'JW,#;9/0#]<-"JX!L^>1PT<1^WI6"&4^D??]4V\V'G>?.EP`
M!?KM%OW\T=@;A2!V-KB:&A&$T@%LKY7?08".A],UL,#H>.2O5]L<Q&"F=U_N
MZV\3/7XSK,*"\*:Q'M<<B3W4U_*-OP_E>6=H;$]6`(V8R*3O&79F8!`J(("#
M3]QZ`0A+W%F5LA4(:U:TQMOESX?N$*_?--P[\QMJ90@!@9Z>Z^%G(A!OOV^]
MG68'['N^33Z?/0/TB+??G;S#Y#Z>+^R0)C>'J0?WR]G_:SH2,1;TSESL-=0W
M=&5<*=XZT/*+CY>/'#C$&H,(\#%^_1A,1QZ,64\'9@OO^CV'K'P[U9Z$G!*/
M1$BR\.FD-&O]JFKJLZ5Z/'O67:=IYM(^*FG<(RE[&3A(^7!<%]T$VE'[,&X9
MY'LO>Q()T@?OKI&_B)UN0;?E02JGZ4\!P;V*7?EFD>-R!`]54?^X2C'S!ZSE
M'!78+ZV<)CWMNV$B4[O)4ZX[.:[`FI2?3I[4O?<BKYTE\VJ4;3\'%F6UT+:/
M;R^6TH,O+YTM;F&2CBVN7*9\/S[U;F%!871#/?*=:&J*CYRTP:J6S,WC'A.4
MZER."]$U)>>,5>.?7CG+ND^+P//Q>Q0/:]S?1<<_OK(3<E<RGSM$U-@^O)$Y
M.S6;`BI]J/DX3R(_OD\B@I7J+Q/J+3ZMMCPW@&5CQSU]QX9=U8`\C[\.6+P_
MWJA)!G\!P0Q/6J9TV1.`74_L`9KW7C7L93__5!;SU<ZX"&UZ=F?(405`7X=;
M<A.!@)<G/.R6'$Y($D.:H1[9+2`RG!^+R(='=GD^(+X^%CWY6CU%<+>16+Y)
M1Q4XH,FCM*>679,4]\+#9_VQ/?W'R"$2)6@@,<M<V=:^CYP_;W\D+R*RY,,=
M%)B$L"+[-.B]N`+H4B:B4F9YIJE?/GSJ_/4E?X&OFN/VQN+<%YW"3Z`DND_T
M]-G>=;S\>'HX0;VO/DE(?K94Z:CNG6B1U0K@-A%S\$IPX4J!D?F*1OYY%V]X
M.I06>K2(^'EIV()J.>[NB)H)?>OJ?0D\]KL[@$_Y[C['%!P5^O;.'W_?X<@,
M?,C$<[,'""=,9PK+!JP/&1O7OR0#58[E06D0G`\N:(9&J,<'PII@ZQ!8T??/
MP#-#T9EM`:!_/8E#SXI,_J*92`,HT_454?V#,.,WY\RP=*CTO:8KB&G)L[N5
MV?^UO\J;[67_N%%T"F;*LA\`B<,50*5M"7!LG+A`/TMW-YCD+E!7..?$;LJ0
M30%_(%#8@MRY<T:5\W&?Q9;G[6?ITD9K08%$7;[67+]MD@SOB5&$(!B&$_:G
M`L^-J\,6K"WWYL7R6\!JJK]M76#8GU,E8\]"7G"U=-"P\.TBC!4D;*T\V%7$
MMD53F+4GI'7TW8<Q%294;'!6BP*C&TG)J5N:,D7L@$IZ8<J/&Z(F3'%;RPGZ
M(A9Q/?U^+E;G_VC%\<VLCUJ%V$,)/Q@2^ZO"4Z&SE)6OS.1!:HS+T\JHW7</
MY>:E(6UV=-ZT.19FK_QUX"!X6_(\NS4!?QM$(!QRT(]_?[P;[U1.#M.`_"*+
MK`HR=/;/LK[W%$&AC<WKZV=/3RE\;N>OX':Y-))5$=)@EF8[;>MZ4[Q\2DCO
MOY7C.2,48C_Q"Z4AWZ`AH=*IR`\1:0PK0V@2ZGK5IH!#EL`'CM>CT7T>9`W-
MXI`4>\3=B3F"@K6P$?,G)-8A-Z)]Y'G2$]Z-I#A"TH'0;UQ?->U^;B(6/*HE
M%"MX;5;Z0V+#;=/B:,`!:4`73![XYV5&V;Y4V(<^4YRF#U`1_^UG:H+]2:DU
M6>.!P.`?;QE`*,HYN?>/N^%:0G1J=>+KT];AI'><"K>2ZQYBM=2A6X17/_]`
MSPV*U$<P25&JX'<#.!A-,R`9RW>_CW/84D7"PHB=G^_)A\<XD>^^R<[\W!CK
ML4II$MFGH^AK`U6O+7)5,*-F5!BVB`5BG@\')F\:JMBOY>FC4G3'/J30Y3)[
M=$ZM#+!CXWH9F22?(=OJ2C8__KKO[MM-,>T^)NZL5"G$)(@[#^WL'2^W9)NX
M')V&DX3[#LFUSR^'RWJ+G(FL7C7[H'CY@T;(_*U;B@SBR44%A&KF[#>ALR,C
MH]E9E.XDM-^/RUKN'H1JB-@_#9DAY1W7D0[X_!%*ZS+Z>8IPW',EGWRGZ_2S
MLO[?H<\K@-]U4.IXT-?$9C>V29XC.`_J7K.F!N<P$@D,R^/-W_(V.=5KD/F)
M@HRW/Y+P,K94RHM"QK.ZUK:[%;TV]:00][=&_<FB=-0.N0L`HJ^BF0Y;6'64
M!GV&0[XY!C2D/NR&K)&M.F@5Q,,%G%O#.EN*]Z<!]CX/MCN!?,.2SKC.VP.!
MB)LN;Q["''QW(G0<U+^Z#"!#;.EBE./\DEMW.DG+S__L_3=`?K1I[I<RGL+1
MIG(GV`<(`#E*:W[,EA[R,@>YB]4-YO8R_-[#*>B<=*A=\#]E+ZVX2PQ!N.B%
M;;33&\-D%2D"9Q!]H>]CI'-&MO)`OHHF,?(IN3RE7_N01@7U.09@VTX_.Z>1
MX)VPQXI6M_5X[M\^7)4Z"3&T2R+1(N.W&Q4^(.>FZ^2_C2+PP7T9AJRL3E<'
ME$C19KK94#IRR.^0C61(E:ST'2-'X<F]TD,5)Y]5!BIMVH'"IQ;T,WS76^V2
M`8?V'XO.4E64-LB$1SA9VHZ)*T&G)'[XQC:+NX.N`#\-GP-J%:,Y_-;,LS`Y
MNM[DT@Z)L/?]J"FU(VY^LADK,>CE]=2DP<20CM20BXWK<!#5]^/VXNDMLBXP
M1K-K`7B8E8VF^Z/>GH*:DMHIZ#_2;N34[&!VY^9P'"*?]9M,,KYJ(?#>CZS%
M;@K2>=`<MVL*QM]L>"PR8>#>KI,(-/NF<,K)",[VZNM+<KR#'<@']78_`YX2
M[_)]D3+Z.=G!!!14*@UJ#]]'XMD'YEZ\7L=16=6S'U(*Q04;"4_HW>UL\$J2
M])[MG9Z`H)@EW;?2_`KJI/']#Z62^XZ+<[!1_EJ'%F?I#(@W@1L\QOLO":UW
M/1T.1R$DGH8EV.OL@=(@"M8=J?E#@0T0-%)(.IU"IX+Y##NC-T9T=HS$@R5A
MH1GFLWIR]MK9[4&F2N0R1"V5W1>B_]#H&L975._++2^8]GW"`5;3X-L)'/T-
MUG,(XH`6K8+.X;3XGHCR8G_$?MV]"_(S-XM24%&'%MZ4J5T/N>[R`&&X_,^[
M3ET)B(R'^UYYWD/.<O8H/BQ8N=T#R!NW*K]]:@0M-GYS]EZ(`\#$+'X=%OO(
M;44JQ]ST?"E1[_NH9)]ND)2!DVPGV_D6&4Q"AD`Y%>Y<6G:=:#2<N9R9(;1[
M5U0)I%?A_6N6!A*N!@5Q"ITR$DYEIQ<D/E6;MB4N9U&*]M;FFO5^/XTD25"O
M)W@2:ZUZZG#WR:2U,2AUS(%^'&AOF-:;.S$:!"(V#3$6)^$+O*U8]>`LQ>5[
M0_0B1&M+R-VM@Q1896K;WY?:Q7%W"Q/1F'TDF!2(;SQT'2T5.HI_]>/<X1'[
M^?ERR/&Y\98M3*"N?5Y!=);QN'Q,7^]O4P[3P/5@"W47YC!?L=G??333=NQ+
MF*LOB9ESL*@<:-&P["HE<ZQ5J*'6FRKV;JM&S%HE&KD-$R@>VCRH>"QK39*A
M&:D??^2B>6O"(U#53:'TXZ'($&\6JJSN%RA!`^&/,0-N@6S"=6M"@H03.+]U
MBR:9S5=+:4&XC:<)DD4QCJT@W=%Z\\/A,'2GRC!"WKM]=$(WS_)IS#H22"IQ
MW=!S=+G[T[?RT.4HWW#]))]YT&AQ/&XWMU+NF_NK(GE_/I-3O\@UYXW=,JI9
MT[[8T]UY&!0-[GIYE,((P@"8P=G$-'T,>*7\_%DQ6Y@:$SS3O)&I5-CB/O),
MY+<W]\E4YZ8*:F#+M:+L\_OYCX?AK=MBL'0#;G=,1!>#C;QR:*`$3UX7Q6R#
MH/S<\C58]<?-7LTP0+XBC>T_"&'W*XJ\'A,X9NP`:H/#P4I+BM7=[I2#>G<I
M]/-0__4A\=GL`<(XKB>(XK[;3=<YV&$S+E7K&%0)[,$<N*I/N'R85KMV/\XQ
MPX[UBIIY,,^MDV?Y,LT&#<^8G,!QDSMG6QD>;1GI$9TCDDWV8HHJ_M$,CO[,
M5(&D%V,6Q)X(.$P'I2=_H:'7XA@:9`U]_F;[/(IA>L],`A+-NLX9*Q:N&FE0
M,]7UNZ_X_4).@>"EJNV31L-==A15`8;0,WA8XI')+U`=D%Y^<JA5WJZ<4]97
MY7ABB%HC2O;]AG.Q4V]UJ9O#`*K'Y[4K\-ZT\(!6CUVW'P$_KG?3:``WCUV[
MGWP'/V]4'J3V"[5-EFRC,956S+UO>?/STIV'YX!C]H8#^+L.4""_OUC2!BRD
M@&YA&*).%G1N='^]ZOX;-R44P51_@'SQ15`;A><I6&7^^L-&W18L%(TP@Z-N
M(D2ZQ4:_A]]_,W`?6'/1?+?3YA8P&W_]B183'+.._-YS*H2.0ZR-_5R_X].@
MB"@DER`QWX?7J&[XC"64YDF\!,5=3/S`U%?`@YD]FX23?&%DVJX=`8!CHK.+
MBJ?/U0'P#X/]!H)!,?N?/FT_EJ:XK//"2K,=ZCFQ\)Y9AMY,)M"C<9QYTSE5
MMK?$QV\;_^GGO_]PK')78&'^#,9[YM_\Z1_+1J"S'#$X:;WGI/!V\%S/Y)X6
M.ON)!\9S!;Y(!_G]0[&H2;1ZP)2L*C]9L2-CT$AH)?Y"P//`!L=_V^Z&P#&$
MP[13*/F.@74&:\B=_451'P@+D%N*SXK#<Q(,8YZ#W8-0$)`Y9%\K,MD"@(WG
M99C1LY?SV?$MO<;16X[*:#S8-:^[<P[3MJ:CJ-!W&`,U9^>JV&'1'<<XY'R<
M)-D?MDW9!_6T?8/)"*/MC;H]?ATL(_(@M+\.8?=@*"H'0_+"@VBR_8I*3CE4
MO2NP_;^Q`WAJ/W7;WIH[',Y<D+.^3<-_H`9OIWP$V"T_U\]6QZ>S/XTF14H(
M+"I\05"1[2P$`J<)78?-W/(R_-4KY<J]I[N\K2#\8H4`L@G0.R9=M_^*P^VY
M98P\:`:.TB<__U&>`5BHHGZ6=6/JF.F@2L7/#CEC7KZG9A"%H*]">;8^S;7&
MDF+QU.D>B\NJK7"`!PKXOCU5-]"^\-*N7=["15R5F\%J8S9H3;'[C5[TNY["
M)M"GZFK`TM'O/F\7GNT['.4.M!]9G%7OG`9A6:Z].:K;U]M9TJ:E'V1C.5*;
MQ]"GADYCX^U_%&"8Z4K=7N?J75^`8\5UF(GJ\VNSN`30UPUJ'U8/L\:=V41:
MK<Z3Y/P$4!@!YM"TU.5UFGVO"B'<:UHS$XR">#D+P`#F_Y]UPAJ@RW%<`(O"
MJ`>M1I>&?/H0*%1U=*I?GC0,T+)>";_7P^F$<&,,)2#J-$2[/:_6^+A9)<@J
M]>XPZHV[N\&JJ^E@&C_8!^QHH/\8D>QW]%"8I@R(6A(DD(*;3]J#R3_\9__B
M0%K;#9D3`KO85]FG51/[#;78[=DJ_3:(!+DRX]DTBJF!AWHR1V*.,^3S#OM&
MG390T8A-<RAV_!K@V:,\2K[/_@@^Q\#JM^Y[E['1NOZ3%=8`7"`Z`__W_3?(
M".ORKJP,((`@=/?Z";C?YIZ'7F0$W'NHOICP_@&,OGF@?"$%!Z)8X*+B'U!&
M\X7,R1[W+:53YGC9")1BLSUAI)B:$@SY+=O)U9RHU<B=4'9VNA'6_?UX57Y5
M304R%_!YD6:@5T([OI=81LR#I@VO0V0H@@(@5(R)PQIOF!6PJ0$B&4-J2N76
M)BFM>Y[MH9CIB(^>)2%[.'"E#7+T@MJ;*T7,W$-T[%30:U`5Y\I=2[BP:BG@
M"DR<*M>AZBI5!AHP:)&IH0=(D$,6;QC_,"9[8P'-H=N[-_5I$L[QS3B)9;VG
M8.'T1P+:O]/@ACX1]V55IQ.^B`HZ<(./7R=UBO79L?K)4`JK.AB38$QN\$X;
M%#:!&YVZ:0D(;)5*LE`)9FWXV>J^O=9UQ*2O;-'TW.Q[($A.]";QBL#SN#8K
M4I7!,U)M^-5DBZG%_5%^&S1DE\7W8F?8X)`'L<`MAT=;BV^'*Q2'O1@H*F[,
M3;L$U&,LK;H09P!K<I"->0NQZ7TX#P*?,^+&$)H1R8`IB/T<]>*V7##G-K8<
MY.K!%S?9Q7U*U_KSWZ!*[J&V#@J[:FS2:SK$YYG/(C5-&X_*S1(>L(Q;R[9&
MHPK[`\2`S(UK^P$*$Z@+6&A\_>X6(7L=]EB7M0Q:O4,0-IMU'%P]Z?6(^#"T
M42:T=^.?7X.5(0@F>7U,6<T7#K8@**9$ZP9'?CWXH?'Q_L.8QGE*C,4]CRJ#
MGM71,0UFX3JHQ/UHH3^],H[],+(@4`!$G5]P45R_1SUA"A@'*"C>W<!^4ZMT
MP_M5-Z^H_]A4F=;Q.K:JKQKEOB*"&L3=`GL@BWX>RU$O"4U9_?E>Z.<&XS2>
M:<?]*+B$-W8J5_\$EK1EV$V*!.X9?/>0+=;$N;V%^+[]F[3@Q-!1%1!N3A#V
M;=C73QM[WR2746EH9STE+=<XO2EL5+FIWV1%:P--5?8LA-\!MG!ZQH`2Y5U'
MD;\8EMPH[4_),.)*Y>U]S08V':W['4'QQD1FV=O4B?:82N_K)SO*C^7M$0$.
MW%C:Y=3/>:;:$F``T%O:YPGZU9Z@R'`,!0[;S&CR9X'&)!GV/6PC!_`JKBZ2
MZ8#VY-5I8<DB*RS(2?`X`E[3[;H]`LZ%3,WUV;T-PY#[KCF[8K_(-X_1^-;2
M*6+4?,V(1"CAQ?5)+"I@WS^<%@HEW`U(J5[0RW*N1Q#R`->*:>1.2%_;W99<
M<[$#?BQS_"1'8M>4D,QZ8HI;3Q8TGUB8@"/'KH..SOG\#\[F#;2/*A9/YD3)
M($AJ!!#UP78;S+C]\IX^1,0UL(?>/310`/P/H-<?J^>CT.-34'A`ZO</)M71
M<1:R_8`.LN\1]LT$^;=)6_C^H]1Q'Q(/CC<!C"4/YI%"VSS*9PN]'*%SDP25
M(G/N368@N@>?#J;Z&J7QE*LD#)]RF4KH2A%N>&5(2L.Q!ZU?)KNW;I;PZK%6
M=!OD@L*@B4G!NN'`[>#.GB"2,;9[@;%R-G>*2F0(+\;F]Z<G[7F`=1;>%@ZX
M#CSDDVV@Y%1$Z<D]3D=D2_=/,ZX,`W'Z4*+:ET>3VU".&REBC!^-8G'9;+J.
M]=24JQTFDC,E8?O@VT;35,7Y2GV9#D8(P6=',/*&TDN_7;+\\$\MZLR,;)2W
MQH3B;@C54;4D(*%Q78%=3E/T4PTE06)'\LFSSGO7]XWP74?BS?NXN:<BURZN
M4T`KI/ON_?V=2)O3U:HNT*'D9'=^*K.28(`=.;FO**OTC)^->!UAWE.?2PKW
M54D!'L`QXU"KF[*IF)Z9^],VV?]@HG5N"\R#]?/:4490V/N`%K3@$$\'\UW&
M+(U5U'8Z"+XQ!UR*04_,6KL:[`H:EWUR6VDN,MZW?_QQ,@VHUC>L+@,P0VA2
M;<BEV22/L\`,$&_)Y(ZGI_DNWR-#.B3%^C'OAN/>2I54=$GCXKLM>&(5\QLP
MA7.ZL66@>O^K:$7[I^_2M*7OZ2,"\K(H:0-EC)GR%H7X%@0:8B!'8J:^UR:&
MJ>]ON$);E7#AA[B(GV>UWX;*A0BRS<DESEAG2_1W`5P\`0O5Y?'6>7V3E<I<
M#),'/?LI`-K3]>2V&];>[\`?O.N@N&P%-.-UD=LSV9EBV'[M-P\O1&!!@D`@
M_)GHPOCH1Y>5\<I9)TKA%_LF?\+!K)-P!.`AWJW?E(ZMXGMG+IUWY8[>T/\C
MNJM;3$1"5_AXX3S=TCDW+5=M>7,X-D70/_$?_PC5A4$YNTH3S6%=;[1HW,VP
M3)R]SF3JD@-0VQH#+.N;W_J'8`>(R[//7;,">;F"IO%$R#^5+>L(KX]8CC,G
MT[Q2DR%[!C^.`1*G#"/A^^`S"RRQ6%[BI/+G;]7*AMQ@:=W?.$;AJA.*,4G\
M@)V#5L6M/2/]P;#_(TH&K2=%JTT95$QZ2&Z`+8JW5#WJ.:UA`?#[F-SSH4(>
MA-L$,D*NK(\WJGG!HH(D5W3$5"`4:KL_"S^&L^(V,Q0\V+&ZV8`@[CN+QTJL
M,"!*A/-"V\1=B\H4>'S?M**HG:TP6#$,6GH3T%/4LFY4P4+IRUVQ3\L$IFD\
M!2$^AJ.3\61\]CRC4A_:S,=#`*#3!&6F@PI.O`Q7C33+C@_Q\]TH<AQ#D2$]
MC#+CU6H9<#B3W>!$Q.72LJ/$1NY-SB1&L5![*8F!`F=\NM(=!P(5V:SK]*W:
M;V;TQY-W.8D9\OR]6;/$OI(B"@OMB+78<[RY90--]$D7-[4+@('A'-=MEP3.
M'!IP`*?A+C>009QM50XPT*-24,!QSF8?=,7B]E\WE)^',9_0P-$YPW\KGDZ]
M9F6\NT_U#2QSG",=`K2>3U#E$[=`(<1\>!THE\U]FQ"F2K-;_'T"Q#H./>_K
M17X#&.E-A#0/D,J9U&-8X"]5KHV=^[H(5-J71'**Q2)J,;MB"1)Z3Y_F3O*@
M(0;8%T22G.F)>WUR7?%TA>0`XDP?A_\O6TJ;&C)`;_G;6Q?=B_J)0&;XS@=-
MH]:@<N/`_#&/08JH8"N(>M&[.PX\_X`:I-,?-,@\6BKF53-SQHYWCQ9VJN03
M#1$\]S%0&&H>,JNK1[KEB6!IL_,@6I25'/O[?-!A]LVB=6P1T8KU#&##$VL>
MVIF$>)_N=D2#`@L)0S0.#J=8[ZDA^W8Q7DZ"]C!!H@_'C<]JTAX;Y;6MJJ8_
M"S'?G3?4I,_<4W+GH[&U*&(MH5%?&=*TNCM2F>NDDA9F0YHHPLY`1P$\B-FK
M86\`!@?FA:!U')C"/2<Q'CO1K!V:6*SH.J?-SWI#L1BX+@[M]CQJ.%3#..[F
M[([%Q":-;+:T1J.W_7@P\?%EP?J[2]@`QYJ59-9]4A9G*6R$@>GY*=I:M1T'
M46&].HFO@9NPCN$&[SQVR"=35[#YQLZ71[PHY``8;O:V%P*\L]CMV&H&+0P#
ME:0<@EQ0C+/3L-Q)N(^FD3=]XUJ<TQ!8-?;IUA*RO>U#,.SD3@!E'64%/JUW
M[Y<#1`LK_1Z87W`+7#;TS7)Y(KW4'Y^IUD89VQM"R.1"1]QB!L_X.ZXW*HIV
MC*U_A"3$RFE379+N4?>-E`);KDG"T3-;<J0F'P)=&J'RCD$J".32J9B:94-I
MPOWE23DR&&&)'0"RAQ(P.@`N8-Y4\C2_>`A$Q;J].;S5T(:'T3`:%O5A2_1R
MV-X2OBQ,@3H%_Q[QM[@D:Y7[ZAXX4G-SD[(_BF5$!3FGHNWC7X=A=>3^[>@Z
M=H/KV7+())MS"(D+N6V?)$O0KL,6:D<NIIJIK$F[@=<`B<=C+VFH"@V69(LS
M.PB#N:0[FFCN-PWSNO\9:_$TN=M6LQ4T';0ROTZZ&:316/BTD>(ZA5,]."TR
M+,!9P`UFMR*`\G@_#VHF*02(=MN[/@8%`R")J;!2*!.&QY2"^SI)RU>#CERA
M*,SS")Z\RJ%6T:X&-RP^?Y-S=3+*B\3O>J]*K[^4,:Q.0&&H*A>]Q!S>Y;0-
M`ZGL@]US5><AID1$H1<\J+B_5K+/=-/:R.%>>^I=!P9'?:3S38)<T"+73+4H
MBP%KE;61S4$!H\M62]''.PWFH0)IH#(<C2,F[K-D@H)YF;;.9(/SB5]Q:_T<
MJ.IA0#F];W5+IF>N\@["SN7@"+_)I_VBOC;8G)^RJ*$,M2+M9"XR)7FPIW=V
M/<YE-G/1U\0LGCS)X@76RU+D2@<98&CE]%$YUH16AD$XBYRJ&S6;&`X@M^CK
MJW8>QLAOM6/T\I.?1Z>I/S'/]W$T_2T'43MY/?-++*Y6'D8>#`OS*&;#K4G[
MOHC>*@WJ&SR*<X5#"'D'RH.@RB_9M34X8A5BS?&G'XE95[==T"6]`SZ"F<6-
M/<TW-Y@*:><GAV2[8D/N4.U+J_@U(!SC.KK&AW_391W.'N99C9ZI*)OR)*]=
MEK!+G**;'26A7F[-=R&RE0/M'#>?SR*C:@`YQH8#7'1X'51X3JTJ\?DW6S1^
M"/Z2;'?`<.UCR$IE]@^)3WS_)G[_1H_U,[8B<V4^%`>__X=[<CY^_U&F!I=9
M\]'`DZ;\#%'8\*H_1D_53>)-4<<!Z:[^_#WM(SL$;'!++F$F"_1C*'CJ.L5B
M$,Z"!YMT3X;=I"9#4-HFL:7HO$$+T+`_C"QCS\*HBGMZF8,+<>BNCH.<*,"\
M]-HIU!!$@\S]W>P8O-S_W?T2)A.3@>6Z;A`NC(8?S[,]S"K"X41>SR$>^&ER
MYNT'$0P#4:V=\L,0J+*DO<N9:.7^X-M*,T?A<0EI9H*ID3OJ.DD33\N"2?@M
MA"SB,JAL#XWG2*7NL9S)PBZC*DFGP^8;X1IFT@,>@EQZ$E]5MP<#4-`QXI43
MV?E8B3J-2PCCW*5;Y'6-3K,RQ4?G?D\?F$_F6K?L]GE["@<;$LUX_6F=5U/`
M05A[2:VBV#*A?,)RW^O2)+O%EG?.&JN)_$ZGP$<^R8C-M_?@=>H8[>9$N)-0
M=R^OH?ZW71,@M<$F],TQBL9>U05H#?L1-*0$FP2"TG#J>C15VD>G^3;E#M?9
M48*X$G_>]N*Y5RFI-H0S`^36?=:[C!@W[\;Z1-^P#>4S+7J7OUU9?GX_=,&/
M:G0PW9"X:3+",$J-6?`[[EB>SH3>8>,IT>Q<6BOQ3[63+U?+UD!QV1\5P!;:
MIWYT#D)U9:8BLJY8UI*?1%]SN\VX200%Q[NQ]D-[3;OZHX,DY%C9P%[&![4]
MQ5G"JHU.UW8S!^FT9`[E;?KDX;4JV^Q$,I]%@,O=%-.KLI%$AJ;1H"T2@I8"
M,G`[K/YNY&>'N9MFBA*`C3[,R01\J^XC-GHP+NA/J>-C<!5<-^D$#:@!&5VC
M9EMCLH\VX.NN1>W3'.@D@K^ZZIM5LSP#&B0"<JM*XFZ=EZ2@&:1GK"OF:&"M
MF?BR"FWXX,L<RZYV:SK@C.9<!M@RUNWWFW)TPN.B6?4))ZA3E<8>[BV]2"U'
M7]>GU?S88*XB+!6H[.HR@%;O,L0C5KSY8]]:J$R0VC(;!2&>XZ7;ZZ>K"4D]
M7[0YNJO^JCR+XCC];0H?%9*46M+1;C`HL@4@>P%/_(:5TPU+J08A,"?JTLEE
M,3Y7Y96A',+D2IY+37K`(MEK/('I/\92_7;T*>@S=S>E-`"7R<T-0(Z(E:-]
M5'N`7)F"V4,QQ9OK]$4`*]3KZ@UH8]U,):%PW-+UNTI87-S<G.MR9&D$WR-Q
M[1J;@7U!WT0+I\BF#_DYD=J?-;7:(YY&Q-H$.@\T(Y/K1].K@0X`X4'-X"3P
M'XN064N@/Q]5('RQ:P&+5>;(8),J!Q<3\-DL<]F;:H>HSEXB?EQG#+4T*1CM
M3($W<T"0`WV]#T)QAY?63BVU\NR:WO6/DL_A4>B0,T6`[7U):0,29MJTL=4J
M5!<YY[W;+\?,@^$:33L*<H'HIX!YH[6H';5*Z*.OGZ$3JQ>D2\3*;I\UM]!>
MGE(7:J!C?YI;<;H,@\5.*,=G"4Q->'-%$C;EE.Q#T@@+18CX:"6[48T":I"\
M4LWZN'JZN4/Q_?OZ1]>+=;]@1@\'A^@B[?OFF?E@#V<JMRK4]<<ITK+0(8Y&
M'I<%+!/UVH7^QQ#.E<>PC@;02XH)AX4/RBD'T_VI<"&II0'RIG@VA$*>J*N(
M2(/S.-_K/7U(IKNWR08Y+*--/@!F.2)>F<1:WHBF1X]V"[LUKXB)=5/M0?-V
M,B=:I5(7=#8+Q&!DQ_3Q"72\>[X)G='WM]#FNGWVU_']GR=F6$_LE8%:PG7M
M#C?F?,P.S^`\$9HR9A35KW+=PB=/H*>N!*Q`596:`8=Y`J1&-1]`QAOO_AXQ
ME;E_,<C[?A/)RQVAV>,'-^#'#.F]N\A:T<JL;L.VF_QPG&HOX_N6K;[4JB5F
M[K(?PE0M*VJA.(G3S*SZYU2AV@)M/Y(!J6F'@UJ=+D@H1Y)4:3^!:F*[Z&U'
MJ?O97%L@'V@:61XC(];>9H\:*N##21JKS@`^@7+CM!F&-)J1DX-9GH2`3T(3
MAP]MX*"JGPG2S:+9`>Z,-^UKEL.%T#';[U^C_O@3^;&06Q4)4E0P=)ZLP=?\
MRZ#Z&U^_TH('\6Z*Q"FJ&2AK3A^_0\[1@0E(K-HO.TD8=7*&OSD=P.C!!3]0
MK<P/V^3@".@2UT2\>^3)L6?@Q.EC\/YU3O3*8;L`,M'&1Y=)!,"06<A#[[DB
MH^C2.O+#`+/)K(])=0X<-2P,'MC5$66Q^S[D;U@>:Q77QW__80:$N4:\=SO=
M@CC+S!*]V>!,0X_?FD'A3(S<C=(U9?^T]<>D6.Q^[I\1"P'!U*+IG#]O2V;>
M5[:=/D'[2<C9+FQNW9DVDU,P'VDRGH4G/L!LLFU>J0;Q!%?RG4_62X`/1B!K
M1BX`+\T&&U3IV;FTV2BX6TQ;1R&M=<`_W?-K3/7BE3OEAV&%W^FBR>\M:SY-
MZG;+D46AO2!P$<P<T2@WA.^C@<NCF>L$MK-2Q71%N&])_WT_S-"[<QLSUT-0
M,'2K3)J&LB%S*]GD=N`^_/`ZV]+0V5WJ\403)CATX^,H%)Y;@=RX=<:7I_P@
MU0A]Y\%W6W_IE1H6+O$]+#?:E@SVH'M:^.J1X'C-:]JWIQ@/(!#7O$[9H=GX
M2T%YL+3Z@S2)5*XQ]G2]>/?/T-!@%KMT)*YELVL(<"ME,5$Y:F7#H&((<\2*
M#EA[I6<8!W:"8SM%+.`!XZ'%/3UURAMD^/XM__[-64W<)2.D0PC8F.^MU!HR
M?UQ>R%-]RG\2N^WJ8$*+U\<\L7JWZ)=Q.S3NW>19FU.#(PP"P`AN(`(2_Q?)
M:^73@=6A^_[B<0T6-7?7UH1S:8Y\@^`@IN9L.RS#**AKB$XIA_YL6[1U3F-4
MN74H>T!CV'6L0;F#':A)N[C^,/H*MU*4^F1,!4%20W+VH,[PS4V=`()=K=SY
MWIW:AYN4!?@@)_OT?)9;&(1T81W5W%HT8;DII(C-U4)T]X19;-]^FRH="`SN
M_G[WY<7S>\J#^KCG;;-3UQ_5[Q*]-^FCAUC`FQ]O%FU8Y-DJ^=0>_-B)*19K
MJ+`D)]@-\IF,6\YNA_@F-^.;FIJ<7'8TRWH%XU'[[K@WN92%P.I+R_YFW/[I
M]T0A=J9(SPM'=\NE08/KFR9R4'SN_AFYK;L`LDN-;P\5OG(D#7-OB3TR!.C<
M])$<[HY<+4+>],P%ECX2$=G4=FP8@ANV5*H1JJS&H1#@W/KK=`T%`B&Z'>U)
M=GCA-(*J,+^PY^MGK@OVCK,P,:6&&__EF9*_R]4@AIF=:8!.N#,^O7H$,H'Q
MIJ;X`S[(PA(>E?LO_D@DA>L:D!,WYF&P')WQ44()\HWI'3;0W66"VR:U<1(I
M^?1C>>06[JO^&,XZTKN.7*!I<ZY@,!TJZ+](<6E>!+15U;Y$4Y>26="I#P[D
M4W37XX4*&VNO1>AYC9CZ+A]1P3"I)MBPPT5>?Z`6D1C1`XX%`#:9F>UH0U'O
M830JM0!>ZG[-$H=T+B5,M_AS4V&J=L4H/ZX#&>\[E#$I+(Q4O6%N;<6TW6A"
M5%87O]AH3AC.ZOTT45#O![1^4/!R__1#)E4YF7*M)9&<,93G^NVLI;''4LL"
MXTX-M1I2S;BU`]L4_3;5O9@T1]`%'SH>[:V`F_O3Y2-$P_<&8IYE9>'?%I$'
MY&36M3.ED>`.Q/IJFIU\#U'OS48?9*`T)D\]J)V'>M&R>A$@UK%U^Z96AD0-
MAE0!I%LU79^50F/;YV;`=`I-0]W^W=%$:"_F`_?H*,[D%YC,\>QK%S[]LU3T
M#7Q41(#:S%*F7Q(#T@;9-"#(\NV,GC\?"H!#OR\"/\XDW\`^;B(/CIL1X2U4
M<J.$R->U,O3=:)GIZ,>1*SRSV&G%8LZ$L2])C+(;'_8_>D*%;*$),46F+,LP
MCN<;9_8X,Q[<M,_4B"SGB*%WIEN%2/4E4KGFTKL_5N5Z&EM</)Q.=$R@4M.9
MV>3Z"+)XS]N!:TP3$-4+[%].!-'4Y(G>/C55JKO,H&NPJ?&1QHQIKIN\95=*
M^'PCIN[8.@GE75/"M*-':^U1A"QB@UXDZ4*+3NKPS'+"]#K>\>HDD@,]+#<K
M&^4HYG.1C(^4$-/CFYWR*3K:NFA4>>O*6F$6$8*>G[1//=D+0\B!Z*WS&93Y
M!IW<&\N/YWRI0522!U=X[CS-"(6]0WKR@@+QX7KV9`[(_"ZP@6`N7XH,/3<:
M,?N54+J,%'L84YBH4Y`#Z-7#BI<IP]VK4<$#N;*=:P^^FTFU"LA'=Q=)51Y&
MR.Z9CNV=518FB)PE>QYZ-[T;5OAI\<N6M/"ZP;J`#1+<_I6/@-'J=?'4R'A>
M[\9U)_.N.`V_+HF<\A'N>C>_#^R7$434`'2+&0-EU>+^"U\-@+]LPI\2S5QF
M5%54N$)]J(X`YI1H5L'8CR1*(;.9*=DB00(*L<PXX?6,6^C_6=UA?T_V"_'\
M7>N@RS5XG1Q/2&,.KVU"`!Z;C'NK?ZZ%@&6(6N`&^#`(QT%AN?-[=:M-L36]
M>T`YK9^/IB;0>F3;KX],R=`8IVR"2)X5BB"FGXQ%Y8$'?8S_=K_*#[@7B>ET
M:<=!]::Z6EJ;+F`+C7,..L9/.84W)(+R)\3Y3>-S%53%K\DM@KS`/;";D[-#
M=K?W8*-".>OSYXV<[Q:!T5!N\`%Q"XQ0FM4GY=B!P6S.V("M)"VLTT,:<+7M
MZ/4\Q^()]<H'`)4$?P/(UJP&ORX._@KGF'B$;1!?N3Z>'G>?N-,!Y]W.WU<Y
MC,%4U;]P'Y$AI`;54$>Y$W3("@1*A:U9F-B9*/L-B:E.EML@6!0/'/IJ&MTS
MO-;C3H2HI#<M*[%#*R%^\>Y*Y1#OX0+CQ[?@OO^CHY'CF#*(-9H]3+3C&^0J
M!.PNH;O-26<!_"XVD&5TVT,(*?AK=(\N(AO7L'0QNO1K4@\8E,1OF"=XM%\J
M-U@E/ZB"$YGCE,H`=,.'$GJHNCOV2R(9$,FX_LUP,'D_;^]<7U0_A!#M^=D_
MGR)\(;`#UAVYOJ::#8B<4_O+G2(T"IGXU,FJ")YP6?`?"E`<<IT>.\<-@>V:
M\I-+X(-I^_,?[6N>E5M<_S"PU?4AX?K]K?C[J,Y]2GQ;6KN0*-N,2I\[;0;E
MP`VUL"8;">GYOD/_F_O88E[VM(^SJ/NZ21.K2)ZA3Q=-.YWT*!F'_5>,WP8"
M*)X0G-LTD%PC$4T4?UE4`WQS]Q1J/F.(K$0F%23$=;E!"$4K:/'^>Z*[[T;E
M#@-X-7;8EV[159*M$UTG/A[X=^NRR$R0[HS1!AZ/Q2<^V-'&ZZN,+OAO)3\O
M8BIHE*R9;[[GSS>:0*+7=7A]6#L4O3(N#SAPK[A>;4@,WUH"2)[F15PO]C4`
MD;E[^45)C5BRLE5)A0G(Y,?R?TZOVC^U=($%AUC+"-G>/F=1?`/=E8@O8(4Y
M_GQ=;C0P7HD(-@"BRN4C`UD\8G;:OYV&+J?+EV(0#@FS&@\5;^8DV@TI00TH
M!U4F!WV;6+Z?Y$]OLN3L\RY:=:(Q7N2:L"4S7+Q9U^ZE[;N3V-&^K;D<O;,`
M"C$^'"G6UNZ,AAXD6U*0K!`\!,>JF!)4^)Y9WP6-0@%]V;.1,T2\GN_(/8M,
MV$?WR);&4H8$72V9'(U0P8@7-&V@L&D+THM=[8!"*ZJL>[P_(*6LKO+5:<L^
MPBFAC)2#G/`6!0*>?8<'MM'ZASD@3W>1`0%FJBXNSA"NKA#(#+!2CA;I\0@`
M%64J*FR?4O^&/HM('RJ[9DA*?A1T"N5E[K*1:``=@N,5H+L<(>+0@*SW4XO_
M0>&$"4@9@N_`-,F&]OUK!/?=2K@(3-Y^#NGZ$8>$\2[;%W6E8N,JK)'`?O^(
M^;AYA4H)^'G$6Z#Z-\;+W:`,//WW:2@61H8$CH2W4*N".7U1L3R?)F>Y]T#?
M1!1+8PC.G:X!IJ3PB\[PN\+-7@(67@HX;%R55+]"*TV#M+NP>("M[J;?&_LP
MQ"P;B'#2%F_P(UP<%F@\PI_[K?_!K#+>Z1P"0Z%HI@X3&NOQ!A<[MV`+[/P3
M14%HL%J.UO;/$B!'9PI,A<B0')\VA?@F(1=F>2YCH.&LD<2B@/4])8Q9_BHG
M%N4+Y<[R\BEGJ)R5(L9P#T$QS>!/.:]_U'9'H]R>I*A7>`0`S+L9HVRR\;BB
MW(*5+FZ0STBN,KW;H`Q1F*,!">`=!FM&"3A-L4[[Z5:86E\7)H@ZN/T)9GD/
M3QD<@O?*.OIK^8*'.CB0\N8A<Y]0;K"C+&TR'\78)2P'8G^-1LS]+12)&A+$
ME$I=4NM!$K_^M0%9A:@+`G%KKH"[*'+V4$5-)0P:/=G/4Z=2V3_%-F"B;->Q
MY^#!)*F1AX0F=M**UW0/ADY_B"5.4X8H:E^AYT!]8EO.8LCNO&<%36C047$.
M#,N%N!S6O&@*34_$4/JJ0<2!VGTC>41`;E(QGLY1M1IQAM-8`MY[,85Z@$YG
MJ%NC[,U1?$5A[B.@"E14:'Y48>KNY7N4@-P[C@H(;-4\0K'F",TN@Z3D$6.1
MN"Z3\IN?<&P!1;^?]=TV"81P%^,_&'/G7\"0)W:04%?W^84N39S!6Y2/,P@F
MZ*#.Z#J@V$2Q]"$@25)""HQ6N+C&X@&#<L)5W"!.]B:.-%FJ+1V<7M-_\WK\
M6(Q"K%US3Z?%)&G7&#.@LDL`-U!?'%TP?$+29&8.10HAH+_1PJP(T6Y^]X]'
M,)Y*K(`'5-8#W'5RL/-QQH;S<&>6BND(.:"EDSV-A9&O8%#C?[7&%G+9+?OS
M^Q09<9[#.O)&#:>!^&41_X=<HFZH597U@JCYQW%"_JAW0BJ,^ZN)U@]B8\+F
M;$8#+2\^P,]B6X\@JR-P,\L'_LZ0T=&9`_?&[OUCBYJ2TTAAO1N9(W,@DEQ%
MW'QMB3)$A<JGE:D7].)]K(].DB<*+T.-^A+L#]Y4DR_PY_[:X1:V/=IO"T8*
MA!.8NMC@0&GY>-Y#^IVC'Z:HL##P#EP^@@"E(^2AA`P^=V"1)Z;Z@$#;Y!X>
M[/3">H[K!]A?WX*DG.N#Z["([35O84@*'Z`"XFIW2<3,JCH?&@4]FD2E*;))
M_=A!8V]@[8S/:W[!34ZLJ&)=Y=^#1&Q.21-#']K`@*?;%PN$H#*$:"7YM36*
M;")KY1$/T-A/C*0CT'Q*WA&@PF$X\B,&=K2A/O(<.J6/F:,5CG@PD.4)W<,6
MDV](<BH%;*EX0V$:']=-PN[T1KR%X2J90J.HC">PXOOODAX_G>PE'[BI\Q.Q
M1@M\Z@C#."(693./X":[AY-[P)99A9>NUP/HN)LHL9.1\J6"TY`,$#PO&3]O
M2N<NJGW;[Y'<Y%#2<@0UA0N90[K7Y=2>)VRW$]>);B[P#RZBT#KB`26:!H@=
MJ2(*65R"`9=>#BEY#*_TH[T;C3P1`.QFKH^YDB//+MANT86)?]!)E+XU4I@.
M8R(\\A]@6AV/""J%T@@(*@9E2/F"%T9_L0(`0MZYQ,YD(:LEUL:H/:<=[7`3
MH-Z)/S&P"OT/,$&+-2+E^=?J\RDQV<F=2)5C%=R]KBW^'%+>]\-&+JY_(.8H
MRI_*,^@M'FYLZW@!_<!6U1I48D4CQ&58)9-]3NKW/VT"2V$!#A"'_&P4^(:6
M6B8!&+XRBLK\Z+MEH^NT0V4=.!5&C"R?86&/2$&!D5OMQ!J#E57N4++5)\I5
MHAMVN!]%A!Q#6E0Z8:%LD&G45J=R(;`R@FZGV.@)TB.^3XZ9FZ#_<8A_FW4L
MZC\"C&CB'K?0(G]%.D"0=B-0^,7HOHM:(<HT8;_H,OH,<0?*T+1CI*$>SCY2
M&`LQY$\,P>OKOFLN83D#U$?Q4B5-7R>0VBE`^"0ML@YG'3NJ\,:U6V`&>+>I
M+(.?S12M#P(\QA3JK;QYM$*4;8)>_R1>[]PND9Y"F3*D+4)_*9E'`YLLVC,%
M:@!`2AWA0PXC$/\<)3W#))=0S"T190^SW(Z&29Z1TB&YR2T?<&TIMM:ET?XZ
M0+'_CIDO;_;)*$X-2SQ/RZR`X\P:K,B2!,5O]Q&^Y70/)!0/D6K[7YPBL7J>
M/Y*"O+EZ`$F*=LXR^T8R0UJ'OGW>,':4)$]#6.Z:4)E]>$;=%U@2IB#%`_3S
M&!V`^]?[[XMS!*SS.*+0A,_W6Y9*R%6LJ!`"0A2*9A(^QCF&29Q<`$#WBRU'
MH4!X!MCI"2U8=DD@\$2DP_X9=N[*<2E\IMDK@I?23YJVF8<W005`,/,2FI4(
ML"?&Q#.`XJ:<M^H?/(Q&A(#:<A[9^B&-N`U*+H.F:+69UEK3(JN::/U.Y=%W
MB&70>52BO>14OM!U'+\@5G.D6CXDQ-"!G;&6P0]Z%3Q($H6+^M4/?Z15-J3+
M>Q\`]=9AG.MU4+=2D<(@6I&K)?"]?NIV<AP*;[A,QO$TR;.>H3B*1L?WTW']
MI$B^*:;_3-%KOL,ICA!UC6ZJAO>H)XACG\64-!T!*<AR>7V41H9J*0/)+MF-
M@\4"#PJX6D<@/F?E2IUT?GUFT/&03S\)532"&^*9/*HAKMF\6:E7.I[<?)P4
M,RL2$$LDGRSGW0J3'-/4YI1^2:W*V$9FE$-JKW<S<ZB&*M(=79ADDFM?W33Y
MP9)"CY$5U^11=S\_$W(E<>P;M#=?\_ZLDE"?HQ;?HM1D/[1_E?%NHJ0G""*1
M3-Q4):45A_"&6)&;\7,:E0`8G=2[^V2VMF&VEN&&',V)YAAQY#-#P6.5OR_`
MGR#TA]$^6G:V:4)-R\%B_U'?AV8TM]*FSG+#7LB^?>?L&%45A]M(.7\`-B[+
MOLJ^R_/R\$WNP\[_O=VI\6+-S=`@"<MHP:3M"?SF_.QP/KT>ZBOV\"HYOP$[
M7V14#6">.HT"QE?8FD#3+C;\!C30(;$/IZ6-[3LX\R9C\VA\4#E!+PFJQ;+;
M*MR(.4=M8L9C[U3RF0!&=1X\%LQX1&#>WXJGB=[!,0OZB:C&2ARAW`$D^F<Z
MP!:=]BZNFK:86=O*^00*J9%5("U-T+I:FR*B%)C:?[G,J#F-NGR)#[LSIX0P
M-.^O^!]0'RO^P1*(;%$S$0"D7.>=VG)HSO-`NN_!R[B/J=[=KIQ_/GT@K]):
MI5%+A%3'[,?;0+V="=3=X?L/[_E887=C<I]LJJD#<UA^YBNDL:_'EF(PG#D#
M!AN'V^">X+&7\;/]#]#R8#0IE,E%\R(])AYY+%:Y5,,QYC.\N(BS@47"4W-/
MC[FQRL7C+P99V*ON-8AX/6"R:(]])JN!E[!\68F=EU#!^10[I,@@%)IN1OF=
M].YA@_@9,>BOX\='+&^U69F[_TCM5Z+.[TD@YU;FO>\Z[6%`2(D7^%+17&!X
M?O'XH=H52^#;N83NZ6T$IR@]\#[VXT>S5[&4S`-P$3)4WB.`8:K(HP-)3<D_
M8=&>2L%_]!HSS%FI]YGUQ'74]XZD4M&`OX5R\YHN)<RU7I@D2J&T!*ET:</@
M+.'UF3A,%*2B>RUV&.=7$\,"=8A(VAZ4FS&P_J2%W^(>*)/JG7"U,$H!R%U%
M,0U@L)C2E.\C._DNI<'RJV7_`W%,AN"[Z$`NPVL4YJWQ@,8A218B.T9*0B=O
M<94T6QL;8([Y%\,4`EW\@%F_D6G;<H_J$T7Y_L.<PB$W5P<SEM`W$H<PR8N'
M/@!+XW9RC2)Q56DLE$]=/]R0U15FC;)#29,HHT[#1^1C/*4P&,HA86D:DIY*
MI,R]_UR#E;9G"`8$,L!Y(&^QLCY;14NT[;9R2%,YAX(,'(>T+U0KR,R/<^ZG
MPO>N=S2:G+;.G&*$A/);UP9*`\?(('?T$Y^7NE?IZEI#I%M@$?96?Q=9U(#?
M%[@D%`GJ\"".Z0:.VHAK6T@'*YNESU>4D]KN](:Y546EWHV?/CG$7AK"P@PB
M,A7`=TLV2:51](E=A</`[*NSQ=!OZB^-M;)%CX$!D79=+VC](&&A^Z64EU$.
MG:(\A>X2E=Y*XPT^W?2?/>HN>2FLX&_"F+7=`/0J'N`\;,&!<F<X]#*8;T=^
MC4CNI/_FB$-(N"41@F*=5"3EDS/D*:MD4#Q-(*ML@$&9ER<!Y!L-$U`/9T@#
MKH31F9?PHNK@.Z@Y1KCI9E*\!$=#@XIHP@_[R/^@JWX>BW"UTT-9/#99XR2O
M*MU%&9QP)E6?(.`QD-]#*0/YO1?QPF\*133(_*G,ODD),O2F&.IIDLYLJ(CC
M%<`_;-+C21#LWHDE6-*JQ4V[;`#M28#*24S\:Y9G]5D$F4//C*57:26WJ47S
MMZPT4#NI%8?TDX%VD#0`W=CJ+B.).@/Y/O/ID;,L=%0J?\$9<F_]_0>0N&,4
MN!M4&;&%@PH-#,,RC:5;M2]2@=$U\PT&+/@:98=ABFD&L``7*>*-OGV2!8HV
MLNSBIO<`J'=<81Q:E]_VQII'J<JF%QXD/KS!SF&J5"S8`%=V_W8,HIF-?YP4
M5PC1>(&=XO:%)I%K_<0`X&&92MQUS52RE<Q$,%=BQ7#3/0X)X%OO);Q(I8)F
M%F=MT&_(LW)1SP*@;H[#,7G(-:PV]1R?#IJ58!483PE2^1&S"FYGWD'7(&)\
M'_O$XR?9`C]T<9<3U(T6F+?IX\;%%\"L7'B!D:.4AR-XM]#WT1HF43+^A&1X
M,%#F-V!'_21\:E!`&H4)TTS,W'VIG`;`CIE5Z?EY48-"^Q/5102*NO?^B?9"
M9:#M(MC2RFX_E`%B+34!0S%V7AD(9&P(V>Y8BA#_\V/N.B]Q"WS,CP7L?[#8
M[\3ZX$[Z?AI=#\+`G:RD<-/XA?]@RB2[ZSS!!-X$I:.<<)-7=T\K,WIA6TSH
M].%:!YPS(4G0&N%K/H258(KSLQ`_^715E?X0/LI')&07OE;!=+3\`D08XI8^
M`1^>_5;&2IG$`2C/M[1J_<%5;4$CJ9L(M%'B6V\*S",-2A4$#XR9/[)38QGV
M?)\2]Y%"'H#"J:V]F38\/<A\S4Q,[D/8#&@`Z^9KO(<2&YKMDQ1(&REYU8<Z
MGE"Y4#.NYFLF.14!=_#R#X<&!P(#\@H4R^O5)0D$VI.QSE#:\Q_TGT860.*-
MVY7K\'>R!O.JF.].=+HCKX%-6)XYNQ)F_A`2\0U$8+PCYTA(<)Y@XF)VV/(9
M/5.$V`IK2KKIYCL_KN953WDJMP5D._]!KZ+`B@=0@`A-#*7>XT?J=GF88G]^
M;-NRL_-_-UL>NP!"$X=Z#T9NQF(";*-'X*N?BAJ:[?-6I`QUJ&K$2P0AR9_?
MXKA^FF\#^.J&+,X2MJD&061P!?BR.+"BRJ$2)%Z5$<#]3)Y;2XHQ:$(;8G0K
M7SG*+'U\GN1_+R7O39?AG>K:IE3:#Z-W]#F4)+^:/<:7YS#X6(W[$<Z$;W9:
M;`?/)V7%W]X_)2SS:S_[XXBB5KB^O[$SXP*&FS_^X^0=F+H?29'=K'\ZAY*Z
M'R$H\`OC!FE1!>GC-YC]I_WG+-$4!W2SI1[VPW+`\^/C.PH!<IYK/S3'29>.
M1YBGL`6D0GK4YIB#O)^'TYQE&UJIU)3#JXFS=$+3W==+E&-`]3*\W/-"IC*`
M1[<(PFT+/G53*L$[\>?Y\9NP48H<(F7Z-)7!VE8$!W*<K94*,G[$7]C4T,IQ
MP'>)UT$ZCL\/ZJI-A#-_^Z"4>/LH:8Y6RE=^KB]^/<6VH.HFG2G@LBMO??#!
MW9B@OXWA_.'E36^"KU;V]>".PKX?!&ZCZ8"DH.G!`:0=7_]16`P0T<]?_Q&4
M"T)>)*.@J0V]ET%8V\W=V%,"`#K_^B2O&<+U<?0AWQYZ+7.1>'5#`ZNYUV#4
MYV%Q,>/7K>#YPM%E3?WY/4,EI`(%,_AFJJR1T=(C)JX)/HI74Y=6Y<WF8N#<
M0">?\?DIUY&[;"I!J6W*<0;>-7HZ9=,`H,$VH'%A2!$/3X_48MCT\<W>1[_U
M^4[QLX:3,GX]^.W\Z^!/?'RZFXIW4/=@0PY?/[FE*N5)Y^LR^^$3\0:TF*[?
M0Y*OOCT`_-NQH!H1$%BD$@2O4DJ_@6M$?;.6Z[;!,T6?;Q)9&FJ68.PCU6"T
MBDE\WH6T03QRGF8W#(HZ#LBH/O]L/OG])D5(9;R^H3C_/(5.GOG1T>4I9;E-
M\Q'\.NGVXCKAD`O#$-[=$-P5]JM+T\VO:M+?MI_>^$CZAM,EL5R?W.2Q`9N\
M8YGZ/.<J=IIP[!062'L,>1W5+[]^B+)S/HMUJ\V"NZ.ARZI$=."RS("@I?[Q
MV=Z%*>VUNT?X\(`949MM%M+^VSU*AVZ_4](9N3+U"JM'^`"$<!R`)OV*AW.^
M3[^N5'G>H:[@PRN2$'VRO,)!':IDXN$N+3W4&)S7;2(]&@@4?#I5YK(0RB+7
MI2R6#%78A-;D85HMRHM??KJN<R[^'JQN7840.AM'3$ZI62.Q)PP7NL@"^2VF
M4/4-Z-Q`I9DA%!STW.ZJ$`)F+`),($DX?'V2A`-)2()XNR:1%>PA,54E,]*@
MQJX'^XR.>/=,,^ZS%I&E0M2;.I08YL?UI^"K^_]D1ECH,X0H=/QDRR#(^5M4
MOD4CTZL>2E=^;YQ'$U@1SYX5%+3>XND\:[;A94.#R`/!P\GK/HC?C.?=%%8J
M'9DG6(-Z=X/LOC/XXQ]ET%\O^\L#,]XX+1!:<U/QD9[.1!E":M+.JL"%1L\;
M=D5T))E07]3G"3M&H1`_KH_C/=&E&WKF1W6:6_%*.JP^D,![HD?FR?AV@:,`
ML-F;URD6BK-,AB:`2/`$.[-&[P/3]CZ]M#[J<Y\C)4ZXI$W]NA)%*+I'%'R^
MATUS-`=92^^.,_8;5INC.8!P\>MGX>A@/F]+O;N/XA>G%9*4)T!6_GFU\^'#
M]IL9'C2X]/>IEHUV$.$JMQJ9N:\WA6GN=U99?LAZX=YHXS0`_G=\]VB5Z.$'
MS.EL@2*?-:]VS2<+&+@L#OYM2P)CGGHV_[94VZ`Z]CG<'4[-0<.)E_#L][0O
MADQG#\2_^&JJSZ+H8L;GC_P^CJ#7][)"_)%^Q51M$7NZ\L4#HQ3B.4!J>%<.
MJH^>3WVL^U]DS(!WS,7^G4WG-V"#G2?`%S-6!GQ1X^YN^"^..1]]$`]0+*$9
M!\.RS]N2Y01,56C^A<7"CW<5#.<AS_EBER_?1UZY;JA8]\A*7G=,X=Z+IT<\
M0+?'VX:;`5Q$JEW?7S&^7/>#"Z<3\HA-O9REA-[:O5RKO3P7L1=HUS7MRLVV
MPX#K"_\\XM2[C`2/NDT+VNV\C(#[GMU]\G)F0-+;=/W^I?C\_2;JZZPFHW0P
M>FC7MM&RBL^_P8B?7HF]=M:1>\'79%V&M4.<)%R$:`[\+;&FL&LCJX;6K6V?
M79W<9T<?1^A,4JT0F9$WUB$$$GI&=*.$]H4"_B0?&N<&)4S7D%$,8+YD,V\L
M2+(J/[E5OE\?*Q?F?3Q-P8I=>O@[#"/+?FJM\?G[I[PO)]L,9[+=_$R:O',6
M4FONZSGU]#ZO35`6>6!4JD4"D%7T=D<)&52,A`YSE5UD6PV<`/5D=J7]((*L
M)&!?6#A<'<*<W/O\^?Y!S!<$",0)A6RQ5U<@W#"%9XN[0Q=+SZ^+:+;QIE@A
M3/F*5,YRT4*2[A$J*O_U'198F.EU&C.O?#D`@K^/KP,?\UB:51Y1@%YJZ19Z
M.S[":W$.V,FS^])>^/[*3*7.X=J[F13Y;,B9M#.'$C"4GC057$V$,00.FII]
M-Y6B/C"H",[PY?/XH<B-M3T!'?7?;_S\DY'EWZ\9%J7E`;`"+;IN+:]<"J!$
MKLV/GN'0/&AZ/+/2=F%AW$/"&!Q4].<EYG2/?3KG+2=2^/;8UD4NKPO>,#X-
M"9\_.,#CPX]ZXFW)>A/1BV;PHQY'E8><>M<'P<J0Z)@Z+V]20G%/R'93CP"@
MPNWKAPN#_?)NAD!]K,EX[P=8R;\(V#J-7ND3CQ5,S'CL\^Y^GX:86;WK]PNH
M'[MN&-2>A89'[&D(:,>>;:<X3QF%Z@-@3L;_>J`\1\Q)RP:<-W1;A_VFE\4.
MHO?]-*TAZI+8!H26Z)APT$[FHFG29T6/<#+B8/@<?QV3#;V9Q^B.13>):7T.
M&UITSV4F/O^Q;AQB%Z"LBH%50;N-[Q7&*,Z_%2\@5\`M(Z$QP"D9H^]ZU2^_
MJ8%*6@\-L2%7G*F0&=.&0F(93_[NJRD)_B/!:BCOTG(8[0(N:?31^>9N;LZ\
M$TDMC1^&\;Q/X[#RL&(F/$9F]\!K!$87TD%<&-.>)F`N=187@'_'C[\'L8(U
MO$49;Q[J2)O&ATEGFP_Q9M"(Z+D8_B2!_/M],UR"Z*A7VP:KEZ\L$J#OSY/2
M/L;S?#?W/N(YCV<SJJ]G"Q0K@^1-$`&57P/:LA@.3]>>OZ>1WYXPT-^1S`M<
MPS_]>4RT)F]/C[<[$4';-XXJL'[HO?QDU/3G)W\3O&SH_@#,@Q?79/+V/5N1
M^'P;2B*Q>#:OW^-D\.<7I^B]$D\#-6<FF3CV]?=O;AR!Z$,O.@ZS`]L@O?U"
M8:B[]!N]@$"OT.?O0^/6P9`OW@Z>J=<>K]X?SRP16F1:>ULM)G`CES[M-`_2
MAUL;CZ\14'X5&#`881Y!CZ5M<S!,';G3-_!'RI*.#;INFD3J,7(#?8]Q[AW-
M&NI#C5"'?A`6"3<@*XY>$-"H_$.`9_`R6JR<JWQ,[S=L".00=3<H!W=W.10F
M#-O:FS?2$$T!T\;H8$,OT%X_]Y&0EAO+8H/];J-)DD%Q[T-GSK3T6&\R%P-2
M-[X;5@:V-/D:+?'NRU[,1O:J?G3""T*8H?#S90LL!32WM(\F$\AU4F@]6D/Q
M^?M:(U4K`/?Y\QZ_*V2B0/U\?T<4"_@WQJL!4%3WUP@GFU!UC6SA`S#=;XX6
M`I`CBD5]\R\#*I_1%]\\NMYQ?2Y5EE^AQ#30#6(J:2)6(508SQZH-E%4JA0;
MH*I$],(#2E`XLDE3`]=#@;VB,5MYO>H@OP\A.F7HFY))UZK#]0?467Q[53AN
M.%Z7OOT$KJ3"\H(D)/@Z^;>-$%/%ZY1>R(:P,__\:;Y>J/CRJ,7^>,P[@(0I
M%C7K:L0!RQ"--@P9R02M=OR^=](&TXQ[GP2;ONQ`?YX-B7-X<W@TVX]N4:_W
MC8^)>CC./3?@37'S]\T(RBH^!<P3.$M'N5`-V%?NB89A=.8Q,HY@VUKCI!&2
MR?1:QW29N)<]/+>X'^<H'FQ4*CWAL.&KV8L2.A4L*+WX+3MN,#]H_U7D^O[\
M%96Y0^PS!B-PW*0&.K1@ICX/X_:XKL8*9*OT\9M]!!OA.9X1`(BD6%_?([-^
MMQ>`$"A3Z^-Z=%]O6C:H2_1>!_UH`?"@#,9&)UF?+A2[!/J>*@<PS]+U4TDS
M>(+>B\M.^NP5[@8LF<])^7CI5,.I96I=+K;'P8.:>7\DO-VH335<J`@HM8<?
M1$`4H*Y,$8?/_8H-GL#@LZ.(%SP^=!;M3A82=B7/JH<J^+F[I3=#=O(>)Y^.
MIG!H'`ZNK.-FS%Y%G:Y6B#I#?]GK^H3P!430#&^V1@$<&ZCD6<0S?J1AAQP`
M2BNO\\UC\'!RS\9J/Y"JB#_?AD@0]^.?^LOWGJO>G<B[V!><VQ_4EI(X^?SN
M`*9DP!S2@81TIW[\"(4;<)[)=T.UXI!S7QT[7?('?LP<+YTY(O'!KB<^O3XG
M3WW_C"H>*/)"0-PM?%49;4P[X^F5+_A2CQ"O5A<TMOAV[A$TQ&#(7^>5W6A"
M`6RY&"P1=.+I/&X2O[YYTR]RL/#,*-'5;D+2_?")!KZE0PR=`:K]JI\>C14`
MA)W<N%!!U8^KU$0#XT[`]YX+<TZ&ZV'UH5NN*T';,!^-CT.^A<]^+C^;M3DD
M1`M7B%@4F/KSI^DTLSH-X">Y,@^7WJKT<K\EIROV#>0C)RL?P4LX=KWT=+P?
MS#/(RK\K4[]^$.F,4=.0=E+Q87571M/DHY!_5;[FZ[.2U(\!"NEUX`=X916B
MD`\$'@4B=!<2(G.<&YW21#MO6Y7G_?%<$/?7?\3H%4].H/?$R^J'`1A3O;`F
MN]YHJ1-6]1,45B68"YP48N/N^U)J?X,*[QTFU._J\G.#?DO<^#H"=$%:P-=G
MXX,[=!U\6K%YU*BDOLNFR-HM!P-PS]Q:M$UZ%D>Z]]C2@>-&^42O1/S]ZBTY
MJ.,&W5C![NY1JK\/67:&E"U`&9R^?1JTPR0*ZX)Y1%62`B0/-55@NLV9$`ST
MXOH;^<8T$ZYVFJMXS-L^&5G>@I<CIYNN>(3_T3(66A-LC@,X8V`-2G+^><Z.
M)CJU`H]4XQ,^&H\`YN!.4H=$9PPS]Z*?XKU>=/=->PZ*AJ,17W$\\.M/.?Y=
M1W;-7[_=Y8+/+2EW0,QP,M%E6(W;+]8#XF&(EJBN0VI%+E5UJGF^),SZC+GX
M^Y[X45S_M.7OJA_D(P*WR#X:/#KTYROKLKM/B;T!EE=G=7_HQ[<*,*)F_Q26
M%KR.CE_\?.C:1\V[,P/NAL'?!%6&V]#6T\\'."W^/K1PHN*^3T_-*$SQ^'A@
M?+#B[9]EB,0]+D4[KD6P*J,1@>@9?'T3-3]73_6D_Y,?"IRNQZ?'/[UZBA_/
MH"_U38:5Z`%Q1LEVK!^VG]=GT-@SH8['HU$Y.GG^^=MO?WSJ]F3^?T_B3IV)
MF\!$>Q@(W.*G,\E2`9MP:UPJPB7P)9,J$[NQ\P+M5T6N!K*:@`*'N+&7">IZ
M[P*8%.:IV#R&-F$CB$^J=M2!(!\__]`7\?B8K1<`)U4\OD[$BM5U<_3X_9"8
MT._O"AT`XW(D^J@H>CZ5BLNW!-%P8!XE&WW3*QPO=\CC]M[Q\N:@S`U,$[BW
M("NASR.BQ.T+8E^&K0<?5IG@HBY%X@'K0&,!Y#=R-PR;W:_O;&C6H2DX5)HB
M[F+HY\"*!FCGG^]$.MSO5_T'%RB]_<;AZT28,U*!AQ8\)=@Z&J([Q][8Y+J>
MHI$Q3GGO+?&#[E%'"A+H0TJ4`70B/.GFAU6/-P/__9>4PSL$;N+UJ,CH<'TF
M!ZUW&1A/]2WJ$T"-/X^V&]].*T8E8A89UR%7S%YE\^+M.)>([2J%3D"HGQ4:
MBIQRP6%LA"4.]_#;4TN)QU<(;YH0Q?.\OTLJ%[(IW#S'\Q7HFS#TP-268(3F
MW@)@J`R=8)AR\Z!SJL?;/AEA%3GP+3I)O=@BGB@4U_GZ,!4V[G!)B`X1*1[_
M<T?PZE;'[ZM'R_?N\N7O'\3&H1V)R]U;"WHG#FSL!\)!)>$"P`O$=;:$$8D3
MH50EM8SS@8<ZS&GY<9">&;8G=>!NIM>]=`OG^=!29\H$XWJ#>"H->J#(6QDX
M/PS^_&X%[`/WEJ?F<87;IAWL'+<VIC)."MCTNCN'\X#Q^+XZ5587@HI<4<2M
M8J`RBJOH"'ZK,J[=`UJ7P?4DONN3,>1]7AHB=`21H;C$C55_3HW&UL4]%5@D
M`:YJY!R<&/CND&K'N[L_3S..S4_?0#CYZ)LAE]!`C5T#\$I<KM`-4%"J@[L6
M32^&?!BVZ-YOT"+M47:X$U6*+G^;!`Z0*7DB+I_W"!3+/UV^X!@]^]%1YGZ)
MG_<Z](E0_T@<A='\4`^^Y('>#P4(-T@7\6B;P00@[_!(V'TO!0W']/LRB]0S
M3V`[$=-/]?#-,>5C4@_=+MT>C*.9#WQ.=M$(-P9IT$;DGER5C^^;"4B%C0^S
MR2,0>SE&^\)RA/JK57(_\)5(E$Y?VE>5,\@!/HL1HU]E3(5L#V,2#AJ]_4(T
M\@T+3+97D3`9LKE)>4FD4\SV2G%(!5]P^>US,&I-*.!IV6^]*X+R"&/:P:RV
M:<`L''3>97S$R>`:5*>-I`]S34/;]I*YT)FTE0,[.E.EPBH%X)/%A3,=C?O'
M5.H6:WPP$-?W836FUI6$J\?#@68F55A&?$-S04OB01BE,-&$'@;W[%<3PM,V
M`:_H^@Q=WWHR:PM'O:M&TF"0*-6!HV.\N*XAPH!<ET+2*!+FG-301BK4G0O!
M,T=\:(XHX<(M@%6?I5#7N-C\"`T>+<Q&7_$G,<VH\KE,J-"HC]N#:!?7-6H2
M;;M)`N%ZANFQKEM/3.EH?+Q/RS'6=>]^/(4`99S%A"(/\!.="RRZ7$-W6/':
MF5!#/R76+1X#!_;WA$D<.$6FL/`TE<XBK4Y^>A+<B;ZDTRC(DL=E;'4N+4`A
MM?)HAX-O$3*O5?,7&J8'K%%HE8Z1=.NN()=4B]$+BLGA.<WD$?`-!0-GB=<!
MQM'??T(GW-25>HJP^%%,*Y+TA:4ESY/S,Y-=(B"@*29^1,Z4A[4L6_G$GX##
M+J^_[#1>_>!1#^B?5C8B)6N@N_7T>$]/A`X<!'B=S>R!`\^IPBY367;4NH"Y
M-!?X4/&-SX-3%:]G="?Q<\N/=*F-`_2'^KFP1V066TE0>*XBSB0X5@4\A"?Y
MJB[^V_@4SD_L/^AE)5SV\63BWAKM."8X/BVW5;QZH!'U;+O$8#!OI]X[IA!,
M08&LU[;#Q(9YT**.PUU"<L5Z46GKM*3>$,Z#8:2Y'*[G40I]5ZA!JTV@UG=_
MFL>[O(6S!54LABQ=D.ADT,(Y$2MW4VKF;GFIQ5<YP6*@3<0K:'4>U_>/K8GC
M'!/A5PL7YF+Q\$`W8RJ0*)Q;7FSEL&UQ8;:?O[[1\N#"*J(=]01#;%ID0+.:
M\@RPL/??O^^..>I;^GQYGZ$HCS42&PN@FEC8IQJK/8X%&*EY\W"/?KGWH;$U
M`JEJ!K7VDTL,I6*O:.;&*CZLJX9<"^T\UA?;0[*&I<^XTF1M/^YQ[O*XL_Z!
M#\51_?(E<:HKERG47`*88SE)!]:<J=X6ZA4C2*\>,B474/$$W2XCT-KWR:[T
MW&,JOOZSFRH:A\75+<?J'2FI7M_C@,7CWWK\J+BT/$Y1<<V1!?15G*.C72[V
M"Q&4`V/2[.RT1FY--S@OA[NH[+=_NU9^%B!/Q3UVSJX"LC27UL\..RY_Y/@B
MY&M^V&A`ABJ(7$>XM[NRAQQLX[:F3!E<Y//KQU+E/Z2PO-P80,I7&7$I5O7`
MWKY^<]1/&X-`M_D\7_7DA<<`RK:HJV5`0WD=M+A>.,:!>$W+J#<IKKP[!14&
MSEXC\2OYB#=5W'QW(P&YP.+("_"H[31L!`:`W2?QG6_9G/MSD@]J`TLDJJ"!
MV9^YR*0Z+;BU#,HMNSK##'<TY0C?Z]G6F')'!Q:+F=XCQ>CSGRCTFU;)R$2W
MH?*PY./2X5@#ELHZL.XI0[[@\WXG4A^=?5Z'[2J;7C>"D`4!16-]OI`BO<YI
M:EEZ[OZT+ID(+J);X<J7:Z=$F_4I\[)?_/IO>O=3!DD`J\7:`;13,7<OMMP`
M^M:!9_I,V`'%W<\JW_3O^Z7W2(\5C5#&1#=<H>9<E8M1LN9UT).\5$BY.RJ>
M<0HZ3?V:]'@(6[[WXX`)'P.5UM2V&P!0_S2D:#&)#@%+G"9_)*0JI2N'IT`C
M:@`GDEUJ+XLF#(!.].970]GG=131[HM3FECN?VQ#I26;K?!>,O*R#7;C&GOB
M:)86K7I(H4G4[)`9?],T]2KAEZ5,P[U,<-03EDI%J:>=R<.PNN71ZI`Y[5"B
M`:$9G84WO+'\0D7)D-`3YGUS`3+VANOB43*1&1QM(0MDD@J5^I7EV9#[6Z.V
M*`",#EG/?Y8ABP!3G*E>]K7S*&^5YHZ`OYGP!YHO^_0J3F]@\IX[T+.*NY>S
M$%:U4VAK_*)X(VSSH=AUO<K8#,&1)WG=B23'Z1&?+Y^*XVU6&6I6GH5/3B>N
M5V>IFQ@;'#=J9+9MC@'\0^@MBS-*J--J?LE9U'EZIE'<55/P/O`2V+(H6Q.B
MH?DBP)2-OHLP3..C5RL0:H2ZW'M3EK=%3L>L>]BOARG\1(Q6&M"HR8+$AJT^
M#-H-V)7H[<(LG-6)1:H0D#;;$E5PBP&E@ZD_+[O[!:65Q84CPQ3`<[H"GOB$
M$#+0LWN\8!<@[,%_QA;>R$;A@07+9N:PM]C6GY]J%GYRDYM5<(M773"#QC?Q
M("^>K<)R8"M8L[*$X:OAQ/<OJ8L\MA+(;2CX<L]D0-F&RZ[*Y0".H]RTJS*8
MWXBB)C&N%Q:NGZ"-$T+(^O&PQ6&"/\0]Z?7S87(C!4>S783#6Z:XV0>0*0^3
MNT0W'RXDBN/[OUMSJ8#8!/>B0)"2RJE'"?@V%[.KU?A8'5W#P:Z`BX$;K_>R
M),B\))MP5[#TEF%VS\+W.XO4E>^SU]8!HT7S!0K(P_)$O"$T6I1@?U/U0?)/
MD,\R:L#/1/,=F5#4)W7*^VL"<W=C@4#%(R[U69?$S_^V?GTAN@D3@(])Y,UZ
MU\^SX[[;-+(9#SZA=]L&KQ<*C*/XVC(QN+4'8:NP@N2WCT]FK6?(QV;!390Y
M&H0_M?*'TH#9.3?%&O7"+@%%P,HH:E7.Q*&C^<X._R$L%<K>:G?!E9"CJ0ZA
M&S[:3Q8-M[2I,FE:7OGIL/+!OX6?'\M+QQX,!R(Z;%I\X>K^)I-"5!_X*_K^
M6%X`6LU<X+MIEE22OR[%C[MUM/*7(,GO\?'[`076YX],IC"?9TQ.%]'O@%*B
MP*)NJ+V\H3M$S`9`[WSY2'+U\P\3^.?4J[%WVWX\329MM_1B5&P9]%K5W4.L
MB'-32*7RXVTUOKU!@.]\7!E>!K=S,:R04#!G.LU^(-6Q"2ZV*)0[=7/]'E,,
MBA2W`'(Y;_YN<3;!@;PA1;OEUT-`AM<[R_8)"D33NZE#$Y9#FT*,]K0SOJFA
M\CU&E$%/D8]2N?7^QE(YM$T#KWO:,L5=3[(WKN_JE5LH'K4>F"AN[DQ)N]YU
M0?^VA:#'9V,.=GF9`H=;@P.&>QS:&.=[?;!X=?7CYX%0[UZX=`%&-:L^-%:;
M%^Z@I";XZ^Q#W^+)(7LH[$#/C?.7\DF2\J#]P4RJ5652S30+H-GCZ?6FZ1B(
MV_KZ704V:C0'>XG2UM,I2@,'R'1\.A*\A#>K.JV-]#EH#SK@SJIVVQ&<XLU\
MM6LQT6<W[^-Y#"&YZ8<K0=`I6>%;?>_B/&Q_[,>A31._':XX"BH!%\7\1=TH
M#-;TV[XJG)>\7^WQ@$;:$<KF(]#B,7-TG6Y%"S))_&Q:EW_P<Q"0@-;/4,F6
M<_M7I:H^SR:*YY6T^OK#QN\#`7%F"9T3)TE3.=2B7=0SQ^.G;QG.Q]((-BH8
M(HK8LZ$3P36QF:*!KJD$%,`5%MQC;<6#HPVW=Y[BDUS2QQ#2=B^'A0OX>#QE
MIR8?0%"J0[MW8^J^UW2"6(E;0C-RLMM`F=UWC'[4LH,<95&/K_@8759C'^0)
M0S>_^K</"B$#6<MS!)A5K=C1MC5VA=`8)OY\P%WRXQ1XQ<5<[XOR-6>[:JIJ
M\('`MYP^;E5-Q9RE`Q<330SIM3=JBL5!7(1MKD:Y9%3SDOJ`,Y/B/%YLW#TL
M%!3KQD?#]P74T&$L%/@*:#E517T)EKFLLP?!%DDGG:E1\U#)"V*"O%YW6QP%
M`\65NYWP%EB!5\%7AA\/X8(X)AJI?/4SGPR'N3*D2H5OR`U+B/&4I<($VO!L
M1BS[PNQ.$3?L::FY336?'[5MZ^N9&T,GUY<[R2%W?5%L$ZN^^=OA$Q#OOK+-
M-*$/?;RI)OLTL)HYVO(*&;MI3-VC/L*F&=5[KF[MJ4]Q\D:FSSM>3:A3-(PT
MPQ:?5E72*"P`;E%Q-"IJ98"_JQFZ>#6/5\I!]ZE;#-CA#=T:%]UNM"P"(M%G
M!!#"/$*^)>(S/#65&NTTIA,FKO;,G"B+B,1WJ51OTO8!IT[NU#?84&NM#]N'
M;HWHT.*20B"<;/1>@4?ECR.8_2Y(19L-@/[4DN7QB1:K<PN:*0$J_IG+?_S@
MNP:98#[$AH86JYX\FV9@WG*>`V3U].D[%>LP\N2C=5(/QN[FGW^.'_%B:M8[
M3V@H/M_I#0[NKO/&W9E32YN\/(<!_7GH:2IIK:HFT0B,ZZ#HRY9RU:9XH5`*
MEC[?S"*U`<0$I<QX+91QVQ+AN#]MZ,=M0"G9\RY+(AGW8%,PZXO'^P;XF8BK
M,L0/Q5-F<[$LX4Y0;NK9U5.%%11ON"\G].B2"#?"8A`"@L?G1!6N!&H:ZGQV
MER.MZ1AR_^II,3NQJ4*+#4J5W1.\^NZ6^Q3W??&D@.(-W]RMKT,?_>F)\9@[
M>_KA009/`8%*,7=9:X9\=PT&_^_A`:'#A=MME[!Q_'#E3$XJT=T<^7*T=#[1
MU>"_/?*DF\Q:)88/!)G6/>9;C!E?<41JK6EM=!K=XB1B-0>^5?[\25=7@#<X
MH0?I0;=_<]&H:#886[S]:M/GF_HI*_X*!Z$8333OR]ERW/0)QBM!V6\HZ[U'
MSI#4@[1]GIXJVPRS=N'OCW;U79>,"3?S)_(#8-O/KVY]S'D_(0D/W!F\*ZEF
MNP'(BNL0L53(`J@C\/<85U/N`",2/=LRC,^O4_E5GH-0L-+]200$"B/Z_C,E
MA#=E:0_K'!^$4!LD^^*;!)S=<'V<0L'N-G96_32"-VP*6407WJXV#:NPVWYJ
M#A[S@\IGT,/70;K@J,V-/0G\`1)332YDG9[E%>*JYA`PZ!&9(__<F+LQZ!X[
M)FV@]>/WHS/%WW^&TI!MOYX-"UIV4FR">!-0XNT@7""``P`U?OR:@2]BT5&U
MN(7W/;I?+#XLV/CYK>7B.TI@T0=BBKJ7(A-@<#S,L::HQK%*?AX,U=A:G9/&
MU84$!4*!3$R,XHEM@=:45]^1EP_D:^/S4%UVFO,%R!!'%NV>@6-5AW6_GOB[
MWHWG>ZA\[=R[%6)G`K)#<(RI0SB1/\XR=PUA9API4B(LZ_4HX[KD/3'/'MZZ
MIA]LJU4LNVDM(#0K-P^?_A/DT>;"`R#:LC8%EC**LXUVF&3>O)8I,@2:\^V+
MFX.O9=P_GX]D)/9"B#`V/!4([SUQ2R9'1K=Z=39RHX7P!YU4QI?]N^K\)B//
MK6\G85U3B,0"4Q&:$&,@KJ&.R\9G<!$?;]74#,DA(XE4Y?4U`:!%32C/=UF*
M#!K3MOVY$]&@51"__+X;X0^.3[1^WZ*"[B>$<Y/.X),I40.S+IVH2\JG[\ES
M7]RSBT-P\`?U<4K0H9:TSL>M;W5[8.WH.D5Q!W!1>CC@T+)3LC]UL9#^Y8G$
M93]):7OK1J_N$^T$PG)$5YSF?L&8VO3W,;`T0A_&/[X6IF+W-K=T1HJZMRB-
M>!T(32[+4;SKVA&2E6#JNS"@(J.OWXI9,$ZEB$IM?C@?U\V$VEA\_-%9M:E:
M(>P&HJX\S8O36*#*8]E^\OS`A+SZ/#V2S[^QF6DL\B_MV05]VKC[ICT-DIV^
M76RY_2E';I`>\8LC)P062GYTU8^^3(WW&[5![\8N/HUOU<BA0N/PX>G/-*^+
M(S(@T#"'>_;XV6Q,?]YU^`IS69\C0YLEE6"PU1HK/RB3.9Y^?'8=1.NX?#Z_
M]RD,<15%'K&^9/'D%\-^PNL8:5EL,B'J?&/<N'ZLLO)$GN)RD8`C&K=:U%U8
MOXDF"M_K\HYM1.!5]"@XRVO6Q,))*IN43D+G>[3^Z5T6'PO27)R0=X526#]Q
MA-V%+._'*--G#O89E\\7#^.W7#=-_0+CL2".ZW"X-(-^.@GQZ]O2FT/[B7X^
MMW;;PC_;$6N#UR!$%36(_K6IY@Q=6)R4%+B$PX8&2OA^!L0GOATO)UW/'U99
M,W""^6#B[I4YE]!J:,<0I(L[U<M=PBPMVHA@XPA%B^>W-:*G>N]C\NLT^&FA
MRG>@0R,I'U\E'@U-3OY\3-&T<3C\KNC6\_,@`SB-ZQIX-=7.?=/HY_W\3L%F
MM#ZI=(WWJ+_?*0X(N-S96MJ.F)@$LT)H@R+I7[$U[#WWIIXN#QZLKLPRT34Y
M>OJZ_7O:^>D5M?(J.YH/JOBY-F_D^WQ]2B$2)K9Z>J,/#2/UZY94L5Z2Q^-D
M,D5_B8*7MA@M`,0+(RRAD_*R2;[9W82#_'HF29`"C;`Q:]-IY5G?PK2,-R^S
M>EC93+^YP\,.LQ_>.T05'.]E+`S'T[@]$.J6KPN8?YA(]$?]>9>!5-SLO2,;
MX[J&1&Q<;[L(G'[7H![.2'3WWG2B@TF!AM#UF!<!<`GK@[O$69^-I(B:#X3:
M4AGNF;:\@*@I3TL)%M\SZ)BD]Y1-N.\HMP'TN+CWCT/(-&Q0NN(NC2V0+Y`F
M1./-R>X^!IEFSV\*!&+?<Y()_I@QPHW9USVU.:A=B)4:)`N7<)=.''<+Y&X!
M<XI@$0]+T.+3]0=>7J5WX0,)6\$LP.</AO_ZG45A*S0G+99W4RHI@<>FPXC"
M^I6],'4[#X`4UV\V.GV=#_PTRBF#0]X,U:-@YBDD=F-'29T(!KJZ=8UXL6H-
M`2TLAPZ&\?'E(\6-X&PF1=W)*>C:R19"*Y*7!1<#+$UP,J#5HI<`#Z)@ZZ`2
MMDAAK]1:+K+(64]KRA]GZQ6CQXC6@-\:-W,&1ZOW.NU&@)^S\'X=O/O[*JCZ
MC'FJ&1TP%GSOXP.@.=[[''XQT'B+AW-K^DC"0)HREVD6(IH_#&CX\(H5VB$*
M._CG*WLB"_-Y7S]\.A_*C/CSR*\MV+LH$KAH.5X>`L4CY!I.$1"7C3>/AZ01
M\M=V\)N>L&\$VWN\5)W$'TCYD[]C52K="3I]/_X13@9!5NH6U^/I.$2AWT$%
M60GJZ`&2ZXJ7JN\/!1S9-4JAEJVX\$Y'CY<6UJC/=$Y_;1$T#PILY><%*P>4
MA05Y>T/<OSB;ASN9$).)'W\THX5_L]I5']0!1ORZ'CC=)X7GAX?DZH6C"F'4
MQ>O%!?TM;:)A`!5_/GQ`%?UPH9OWKC=V"C>TH8PMJ(M6*V"LQK-_GA*^3J!B
MJT28H,C7[:-L*@IW@T#%M>GV5Y[:E11RBO06(.M@M!SM"NZ)1WHAC-!UUJ#J
MI?HE&J*=V^9+(E1OW%82;%D8>%E:E.PBL+D92YO%(W$2Q-\&W8A;>GU)D)M+
MLJK1QB^``QH]^^1OW@^[?R0>W(+W2&H!4U?\>[Y]C!A6507JFM*6#Z@?GS<.
M\.VDRC]?6#@!M.9S!DSD'=<[C^$%Q$YJ;!.O`*H*`^(-+4))XGU'4GJL:PI&
MGG609Z>6+&1=`_*/J>L/I;E2%[6S.@#/45D`)JQ4F3:'"V@BJ[ZB9&Z\?<X7
MT'@0:QE$2^J&MDJW63C#I+3_I*3N*61C(-VVGB_\6>//WUHQ>BWWXXDJGS*%
M`!LL0N-Z9HZZ/<FY?9-BQA"\\,/!^(YK9T<WMX!)XI?_;6+0OE5HX[F>_A9S
MB"*S+9"/XC4`'O,C_;]D'3`*YYG?6"DH/$A\NW^(.H0@3M@'!M/-$3^_\^=#
MXENMIKOTPFR^FK>[>XYN8%D9.^10+@W%D/$+!"O!5B0V-++#8K#3/2GC+(`R
M?833NEV0XWR*<`KJ-*/M9V'1#Y&W,UPI?<+3<+2?'/S<A#.:ZQ#@7P[67Z.W
MD]D""P`50[DZT4A0!8X3'>Z3JGH^@%F_^+Q\:.!^EX?!C07\O-!*"X`/ATNQ
M#1[Z>#.HE.5HWP_#+09@_/RTME*!>W6DAWU2'/U!7!1UJC1IX?<4@QO@F2W&
M#+FH2(/F5!)V3T-K/<,@E#G:(1,&C6ICI\?DPCDHNA5P[8T%"B_S(##PX_/W
M22N/@K(D5;J[F+$`S241:!!DA3XS$Q6@[K1O,;.(]?@0B]RWT_O24GTH<&,F
M"B43?1R00D:-$<L4^[:;)W2H_0V:=SS'!>BE;1-ZX:]_CEWQ]6/53(,H-WQ/
M8CY]N!T5;^MO,^KT+2.<\RV73G"RB:=3I1)Q/-I`;EZY!]A=GB^(*R11SQ?6
MK`R]-\6R2".\FIC#P8EV\/,[Q5G"]0PI(E<&FJ)Y[QS^0U/+%D*BBP/P%4ZZ
MR"7CCX>PH"X7BA`B2^B,"O48"*!N?<7_B3;=`ZHE4."C91L(*A%SG@*1]HT&
MCBBOXES=`$%XGES)9D?HIQ8SB%FZOF>@W8'@)@T(JL[=6=KFV`3D:@H&@V*J
MN+`*11(_S'/CZS]W_C$9B(H=W"%NNS-.P@`)_@7LFKOB2SECR#='*PO_;^'=
M?Q(GA2)^]#B1(2@!->H<[MW4GQR?\MO[[(6%@P-ECT]7"DG"MD*P[N](00)$
M$6HI8S)JS'XGJ/PU.2)!!=_!R&48+$5P6@Q9^WF"ZM'6*2_!$:R19X[JXT88
M/"1<JEAW9O_6%FUC[RS<U((%N#_.&\`_&5%.[7JSZ$3K]J`V'K?_N=6#_#@F
M"VW.Q8@W]VK^^YW-]P9E&$;T*BO%EQ^\@-]@RL@T3>`:/)M([M&UX<W=]-8W
MW^4M^0Y\KIM=_?E9-[-K8%_CCQ^`'W6]!PT(PJWDEVTXKGK98K++A4<+(21Q
M^OI%>MK].+V"%DS2!;>#0]CDMQ<IE%>96.((D/75GI3IQ-UI)@0!"(9+")K$
M87=_DMDB:(&<N'X(W;W/JYC,\LFS882A(8[R81PD*J-8UY!C_?CB/OWV<Z2:
M^LW8V^B$&+P#3R<6)G!,C%>#UEA28ID_PT.GLJ0&+DN%325,_D@K_36TW0Q!
M6Y?Y=Z56UMU'PQXWZJ!L'!"\^Y+J(T"LQ_6[OS>[*2T96G=7,8Q^X`3&F[W'
MAK]^%"ID5L'QUM.4UVF"YAT_/Y7AUC,S@_TH"W\ZP80+>]6G227+``1N`D$/
M2)+.0`-VC8-\D<\`/*L/^D)=]@-"<,#]'F&+$14@V_=VG\0\#YS=W,`]DI."
M8"&CWBT&U?W_0$N/`P<3Z3B0JG7^`CH6WW^D'@R6I4,V&JYO7R,DLV<!VRC#
MTC\2'JJV*(2K'-'O.F)$;PP!"(I?GD=0F>;UKJ[!F(97M4++Z/8FEK$Z2T]@
M7*/-)6C*5*B_M:6AG@(!XQQA>;3L>_#@]52S1I6G-#`9"WWRN(;M(H/RA#^`
M_ORQ]:X4U6^H*<[B^SWN(\TE)!&L%Q^V`(9$DCT617E7"EXA6K`7-VB=_,8!
M)H-`M)>]MJ)FV%T/*H[`<(O_"D_&I<*^+E\?;#+AY&L,BJN:)05SZ*BL(</"
M1N7N+7MY%)PY<#'7TL[*OE$,]X!-&BM[K^RE#4L>HY4>"Q\R*\I!=U-#93+5
MF&`:*D=%4YT;6^$7]7V:>'YL<AT<XG%WXTL?GU/EN]:)W@%!XLMYZ-*^DW<N
M#FLC*+Y`+KQNE$[3N^WU:L'DB>,08H4\S6?S80__I<B$,-WG:?MYCH_63T"L
MD<BS33I[KNO#HN+@7.9AOXV+NX=HJ"8B"^1Q"^L!`[!GL-XPQ`C6^`NJI@="
MQVEQ5U&Z%!*UYO^-)3]!:`VK&28!?0S?F"4.CFT69!N2QQ_+^EN'Q@N(^!:W
MZ'6J)4#Y"0Q.O64Q-%I<M94MW`>ETGE5"L^KW8YJFV)#/:3]#-@WMD=`7=!@
MMPO01X_"`Y.@6+:?!VZO_\[9`-3;/ETWP>XT.CB>QQZ*ZV7:];BIO__)7>.9
M,GML5&I3CYE(<$"XA_G<]:-ZP`>Q6:H<S(3V(+F-E8..9Z1"H#YJ7KD.M5UN
M0GCHQH("R2AM'F@(^(66)L5*9VB$$O<%V`V/1M"6?X!5:C.?PF0'L&"EH6J#
MPJ`VGCZ<&;POUF+;`V+9C#G0T]1YTBDJ#&M.[IL!ZJWOGJ!&R)3P.,,?,LOJ
MZ^SI#-$;04ER7V2'#2#*P,YFXY/H5Z8WY7L&-!7/D]*<)*]-Q"?T4K3X8#"C
MC?,107_C*=$_:+>9NUF)!L:/HX?9_4*O[:$X"SYIQ"R(*UKI;%/_;,-$@LT^
M5T#/>HQV@*`GQ\-Y&ULALVXVWI\8Z/M^T%4SEQH1ZDZ3W2%TO9SJG<FF"*SD
MZ3=^HU>:/A="@/>B`4A!D9JM6FFF'!C*<&NDTALZH=R:J$W%'[2!V/W^$I_"
MX%B$^/J#R*RT^GE=4RWM_<-GBA8_QB^1:F[L!N\<6D1A.CEX)`#^X)TWM/-`
MM&1/[ACQN$E^1)[$CM7+Y%QY;QIC],I]?[>J4QGP9J,C]Q8^BXQF_-%WGRF=
M,][@G=>SH8@G%@\/+DAQ_;,<-J;_-'J!+Q1+]R^M@#[$`V9:GZXW0'=]G2Y0
M-]7IZC2W-O/$"U\\R"&JHP6K%>_<0CWKMBD]C;@MZ9VGNR[CD:Z),,BRR?^@
MW'=%UL>X#6"NXA9'+$CE.."!]+.+M$_SZOLDZ`#X6+*Z/_@_L",Z*5ST&#P*
M#>V0FHMPK(Y>LS/W8Q:_=0!V$L<,9[BEAAE-[,V;=,:Q@YS0R=I'I/I+MN3>
M[-<#QK\]"F00<>\BW2SAZQ>A`Q"&.%;FS'1KB]F!340+8?B79ELL=$!>G2-*
M6+?)UX;4:BQOL/Y8)U3IO3UD(#OML(51C>W`CMXOKV-*Q!JY&*W^0?DIVAO@
M>O%ZLY/6?;U-QC"=?+V%/64T>B],J%YESN7Y)06FQ<SS33<5F:M!J\^4+DX&
MY$:L(YM3^4)_5VC[,*N&FHS9B`V)?;P^RFLAWY-Y]TM*8G7520%@=%RK=_>1
MZSS4OS3F,9KZ/MM!\[Y)IVE`M;;/].VM5R("`\WP.UJ-G;<H3/:&+#X2A1-!
MNJ*$YT8["\A$50LB"H$<-\FV*E*OE%K">(Z`@?HUGZAK+/I8/0V6^.&B0,!N
MAVB&C]QRU!`ISMD]ZKV;@<D0@IY/'*K;;>"QR<7#0M2!N&A^=="'D`R&E8$P
MB-)XZ1:OU&+H5DL&)3H:U&_L2D9ZL:-DP[;HO+XE)U:S7?I&EA'3@!UX#^?F
M5!Y/H2J.=`%^0VP,W13EI]O+F/X-LG/68U!K5=;"*4LO:J6C89!B!LRVXLB*
MZ_>-N<QH1(4^4QPV/V[0\YE%4O,M5HI$'M?^LEM=.PO<S2;0?(ZMF2VQ2)I`
M%/+CU<L6*NL<,K7*F#>^/!+O%VR._&7[`K*$4FEHG]N<6JQQ>'NFC"+MN>X?
M+YP4H&7J(<ZA<B0`,CQRX9+@?.,P2P%/.X[<B4"<F-YH#@!NQ&P#)`9%Q$'D
M'W)>C;@^:0LAG0C5',1^LFQ?8\A@ZG,T8#R,R-#D,-T27*+81(-U`L3^$RD^
MZ`A4[Z8O/,]W@E&@?Q>?QXXB%&9/OUN$$)[7;9&RCYF)U@[P:X0TN`[H>V1S
M0Y*M\+%5LFH3-GR*#`D,BY@,WFUH\21@7^*\W13=PW47X%AQ*Y9FT]8#),)H
ME\_Q7'VUQ\QW1YIJO.@,G<ZO[UZZWZ8:Q#T"S)"^#]15[)1)\**L%8ARKD')
M`<;"&M3O1X)A;-S'&A:`(,9$("P54[LZ(Q^-H9'.9^>C,E8!%TV%E<^+>C8^
M]G.VUFRQ?QQ@I)UI$#AO$=+N$T[-VQ(E/5`X=*&%BF7:(_,XN%6=/&-*-?AM
M4^(/^>PAJ>R;9D>_L??[C94(?KC,Y2FY/OE(*<5"KS!)]]2^1\.)%%_0B_1Q
M*.K'AFP4I)K@[2K:WF@<"*+Z&N#Q7'?*GZ!I'DMJ-@E>@2MN;9=*[4H<E&QX
MU9RYOTXK^VTL+S"7-,8'NI\1K6Z$4S2$>K>BT6*'\>;GV\?TM.;35`_Q5,J_
M8EELMUT@@$+<X69/:2*72EW00X?2(:TS(+;3?YAFA:"P=`5CM].`#>6WGZ)^
MVMWN^G39FJN>HU4)J)-E\AJ_%#X54B'?]GP$.Y2UXV&J,Z!K+HS_?0M$AZE$
M7IAGZ++T7#%KX>P*QB7FAH]CZ!NGHNONS,_G]*%Y&@#R:CJ,9!@?,I:P.Y1;
MFI&$P4/A?NT$9T*V*]6FBJ"P71T7@)H\4Z6%^FNH,'D[V]SNPG3^'4$<,$`G
M/O\ZF61/7YFO]4>5AJK[D`&51!V\DUQ5$EY^%XJ4P.!DH%"$#2"<`K530,5U
MM\S[^'21!]"ZL$+>DZUY_PM#ME@V<_Z$46*>GBX4*_ZIDKL^=$6LJGO8'(DI
M+)NM-[F*872L<+.6.QXWMA.(<.0*?Y?"]@D_P>V,S3\_>5!!_U.KLA-<_%6K
M:-],T=P$&C4@4:5@`DQ+7)3<)QY*%AEQ[O7A,[`1(W)#-<<#]\<[7@T.K)\K
M\Q:V:YKIANJ="Z>J)+$%$:`='"/?94GK[AN'BX\XV!<2842C761OU@OJ\AS[
MH$?$@NG;EN1YTH]_D1]08629U(_3GV[?:U!49SV]>87R*?S1%@X!YEL&NWX0
MX(T=7?3]('AE+(]657W.X+P.'3/^?0`QXB&2EX6I8+$"";KJ$1"0."M[F.[S
M-0K#WQ=$H,U$=\K)@V1V"](0#O6:M23`UXU>!-ST.-IH[J1@<AV_O:C+AG:A
M$R<E5@<=<JKV')D'X:<M=NF@%;)U76L6=ERT<FR%,[$)(Q0-?&_2&SL!7$9&
M<M@]N),P^,3`551FM6<.?'%0O>NST!T0E@/>L^=CVQY6=-+]2=GZ5^MP,C.I
M.PG3&D/4[RFE1HW*U4>\TI;]J(X%@0Q&!'/N,2<81!>!=1:?1IVEM!A2U?'B
M43.\A7%WG#=LISH<4!AJXMW5X)R^'#;7H><8H1PF\>Z2E,XFWREJ;Z_F@@%=
MHLC)[P\OPE@TR[?HO^)QL0>2LN,`V-)4[+YC)CB8J%G#J[+'@3/V$UKSFTZO
M"O4SGB@$<\.QG%_=4#GXY+_&X=Q">NR(,3\B6&`@Q02I+`OO8#H9T7*.22'>
M@SO1842I612^U%5$RF[T3Z=X-@9";&'=DL0I_::N8IV%CG$0>''!@+X@,WHQ
M'\!8\V2B$<&-Q4"4Q[UNZ-2!4J4&+RSVYS-.5#CNY`G"**Q0Y:06=ZC&*L3/
M0U(O/E]NRJ;\#3:A\?VOB?"N0U=-G10(_+.941?S0Z#K//,KE4.]=NBUB0F6
M`3YKLM;?AWA4)%@^:[9XTW"WE?[<='/\@+(086-ZVCN;`^J16-&!.AYK\7O<
M:-<CXD6G!@QNIC'`M?/Z)A`0=JC,S=</'O0+'Q-0B">+O6UEP5<BLL(>1:GU
MZ=D\G70'O8&=>EM/J]R#$4KB(TGE?`K^KCI-<.IQ%LPF$Z:EYE]..G:A%<9#
M?%B"9#\88NSI320.E%!,Z)X4ST4[@DT.)&46I`3]A-@D.&W$=1!J?5IH7CE[
M0K1;:O<@^,?VW55]^2HOA`=KX<C*7@?X08I8M&##G%OGF"%QWQ)ZP^Y36!,&
M=]RDB6GW9%$YT;4T**S+!1YR9?ST=C#%))*(M!L8>(8C@7?N*`3D5R5'-=<2
M].81,5C"M\HG-^'Y9C'-F]S%[54>&=A-VPE.I1<`FC9'W:7A>-&W0++HZ>J<
M7=9'!G8O7MPZ'TU`\->=>H.Q\L?N%4TL[C=9SGXW'L-K,AIA&I5.`^QBXYBC
M10=:#=Y/710A(+FYH<H/`+E4GM)CTE%^/F$L7A]%L?H&#GGG]KE__CR!]9K2
M@YKE(?KDI`_<9)5K391L0$=4S:U.Q!T,$#\W2+ZFO_Y)9`%9DW.,P1H3E@&4
M6?U@5*]3?JN+`<JQ\O;N+*!_/!]1]$BN"R1U;5IJ:3[/@K=E9K7\,3IW'/2M
M254@R"MYU@%F.T^:2OL2J#U8'!#XU#C(6N-4*/<4?!PC'H`@.KA?AP]9^/8(
MY\F^V((^OP<I7>4BY$)8D7W#?;TIQ\=S8PP!<_`Q]WQ_QEZXAX0`5>`PNX?2
M:+UP8*O*'*2Z27(@G1]5!4B2/"67!:T`EF^<,^U)^;L#@3+E&(6'#YK3[,NA
MM'-+>:\M@#)AJ%#H=DL<X#>B=$5HN<'_$V\"/MC1Z44O<8L1\OD<0U89OW]O
M]9SQPGY@MAH9J#N,[[<T(Y`<L?+P5MAS[M:HN"&+F*I[1#`%PBMUT*#_"28&
MB_+#]\3T%')^BL?@RS%YOB_J1UB2<#RTJ#@"/^[HXSIK0L@#L;@X.7"!_0)!
M6=V2H*ODE+02D_802FI26>\+@A-,DFZ6Q,H'=F49L^D)<ZKZ?^`\&[/VC%/B
M]7\4-$7!KQ$_L)V;<-"FUBCH2N9];#:7`-F1J3.$'Q06%^''D.96FVH.__U]
M-N&H"`=<7LMF[MA^E=?;8A*'5"*;;,$`A>P">378D(*S%ARV))C*\FO"\2.+
M*_*2`<%@<7<35W\_6J6!IMVBPDX8=YF_VX2V54J#=38==^F4`6P/<;?C'J/^
M=8=;^H-#%=LE2#STZP:)GX!5RE+[%%NW(O\A_;:R6W1#G?W<Z@N3L3F.Y2>[
M*>_`943W[1O3DJ_&=H$`U34R:1QGHWK:.5*A'.YCEW,8F9M[?R2N5F@T5,T\
M4M[FB]H0U"NU-&XIXUP(1&%>'VQV@1J2<5TS[@+79$$`LC_=IZ!35=L()K".
M;7VI?NOJ2F`<YWP*_.#X?N0<<?O(&5)!4Z2IW10[T6LV@(4R<R@!6-P"6FE1
M*`IH8FK*R':S8.NQ8=2ZN0@9(^48AER*W7ZPTAEV\8D?,3CV<\#YX;['!$O7
M-\?SH-<.[=MCL3>P"^+1/=8\][U5.#Y8,G*2V8Z:WQB5*VQ/$:+N6:%I4O&!
M_R$#)+JEL5L+8R<G>W>5L]%W;[IJTEG<S_JDP0:Q2E4@/5'RR`0(GSAL#+QD
MTNB42=-C]$LI@8,ID.(>!K#\_"QJNGCG(LVA(43#>%ESE\RE[_>3/5*GW-+'
MRJ_?O'O'%S`J/&]JY'9N1"T&O9&Y8.<;P090S"LU(0"+0WJ`+"CK#C"0&02+
M*=KS4-&4OCIFWVQ+E*Q%P"@J?'MYG%IT)LA(!"FW@]HJG,6AS10Q<;620:<T
M4>TVN\GWZ+"!#O!0#%JC\(?`B<>Y)*9.$10!L8E'_^@CRB4W-;E0A&R!,QR3
M2F&G$9I9#%G%(R^4C[P.>RG6S>9[W?HY&L@X)53\?37I9"<VTXO,[#3>&)$D
M5;8$BH`$\T>"\&M$:",?%T\/=77.6!?!E$7;8T*4W9"ONRB)','/BS<#S(8^
M3QW?YS=_V(O;<V9'91/%;)VZ67YY,T/8$M"0V;&ITV!/Y-RQZ'O3+!,635[U
M'Z/X`[TR:)CZ_7CZG!'W*I>7?=33>!C$0'/>(#FZNO_'_J-U4)+U$ZEP#GM!
M8%_0R/@#QI*[KJ597#>']%;X?+P06TM)`9VF6,0LHFRHC-8<B>\M^TV?*:;/
M`B>VU:J6#[6M+U89(Q:,H1@RC@<_:[%N`@^0ZJ0W-9]>M_-C`QY.<E$GU/N:
MI.USTVMJ84CZ9P&5Z8[+W4*1IW8E,NLGSX6OYF9+9DB'Y'5O^'FD#7%>`+;)
M5J4-S2"AUH3U/"IOT1:Q?&2GAOA;T?'L092RKNWX*+8!,0L.V=<J/YD&U20$
M!87QJP44EV8C;-2!-F;0#H0!XR([$*B=TT*D#[JA/?@2^XR[U-R5T<2%6S%S
ML%.2L*.Z`BHBY$4,]&5_D`MD]%.FYJ:W^^>BRQ.N'BBSJR['CV1^5P)+BPWQ
M_4X+A>V7!<675?UC(T9V"J8;KW\V8MM0V8Y;6U.*I<4BV,\=Y4_=!6&K36F'
M"BX;<8^S&J]TCZSY*VU]*HALQ)))YP$?&2KZJW3?Y[!RXNY!@T.D95T$9DAV
M[HFZE\8T<$J6#E1GNJ+H8)Q%K9.+B?T$'#&:^&QWGE%BQ76THKH"C96"3V$?
MKCV_-+U4Q[GZE2)0O(HNP'532I8*VVB'T`?B+DW'^1O'E7QUS>ZA3ILCZB`P
M0LN`DT2\]QSVC4.<5X=P05RO-=U#1K=TBTS<]D_16V5XVBK]-7&]I_;*.-2P
M6%UAO!NV_O0TXCK$T'A,W)HUXRP)0L#8Z,^?FOD+.R;WXU((!QO&Z4DQV;T3
M_`+-A9^*D?HA1?Q**`*HC?AT(R/2C*\)U_SM1#Y,S9!OMM>$#RB>04/9D:1I
M^E8!JG?RY9XI'8HVI7M?LI_T22&\H<QE1*C3T(K3*[?5[C(T.LU"$ABF4$1C
M3^$^L!<="FF%<9,>%H\H&9W!U&^1,E[):8*P?O:888<3WX_34#'CY^ZZ5(>*
MS.,_6&5FT&`'>Q#1LXXG2AL+FZ=0(R<;`$4G9V"$QJZ^RVVI2?LYI-SH4;3K
MV20%B,<>(X5NKQ6T/DV,4G5S5TT3@2%ALV:,-*8Y5&A#Z.1U0'WSV7?*4;5*
M4X)?5YUMA3HX'LL0-16C[@FM_.ODJR_Y^2--TPK'><);?Q3`L7((6NXJJL#N
M-.R&<E=(<(BN1>%J`?/.&3\T@CPF3^IKW?SU-ZU0=MKSD.V%+B+WY<F1:$W_
M.%CL3;];31]&2MWVT40=%3)E#=L?WI='=`6R^2U^XK<\ZOT&^0"P?%!0-M?D
M/C&VF->T!3<`EKP^B9BMC\++HJK/+-:+R"CH$K/J^>0]C_.H$]*$B1G7%O)+
M73]'0@]'2Q]L"?,?)1]^ZTZNW?O]VR8I<!V+ST/+A5E*&IV]/B(+?M%$P5/W
MV.OYDO+EZ_[`)_'K`73-+U\EJ4$2-]8,WG\G;?M&E^FHU7'FQ=/?1[3J5IW_
M-<+%'[U3H^J:0LB[L1-S/ND&W6!@E6:<[;R[?FBD5G?/G5WI"H&UQ\P<Q!9_
M.R5=;R1<%!\_[@)"KZXKK`RA3V!@X*5)*8;W34Q%TK)B8^8Q^&R%J;_I1\FE
M27N?*K6_V9+JL*&1QR[:42[3'-,Z'>U?EB7XQBF>E;ZV12RL)=<G:$9XWGE"
MR@QUNY`]%4-*!STRM@$3Y+U#(M.)U"3-!P@_+NN=H&EZZJ`LUZ-Y@5!WMP0"
M`+Z:V^KN:M/I^_=I&DIP*V0+XJR^/[P3$XVY?3PY5'Q^+[02Z9#:):'Z5O5>
MTTJ][XJC;3SBF:F;,+#K<;TOB0I9;0NM`CZZCAFZAFY6Y)?E*3([V1Q_UM"`
M"4%03&XTTX"_IA%Q7XUZHWWN)08/XB2O?[KY)0PO(K!]WS^=M'<;LN[8CR.J
M'T<>-/[E$:RGS\QSF/+C]H;*U?.E4NV.]_7^/D\#T"8D9PJ""!_NUZTT8*@@
M/)'#<*!OD1MQ^DM-]0F'Q*\?TMWI1DT_VSB^FDG&-/K&_O6'AN@0F6!_<*$Q
MSJ\?<$EN\;\XWWNZEP+_`F8;=P^9?JF_-+&>*P0`:OP/D7YOAK94K'>)(]P?
MUPG.P'Q&/^ZNEHAV`+A+^L;&3?<W[8",P8.<VHVWE-?2P;"5C:!1Z?7PC@<_
M'*JL@3DL"9&]/+09)<!&>/*;S#U,A:?NC@=$'<^?/G[<)Q_D"B78P6??Z*FY
M8%JANZLS*M4G-4B$Q,J9S/U66CET@$#)AH=&B&YOTC)UV%%@M2,OA@KY[LEW
MMZK48D%LXG48$7Q\=X>?'PGL1L"JVM:#8X%IUNV+MMQWWR;S;!Q;9`^H-RW>
MR*>)+%"-O`Z?J/AY;E(CM*G`&$-L_%$]T84CM9;6S:;C^SL4SCY%';V>AX#G
MVUTD$<%E5(^G`U_,I;^I,+(`%=/&%))S(";'GT<AYIWSQ9CVP=\IAPLU/[V<
M0[L&&%IL+9[EI5EW%-3P41\"U)7BI?E%"PZWL038*YIWOIHD)D:8^!"\@S1K
M^-W1;Z&_+>J'JS^_"$GK3[@ZG@UPN?YX^%]`$E@DF))":C"IC`P=\O^$AI>S
M'':^-OC]=^-P:3]4FZ\7_;QOD"-4G0.#V!(;!N]&^"O4UOKY.+&J=JY449?%
M/6\.%W*B=^F6<`M'T-3.`I4Q.$#]$S8-_0^]VGO>!#*J/WLF?5J->QQMT1D?
ME4G%$^56*PICY<ASX"9!Z-1QBHZ7-W@=?MKZO)(\O!,Z1$*5FS@+:'D[,!3V
MKX'?4>#H/T&WZ4P88N]"A4/3U(%:)9Y>5^D-]^3ESY?0I[N+JTM-^*F#>>W2
M71X^49KGW4"OMSL_.JR/YXR)ZS=F'R%QD=@S7P#[F-=W\ZE0V*-%\:BQ-0H7
M/9^GK1J_I+.;!S,V!=8.GDB\'_S3KLVC;F"'T@T#9Y-<`7JXNO_&;@[Z'II7
MHBVER-:E*`QNL_1GFB_?K1EQM2/<<!S;=:C!TC&FK8"X;K&DMJ]W"GD@Q"P^
MO5N>#<=-.3G?XZU1Z>\4GPIWXT9DZ`C0[+N@5Q+7&_#S4UN+,WO(POCZQ^H5
MBSB*;S22U!8"-K]P<U#<!PF'+\--I',5?Z3''8QH]?$2F#,\^\E#;6/TYW2(
MSFB]$HC_J`7=1[H,B)X*">F!.A-N,(NF.]Z\VN^`%/C5;.62S3$?L$9]^ZZ#
MR1@2D^-GN[RRV7:!_BL[BI]L;3$'.$HH^K<E=-&7PR9-@NN;J`LE8W!<@VU!
M'(F@>S(7Q1+D=31Q)K<@27"0^E.V=B-$L*AQ)!+$M`%_]O</#K9&RI!#ADC?
M#RVSQ27.BF%]P_[T-W4XA[GR/M)JN*O+8;?3J_+&.D)"9Y%2(-X.H_H;<)&/
M=(0SJ."$*6ZZKW0L97`_LQ4WD/22')$;#PI[45LC[8U^\X:3=LO'%S__)I;4
MJWO==4G<?(6T8K!5&I/EX98GK(,VX\HDA_"6(=YZ"!M,IF'-$C__:[ES-EDU
M'=1`HN3OF:NGAWEQ7(<O/?/):M'@_KJ7\?6%`^/U3-A]K$2TP>.51@P*8)]Z
M1<GR4#K7FB631Z%+"W0(A!Z\WZ1O!X>7:Z,2@`;]HN-T;U";"08.4V0R5;#0
M:RW<UQ0_Q3A"R=CS#F)0&WSUNZD=BI$/.^FCT;X)-%]-%.\I28UU!$^)H!=Q
MS3!&#9@UTH'/ZJ82S87'-.\-.&D604#DZ>,84W$%*N;LX^D2VH'1L1LC)1P^
M2?&UQ;>!R]6.$L/"KJ@K>1Q_0VRJ3RVE=P@UO;C#7=F=JD$>AJ]MT._N%F"U
M.5F@IBW:[,0KP%-[.1D9H0KRZI$EKKUPE2^0,DT'`X=O;I4,N?*O[<A^V6\\
MMA-!;43%YO=,XOL!*M>Z&#06ZT@QN>GGS'5S8P8/8VH@X?X\?!L`.O'=3B+.
M[\&D^ANI;&&JBE9XQ-Q[HEB6%R,')G.=?/"-M,W,WS&U]`[')%!_L3/$:73O
MNC&;5(#[2Y5J`@'+7`NPHL&E._,ZJP",[!BPA\_J42.]P^5/:?!G'8>;-`0S
M\M6:),Y`#]6)#M,8N.XRS;E12&D4LJ0889S#\=A"0]VMA4,+H'LNT$4'[]UI
M(ECOE2N+*'IX&CEB["\Z7<\[@RH+$%EP.*]*D[]!S6!H_VO7@J7UL8B`/-^[
M#JDC_?T'%(K?V;=@(.B^\<V@*&::N(IL*TXJ_$LV"MV%R/+NEI=%+*#:RM)/
MD^3Q3<*M3'-N,1@+!Z@A9CJ@,"LH$1DUE`/#VDLY;)L$C"(5Z,J3NOXX##$[
M?]N0_,B79+(&2\W-F++E7G`W^/;G0]3S/83IHU8I.$92K.WA'J:6W;;`_9%K
M--X,/]^F,Y7G<<_>A]P(45QO9P(MC$2B6&&!-P2Q":V=.$V*==Z+57\K5&E4
M(LCD!S[O+I'.*1P-0]^8B=[QTH'`$X-BIR@2A/JE&C0PY.72JF>9LB7.^(!Y
M%C?>G*+4)_0+671L3(1TJ9=6>PQ!&2.FAQ#(="(E8[DGEA<3IO'\Z=]UJ/WI
M]4+I-K[_*3'P\7;=?]^%'KM-,W;H(;;IQMGAE.8&<FU]?)=>3W?S81G-;50@
MNG:-,14#!P&HVL_LE^<I%#HVR?=M:G'7=[9S#ZO\!G?4CX_5^[.W9\B]/\.T
MIE78>EF:'T(DS&(,\$38VEJ?R([:.N`F,$EM$MSZZH]0(>?*-_XPAQNK.:2Z
MZ78W`)DH0)6J=GYRK5$!=#9VT?3K=I_ZF'FB2T!"V'I.]_I\"9@D-M84>_DS
MP^2N5\I98P!#F@0T7E=>5U,0/_"/M7EQFE8K.RNW.B.Q'7IH;ID>FIBVY;GV
M+3C=V:F4L;R_1&H)CQWJRX4;:TU!?9]]GU=.W#1^G*9?I[IVK73]0"FQFN"N
M&F,@?>-L]&9LJ?6P[$I2FBKWR74)LV.'9)1E7#@BP`"19<^4QWN,N\_&PM!@
M&&SW@(FBR*:_R'U*G[9-A=(&PT)3+G1^:N<RM?*.@A*2`JT=G.+QYX?LZM=C
M$2BH=\H26:$28Q@K<,(%,6+B?5]4&4%K64L#'G4\SRN!0!#_JIYTU,J'/^6,
MC'=HH8W=HJ2%0T#ATP.:QN0F<*+^>/(>94K'RK9WIS//Q<!S<]=OR[\L(I"1
M$W(0`[L.O[RIEB7\HCC'.=U1H>[&QH17-F154I%Z+PY:QJ=1Q7<+9CO:S!"]
M@CK<4M?KIA.**H`2\/;%H+D[0.3W"O5D7K\'^R?9@JJ_CV/(4S+B<9]]@W:F
MQUA0=&.V=+IS-;6+Z]ZLW;!>?5ZC^1GO5NC+]9P#%':(OD8`D%#\HZ[ICX,6
M&-<;6YXHK;7R.SI,BP%.VCPP5=!U+$BF*_(M>F@=K:W1U-C8\M5H&IHCOU(B
MN163D.BIA%AA'XK&*5L^X'[ZL`.4SGFJC#.L^OMR@<EM(>)-R?)CJQ-]2\>C
MZ>)P$GI_+^\\(=R??M:[32[Y2JO&6VZYM,.AS&-\D[6#8:B!?Y-=;N"JV,Z!
M@VI:..FEP)]=?>*N+`.6'IOQI"^I@"\/Y]ISBHX'MRGIB_!_W(\XG:7;+!_K
MVC<_UI([`?E'P^$(+&I.#\PCN2;N5W+#@.66;?*H]RH:`C)!:GYM#8@AKGP5
M)]!HU%L?8TJ#7'ID"_B([+*K^'D,D+B[EB<A0&F+UW62E^*Y*C+`6'0X'V-!
M5[?B^B?/.D@>D:<*WPC/_A9C,4H"\4B;$_2;5@ZU!(HL\V[1:^R_'$/`N*'+
MTCOQ>;U1EO*UH!4K[_]R!K7#C`U+A]B^6Q]^KCJ+H)%C;<D7PLC("G^0B(S'
M?%A58[;HD^Z>-9S;0N-8LT$/S^J>[&%CR*?\'NX[6IJ%Z#NX+7.`@Y7O?D[A
M.0XBCLB>+GJQ(C2R/ZI;AT\:H"4YP+@16KTD.^7<RJ)+`^UH>E5LU_T";)S#
M0#:KI?`3K"KKVH[2BDOC!EU7S?>O<^6LCPBK`VZ5%Z:6!EKUG\+9R?&-ETY;
MDF`KQW7W71LJ3@AH>4K;CH:-RI)W`U$>!SHV]D<=6\))\!YD!K=:S6BZ"079
M^ZC)7%H"#H8:,M#U8BAOS:79MX0&*0ZW/8=;@'2SRZAV#O3CLAVUF`"B\""V
MK^?0&>#]R8^W+AA.0JUA!L4,;S`F;53WYH??=$J'A=`<5?"NAXGEOH0KJWIQ
M>[AR:2TZ]`C)VE?')Q5ZT"SZ9Z-K\X).BI,,^J^^\;`*M[%L#@#Z'WMUJ7W4
MLU580$:,SW]%*O'6`<>@.5H)KQNE)*/;__79=L3?WTM@<7@2>><4C:XP)Y%4
M2O(#`-O5A&*),;67H3Z51C(8/G7Q8$<W:G?!U2U^W^;:@CJ20%;@CC%LK"X-
MGR'`!M!_#BN-IM43PE2F/YS#NEKG-OZ\AE=`*LV/F(`Z4KC3GN%#+.K[R#5U
M;ZF\B;.;/V^`,![71W-;`<A8-AOG)U&)-@U(^7IG"E[%6P+ERS377CX.<.QF
M?PN4YN77!.^[RV]*#?AS:`!Y>W!YG4(OTV(2!`J4KN&;U(SA1V1AUR[;D1O>
M*VO?GGV%NV.)?.U@UO'YI'=S>0Z:?W&L'=IH]9U>43>NZMC:[%O@^#%+'31P
M'GL?'87P>4O*H=!E,Y6N*!O6]B8V,<W!ZB;1%,U2#7B>4(FR4+H1`-1EB::[
M%;=.Y4]=KV[K:9SE3*C@X\=.>]VN'Y\F4OQ]G2LP3K3EYRY"I/1*0$^#6X,^
MW@OG`%#MY>JR8?U-JUF_H2(E6_OY8_'Z*>KFXJAE,[BZ0(%W(,_LY?D1H-K)
M-R1F8LH0?MU*9[H\HZX4UL['SL&M6-S30BD9>^-&?>Z=CH&)0MN-S/'P]Z33
M':;B236=+#]'86T,L*LSHEDKIQRWHF=Y])UF4AOFH"PAQL?(>I!^J/I48^)N
M0LV?4B0*=(6O:O3+I[=ZSJ?`'"$4#66X?EY&WH:=%-\O0]&^E@U'"TD\6+GR
MSNXU[:*$)'EXPZ/+/A<J@;/`!<F^89G/"**]FE*%>!A`-B7A#XLJ-C9N#2K[
MO!\?LE7"4@==JR/+3SB">.DU@1@;Y0S!X_>^AXB<VC:50I*`9_EZ/P3,H+'Y
M?V2]V;%E*0\F^MY6I`-_Q6(&@_KZ;\+=WR!!9D=%G=R(88$D0(`&$0]/S#&Z
M/KSKW-@FOUTI/<Y\8\3!WV$;5[O13`]\>EO<FP[T^YOVX?2.SN8\+>%NSA-C
MUW1.\+41O?]A0L(X=?]C8A4]"F)Y.7Y57ZD(AH?">S%@XN#1Z7$LYXM^6H5I
M=*>G+\A/<6%`NXCI]4-R^M-II?HVL\=E*F+OQN#+M,`$2=QWJ5"<R<&?F4MN
M!&BN*SN'&.D6&$X)@6&D-@E#?ODB_0LGGB!-<E8/'<?Q)6/L[%U;7C"G=98X
MMO0:<GRVXCVYMZN:V_5/`"DA;=7/<Q+JXH$:7%_Y_'Q*2%,EM=R^8N_=(+S#
MZ$)S]GX^%*DZK%=]I;-2S8R&;IZ3]CR+V/)I*@H''R=6K"\>.69$T:*C8&\'
MO5O=HOY6B>M39EG8A.:PVH?F;P[OJ[&D&?5P/Y$N6WX;LR<ML&CMU?YZG?."
M!QUYL>5YXN.MXKB.N![VBK1N&&"($J='[TZJ=Z89+SR_:];`"X%WNY)[<1VA
M2I.DJW`IY;%#[W<ZV_?4Z\=7Z9"%VDW"70F?2;\FKR/+8QON%CO57<U^3&$I
M!,_Y,^AR[?K[]//$:37I%D^Z\)!C9S%X[?3S`[R6I_NO9E=%4+[VX;VNM/_&
M@W6J4-D'%>-:!5WA?2^DL(P)@7>H6!#VR=>?&2I,<44/K[C%&R7T>>()8J5#
MO)%:S]7R#I;#ZZ%T-'L+H3</:T6/>?UP3AOQ-K^<+01R3H\29?H!8\3-!*Y)
MTV,%Q/[CSH?V&MW)!F'O-6K$A,0*EXYT[)R)<\JX*?M+7R-P[^5'UVV;2#@"
M2]O]7FV&`6T@QTU$C($;&>^$%#-WZ/#4+QWY_.0EWVG!$YYGS9=F'+_A?^;;
M=E:<$,I(M\._3H<*U^<3SKQQ\^+FF3*4N1X26@86L&DRU`X<%A":B3?^V5!`
MND(O\QY=:D9B0?2D^QUY2ZKUWA4)T\&</WUM]%LOYW47@HU)K!.6_[3MBOJS
M^T4>;W"^,MN/>-]6+HCB#-BH7:<,R\\7T+F-:7/=@^'9+AY-OU@2>LM`M3B(
MQT6MS\8())ABP.]HX<,;`NCH^W#E^+C8\FK<6@8+2=^W\-_HLT5K#C`X28?H
M?IW6WH(BE5<%O`H[']N_!^]G)$R<+P/U\!Y"N*UV6P#ENS1(C740M+7MU>]L
MT-+->HFS5X=%O^7OF=[9H`<=M[T]M@M.PD2?XRK\9H9G#MUQ9]2)/BT`=_CP
M$^?.G+BPV_/C%F*;A#I'31=>/XE,S9?IO0Q>I]+>M<;%2!\11.HG%.;)?Z\O
MU$I'B;CPN*X-[$V'/<`ARL1=B$\1H_\<]Z"UL!'"O>R^U.F^2R=1F`_]U/29
ML;YX^AMVE$,'N.D>[I,^)R_]G#^?-1T^6CWO2UPY0J++"&CULR@3SUQ0.$@Y
M"LZU_2P[O:PL""UI=ICW4E:H7HBZD+;.]AV$6R5/6[Z77\=\9X:MP8AC]?68
M#0>XOBJO:P7KPN%R=,XN6*&-44.0Z7?#C)-7':&BA*-+6E+OZ4N;L7RT.=`9
MCLZW5$L</>XTSD@71W!/,-WY\+!<QLH[&P2P->5F:+/#3#$^CQ79E._QBH%H
MW^EG?@U3?L4C#-P;IF<];$[-G!=7=A4N):\4YW<$&"99VLC=KONV\2?X/U%V
M[TX?LC_TO)@/WPQID0C;-7'%^JRWB(-B3*I1[;@+42:M</H[*ET[[6Y=Z!$N
M4%$E/4>,[GV^A_\R>%%,]PF_Q7[&$T;O\49QK@^>D?F]>SV'@'B]BCGR-G>@
MZ?R>)HTPBU7W:K&#99@2IM-I.[O`$T6<J,^8SUU=B#D#UMF$P6=B3!G8AOFV
M!==&RL\0N/""Z+L>^$+WD?7&QL9U@H6PGYA@%9C?-V.O@_,&"Z@U'J\0Y^\Z
MMK*(5B.H.#;-%+%6:OH.6YCCN35%,#CN#=VQ</$*^]&T,.]I%`B/+,)'OSQ=
M9U@06+&-YG$W:(2]>>.&0&XY8"63$?N:_:.#*\,X!FZ4(GM7Z[WU&J^2/\$B
M5_+:_!Q;W$ML\SNMW^%JPS?\OM6@MZ>\PX6:F.\XE[VA8.3)=@A`H3ESO@P>
MU5:Z/N@AOO[R:\SW4G(QG,6NSC'CO%.`U9,Q2APJ]XBH%I#C[T[VG;B#30V@
M]GBS^T9H%P7?00I85[RVC37D`#\/[9V>AR$;G5P3[%T`%F*/=X$O=J+J.$TM
MK8<^/L7XGJW9^Q/0DW?8\%.1`KJ?`,[X[A7W"HO-5N,*>>3A!*QEU3(H'L>9
MO67$-KA%LA@U9@L3B'Y#TI^X8H<Q0IA^Y<'OAXAE]'P1=>V`XX)W$;E&:UH$
MQ%U4K<A5P7&]X4W(,Z/>`,,_[*TPNIP[#M6[93#+$J$K^F?_1K#IN+G=!@J?
MATD=DSBQ+UKE"SG3QK:31]5<<7T_WJ`#IRKU&O=#0O23=[@C@L/(7-)@N-;-
MFCL,MZ#K%S-S^<&^PQQ,6RD<R>>*/NT="FYFO%7!'B@=[GR^WZ:C-V]U.^VP
MH17H!_L2!@0407/!7U:/^HZS?[/YAE0_?EP`XUIE=5P)#YZT?;#\0CNIMQ3@
MH.`7]UP]`N9]/5L?\"K\Q^)KZ'F/W$UPJHV]]/M"'>")05"+U8-^IUI'(EQX
M?TTW2C.FU8[8T+"$S@`*T,_VPV1$O/R)AQEO'B@-4^(19E,_+(:+SWVO\2+B
M'Z^W[U;MIX$0!/"LEUOM[_QMV1X>OGP_?&YT!W@(5?Y<,N'!NTY[HE#&C0BT
M?[RFSOLN!J#Y'ELPD0>[]Y0D'%>DA-,([$NY8)Z66G41XA(WJBF=UAX7H+NF
M.=\-SS".77YTWV+#EU^>+/"$[K[#`C94CZ[G9K@A4?-?.,D%6]SU;)U0F!QQ
MN[O3@^9OP?&%`LPR:RCAY%8\$4[,Z^$)6\P6NJ@TZ>V6!,Z,!^49<<>@LVTO
M^M`#:6'4<[FN-IM2\K"EZK7?2#O-#CFP&85-#Z)G!5<Z-@(LF_SDT^N\LN_G
MZ@@G[,5X_!;.)-UO5H:)>@\/F%"-#+ZS%W.HZ(<W$UB!72=+<:3]+4SQ(+8R
M3F-(,7#^:]<(\/Z>@<<^^]&!64RJ?65@B1DN)"DFJW._TT)V'D8[GM'%*CH+
M3N9B.6O0^-/@\_[TI!(T'E[MJ@]OH;Y,.0CB$*1M,:5!>J_&X308Z[Y1PPU$
MJ$=TP4!=W'/%#659,^\*&DR\C#A[GH.=86ZR=89:V6\!LWKZSM@)]#EAT_AB
M1R@3\N%U(M-\WFLK[O#FV.DHI=GC%B3[DJJ2H5A&570;Z/X(XNY#82)=TEEQ
M!#>4G_<A")5Y(BSAM@&^\WU'V/)F>S.<I8>_PF+I2PD+_GQ"0]N&'0AFGIX`
M(0W9/+NDBZ*6=\?T,&W+BV*7&A-.QFKDQWL/%"L<5:T_QVW<]EO+((+>SW%=
MS?^F[\JG/D^J&[R+\H1/TU]>/_-.-O(]57$7$+'<X?0V^?8+Z=ZA*('\G@)<
MW!S*?-C-U_1>^MO%8\I7*]!,F*7%>K=L5HNSPZAAO)P1('],UDXH!4;XS'G=
MX"`$F^_>:\:U7>=&D!JA?].+W_(04&O=S<#J(=M7U["2J??V-PQ,X87>[HU^
MJW$&'9DV2Z'+VECORI6=I^T>$#<UK']OV+??;"EYX([W_W&=3_6D#)P=^*5O
MW"F="L3AXA^^9=)M&#P9Y&M4ZM:L%,P95TKYI\8%)/Q$!&%7*E?\J.DKIM62
ML,UQ\/#L$?Y$<$F6<=%*M[HG[E=C4<F8>'A%7?D(G.94Z6VQ^"VKA2O$ZQ84
MP3%S0=J>4=";.)E_HNGAJT4P?XH/PQ=(B)KD"=.OK[PQXLF!"M5&7/HN@O!A
MCCPC7CC+/1".B`#TZUML8N=2#0<F/^S[2H#>ZJZWWA6"WS@18'W,)!NLBGQ@
MR5!]L$E,IU5[M'#F4'R]!=\AN<NLM%(+S_T3VTW.]O#0#9OL>/K'F27/:XX?
M_SL#Q9,`CIXY^O0/-!'Z5/E?QDE<"+/@_.4'&<C%*;VER@X('V'1?N?&O#N<
M5H1MT`V(77H\3C2'UWJZD1-^9LGW(AY^7=^:J+"R?YPEIZU1M]X%0I_>U;+%
M7K9G.-/X;OSSNDN(;S-4>J"N<(],P3S37C&(GIE;Y8Z+6=R!^3B;T:LH*NXX
M\3FJ'/QNWY@I7TV%O!Z!+?:])(/GXM`M6.$,,*,H;;C2\%5-O+@,.HRYTFD\
M2AP'YZ*:;AX[8(&A_+YOV)+T2@;GQ:&2%+X&(8OE@MB_R)\.[@6[@8SDC2?=
M:>[Z(JQ)S_/N&GKI@"YE#8O[OF\0IA/63NDY;#"N0S#?F%>^],EB?RF;,ZB\
M:%_M3V#`8BRU%6NZQBH1;GC?^*5P?>`7;/M'Q5:4\B.,A7QPZ'%/\]M0KQ/,
M'<X2ZLY`S'7>L[Z]H,">Q*B9.[>J#3E:V<U!?P;#/.5&Z&LDK(0S;.CRP(C@
MPG$%F/%-$1@GZN\=%J"_6D)-AZ9G4F:$3DR\UPRJM^1Q-T1`N&D47\+?2&XF
M?E"`;P]__(N`&(S8ZUF%6+7-D_I>(O']\D\<JLSUZ[JS^[5D^?>'L0AQ]84N
M&65KUU\M/#FTGF\&^'XPQK:7[@&!)/8K>/`S9Q1';/KEEWO)55O<,K508VTU
M-(9P'VDWV9",(@#8[^"56_$**SQ8YRK_)Q1</=(1GL.@7"'BMY.O1=!H]:((
M(\(:]7->-9O+T/I5U1'M.]^#JK?CH-R/@?+("($G%>7LR!#^Q7)#J2=H,R-(
M-\P?4PRQ7`?:C?":/#/2#RX0_5(V/D<@^'5NE:1=C9<TQ!?R?OK=VVF$4$C:
MFK%_V&Q)V\]2##9^KPGO_5X8J:T,UTSMBSQ0;QL6UQ$/,K_-+K-#2Z]':`AH
MK>21$1Z;0WX,ST?P1!B6`V/Z9/%#?+>G0MAA7=7^.-:M%=DG_.92,=+:5"W,
M?A&</11(.RZBS5:A60]/*:%=#*TS[R7IX#)];L%DUX=Q:.MY/2KIM0D*Y=;;
MKR4P-V=Z3^$J9S,J*(UJO?M)M)'?9*8.G[HV&<:U=5H/5F\`='-B9]UG7[,"
MZ%O[3&B3*CK\"HL7[&FZ!8+ZI_=YF"A%\]NOA/#D&Q8CP$/D_QBCJWH+ZSW&
M`8_FPQ<XPMG[YA9FV$'9WKQ1XBD@8MB<EC8E<&JE,R'>[UQ_E#3`&W;Q@0TQ
MO9_,RSCAO1YOOC/VT?5=TLJ7TJ][(RZQX/SJ\><FXL+(R-C%\]_.S]OAVE@9
M>A=B1CJYK+[UQ_<C#N6ZUH50)!;VH7AN*:VU;!_^UK;1&\%MUW7Z!/>*J@Z7
M4\9.WG?0ULNW(2=<D4_X.$CLM>ZKGA]2>ECL9$P'^!Z3E/?CZ'!(S=OHJ/]M
MO^'N4(*$,+_N]VUZ"HTJ+ZB0S%-OWPJB6&5SWLZT3\3EKJI#@5^C9^#CR)]R
M(O`;_O@BVG=/Q>\&GY&FSHC@8[7GS#O3.DOCAYZ,N%C#SSL.9&=&[VU3_>/L
M]"/9;!`T<+`,HVIGMD]N@`N<_T0PCAUZ&70"*?ET,!(K\Q%*)_J&4*>:5S#:
M-6/_OI.&HTWL#,I$\(&>]C3<)TV8&A%*?SM$..[A,5TRV([(V7"=%(L*784*
M<<=N)N#[-4P0<0'HM[I]'/0!OM]BVD%-2=([7LW#W_&U\F.\4M%MVMW7;RN-
MW0)*4K8\'6F2C``!Z3<(6B4:/"[$O6BL4.W%0NKW?9PG@VU_C!78@9*EL//;
M).+$ONZB!F^:?A7X;3<^>_U(G(M2M<X\_1#NP-ZX?&O_IB/M*;`37T=_W?H%
MB$FE1;/#DBQ<(2"`G<=W'`87UY0S\VT130<GX6M@Q**!);MZ4=PQZ[\,65T1
MOM#8.2V.7GVF#\LV?3;JB&CHD^G(J&T-O@*L,+5"$/D1+V==L?,'S+H>0ERZ
M@,0%@[Z.U]440=-Z=/B=$?[;,MIWQ$ND]J#;WA$FI:R<-7M:/AX]=$[Z&8_!
M\[3\"+_-KOX[2(YD:_L,^IW>@N[?#?U4,:N]&4Z'4GEN@N@HP-,&DEU(0>F9
MYR</6<2#4I/9+@.IPW6G)A5LM<,__0ZM%60ZP.N`0R?;8]=UG8>$&3\.TK[C
M&]=1&(Y86E'P'NHYO5:Z.8.AA'$37A!XH9!NRII=%@_XIA/3(X!CY$,=5-T?
MU39,`^>-].U2'-T(5J):T7Z[QG5>B5"YXKH0C_$VES+:CZ5UZ,2Y2A(F2H8_
M*:B!S9@S<0GXHWQD0W>XQHIFGB]IOEA_B(BMP/[4<-OS>!_YO)BW>,:#&6<T
MCJ#AYFF'(:)E:7H:@RJ5N/;K]O@+62Q%R*_XKN;'EL'S,WWV_+!AU5C*A2(L
M'`$&XK^8CZ/DC$GG&'2D;3=GRWIB&$:Z(Z8%D3X^["8-H?G"D@%L8]34%6[4
MH/^?II';'M8'HM($<G;L)=`?CRD;Q@@T1T]K^NJ;)&ARB6U@.Y8>EV(?A1*2
ME]I?]Z)WZ_@.<D,F9C9<N.52>&:L=1E_"!XP4T"9-DE&;&>_A?U@Z3<%]W"A
M5=TB`&8K5T3X[,8`[@G$&8A`F>Z0K'.!B>*85W`K&:A;4U<(!:Y@_.103JCP
M,=*5->PBWM><:<@/>Z?C37;8*F_`4.!Z!+5;QEZC^G<=ZOP(U$(],`+30K$H
MUJK?#M["9''/F.[U.BD8OF`;,.8.`>;+]H\[!Y._.$JG2Y3>@B?@M'=Y+4C+
MHOZ%AAUXUM+3]UUO/!"D+#TY.B(T+U*X*3Y-0I*5\`.E^)2:CX.^0GJ)L%+P
MLQOFC#W>6A!=)'3-=WD\FBRAYL>Q.^[[LWF<;GPF@9*(CTP]W4=`VHPS08E8
M917V]LD5MC\9M!E7/E2#H_YO"U0^C*:]5HUTREB@\JOO[]WC$NAZNRG504\9
M^T64.?#TYNH(?^CJ>!)3]6O%7JR$9%^^N,,8Z<$7IN\^#4X_I?#`7F^^&;XM
M::7@JN)QA-K"GJZ-B"!8QTY'JXR&J>EH3S>\@KD>1V8XA,S807`[DI/5*@F#
M)JG,G^LZWD/H^FA=]V2__-\9(4T1(>;D=`U3QG0]7H9MP.&5(%R]U#!ZPNH<
M4ENSHLSDGISKZ&<W/1`%+7;ELS@<'MHD#(Z/'"SB=Q)+/SBX-/))^E@G84#"
M2B^J=7G_;C4<+E:8-H?XL%<-UQ<1N`GXRSE[0A^X?3X3P%]X^M$97='CL#!$
M=$1$;;E+9=@@_T1%1V.#0^_`3YDE!,,OMF`X54C7&&&CCJAO$8QWAMT5!F(W
M23!`\;3!VTBT7^V&L^"PME)_,"1/O.Y9;/V-SG>'^Z2',,I\KN\06C@+Q_T:
M9L'QM#_1_Y^0VJX?H_H9/S.N)J&G$6O]Q)E-BQ:\;R@?'A92^CO>Y:&?5(3>
MO>]Z_-E+[6\/]KUWAYNEE+M_`H>?@*?#=<`(X]Y4K!':IY]W0ERFY8J[MM43
M>X1T@#Y84I]N]+2JA!7S;PEOM_ZW8Z/>?I_^8>%:\)_P]=IA%N/Z+6*9%&C<
MZ!H,;HWM:*FN'D?"'_5]?0D/1=5GHI9>:6#Z[!T'`7FOF?&UX.\^LM5AZ7G2
MH5=P9VC30Z7;+['?E[>`]$NAM>6$3R#<E*0-^K"._`\_L1\BXM/KM3)4"-=,
M[Q_QW@5_I6%&O4O?\6R1%T455]8:7V^A\P.')7ET6=7:J;^5S;>_<.$:[-5K
M7F:$*(*;A_1Y!,<.EMY;!/&!0^*;/Y=%Y&WZ#RPYD1^OB1!!_)J+%[KD3GL*
M1?1.FX_]&.7DV6@W/YL,6$6H>U".OHX3]9HX/L>A`O.F@P&XQ;9;'+@Z\,K>
MT^O/CSFE_C!"NF]PB.)<J/B$E.9'C9]<<8.8G^C:[PP2CGA[N=6GM5Y^4N\*
M^YZ\&D>HU;B`A1E97%&FP2=(XV/A'@XG,K"SI_>#ZJN>`9TY+QRK7W%@.V@<
M/'9$!*0;U0!>-+RG8]NQ;X][;"S++X5[V'TT-%OK%3(CV$HKT\<RW,6$D#JJ
MWU''MQS,&`;/]\@;MD\1-16W)\&TIX<WHQ;AW7]21]X%I#-2N/6S&%?#*`^7
M]5\/=2-?+4/I)#P7M!5>TS&U9JR(8:F`=W%[,(:27[0/ISF1/X.IH/LCIH*P
MF^UWV\W]=GY',^]]7B%XG2\NF2RDXH`6"UJ/8,$_6H?6"N2G-"!O,BL'V\S0
MTJMI'8^+%A_W2YS*OM!XA@C;8D*4>.F:/90OX#(C-D/<0/D%N'WIY[:-]'EA
MS=*:CYA\J=BQEOG4,_;C[SP-?]8P77XR0=X_(1I-(&;X0/I;TW/D4-WQ@;-:
M+Q:W-;$4?G3<K?P6FA_]WD_!68`7"]P=&;/P=>;\\94O[NQ3N_+,C,^)E<."
MR!<^ONIU5R_^UX2WG3QN%\,@$,$+K<$XX"Q77`^_YDFY9?N>CJ@)W@K28\6O
M\_:7L?>*]^G4VX!OK/!*'GZ>%7TT;Q/VC$/E=[&;/F(1^"5<Z+:(;MI+3Y<4
M""@I["*XDAUNC+1>AZ-6G_;;#.?6/:W&CC6P<&8(-ZG8><,;"?@MGH/:""VY
MO$R`MH(7VQ.A9>%5/<6$8<T#7!>;]%_J2\'SGZ,0PA8FKLU_'4XI(B\GOS0A
M*?/<I=BV3;#[\E->QQNM<?_])`J+\#V>.W#V2U>4.]P'_X[4OA;_L>O)311O
M*Z+-M&-"V".W7`_G\FT$O)]JS8"=\?7^;!=B>-/V?</\PK(,,DHLM[]YIYT,
M\=G3-<%>L17]EK'8Z6JJ+<.A8PA98U\A+$U5?U_25C,QA>+D&D[&X)%NF7K=
M#T^<6>F&"<&]M^HW'Q'FM9$!<_E:`(],Z2'N.ASY[0C5O/D[HEL$1_B$V&IM
MCX?'1$?N@AIDX/<[Q;HCJ&6MF9\PF3)<>/PXTTZD$%(F1%!Z>S3U5]P>PRX@
M'?W4X)YI/0*<3:^WEM^F[&M[:+6J]W4\YPM?P[547?B=XQY_]XXR\>.]4.$L
M&>@0^N[VOQ;*_GCRRQ`9>`J;D>^C,_:+S%\]_!I&8"B:!Z:4L+=OSB,,SL>8
M8<_==.SD=3GL+A1#>N:OFJK#/CQ"HDT?3;5X],M6<C`."_-\1&P.X=^.:GY\
MF;X%=CB'^V'5#IZ@EYQ^<'Z5?&L!_3@K.G[W[`'IT^\IH[GY[\I`.$3Z=K?9
M1&5DY%1XC+0=*VZ+\A$S+!IIJQ>[Y<S8GZF[4$[8US!HK8Z=6*>",F4YSL-O
M/0_=AZ_FU7.=TX2?VU(&S+?C0N7WS1)\83$!%^`9FF7%^WJ'BD30O65HEK-#
M!H(36*\X<Z;O@/$YE@$BO<=NT!ZO#RW.U!%]!)J]Z4KE2)D8<2T<-!:'LKB2
M^!B76IB/4`#PN9(3KOG`_95\A\H3'0T&]6V$!_*)YS?Q4R[/^X0?;C(:<@:`
MA/?K(/OJ?DS"Y5G47V'\C5<?+T85PD/DG^V[L.^S&U?<9N8%*DR;A5KH<TA,
M6K@C"LFZ?/%H4'O$"?^M0/F<]%LXK1N\[%;ZM^SG>PZ6`=M#]G"9"$/R?.SZ
MG5>]).#USV(:K'X\97_+S8C+MN/;,ES+Q6*/&W,O=\/G"D1<2>]/<"02)VH'
M1X7^:&B`8D6*21TA-'$3F#[]I@T)<8]IJSF<B]+EW[1#RQ&1M["81QQSN,*W
M'`7.]*EH9RRY0K59MYZGJMK2X_EOP?-K5@VW9K@WN'['EAU.CA*:&5C,0XK[
M87_YO(M+8&6'XC9HWXU;O-%:A.[Y5E<1$-'WX[:9PZS,0]=OEPW_2_'^W3-`
MQV\5L?T".'_XF1*43>/Z'<_S"'3F:7DRH._I(C>N"JRZRK!<L9H.!]@8^_AU
M&IKB01=8L<2TL3?SL>\#[^>0F5#I6.'$]7HC_ZVPWN'Q4!+2[[P"G*,88:F.
M"VJXP8G%^">[]MA%>YQ<Q@WP`%UK(7;(P@O;8+XQPAS0NU3S"V;/V/2XO0[[
MEN$P6O#(WN]!^XOLZHL"',A#8QL!X%J<6R).%*)!)UFFHX@A],5*F[3KIB64
M8>`"QW2I7S8_0[EQ?"..';B5BV/1ZB%@0'LC-%OS=ASV`'YSH9VI4(?@([&>
M?J&T\1-05MQ`18RWWUKE#0+K:9AQX-(@O3OAD42D^T(3"U;1(1OV.%@@Y*!7
M\QN##>KROE[_S<>0SDI>OS)8>^ADE'C^'I?O)G2`/;RX7J\0S]S]G]QAKA_P
M/J'N7S-9>/7RFQ#\&&O.8/I%OHV'Z.`R!K_3P1!B8ZCWV-)&3)KTK!6ZH:,4
MZ[-`<2VX&MJ"WF6WW03BL;;DB=<';CR:>"?[=2T/S-WN]\`YJP7EPNGUK^\E
M'IRPM5M^*FD6A]`]OCO%S;CU39*S$,/V^/E[?Z$YVQ&7.T;70XNMA:%I'?<\
M#E^98JQ>(C!C'>%C_W=$KW8+ABA#]NO5KW.GC9<+/S!_]I-2TS0)+X"6RO%*
M:A.;6M,OU^]\X0=HS'^+"2>LPG[G63L$'R,>66&1%UR5@:083D-=+ZD%]E7[
MVX;N[XI+T_0J_,$B0(W7FE'IOVOF"75P-][#K"H=U?WV2KO^^=6I(7RMDI;;
MOHTL4*G+VCMDLQV^[S$?3WA-_6$CT;YB!SPK+,YV;@._HYXERQ\AAN?;R4BZ
ML&L:ELZXX+!YF)_%X%8/\^*S8B-`K.S(AW<N?]X>$.&[)BP<X#HZ[H@^OV[#
M4B5\5BT_$N`^.>X\9]PL?@R*&IA=\7I=^Y<?W]^)XT@H2W=$KHJU^+20^7\R
M?9PDTVC^AY&4/6>H^OSXHJ;@6UI0]H0>?^W7I=?WY2U)7"E#/DC;H&EG:>`6
M'WC&%U&D<-W]6?0L*0#`K_*M;]LCA%N\!Z9T,LA`0AK^*B?.6R-98Y<2MS0]
M`LO/E;9-$.P"^RM/PBLMUP]>R#QKIH.W#<23"0%FAQ^6@7A=?LJ$JEML=6.4
M.+#ML%_YKA[_])%I4(V'W8?]?GI2L6T#Q&(;2-.G59J8[/`<"K,6YY?T!K=6
M:($U1V[!YG*-=V`2'$\UOD<`]M,`9MN%-8(PQ?UC'VD%O.E-7-TO$:*,&I<Q
M,8?=T"#8M-\C?K,U_:@,ZZM/Q(NT>L`8:20,[05?)*P0G'_"7]"^1YS:6>R8
M]+=OIB^+/2(:R\1T=OZ\,P?(]27*Z/%*VGO67Q'V#]:M7O)&>CO^&`_`5SS#
M'AL@#N4V>VP5.':W1Z[?+AI>`TYM/HO_SF1ALC@S/`2D1]M5X>UMA/W-3A>1
M)8(ZCFDB0\CH(^K7$6LB?'O&Q?A)7WCP-QJGAE2*:=>O%"PRQ3DPVA%G("Q-
M,.9OK[6Z=O-3SN3A+/)_HK>&!\'=*WZ:@VZZAC1E_<8(G[1Q/?<[*CAZ&I0C
MPQAUI=P/85%J<+/X1@77:_O9$7QNF'8P0,NJS(9Y0TR;+XQO(`+Z\Z/&$^#R
M<1'A-,-TZ3=#0OYK-0)\W5W^)V=^<?\UZ@P?+3O<`R$&TPG]PN&[2UR%Q.`A
M29MTV)"<WQZS-$\;B']A:;!FFK!,*U1/NOQD]E?2-OU\/G?,TL.:=7WI26XC
MJH+O_.U&"2)4SZU^M.!ZRV+0)D\W)G!1X8M+2$M>\%;ZF<9!K.>)S\I<<,<4
MF^7GK\-'1:B&($IC-#]*B/Y6PH!ITO4HUNULH3">C1?$+Q[7X3(L`LO]9JHE
MD1_7QK3!?9150S#04(RMUP7C"==3._TR[.O/C2KL]M]3OC"Q'N>ZQCHV8OEU
M:OIF%AM_RBIE?O$B%*),V??1HMH8CI%8XRKH.]?8==0PPW"P*?#>2.=),':-
M%YT6+U89LA+&K#9YA,I5Q%6I:7L%K_5^D*HS](Y6W(UBN_%[$40^JRY`QSZH
MLVRN.:'".?[EK36]YF$MT*2&'_OTG>1;*D0\]JD/?@M"AFRAJP8DQDZ><QIN
M^.Q`!RI[H;,\T@H9:KU>4-OGDTW!#AA'BR\?=$X$5?^)S2V/'B<8&T'F?`D'
M)TWN??&1FW9`X90A[Z#@^=A*Q5\\(</FX_KOF3NZ/\(E<(8LQ"NWS21@W1J^
MC]IU]S$=-0.7T=:H7N6>B!'Q*RY?XPUV9-]_,F:8.&-=CP-W^K/`B=3&-3"-
M"`W->$>%0>#5#PVO5NVW?2=;E2]4[6L@YR>PI)5O+ZFR,T]8AJ7'7KC/ZMX-
MR@A?>F6GYZ7?G+.0=OJ,BYY]'05"KT&20LT#]WJPM\9G(XU==AP@OLO6\[/W
M@EE:'#!P59L&],,&\AVJ57Y&?=S8()R`^_=%C+%10K,8GK3C40$J$"W0&Y.>
ML8R%OM_\MKX:/-!FOH/C_O)["6_97UV9;X4?&#_'K(00'M1IUBO^21_>#WY+
M7^:&CTD^1,3AJZ>1-$-F&+DC8K.=>26-4OS2!@G:O-=6&J-VZXSC%B`,7&9/
MMZFGQN%KQ5W.0)SH=.(X5JA.V"JLK^L;`"[4C9G?5`Y-Q#RO5V]U4(-U9BWI
MQPX!IRS$0.%&,QYV?I'?XG;2]@8_JHV4T'9XG<)ZX6S$+TG?0R<45.<7KN=Q
M05$3[\UXQ>N"=YKS79\97X1(W<M*H+#A2+R7\$0'-V,U#5G3D0K"=,:YU7&$
M1J_7RQ_<#G4O&2TL]V>ZQ=I0U`MSS%Y#7ST=4\$'HZ4<6!';RB)/-G!C;2'K
MM_V(+:"L?!T4G1K'ZE)]K-[?=772,MC'*3-M]WLZ!8.)BC?JV7WNW:,&Z2>N
M"*U%5]>.:["52]9*%T`S=$BA]7120BWAD@1*LGX3^*Z?\.:@R7P@MRE%^V;6
M_VU-(S;JX0AEX/9TZV!?%A#0>XP?WJ<B_[=0A@0=MA:0<=-'Y++#8#BJ21.>
M>K<K/\+A[CRNPG['VISV+?PVX/U^1/^ODZ$=UQZ,1^(U<8STVC'#&#8B<8(-
MKH=.NW%A?L00^XF$P1T-!J.B7A@ZP]E,.EF/"]K:>ABUU9K>H<X7V]4*ZZ75
MODOZ-?-^M>;,&7FHQA-OV/]$B-I[-OE)>WZCA>*%%SSXK\SC08A8O<B@!`^3
MUP\TXKUJ58&*H%]942D9N\1C7@D[W]\.TR]>6VAG.@`2?!%=5SEKQM=+\>#K
MXQ273Y#*KS8I@&57.KN9*_0V8/LHME@CY4?HMX69K9_R!KSGINN!+XR;(LH,
MMI5TO\102\J/\+V_O7VE#^^(N06/P%95@S)TR4GG<!P(Y1!.(7XGQ6"Z=`J!
M0[$G)=QIYW7*:7&_.QW,$P$^XBIOUQG2\]R)O!*A[>@)QX9K$*.\4?\.62FC
M^@X*#ZT.D(35.7WYP5VD[X]_*Z%MB+XO)\W7_>34T@QG?=?;R3="<QA26)K2
MYI;PG>X+Y!EG*_A3NMG3F^$8X6\$GM1NOBV01C]AXXQHH]G[U<+`?N<;>$OW
M4@L64A9A3XV`FF"R7')B=-O.0W_2XDFO$=V3MF-P%I*@EI?[F1^!\=IFH\/?
M%G3Y=MC(Z#<M1MBF?=?!>@W?^"6TKL?K,1D>V80[FJVH_IYW/RGA[0]OFKXG
MA<N;R/_16S(@#+V"]=I%3MBVX>+;:L=GO_X_?:/1<;M@W=MO)>OL"%H!-P>V
M$-_70_JQ[X/.4#!"3L9-@$M%.[CZ36;S'?0;TF/<<<!T*)T,=PZ'[1A<=U2V
M#A=G)MVYIUY,<2]*.$XK_S).^[XP4_JM%&'ZMD*&6Q%88$#J=N?[=4==1\Z*
M7@,SY7&0::-%>,=1X_"]>!UIES``&^E_::4#(MRN&7-M)V)7]GW%\W@]<9Z'
MA[1QAV:%'\3!\(*5YNMT=!AL`Y4@YU_I^9Q50AM=CN:_CO!%>3\>Q@10V+6V
MTOE:N3>TWXJW#;M\>W0P,>=&V`5^OFO"\T%Z0UG>#2#:^3$0SX:)VQ[#AW,H
MSZITK`\'[G;_.5<8WP]H:D<^O$*+[\87P1[W=63]F\IV\`[M@[@MN<ZCKOTW
M5*2C_KAQ"<(_*(SW0U,M3V7P(BG2?7&3]5M@\RH)#DGB:C_N?]NX'H#@L31(
M$^:B<#V3,WX<>]1M*>-`QS$%\.&#T6`T!)%^W.5P57O)0?^\FH/+4L*M*]2J
MAP-VTXHP)5`[^<&0I@T;DW(;WV<NE*K-5SA[YUH>BADX<EBII*V<T<7OI%"<
MKO>%/5?#'EYC$?DUO#=]]X;4SI^@:6)=,"@A9?YHH=#4K;_8<5&4KT;?L,(0
M7-)U]_ZT/!1N&XC_6OVLKC_R/N"W=^Z5:ZVWX5FNEVM<G5FZ3,+\MN/K@M+1
MF>#]*/0;SW4JV^*R)"-T0INJW'TL`I2.'M:J4#D(GJVAWUARQ8#ZV+W!=$@Q
M6+C:_`DZ\HF:>%>`*&7;-X1YR'UBAQ+?L'50IW.HNR"$EQL_C6%=B&_7N!W]
MK?BQ294GT,=LOJ1JTZ9),.5(`:2.9;HA'K&F!(S%VIU2\23SXZLX,]Y-O.*H
M;+ZP0[8.42,]*?[FF0]]:X1Q38JN.-V9[-7J0+C0&?=(6#/6G-_`._20T\^C
M73)A"_:1!]8MN=KANL^NI8XE>X3=R-4*KCZM)F<_A5!,33>,V#6L/CEL?=/Q
MKI!>MW:>..$12LUC_[B?]R:.ZR(;B4!6N-ODEW,V<)>=@_^]N"ZPHY,?:4?N
M$SOWV!IO8>6ZH*PE[H5[#TM=+&6AKH2PL"UFW`RN2YLL^L+R98)'`;'V?*EA
MV(Y-"G\K^1?:4"VM=7<O&55K%IL*G'3!V7;<6V,!=;#UBLC?RN_EZ_92N,,R
M"18=P9CM.`H<@ULO9?^F4E2'WI:J0TFC>R*E"TF8A-B#..[-=?\)\6A&\SW6
MZO[Y,6_A:<?M,]J5'6*,#&^)\+MNOYUP[#5/!*$YY\1=$2SJPF]LS^^7,`G\
M6DT_US,4,!8>!:)_;1UOE1.V&D9?2O8P5HX`/\<*J#"(].<;KDA\+/MJ1(;J
M&9&!,?+T^=].Z;!@#2>LZ-X,)S@P[7,^O!M&_?U90:/XXU`'S-QIQH:FOTE_
M<CF&3]60^^TE41Y!([M;>;-_=HO,&-,M.:MV>YA<.T*6_:9G'.=A"*YLQ*(S
MY_2>G($%36X"<:83YLLE/%ZY0G'8=Z\;[FJ#KE6>).B9P_&`2SJT`%\YUC?6
M,2OB+40O</W?\N/ZNUMYY"<:?G%)U2$/";%?=2SUB0G:DZ]FN#>8G]L?-YAV
MA:MH7^.<%L%!<<WL?+^$X#ANG6RXY(I32[5G<4CF5O/["3U?(`=^5-*EUW&L
MZ#K2A2**?G;\<'SSC$A4L6"V^ILBQDZ1R2I#E\85%PS&,\Q,[YZ5)Q6N$'TW
MKA@_6]W!F7B,#@&@1Q@%5@>$R.B:X.IPHH-U7*2'>_GD6RMY\=;?SA7@6C&Z
MAP`>?@H,VOW.7'%/!%5J.R_M$>7E-^<SNA%"Q#EXZ(RXKA-+<M">(7W5^]]"
MH<_#7UKDP^^GUX2R0EMM?+?]#+I5X!6?^?W+8'N(86.%^]":H_?M>*.'87P-
MN[\6`9`N^FKKX:VO!?9ZQCF'6UBOZ%2J/EYSC)R?B.73.ABK!&ND>_H*&W4[
MMMC#I.\9A!ZW=3O<;M@@$HYJ@^WC@@(Z6R;[2+^J%0%3.&G@[=NK'93Q5TZ:
ML`^'&T5-^@,]JZC?9SKUV.[;!_^`P78(\.$%[XO5$G:/D3_BI@'VY>H?;&MC
M6N#FV')(]U4"+E>"<,WA"NBKT@'>X0OCY.?3#Z`]6.)B*6O#P-I77"5B')Y^
MUW)($-.3WKIXO[TQQ!1XCO2U_(\(MOG#0V,,+D,CP9.,%4#/RN!![3>11JC^
MVH/13Q@++XM8,RSA(O":%:K@3B?7C&[%%"ADB:EW6MCP"CH^;^6&B1!64?OL
M83$"D>2T8F&+R!6E=-^@U>DW%3S[[DLZFS@/*`VH]RO-3#X8Y?IF>H3*TV\)
MKG?%2D5+F-U5US\YNN:G!GPG5$?6O4J!?9K?P"&`A[I:2S'A5#NG@D6QE0]^
M8D1L-[^#3P8>L%^O]7WAHA)+RG9XT+(LY>'^,<4DO`4*.]!F]8J2!^K&.-I"
M?@V;P-]6'=AE[!F;B63L)%R@QHJ$R"$V3S\1NPFOA^:=WRKK6"=0<O5V]1.7
M0HJ"_[S`3E@$P`=S"/"UA4>:W2,D!L(3Q;S?*XR!/\?20ZCH7!9^XH,U%5LJ
MR4*W-/;2F7K;,)<99LU\HV?<1](>NOT1V&JD%W>8#/CN>Q>+T!,(BWS8,<:C
M2H3=/3BRA)`W;$"%V`AN'VIF,?$1RMK,,2/6"J/)!F^G4Y71;,N!T*<U)UX<
M>X>=TX&W6IQ;\=;BR%3E^`KSMS#DU3\O2ZQT?[9-I:&BGJS?K2T(4<2*K!<[
MN.>*T:_0"1N/+/&CJ+4[NOWUX%4QEIV?H+;MD9E&N!K\2J4K1`@RZY7=[/BA
M9ZA!F((X%^%P_V@K3CU)O%4,+RMVZK##KRNT%#X_^*QYPBMONY,.MO:2$Q#T
MR$[39B[8V'&#ZZMU.Q:5-S+?I^H!Q[(2D#&*D;,J?5*8ZQ?\C>_,MKX3CU[*
M[KGBE6.]4[Q"VUIT424RYM3ODQY=^`Y;\!`2S>]0,86:90NV2/4`F`HZNM(X
MCA4-A:Z8-%\+QV4_!G'XS?)EK).&"PL)05`W<_?*LUUU&QTBI)B;WWDLA8>(
MU$Z.R`8+48>B]Z5:5!C+IP-H+K:<LCNL&79/";'GX*E/BGP8#N5ZG-<E0&B)
M)46UX9<J/KYZ.!^`]&P!\618AWK2#6*UA1F>WU?*4(B]Z`F/]T=U_B<_QH3_
M'"JL,"*IZL^=H_O-^.$%[;?G>DY@Y0_:M'@JA&JT-?F^?!7`7F6EFF_88!/^
M>._1Q@ZZ&HSI0T'UI)R"@+JA<Q,Q8;]'O/ZLU$NON:$F.5+#%2;+NIW]L?47
M(<_"L^D',](2>\ETA'9LY;&7<+)YN5/F#3E;KKTAWK^=CZO4W(@<L@$:$S'G
MOHQ3#667>'T_.:G@429DYQJ^S?!8[*VBU]P*(HX9`JO:N!^^RT)!MNY0Z>%.
MH$E]PT@WD#EN0&U'O'C3%HPS9IS;?KN>=YK?ZA("\)[%3W&_TXP$;#@QG3EK
M'"R6EU%6>N]YM?U;RNU)&O<*WD=7SW,'?+U;!AH^<N-5NN2<6^%:;47LT(Y0
MRY&?AL#+PA(VBIS1/[;J8>!DYT6_M39O<B"?Z8%[?B=",^V<DG/)XAW*4,<&
M1#W?_N'N-LPAOSR._ZJWX-DO'+2?OB(&X,A@&K_YTG:H.#KVY<2[46)N3]_"
M08].B/]M/2D>[A;OS['N,:9WR;N2'O[\?KOU"?7/D7OX]#F8+K#";UTI>:2L
M+3USK="LV!DO`_%+?,L&O4GK0):3EWS]"Z\(UP/[P@KO:=&.S8!^FZ>CM^-Y
M.S:Z`M>'?[S1^;*%@8=C)ZMQ4[1E<L-`"[$:%D=J@#[-LG`*>?9N!7%J@SJ/
MMXIT"/'!W-L/A;,V]^ZWAF3^=N@A7F[;,\!OGULIOHU03<#;3(B7J=>!G<X:
MH)A6/G7^EJ0\%=;/5T4(W.@Y'WZN?\V7Z2LX&&KZW#7RKJ1",]):?L4^<V&K
M4;+^=$PR:-*%SOO(<!X-#H/\8O3%5D8'$=&^=S*X"_>2\>/,E/Y^VTJ$'@@-
M3,2&;2D]'C_IU+TCR,Z"->"5WW2NJWA@\<SXK1YY,JE6%?RMN,TQT^!3X%ZT
M=1T](*^$1\":LN]OJ?#]Z2G+SZP_@N55SVDMS83LBP;/65D?UJE6%DM=O]4S
M)`8VHXC0-'R!"C8,?:G^7J"&>C#><V/#J.'\_C?Q=\AP(S>S]IMYOLFJ[MX:
MZ4SE@V^'<)[?JO/GR&O,'_(CGO*J<4G:KHHIS%9\1_N3'[:OGUO&9Z^(8!3/
MS+X46/2S'/N9;QH0],\O+PM1E_*N:$3LLNE7)[R@S)01@SH-D=V]7>)6*X7`
M$6%MARP_>(>;1Q?ZRE5^A!GZY:<I3F,8%B][P[)`@9Y7\'9HMD"5L,;)[KD0
M*A&M&UN6I_Y(]0EX.?&ZEQH.N'*9*2.W\+^+.S??.ESF_>&I^!894?%4O67X
M+NC?6A'T-[J,B/SE#7BU"7IA5"NO'!FY@1Q3K=>_:I@D/.AK.Z;.ZK9!V_4;
MN5_W<+>(4)2Q)ZYQ[YA/."L],;J?A+3RNFW[GG'".X+-I=L]&*YPFE<CY!&L
M??)5[R=[^ED-YBX1D?G&[T($]1KU(R8RHLCDTO%;67QA-GRK`;7#O-,YZ>YR
ME1U*72,#_\*MZPY3_W13O\-F&0_;CAORD_LCW#94-E,07J$HZZ/E@$5UCTT/
MSAJ$W>)0Y=!%C*GY.PM]OO.HVWLB`@7%E@H_2%&]^BX2+^VQ<HR>[X+K\[L;
MS"^#]7[_^7C7/ON2Q"-R;/G0'K`H"=_0<5>9`5Y_"[S/*'0!$KOJR)4)-["^
MDRG?NOM"[/F_1;:$J=7,>-A?\MY:/D0@,J.:_ZT0^6Q8/MG0,*JW7S!^[>2F
M_..L4$[O$<SR=Y1*2?:WG-O*#I?@/F*EK=5OK8RPR7A\\L)U%??!>#[ZPTK'
M,P](S8D??E6*]T\\$62@^/;;\ATXN=BW!]`9[RN(BO[9[*&'L?L-'/<3->UH
M\R?@+M_T8O<-Y"%(GS3[?_MH26OX=F_PAYW7C;#Q0W2&>W0?850"55E/7!Q5
M8V(5^SU!E!F'N(7CY109OAHR0_A!P&U&#KY^?I*^3GK+7X^:=G+<0]V8OJ_C
MZS,XOZ/+WE)!,$\[W/IJV=@K'93U5*1MB$T<%Q>6I1$M8>3S2K'%SH^M/VOT
MG?32BFEM'QRP6`UK*;B^B&5I^77G)US8$<)(5YT?91?-V^HP]5"5WIE=O[C%
M7U:L6@S\$_,^C`QA+#R]+GQW78"RP<E%R_,>-YPQ;W^S)=[[=?'VT1`]%FTH
M<5J:G2TN&V_TM(JP,;Z7J7%5BT#`L6[0(2^Q@U#<?N]/_7'$72]Q*Q3S#EM&
M+$M]]/!J,[]X-SWMR^>C>/7%CAS"]AKWY?*SL5>'"V5OF27UF[AC;@_/?KR@
ML9O]&U9;8GR7YF7M6WDUTX<ONN$ZRM@9Z1.@7G>@)?QS4V4DSPK-TC1TS4N\
MX>0YLL(DQ_):F:E.D%>."/_MDU#$#<!KPG=?]FQ)-U>S3R#<:)QRB6^[[CE*
M+!SPN1W-SSBFMA[A3!_D(ZY%=_,1;_-DH(4/PJ@M(^:MOS-T-EZ=/YO2?3Y+
M`-]7G/M"U(>2@7H_\DH0TH@N7^@@4LL2#+=C3\#ULM5PQHI3*HR@G0_:WW7%
M._)W\DV^37MCK=3S5/V9ABT_?K`%*J.IALYDQA"N-YXGK$G\:C[3LV*E0U7F
MXPW+NB#WC0A!J_QNW".P(H(IIC@'K49?1L/-K_(1@R:8ZTA$A]!J+W&+_K_S
M,&#>_Z$D'E=KA$E#+"K;[4"W(.X0^KV5+*'/,1'H.=#S7565XZ,.[@+-FZN&
M9W[<#CGN)?5[-'4?1:B?K*>7*0@QVY8IF+HQO&(_#H51U)3_$U%SU\(M#+^/
MQQF;?T"7^2XMQ699B,WDHQQ\>$3_^SXQ]\(=[KXOA`BRI2U]EVV-V;Y27H.M
M[@I+RMA6!B)TYK;@*'!PS&6KIQ\>8M?ZD2;"%V(1-7.FR@,N1.)&.7JW;A02
M8B\42MH.1:*0]BBA^@FK^][QMXGFC3#Z'':2)^05.O8-<>O,"%`X[105P=ZR
M_G$DT[)@B6=3Q98Z]KA>DKB%.,RFW<I`(E@6?(Z%R\894_\^KWXG/:?_ONJ%
M#9;)09PO#EJK?*8]0HVD*%]\4EB?0^"-WYDC[R@R`$S)2P#HO,;"TZ!10MJ<
M,D,G-R^T00??*,-3B[5I9EZ(PY39>]9/&`N5A]]T"N+,%CY'/WOPI)IO2H/P
ML.[WQ:$HXU2ARTME>#/6ID*54.5_^;H*C[6N/[]0TX+B2LR+GO?UN)<B;O&0
MDQ=(W9O*CS)^!8."2PJ+U4&>?XM&/+#M^S9+5PZ^GYH1WKQ"(HME9ULI8J:C
M%=CUQ;*#]VIM&BM]0L#]UGVJ6?'XB^!SWE1&*JE5B`=62.DV64.8H9DGB>[X
M@7`[;L^>Y\N;67@\TZ(Z(KCC1."^E(=J.(*&P9!7G1_OY)[7'?&#3ZJVUINI
M+5YQE3C5/5OI0%Q,!<>6]V,_*H2N_,R+783HU:Q'<,8PL2CC'I&EAP([6+LG
M'_W:$L(WAR_T?YNO69.3T?GP@NV;69C:,1_7@/$>DA$)X-O=-Q`P9`G6QZJH
M[_]&[_LI:,'%_=0L$0IY>4?%]5,<P^`RPX8"/]KY@F)]]QPSM^?E%R&L\4B7
MMU\U8N"=$-0G#"V3\L5VP#^)V:B'QD=>'G7[_*]@QSB%K7O"'EZS\-Z<P=T?
MG0:I\R+FQ;G&V7G^U=$"N>'=:+9<L'Z+N?!1$*`Z`@(@/&$NN";,3\@.$POZ
M_(M9&8'@?N?&ZE`1N^8K&70&?''W6[MBK\U)A\A@S<\A)0++(T!VOE<XWB6J
M-W,UPNT%UR(^JQ^:2HD5M:>3:*@W2@$1!N7A9#O#('\P?1/E?F?%?!`XT3P<
M3ONYY/>A4*3:Z7*600VK5\P22]Y(:[^R;=:!$=MM*0QR[G8VCY\8[>E(#UEY
M-=.V/7<M^Q^:>#A[5CP=D2;._C[_?FF7C^L@'3!GCZ=M.%*ZC\='JSRB?X6O
M#_CHC=[CS-W$.S/\90!A^7QK/[GP$S\M:,$9=9ZOMY37D!_7CLC/)6E;D!KP
M\&91Y">2WA<#.X&$O=2-87B/D,V7%S\AV(Y<6LOWCEZJ)1DHJ;K[JZ<_#ESX
M6)":T\[K1[O^E1#9VM=V+30Z!M[*>K:_K+.Q]SAA8%/SVA"/K-X.NV,4PGXA
M'JN@WQDF-&-8Y;S^3J7!G/7+^X?C$_Q$?)"0U/:.N0&A,+?CD&6^<`Q*OV\G
MQ/1\(T;D%L<_I_=^Y8]\,8%ZIO,1ZMJR6/KL_1!`5MRUTA`8'OGS+:[)*U6!
M$DZ<$:]QUJ]5N\^'G:X??.!S(%4P'4VXT@)/S(^+^F!N/Z/"$94W<UB%W[$5
MR_@C#%G'-Q]19X2,'Q?Z`X_\J9G[Z>!&&_H6G3NA&U#I08JX/RU.>"!.'F&L
M)3A'^JQK]ZGM-YNL!@>CC/`8F"<8:'6T6/6LTX*HP7$^;C!_%6Z@PF#40ULC
MVA_V%CWPI*]5KX*'4Q8('YT0P[VJEE0,_K44SJ"G7S/@>"#7].(3!!1V[(:G
ME]0NQ='?L>?[C.MP3*M4A5J.-OQ;G[YTRA&!!3[&18XK5>OPP00R^`ILX]OP
ML)[_G2/O2Y8U36!(,>*E"4X2[^G2E^DU>C^A,)!OQ*.%\]3B>R6XURAWT;'[
M*AQ^K<2'H.TI"T0\0,3KLSDH+@KS)>UX5LVXVX48F(\1Z):VC!]G'Z\JT,X-
M(1Y*T>+LG8LB5.YS7AR[1/ZMKFE+N](O&UHZ7O3C2K:"9GEX%O8J_.#Y?#3S
M':Y!K5)KZ@P;:KCQR7D#,SG?V'ZA4@Z/LS&I?]N41]_"5A9:D_?>J/AHCA%I
M<*VDK$.%))]PNL5$!)[*&]?N#:]"WS]N7.>\&TXQ;6<-)^K0L')U;(=^!SI^
M"QB,;1'-V\@4:@81%@M,'D?K8E/9!A,#-]_3^16=_%L&+F&@]$7(NH]:(K:$
MG6$(@F?GX,MF"YSF1Y@:&Y%CF4%]TS?\&?\182ZK=?]^AZ(=2E*IX?6%<\W?
M:FWGF+_L/,Z7S\(AMA4K%I;43H-[-#U<32P%OJGI>>387_5AGL''6!T7[?<>
MR;XGH21_XDD];4SA?D;'Y0F9*!QAS.P=?`CI\VND*^">7OX@ME@3!V>W-+]-
M;6$X00HCT?`7AD@SJ>8?&SC<^<54>BYZZB=;=IA!E-C@0=-@=K]>P&/7"G\$
M:0H)?8-AV;=]X21ZWA-=7V%X_EN]PBM\BR!_'U]T_*8^PZ<]Y<@\5X1=>0_)
M_E?GVK:$_2^5G]R[=.3V8\981_L.;PG0=HPC$\\R?W0<-K<O6.OD]K_$Q3"+
M^JP1`!W?D$X@?6DNPOVYB;_23QUT+*U62O5WY^>3.4RW_>3L4\6^VG6^](5;
MD>(74:A*Y!*/\(7,1^RTN$2:>9@LTSY/Y[S>859V'7P[@V_CP`;EZ]=^PK=`
MLT:$YS1PH`&B3_(G?*?#ICY/XG;+@QL%Z^%\U[<-[C%\.5X<5`%<?_+5BZ9O
MJC_LC7@_J@K#9K^(/[1C?_I*RB:_S==TP4VFV>8:VU4H@-BH:,8-V$A]5<25
MD<@.8[E80O.6`7&](A!9[SN7X'SM!2+"5=F*R(/M7/6Y$O$`?B0('Q]]W//D
M;]/2G)G5SS)TX9<[0+''`(3KLII,O0ZZ?TQ],H1).$>'1[D\SO8>.E[C9"2&
M]*7<H$9N*]@P*(-A>=ZR?)_-Z;!K>=;!S57J:.UXFB@M'!=]UV0+-SO5^^^.
M2YPO75W\9I3]SN-HXB6CUWP3A(UHW/"M%7;Q=Y/Y+<Y6B6VP"8E%883P\UN/
M'%<482G#UK&$D2\&5^SLN*>>"AY&8L6&%K$MVHZ]1RYJGL6*'GY5&RYT?")=
MZSY:]IJNL$N<*4ZZ\?OMIMX0:O\B>`[DI/A\4!^Q0V)NX#4D=L-=?1S'.JWN
MPW(V9$NL0#IQCK9S7?ARMUS6`T&@"XMND`)C.W&LS`(ECB^6C;OL_,Z+WNYF
MW#\B:,%5#[3ET&]?M8``9X?9//3?6C0_O>B4DW+CL"DCXM#M\":6%ST_SK02
M3EUQ6IQXC\W=I!HW,/RQFQ3<WN:#92OAX+'U<-A;(^(MV+Y'\/-NFSD8YLZ4
MJ^>P#A*#9"A_7V7PKD"E&'TX4=\U'S3A)&RJ=[9$QKU\3Q4@Q#%U[^N*,'@_
M&J4)L:4?V*G/N+S],5X:DIYCTY@2>KFX]\]KJN6KB%;B60%NS_+9X;?JVH@`
M[TR^Z9CIG1,O0G[26CKSP[ODOEJ[8\7-^-[I*6[EA@2M8N^E*]R5M:N-C44A
M[#_"[>G9N6;-;0.-.K8/@_.WR^0M3K699L=UFY>T/(?CYD%3!O?F_C8X(!:L
M[]."WN"7._*3;`MA2C7ASXQ`&C\Y.&=<G2?4<^Q-#,+<22FA1#0(?%U<BVD6
M"\H>"GX"]9TP(4",U)BQU2+[;V*'OG'&$?ZH3.TI9S-0:$#<^ZE6?:^;$>[@
M_C.UD6%*;`/6%1'Z:'`=4VI9N><G/!S+IZA?<LKYJ/>;T5\$+<+.&F1?:;\[
MBIFV/Z:(GZ_7*CP<F6O@;RMX>BF0%9KW*V0MR9)U2E$2/->]EL+?>G;NU#CM
M_!@C%L-\A"W'JD$-AP-?8?R$TS2-+G:&50>TC%5]7-6>/B.B$KVDB#%Z:@;!
M=,43JH<_5UPV7-G9YA6A5@PQ8%Y=YE-#.Z2%#[Q?Z]>4;"P_9\"MO6\^$:?O
M68RL7@%3)^77:]C=(SQZ^S*2QZC71A7KLI>C+\24YYFTX:Y)BS&:]_#ZO,^<
M[82SCA(^K/FX>!=;JX_,T4,,FFF)B"`FWH>_'MZ^8%I6;[Z']W6C#XIL67T=
MWZQ>SYSP-9;YNP7OG/!<C[AGT3S.])Y7]8LG["^/\7!L[4?@4\*QYIZ/TIOO
MK6%LX)<\R!%1/SQ58=&(^,[UZHOB]=+*,<VV+[01#^+"]M/:KN6[?N2ND!7^
M'L*'"ZP=<Y^<=E&A^TVW?FTX5\1EJM!B\(/'2/-BFNJR]OB"L7@/''W;UD8<
MI83G(01!]W*(]3!L'+?7N[E2\^2S*RXHG_J5*XVQ\.+EI1(.(*TRU%*1$D[+
M'&X`CKQ\\752N/I^IV4OQ;\5TA=K/_ZY%Q%IS3\<00YF$''U`W5S:P9`G575
MH806^?`;KV,/E-3BW)+A#F#&U^]IVSL\3"UB$SP.,U(1^,"/(??4A3MH.UO`
M<V!H#M1\ON6MJ*;L":6-<AX-:]T88;E<89FR,I1%9>`Y(?\+OTGP$)E**>,+
MR;G$H9!K<-2OTWJDV-*\469\NWI6J*G6ELLM4!:]ES=V"+8S_+*/Z[X%\\<\
M/>,B!PY34QMN[?!!U[N]M4*W*V]2:KBDZK""<>\RADR#P!I/_U^-]6RE\(DP
M!3:NC>4:RC_W6G`Z(D$]+=A^9=@E-CH\O.X9RP-&YC<__T)R][7BOD;]X1T.
MGP_9N/\.Q=?H/M!W%;QAT9'+9?AKH)<D5:_I!QISU;8;/R$_JH]T8=VHCRS>
M&<%;")F='@W&BE-1"1?7OZ4M%R2(C^I>RROEUO:^ZYVC.,-(V?+?[[!RS<KM
M:_>772/_2SM(O,2$)[B?I&DKT#5B]-!G\V:YBPUG]DRS;4BJ-IU8=GR$8`_Y
M!`L-,A\)NR-;XEUPY;)4(MX8;#LMX?V./2OK^YF)[\)6->RIF4!OO.(=N`^U
M$)6<S]@DMM\=U@6$?]V2`JC763A9GN'Q]*3_&P0-J+XB'8[/C?HQ,[!#1AR^
M&OYFX;`VU=^+X_?PA<1"VNE79V>%OPBX.8J'JGF?,\J(*,]0D!3M?UMM*K.5
M$M$P3LSL>I7QX';+Q"_'KI?@S24DG;I#NL\XP#CYY[*SK8;:L%[XQ#OO5EK"
MRPHL+SRQ?QM!7A<5ZTO0U4A<,K8K!=8180#+-S*6QM6YJ3<Z43WA9!HGZ90B
M0T+&=9*PV[ZK*H@MOGKA*/$0MJ_.$5S;6])(UY_??;_V6@;E@_`>CY4NYVT$
M'87F1#A%_6U#B=MI'6#H38^\C1FY*DYK%#7J<"N_IA=#:+':('`[1B<=+IR4
M!J85(4=+=Q4PS@O>_6I82]8,#57S,0;:7I_WE/F%/X4,@HAGMO`"XQ"($[)R
M[N?588YQ.^=L^/2+:5W3&00T:SFVL^YN7DM$0*P1QWC"^6LP3K?O=;@1MYY>
MP60*QFCV[(D]THR%&+5I^%##42".T=XQTIJ/[S?FF],CZ`!LKR)_U9K>+<VV
M4(]+PEK7JO$1W],BC^OPSN'LF=$G3_IR@S-_W]Q71RAEI("=?/.CH<]6]K\#
MF>I>3Q=+.BT]44#4R'>'$W:H<)7CDQV5[%/2F3644D+GACMTY"^;4\&]5GB4
MS<!-.)!Y1?DU:4GHMT6A]?^1Z]+%->ZRS58(0AM<V<,MO8,SP"E`;I98,\PW
M;>;=>AYZJ:'IJY`2]M5P;1AG\HR-V1`KR[=H5P7SFQ:[Z9_')\/]I4(15++]
MK%$S_'?]YKW!=!SGUMQ19.=%#Z+A60K>&30>+GAC=/NK<3_>EO42L'&X=?C:
M<>]KM2"$B`4Q9<LW5ZC1.4H+%JYK;O0[SOIPXN<9'-QFOEC=<VT9\0(*+<1T
M6]"Z?:A\Z;P=MR0Q^M\1LH>^5(0D0!2!E'+#**6#=WWZ>=Y_88&M^GAJM11\
MM1`K^$C5\P'VWBE4NO(1=EK)8^M(JX390^O=,;T0UR+/S+C_]$XZ5ZS&Z_%T
MYVA.N*J*A_6>KSJX`O)+*GRYQGO9EX^A!V9GGE4V.($;G;1A_,)E%^4Q9O/\
M%<>7:9N$#F-/GWEWVA#^\JV)]MM<=V3+1/!_\[\S_^___G72@J?6(`QL4[9[
MY],'/,EQ[.V_[V3MW_2*J^>K$_[;B$8X%X]WX`G-WYA46+C]\KWC(7?#;-%L
M@Z!]ULG8<<_VPVTTOR)2,MP%AI[8R7=:.H-T?DEUF9/V$E]84<`8PFY.Z-L\
MGQ*_'6M&#W.3CI`]P1G%[WWMMPQY4L(Z-M>$+R8U8B)YGX?%7<R*$K8^"-T4
M2HSIDPMFJY92MOVV0B\HA1`(%V:\'K&%H.2?(F1S2*Z?7!8>O+'ZY#OSM)I@
M@]=R+\AU7(V68UTGO%W%S?N7OI3+^;[PV5"G]4\1BC9MB2+6,QR[^O@"S:)[
M>%O1O3GB26RFA,J#HN8\=,"5_^MKGBUGV%[/8DLJS,N4X!'82C,#-E,68Q""
MP_FEI-NH'2[)8(F<W/'M%1H2@3Y8=N2.T$=<KI\;?S3C*%)+0S(J(T0'^E=R
MUP@7F:W&+2V6T;P9J(Z*T.BVA?EP=)SD"]-X>/B+\+*(F6+R[&('17`E'(=;
M7(=%_@H[09JAF[SW40OQ9U6_MA%JE"?5$`M."#:MW\??AV>3M`HH]C/^6^:G
M+X+KU:O_R0C%CAO6#BT&^,H*]I@.3`"/K.X]S'(RV_$T>"OEZ[2VK^EYM3K6
MCSM&\/ZY3B4<:0&[T?+QJDSYN;$T,OT@N\*_Z83;A7S1_/PR`P<1/MV.GWRT
M;@,1B/UW*K0'IU=/`?%WS1X1_A4N9O)P7>P)LDV_NN'"N*<,CE<DK8S-DN9L
M"'P4XLSG$%*_U6Y%?-9ZK;-;;+CPI61QZ,NXR'08KY5SV-,JHY5<S:(23L_@
MDW)&[^.Y'J_8-B;J/:8^^#V5T2R(MA$*GE\:*D%"*]YSMIV_PB#B5<X6XH;M
M>/%@.5)1;A5?(C<&#F,^+%A2^P=W;LKO<39=-WC73SKTQ4!#5!3O"B.]8.*.
M(7S1?'%R_])#$M3OTL71%Z]JN+B(:>/8L9AJR;<SS]6UA)`-W5]+0O4J0M2B
MJ*<4)UP?I[@8W`ZU>ES%:%'\;JC$WYIO&[#?/NBPN]!*"ZZ&DKBY>D2,36@6
MG>!JO#=I=#!<,]_A:)%LWR,>R!DC!-V>ST=PF*T/X$+<VCM5K\6JWR0D,1B+
M.0O+^YV8O?KQ[`O79.43Y[7_YKX220EAC5<,_CS4@?Q]W'&H>RU?^G$/%ZX8
M1\C9^P9!PJ8:CHN;O0$.^,1*@Y'U!>_664(/LEQ-@3KBW3(65=B9Q7LS#[-^
MP#DG])-;!B'%G?X7BA!6[?^="#+R,5ZE[#?@)Z:8N6E8FN?CDH8%$37OM^?G
M:ST.2IX<TZIYCS>7N7R,^$TW>]#"C6$:FB&^M%:=WRE<B^J7WFMA!F;%L=:_
MO$Y,<0(>YK1?@^64SWNF0/UO[[0O%D<;PA9\>-LIWNSV9-_WYP=K2)L\)*A`
M:S$Y2HL"=EEA[@[C;#C),O6V_.:)^=9NX9XME'QQ$HH^XN`:-RMSQ&U_1H#X
M:,XJ\G[F;AS1\Y`*Y7U3OX3-SG<U^_NT;?OH>2'<V[@N/=;V\V+U\SM7SM0Q
MQ@[A72'<G.(>I=UEV9'G?@2*"^O]V`Q!9\B[3G7(=\:=3(GA^#;_.WD!T#/,
M$W="WYHYP"V'N2]W.1;G;YER7#L:AB3_%#_?K3!?A@/`I$U8FJWK4D)F=*)M
M\=,K[$]7W@?GS$9DK=!+'+XOQJGCMC^B>_AAI=978FC#3BOJL,8ME#IC2_["
M+)91$=>5YY(XGP-G-U@!F/@K3Q-X.@^GBCNLQ[&5Y9[=/'\0A<A/OSUO\Z$T
M6^*MP_?!T]<O)&U(@ZWT-!>[-[K@.%_Z.:`K8T/G(^"/R2.VR(IM"Q3-KQ??
M#<$T7M<K_=14H68@'E.G.L`%XWS$M@9-!F;#%YQ)O]MUYE+"G*N&1C%59W82
MU^M2+XZP1<WE9UXOJ^=MV_'!UCRG+6ZFXQ0<E_T([X'/C_]JN9M.\ZH`Y=1R
MUY6PJ($MJN?5^N0$5@6VC:?'Y^=0W+:7N-_XR9K!^K!_MN9JR>!Z?.V(;2-B
MOF.LN7:.$V[+5U@L[=3XP&6['Q/*%SI8(%[JF._N=7\51T?9OYTH77YTW[;#
ME:XC#OU.!_?6=,I&[B=UU`C.<C(>*(RYQ-B(<#N#>-J339T:@0T_QQ2:\-24
M0@?\:VC=K@[03H^</.IX;OJE"B]9T^M>N0W\>,EA)4.:AFY4HK=LQPC!`2O?
M[J_5$/P_A198B749*VL>M4*H*RT\AGX9TPAWS>;NWVHHD;$C)%-:<OJ:HB&D
MC?%3=)#[7_FOILS3>_CT@*/GN*:@PS6OVFO[B1G&N#EXG\ZQL$0,X[:T\7IE
M#64J^"_T:TK)]PJ(:K9_^"(\-YY-\O*Q;)N"PLM9T?#@/"76AA[AN]NQ6PE8
M?.>NA@"<OJ?8&?IGWH47*Z?JA[X1[MF)G?H#)G8*GL\\.>_,6Q&5O@;O0O4G
M!":((!&LM?FEZ[=P73M9:O(@OYX:S4,Q/Y#?3@2#Q8HBYF_WP:"'SPC>OGO=
MK*G=",U1'Z2^L$7\;5^\U?Y?_Z^-&%R#<H1Z_]M3OMRT\+9H>?VS1`/9(94[
M>AC6_':<STM75RA;U0\U/9Q2XY2.LV_B[_3T(A9QX&!^=3<&>VEN$6V:;]@G
M+[8=7I!>*GT@L=_0D+B&U<Z/_>+#Z44HQ^)!R,QCU:R/;C8"OW#9Z/%!'5S5
M2[N'-6E1\9PZHGHJIT(3/UQC5@4_^&%LWD/^3P2WNMFICF8V:"MY5R8KYN#Y
MP3O+3V(:N;*L?,(?7TA4JUP"PK['MRRCY(M3OS+KUS]?3X.6/@[_A)TD(;1N
MJQ?W?`O-^/`%RM%F8)]M0,"9L_/'EM[X>>4C#/X8^*[.)U0QU]5IFZD-"1SX
MFO+8/)'G]11J$?S01Y)JYZQX%)NY>-?=PQW7NA=9Z=L#RE'AV`3AZ-4`C'SS
MS)?V5]WK)Y_*[R19,_;O%0:YE/:22.&%<4=HU_DLW_0>J/6KR.D;F*2F\OMW
M0BS&9//W1\JUF&-^%8RP.(RT>,\,UZXQ5N>OW3-)_Y9#+)VR+5>6J^(#N37N
M^>IJ\>Z6+U?PCF'![G1?"?3VL/"(W1WS*DP/;!@I]$V'B4>@/K^90GDE+PTH
MB(I%?Q*YGT"^9#&\*'M[_G&;&*AD-')8-%B)9L-Y@ACPY)7'9V/F'_L[7&&G
M*64>B%N$1YWV/HOWO7GU*"+\%\P)M;[`6.3I_(F+Q&;^Q_Q*[ONZ59Q@&UQ#
MT2+?$,87[F'A2\^WH%7!9]M_\]R]^]<7'YEKN_,?812$_7#A_(&)K^C8[)B4
M(:LC?MK.$SU\?UF+^\#$COF8Z?>B\0OW'@['"'6?QW&RMZ=F+Q'0>,CK!IO_
M0ZIIVX(+3$!S^718/9C!1>RVZQD91M0^\N-J7L2!:FY>,YX3F@;#3W/PN7FO
MHZ#&8=[_K`][%9TAV!3?I:T18EO.6QHYACIHJLXYYK*E\HP)7>Q(`*>2DGQ;
M'$(5`E:H>62`5IA4^=10TQH-5V&Y]G_AUQF1;;SWSQK//](1$NOV$D$+2X;5
MP*MOBL5VXX!;N=1P&MZQ&>'']RTW$#L"G,S0]1U^<_UPJ>_\V<,5'`)VBS5^
M<GCFGU",A.V^3I0=!INY<?@H!:'7]@%DK>"-4J-WT[8-\/B7-]B_@5KW;C8]
MHW$NU/LV."*\VF==8GA>N3-G^'X5+LECW_F>,Q_\BWM5[\V\?6#LGPLKI`--
MO6J5`/C@^BY[^5#:&.S%"Z-\TZB!$@&&85BOJ?=;B_,%B+Y)1`&K&W^GW_>I
MM7VD_AR;$Y*G0E%IYCLB)B0C;\RS]/M",4*LKI@_9I]'L%TME`\=>AGK0EXW
MP!>?/S^L20\=SGB8AC=4Z[U"Z<6'OII^&L&25GTLL@W#V%,YL$2T:2CB^.T6
MCP:I'0A5E]!U\2T[?J4-,"X,?)UAAUI8&7)E05`/,=\J]J'9<4C.^X81%]TM
MG([CC']7GFKWK(WG<-6?W\IE=UH_'Y%B'447KL.2MBALL^S6(QYJ36=UO\D]
M_/J%<!6^$#EI<P[?R?8@@VW)D]M!<\2^,Y\A2K#O])G5)YL(*OH[CD2DW?0U
M@;4GHECX_0GZXL^1UQ&7V@JSJP[]Z>2^^H74L4M*SN?>>2"JFJ]42G<!A('*
M?>=$?.=BGV$T#4RAKNV(V+KL)A2!!$<J)N#B5/6K(A7"R=JZVU[XHL![C88'
M_?;T9G=.&"_MYN'!M4=>=WUAT-@_QQSJ#(J4YS:K7[;4$_N)9//R!PQW?66R
M?.3O-&T-_HB@10WOV)[=,Z-)P*31RE3TFNSI*2<R%@R^&AMWR"T[G0G2)M'T
M*_9%"0^^>>Z"IHT9_/C*J\/D,9NWNI&U^3ZX0]6-P'PNO'X8'6:>GC(5&=GK
MFL\>B*8[[U5K\<[3(VP11(I^SZ16!(.DX&"[[4LS;416MTT>;NF7AYXQYW'Q
MV$/OP/L2;EU2*^2KP1K;)]*.M_3<%[??_R"-2JV"0DFZ,BQ6OOP=*)=7CB]5
MU@LV5HOKQRL';MU;;BOT'ZR)$?[F.B)3C3OSK9;1[,CHPZU3<CYT6^.NTT?V
MOCTS-/%GW'3/8_?%B.62%\5XN++BQ/G,6O!'FE/_Q_.V!ZDK\/^;Y.FOHMHB
M$U<"%HLZ]#)SY]`M#VV9JV5*^!F+J=OLB[%#WM+W?Y2Z;UAVB843B3T,P`5/
M^B>"09.FQF\YD4B/*,`SYQX>GVVL/4](K3L]_A'#8GWK/>!LG2L'I&^?1ZV#
MC>NH$V_7W..U=11?X\/E2!X61ZK2'<?CQL)T)R8<Z"N?7I/,_2,WAM]D])4#
M#&,Y>7[HN!,7CY5^HVF^J.^XB\W3;G!'F0Z>V=M5J?IZ!NI;W6[5^W?/JK!N
MG^9>>Q-$Z+YTK0%?P=9F0^P%]0Y^8N+K#F"';=D^4G'LC$>^GZ1B2VMX:!/R
MJ121[4][^&U02-;L^2T2:2W4T[OSV)]D+BS0N:Z/Y>KI*[)#IRMWC7A`@]=$
M$Z?<,#30?O%9^R=R:U>"CZ]<6OH.E2CXZ?.RW^_*]-OR_+ZV_7S^D\?3#!]/
MW;[L.4V7:7C*R3T7URK>=+9-E1HT$]+8&`Z!Q#HMW#LA4&[8B\#%2;SA=&LR
M[HI0=/_?G_:G_BF_?_OOW_;[=_X93-??+_R[?K_Z[]_S*['Y[V*Z?+\"53_&
MG\F2OY^$_%HL?X;RUI^C'X?5?WF_]C_\:BA5JG_V7PH_?__^/NS*R&"!16CW
MSU^9YI_-C?WYK:B$;;3/3^('/EF_/YM=K@05_?JM3_A(K>SUIW*_GZS16,+]
MJ<V5]),M#:3B)_K#MB;;0H=_@M^/B<O4SQ_QLL!2AW\L^H.*`A\'%S]_Q5'M
MMU#U&-&OK[6H7S_903_'G]\*6-$#_#OT@=_._AM0,_37@[H-G>I7F_B&/K"0
MBI^_`HTM;'9M^>?2&'X_"VJZA:V?/SFE?W\:D/WC[M_/3D9J3!6-H8D&/TGH
M-QIF#R"ZZ]</RE^3L.&?5?3X3:C?)L4A_LZ3OQ1_C@^H;\#,#X&_%'_^EJ[?
M*#EP_.Q_1A62?XL.<?";D[\,0E%@>;2'4%8;'-?TS]\HE\J.^+F8P9\3*?[\
MC1JIXI^_'DVUBU01DO`5(.DG;?U2\U/9GW`YMO'U@Z+L;^I.(!(_.U+Y\S?#
MFM#\2PDZB>:FGX!B;+^#*S(`7;]/G#\3G_CM1OC9518I_/RMPJBY7&#_R@B*
M%"=T1WNKZ2>*L^Q`V57T\[>EZ1.5*4)_N;]J_,3A3Q38'PM4_ZPJ\),'?M"-
M`?U$CU]*/QL_B*_]=B*D^',@I9^_LO-7'#\WF&LO_QSBJ!_G_79H_L3"\"N.
ML?V$OM_/OL1G/R[AG/@QUX^C!CY\/J3X\\<X8+7@G?KGX&N_9134[/KYRSC5
MK#%%S8E9('+_F.'\&EFB\0S*-Y0YI$5E`:ZJ`QF$GLF?0S]_!!`U&WX>D.6W
M3X(?NG]VT0T_?]CF*#:*J^PA'VR3I8N:/UF4)0B>**02C03;4>)$Z8+?/Y`)
M]F.A82)\)B/(^2.42/XCE*@T4994@D]__)[\W4@];1Z=[33_9EYF(#TB\<O0
MOC/9FIM:!#BQ"<C$1DFU?)Q[4]@XV!ZVF2^_Q!1V"?8:.QF_MYAJ_N".%//-
M>C]^*]JAL)K_/J9-#.MFT2)8L/AOL2)_%^]0/V;$C6/S4H<KQ:X*!TL@?Q\N
M:Z7X]_`R_^/8'YL.C.M4,B0[_EM.?XM?TXY;F,[$;YD;[!IVL]]B2V:%:B0R
MG=.QUI%U4>+'L"XTE*>,20`3IS'MC(7TK/[]8W,N7OS]@^L+&TQ\EG__N%>L
M>YCD[]\QCKPGQD.*7%C$M'AU*TV"Q$<^GU'G-\<7NXL]L!7G8!$8SOCQ#S*=
MT9'QRV=BJ-I7DQM.<$J;@H@WVC)'[$B1PT[P#?;,CQ\H6)^T^Y$WBK?"@BT3
MWSOB`?SFVH[W@'VT4.'(2CXX3OP8Y'RF,7:W2QC0F1WMS1!^_K<\_F3?J8:'
M2*66)P%.52XKA2L>3#Q)%GUT8TGA>O([]__21TL'$K^,(E[];95,'">PA+A8
M)5U%+.346$U`%*:X52+(!`I'R4;2%N$*Z`1Q1!@BMP:"0:(!H9`#^2W0>\=<
MQ$[\VS?4CT'<EZ*13%.#_#@\'2F&,34RKW^<GEW5-A.74$"5!,Y>2*G"G1BZ
MQ"`7:76P??Q$J,\9QU,6OS',63P?D5?]^U>I:!+]]@Z4HE0$+2?,29A3*/6;
MG84;&2B-A&9;#Y88P1*$,#7)$D7[(Q)#>P\<P?TVG:-"$[^+YBLW'\"8V&07
M\\I<8I&;!?00C_.(E48U4X$/E%B?J"_*KZ+"SBOB`^&(J19\@!2GOO*JJ*]#
M`%(\-;`KJXDK-"5_8@9>50KW;K+"FL$D7$Y.I$!XLHI:65RKM6@C04Y93FT,
M4/TR7W`[AV47V4&L\,L#^;4)H"`D`-;:GR:XEM==Q#9FAT+*F^Q<'%K.:<[N
MWUP.HN&P(6FG>I+N2&%'H4@#@V6FM,,BA=FH&8O-%A18)5+K+RP#F\(DME4L
MF,(DX(`H!?C*/&R)F#SM)$Y^+6DR8HHR)::N8G=U\VAO$O,C19YG5\ZGE.B!
M.L`LCT3,Z_WE?^0[KY'1@^47V=N\S:DP8QU$BN>>BT!0;`7*P+@CD03NGNK+
M$$-K[\)D0;X0B!0W(WUOB=VT_6RGM!=B"24#WM0"IS%UM/QTG58_I4XB%]Q)
M9F3>"F9D:A+"5!';D>5@#@Q2U*]DWC91F`([2H+[,2=*1\DF=IU*=4&<&J9:
M+%YD93/\$8VTA8$J2&WU99HR(S#_2U4N\3!R)>8I*<)VGO@FKBL/\,#@<`IY
ME?LR\PIZ?LRLL-\O7*O@#I)Y)6D$1J;,6XL7",E#/XH0DBE0IFIW`%7`Y#R"
M0-685%N9`E4NRR-%&:3R3@,]UQBVZ<!S*W81Y)65J3L["DN[)'`]<2=P3`?B
MF[BNN-#`#.BZZ/B5`AVZ]H-)B/.(>5"E92H6%`1E`RU$!\X`I#@;$:L`$*7`
M[Y77(2LHQKP>%%L8+?-P)P+Q472HGBNF"EK??W0[!6LC4DQ4@3AP4)>C_6T#
M,%'2/.(OS"REL$6LF33ZU<'<W#&K<'VL//A'(9VV;GX&(9&:A$1JD6JF&*Y'
MD*\[)J1(PY@=@#CUF]W,_UK,%4"4(HU`,5*S%D$N50XN>;1$;JU21U09QC='
MVPNQ:)PQ!2RQ9]WXY$5:[4V0FP*^.0/@KA$8-G9Q48,45TSFX6*H:435><,I
M8?B+^;");]:;6G^.VES"=QN!3XY(>=O8UXB.4GU'BG6SWH>OSZP'.NU,X7^V
MB1/\;X9X=F!;W,`\6^E.C5R)D-+:.HII46.NC$CA=1J4B9+D_EBE(&[,D'[@
MH0,SY,X5S(*8`4,4TWK-%>R7-V90;%SZ-<\"7?MM8=^8;^)FK>4%UWG`->O-
M(@B/B7C9@A/]JI[A%^B@%,XN/ZK5F25Y[Y88Y/6CZ@VM,;F^`.(4UNH)'B1>
M\`NEG5HJK:M+EBK`:99<F;<%41[%D^F]&&^#Q/?%-?I)B;9B;1D]4T7X'DI5
MY3NO*8^"#O-XFZOO+<\>?F\-89]7'$QA1>%US`\FJBVUB:O2%;,#,X=S*2G&
MN73I5U`ZZN&65M>9RWE:E\8QA'G8#;`7ZT0%:H$+3+&B?%TW(P7::I?Y[?2<
M+RJ)O8/T55[US-J10G[/>ECK>*12R9Q56-4!<:JKI&0&Y'%UT_>&($Y-E^S)
M64A-ST9"E,+Z`=J+[M@7]WI2F&-UJ,VC?*7.I]G(@P-3G(-*%7&(9`9P"/*.
M+N.K\IU7!5'J!+^T2&&F:E=#"K*!9`W\`I?X@K]K)HM?()&`,J(*4@=\3Y[`
MV@F(\[8@VCN0`E4HL@N?H%.+%'83RDLP!B9$J8GK^N])@4Z-.U?[BJ@V9U"%
M>27HL%&W1DG.3SXC0/IC'N_V/^Y,6;*ZM$IVE<X4Y_4HD<)J*GEI;T&4P@S'
MVCK4)KXU,C4T^REM,\7UH":E&Z#!$Z"TUB50^GS.@_8"*7UJID#I&M3$ZK#4
MSZW\I9)'?*%WC5\*^<[#.D#:E^""<ULY6E$HS[>?M$E(IK3B5/,+6FHE4EAM
M&GF)7UC3JXU2P[L%/,=S[9%TCU7AM\8T[NC,&]NK38.\NV*W8`IKS-07S)]G
M9NHS?S(%;CTC4_A?;4ZM%;-G'G"ZDW=_?*&G+>;M3&U"WM1*+N]LLY7C//'\
M<-X/_J=5<?(GB%+>CX++.WE4_,E=F]Q*O.`6E'G=*>1'7C5'[DBQ=#='LB3W
M*CBE)*\=I;H@R77@T<8]!WG@NO9IM%7YRBO5%%4K4WQ!GD!*?)$IK"A'O5ZD
M;RL]N6!'JF[EZ1VO2F8P3^!>&+07W=M'&C8]%%*"Z)%"O=DMR<&Z''6CGO:<
MIF='2`BDV#0=")%<1\EB!(V:\:G72*0PRX5/YM7`?*M>^<D%/TE'D!,K`TJW
M9CH@WWEX&65^RQ0A;$4T:GHWY1LJ4EF2+?68_:"H*,9Z2*EG0Y";8DL]J,G4
MR/F.=>0D;6OD(86ZI0152-&D'U+U!(T(46JJ=!/.ENBGMUGD@4ZB"MXSF9=S
M#/E),>7M*-E.S#C,$\ZZ$2D\8O*<HU_X>I3DGG,R]:-VTQJ)5>]DF\`$1FN<
M38_JQ!B0:C/[LB*%[['7JG>4TA?8RHDQX'CGMW%,(`AHCZA6O"WS%.%'Y<77
M=!U==7SSX8-;-R:4!*HJH<F'N2X(ES\N=NNDD&T1ZOCE$EX\]:ZT]<;@EX.I
MG*8;ZLY[HZ:KPH-7[.K7"-QJX)9">;JOP`U4IIBOZT?"?9)K/.%UE^3W6K3"
MRSSB,+[`[W%MYS-(=S>A)\L+$5WLXNX41UKK8W0]<NCJ!)W"(4*W?B!@S\NN
M-9S*1S,([BMO"R%0]!9MXNY0!SE<P6'3T?=X@3:RY&!=I1J?<I'BU.GX.@:[
M,C4S[U<*&@/]1!Y3(TNB%;(=]0F0)_V)*HA3#2T@/U*C1YNLUS)O&,+%#KV"
MVH"V;7`?(4JAO9U]&4ZQU_-S/K\PBU,]4GB3UM=__"=(CQ1Z1F$8?OD$R13[
M24ICR9]_I=AK]@5+-]ME/2A#8`Q36(+"!"&1&BM[O31&C8_/E3NH,K=Z+?%B
M'F.*6/H=U#B&>5/X^LB>H3\<+;90YF<>^\I^_J8#0ABYG_B%GM_4S)ZMKI1$
M.7`K4SU2&,/,\0'SV@`Y(I24WLW1J)3'$=7(8S^A1/)%BOW4%Y9ZX*\O?=-?
MWZ*]A&ALK^O$V'?15Y92U>///$(RC]]DFY@U$)AX@&B8>[_C6=LW#REI_"SW
MASV#YL3.\>'7N*FC?E(`;>=SS[/7[.<(NL\2F#B?(,;+KR_GYE6-0^,[S1@L
MF>(88[00D91"/2RA6R6G\S+%TB-&2XC&WEU:6D'+N.F9&H$7B+#@(!X'F=J)
M)>:A-/GE&&<22X`EX.5(_><3Y'Q!=])W1!ZQ*$P409;J%7'!5JH:9S-2Q&*+
MDL`&,8C(F##1B[PN+!)G3(%+*%;"%SV<L`@32!&?1R67ZW:GB-TS,P6<C<3G
M0$O,V\K?2AWF1]XQAMGF3Q!&:9<LA9";$M66ZQ&B%(3=!46J2P>D.%ILH,#P
MV4D5J&=)@VT0$JG?^'Y"42\C4\-YI`,@+KF)P?XUIX#=_FD,QQ"FH-A&[+.?
MM:KGE%.@`\V4CJ907ZK0XY*F%_2[V+L8`SE$K2SVI9T2E-Y0.^KF`N0[KVYS
M2?:S[DP=Y4L%!?T$Q+T^[OD*^@&B5!.-NN2IYC%(E0KJ5<AW7A5%2XF2A:4C
MU5KF#=#N]V_/5%`3*5#4U/S))RI)KJO0FUK`6Z0@IF_IU6V4BKQF[$IK#_A$
MFU*]`)4AC@O7T,KXBO&).<04KWL[51YGS`=J/4Y`,P5^8<^@UH=4KY$BM4=@
MD/A4/YLQ53P^]4PECU,<0^\>+?.@Z\8Q<D30'ZG)NWUJ5$5]689DBER^,H4V
ME=KBKJ\&)@IT-(D7R$/`AC#Q2W7J-M9,U<#$;^]#I,(N-4[\(J]]D5<Y?J::
MYH3FP^A*44:!5;[XJ266"J!1$BESW1%?4'*$31$QQ:<1.-\E1"FJ@^R8*\@#
MSGKB9:Q,'8U=.IK`2T\L<6QH16,XHJ\H#05`CO$$I6>.=A:/BJ.%JB<@-\7Q
M);>"OM+Z1/^AX2D-68X/G"75V>%>)_V@`*H4^MAW4),T0G^D_[@%40JT8VH'
MMY(RZMG1&*3SBQ1&U6JF:E`%*8QOWO&=2*U/$(UO=HU1XUO%J9[4A.YOB=&N
M&GE8U4?.V]65+QU+8((0IM80Q-J>4Q"EUA1]15M@:0&#4L5;RM.>RM07,P"I
MA3R67%I-N]1\]^?\G:D=V/U)'4QIUT8*^!:ND2('U9@=ZZ\VF:I1$A#MVK\=
MFZF1*=25BNENIF'.,:1V"SI@]FB.81\FC6I0#/G:BT$5T&GI"T-TH-1,.H!.
MHA'R2"?6VU,T6BWH`*I02N]0RETS,`^LDUMW4(7YHNU1?DVJ(/_FD6K"X#9N
M:J2`SUUB-C)?>4>X$5Z08DFV@OT=ZK_"$GZ-OW!&U>#D9.1)D@,&U\WKPI(D
M%JR6A"C5S)4S\P:@3'5!E`+V(#U1CF0]\N_*DBU30Q#A!2G@9F?)E?CDV'=R
M2!?D26&T)WD"_'L"+\Q+VH(OS!-3G"`N.)ZIX@*.)GGB+(UJSTBAK^*"X]%*
MDF,*8QSY!;84]0"Y*7Q!.Q"D.'ZS9VK]E;?S"\=?T.X[O8OF#LM]5:OBT`RP
M[OV0/*_++E"DY#D`IR'*;\UMZEP<7T!^R'7-<LB,KY<XIVHOZM[?QT]N@Z/,
M08D3#JU_OP!A:CBO9ZIEWG1*K4"?'882,F<H@E`^@YW6KP5\B:FF%*4NP4OF
M=>?)V&*X+RWS1O2E3.<K;[D_(U,#-9A"/W:6/.XU+3"@VTI(IM`*]R.$\68>
MY0FFH#C)O1B1T`51W@\.#67GH6<?\CF^Y?P:K1!3PM*GE/.6Z\UH!88GE`3X
M"SAU:BDE[+;/)4^D6)(6!:V8*LJKAF0*)678TMPS2H>(1:0\?:&[KDI.?862
M(TRCE:^\K;JN-PU1ZCAO9VK]56]FFS!YP!=6\"=L'<0OO9ICO^"0GJG?[L-4
M&<$A@"C5NR#B`J0Z*"9<%]&=DBKSP"%%-AE3?"&>`#_T]5=>3RYPJL_DEY[4
M'.("T1TI\,6G5K8A23%`G,*7\<T3)9%/F6A0'_^+O-_IA2D9E?SV:.9S?V<*
M^<[KSF^18I[:',Z_>3NH,DQ-6:6`/C!#HA1$."G&OHQ([:@'R)/"%]@F-/ZQ
M.LB0!=2"#C)E%.6UH#O,F)#B3@)/5EP/YLW+56-V<\*(-LD)(^NM6!E`=Z3F
MK0=^ZLDAR-,:LI52WAR><:3MG**19MSTO)TC4K#TT=P<GU)3QEW;="B9:D&'
M>3RK9!'V"=*_S%N16L54XQA658H[Y5AH#^9D[-GJAF2*])N9FD&5!0N+D:GE
M?*6&($IUSTVMWM`R+X2PY#9%B;.?O$"(4L`E($K]Y$NF^HJ\GYPU]I>XGC&K
M`.?\.S&/=HW4;DII5]O=N)Z1A]*4`)DW5\P<V-Z!,EOUAE*B$;&+=M7*5&KN
MI`-FELSZEN@DJNQE.A`OOQV;.!7.D$(>I2=$=2-$*2CL$\,S4S#XXO=@C4-:
ML!58X1`RHB0@3C6W>2*%?+?212?1Z`RE3H\49IUFXT_F8>J,3-68?V<I=6:F
M6LS&LS6S-*N.Z;Y.Y/7882?V=J2.+-J*N(!T1]1C0G:)/'")4TU\<7D"Z_*N
M03_0EG(D0A.2]EU?&%Y#:<*(%1_S995(@6I+>8NI*;F`-$)J,6][+BEU1`<9
MZ!'SY\_DSHQH1Z*34M5T:DXI7WE-\T@K'VA$6\T65`&&B>O)50\EU<H0YBEQ
M,@\SCN<5A'("OB?W/Y8$]F>+DJ#*D;VH9N.D7,<4J7:"#F5%'C#_H]C\U&NN
M<X`R=3QO:^9-KX,3.RCFYFZ1QSG($8%7?JE9MBFFTBVHB3SMOIBI/\BDO(1H
MV*#F_/2%[C6T1`JSE3,5#M9(>]&=]F,EYC0,5NO-\RSFKC9A/`9(IC3+.0:L
M^*"T>.*W\T[(;IQQ2#&/JS[K8=U=W=PC2/?:"E<1D[L]_!V!@\P]D)4PWT]Q
MGCBHF;/$>=HM?BGL%C+-+5,S2[/JM[>+?LQKDS0T_9`'64JSZK>G@#*FYD\&
M@UN<R!-M9SF1ES-.>1540XH6QQ_HR+%74ZR88I.6R<SKW/L>:G*V:J;2,!#V
MPTFQ'S6G#+-A:,I]);"+\(:3DC%B+X$.LP4&@5W/5/`M<"I\?H<0I_H2I"BU
M!;DIX+O4H`,A3/7CEL0%W3.Y1FI\GL7PU(5Y_<YIY/,+D`(XP^],A9$<6QDH
MU6*F0G*"&6U924U\849)4)K2VOSM,(0X-4EM4Q,T`@U-L2*(J#(6J6:*C4TZ
MF4;CD!:BP\3>`!-N2D&@".>1J#(_KJ%:/Y6:L=+20AGVX_IZ%T5%/^35G%6P
MZ"1M=Z1`;<T5V".CI-8SFK%_,>.0`B>("[!"H:[K#<W!IKY,09Q:HJW6`EBJ
M<ZT[D2*EE3JD]!Q?I$#ME2G0O?5,Q5H^UZ>9*C/\PCJ1&E5S5^LU,`OZBK8T
MBB^9:LK37H4\IDI0&K07W5'R8VFFNE):P3#?F6(_86Z/V4^)$Z%XF5IJ98E?
MY!"@%N?-R`/W4)Z8V$60KQUH?^(NWDC`;[EF^0@^`W>)LY#W89U@'E83<)TL
MW9$BY_5(U1XKPV[*VYD"?X[D0:2TYVSS6>].<0T1Q;A"@9?$!4VI/;)D!P<%
M9R%_S^`ER`7.6UI[>-)@BFNVOK#%:^*SO;7J-_7L&)(IK%M]!M?M$ZD#_PKX
M`O'"7RM3U1Q[,B_7):20[[PFCM1,Y=HS<B5JD@VTVBQSI+P(<"7ZE=0JQ3KX
M?V8*)6=P%ITZJ.1BGM>>(^E^-O5Z<Y>933T[XC.MUTB=S`-GP;&#=B[P)SA6
M,LK:YKJ9)8,_%]9'\)I*<G4K3L'?*'FTMDB!/]G/!4<"S"^NAY;6UYPG;DYN
M97[+%(S.Z<,"T@R<%CBO.46?%>!W\*C<&7R3J:79\>--?H5?@$]TM!1?WVPI
M6MEJZ6FE>&U='WD:4*2*]LVY>[:YW0IG`$L22]AKR>7\.O:^G3,`ZRIFP5:;
M51"GFN>#ZG5!,J656"6'(9'B[-@[9@XXO<NER*^?X$%*5DAQ/MC=R!8D4YP!
ME(E6.>)YRM=(,?_)PYPH,1^P2G,M6)!=,#LH9RE5/3L65[[IG7EAERS<G=E*
M9]ZJ*MDTEWA7@MDAB-RA=,VLH]1@:M6;:KFR=Z:6^`Q>.CC'5LP<S*PFKRB3
MI9?YY?/LZ)E"'G$-\_L3<VS!!P(@F>)ZO;](<777B`[GP_JJ>8G\:0\PAYPG
MWEV-7`SNRM3)O&+.DZ^1:AY<D6)IU6OB0_/@("\MWMLL[+5[!T^T+@[:XH+I
M_!/T`WU%6\B[V`/<RB#]%G>@U;C./?0C?4<+BB&/N^CZK6Z`1&IK]3M*'><M
M4U.IXY5/I:<IQM+]BQ1*MQ.I#I<G[$NOABC5N&:M+ZG22Z3PBRO'S:M1#^L9
M6]+*U]QFC116-W$(4BCY4+I%JG>EN*LQA55%*PIV23C.*25;R50?XH+V.845
M1ZN-*#T`Y=JSM.)HM=G+WU,KDZFY5_(2OA)K#_*=UY?XK*G>44HK"E+DO)4I
MN*GA^,:G=M4F4O@F93>E;IO;;:[@3^2[9/&ZQ>_]U@%$0HM4=7[F<34J3F'E
M6UI?F(<5CE@:DA47Y3JN1&R)*>[#H"VQ.[@*9=XBIYO+?SL3(3=54:]Y!JC>
M"2X'Y*8&?)]\YGFN9Y0$X`46#CZU+N$7XK)%JIGGA>M//"\/47`?!+G\Q&Z_
ML#_869!G@!U(+>>=6+.07W,%8TE2#'ZDD*H[4R7F&&8&(,I#"BN<UCJ48FEB
M`GZG0%_1=II#*#TQ13I\61*XR12Y8$0*?,%S`,*<<VWBR0V>"051J@FB78:>
ML5:FS!/<$5AR)(<L<59P3]=ZI[5N*;6TYXRAE'8$<`!*BY<@52$EB07UD%HC
M>`EU58\>F5!W1XIU5Y2D1RZU`BPM0(B)3]PS9J9FE.073JR[R&,]XAKK'#A/
M7`>74)7\%)P%B%+@*I04-9%"79X*?CQD2*8@@\W@7?&A4L.\-J,D($K15QA*
M\GM8Y[!R])O:*,/4$)>(7[BRX>L]6@%?2%ZBXZH='()6Z(,LN8!NR$J4Y#Z7
M?0$O.:\I7WFD0=*/=`#]9M`6^:(#\V;@C*5.4`S8([656L*\)..]O'*T*$FJ
M:;1;E)DJ64V'G7F89S5320>63#KLHR]H+:='-Z3XA?,I7WE,K>@94UQ_X@LH
M*0F0J>]MA1R4,@K<-'7AS"G/\*.49A5FXDQJ4K[$7K6"?LP;WM586A(GX$CQ
MC$?:(I6MK#O#(5&3VI0JL6\"HB^@Y,KYSA,?=IF:WZN1@L0)B452[$]R5(H]
M`[]#%I'\R11ZMYS:=,D&+&TX28,+-,D3!ZD.2+8)EWHTZ(!O--;;3*&5A=),
M%=>CM<I/"E"[:'/#$2:_<#(/J>8\?;-F:GA$"&3'KU,.V:6P/^H+?Y7J\>G7
MSM2O'P5M?M%K0#+%\7/U1C`C]4?]!!PCXOCXZZ8^E>3\8TF,G[LV>H:^1C_A
M>G`$ELKPUUD/WD/1DEM9_F:V@CSN[W!+COAZ\?7J$9?(X]>)I=_>KM)*-?6:
M>X[&5X(JM?N;)U(HK9)H@?DGQP`(L52GQU%C1/@FY6O]:IDRSFJ+%'NP<NSP
MU*?4\!<TVJUOZGL-6#AH.[\P`(V^(%_T:^YU%5Z.QU$CQ?P27^`XF`?W;?P*
MZ=":,,'3&4)OLN<:0S.6VDU],0:V?J)G;0CB5#7DRWHC1MNF4JUG:N?8E^JZ
M9]N]ZY'":'E^V#\)B'75"IR\(=7UA>.2)?+P!9YE=J]*]9(I]B#ZB>]QOT5`
M'+;D5IK[<S*%;\H@K:LEMSD\]AHIEE;)Z?P:*6)*-F[+D!680,^Z2F[W;D>*
MX^^9!\C)O!*80)MH2:W\Y#;EWY(]>WW<2HL4>MUERE8,4:JZKS7S,,89WR-D
M1DE^\V0]>+0LB;.-_$BAY*A9$O_W;`5MKEBA1\MU]_-:MW,5KL[3;H#^<$0X
M:9P6:R1;V%ER<7^(-?)SZ17K_,C5]"?)(53:'FIE&7)3&`?[,C_G<>P_F4`0
MI>"T$VXWV>9/!F,>Y0FE6N;Y>Y09F)I(L6?\%E+$]40_=_2%J95].4K-FR(D
M4NB=>K;@ZQ5](1U^^S`AE#7TJT8*_5PWM=2SI11^]4CA%R`\J^TUU/.GURBI
MO"4()3G6(ZYGYIT8P]K^.D<+/ZG$S8HO($5I#5[R]T\FBKY,?X'?H^O;@[:3
M1O!W6",/7Q%5^*M'"NUAQ&[S*"5WN_Q>RU1W2O6F(2/S2J:6\Y7:[@%[MH^H
M0EEX_^0Z04I\'?TYRO-H*:7O4X4-80)C1XK2VL8\8@^$7;2`%+\'J0,IRH,;
M.R_Z0CF27T:^\SQ:S15^[V1?JO(E"1R6RIX=]<=].:*OZ,Z>L7?_!SY9/^-E
M18KY*ME_D))Y57@3SM#KM8.:X)5S,0AG@]O]/)][1JD+H0R0.M]-[1S?8>IH
M[6&J>GP(8<@Q4*I4K]'*_4(#-/JYD#>8FNSUH00(U_-*3::V<&V'RY\@6U\X
MGI_\.GS"HP?Z^D^R0`_\=:9^_W/O1[0KYI62J=NSR=ZY9P4.<&NV8ES+KS)D
M.G"(7"M_\,DXG%+_?^.CE'?*\C@^]_K0`V2D1)6:8YCY]:&OEYZI.X;A'JCD
M-(]NTUVX$5XVZ22*X0M,V?$OX4GII:]3BCWU\_=&IEK@K!9^\U"N4][`&-V7
M`XE-#J/A>!2CNM\K._MRA'G*K8BHJ+KZPE"[:K,.8UC?J\:;OC#5)N56IOA-
MU5OZ>FV1(E6^:!,CJC=ULB_X^FWSJ'?J&=P#HP>B+>"`*/63A]32"DH#HE2K
MZEF=F5K9LZ*>U94CPC<YAM;4%TJ'IW7WY60*7\D\]H[8;5-?_U1R">+4I]Y1
M3CYM*__F`>+4<5]G]!.]IF2EGLWH9R_&5,D\>`=F"HYK`7E2!?UAZE.;E`?9
M"B"4P=1FB>_!\S"]E"IOZ'N]1*J-P`M3/?&R_,V96,*(OQ@?_*/[ZTU?=VJZ
M/_K>4FEA`BGTA?(9>X;QR;4V'!JC!^H9O!HSQ9[!K3$AZN=V/7X/CHT!<0I^
M=-&S'B,"1"F,B*4O_5B:]89'I.]-I2AY($X?\Y7'?F)\,\<`R(I^\IM?]AI.
M?A.?\$9/2?7`^2S\#%-F9XJ\1DS\Y`E!=N(3?9G1%WZ/(X+'5GJ6WCGV$EB:
MQHN_5S5V.[IO^HJ_U_0]RBB';HEG?(^CA0]B?0^_1GP=?<'7*6,RCRF-*/+T
M]6U,J&?'_>'7UZ?^#+5YE.]^'N%,6%K%^<3N;P\C1"F,`1#G-5%,;M&9FD'-
MU34J^^YO&L?,//15_5Q#J:624Z/2B)C"]T[TC)!,<0Q*+8U/KM7AA9BI%2G0
M03SXDX`TAI9Y+:B"/(Z1>-F?1D0YDBG&&D@ZH)^4B1";G)";0C\IS9QM#&H7
MQ?>(TQ,IYC-O-]%]SDS]6I&<M0=^9=YP7LF\DM^;^MZND>(7-**E5BC%'D@"
MJ.MZV_5T-CP^'ZV8J:1:#XH!&Y051;L1G,41-;>B;ZTHN9OH)`F)^.PQ`U@*
M[:J?QU^YF!_!(7/X"U_6VW]]82?=E_A>W\/,8)LGO_!%KXFEYJ]3ZO]1>BO>
M`_I(F7[\GSCU((Z$S@^0!U/:QNEK94F>&:M+L@7@4^?&U55/YP[4P]A=\M</
M.%&7],L4>D!J0O*%!"7)BK]*IK8A'#OD*.;5+-G<9OD@8#(Y;Q*A'R1*LBHZ
MT)5;61C%;AH]:DK"43V#2CCB!(-(,.;$YP960@W8664(P-_TE*_.WS9W#GO<
MY,CBI-XI2E]$,-SV<5B0$[D:/`,=?-\=+KX#85+>I9U?[X`9^8(%>J152?[Y
M/T9&8*$`]("^`#99W"10`D^\G\,_$8N"&L!&-Z$70"S*M[I*"_M"/,2RLRZ6
M,&X&>I)#:/P64&Z4/GA(]F@-8#"(RJ("]`2TI\3WM-$#&H`1T!=`YU#E09>@
M`E0&.$#'Y?!=B!%4`$7'F!?0O@2<!\!&W<:.-EZ`4"Z$MA)5Y,Q7`!%"-&A5
M6#5&"V+BE8\A,SZW,8SR<FYZ>P[^DM/<V,:MK^F@\N12%IA/@7,IP%@;)%30
MJ$:Q*+&3X[[+;(T8$]'@_=>$&@]@/"48(08M=W]E):`_@$*H`#.A_=*(4`/Z
M+>'/CJ3S?@#[LC0!))2#78@D!#PD47@;]9348+VHDO/$-.J)PF8`HYRPC7X!
MPJD&-[ZHHM@.`B@01WFP_ET`\<N&HHV29.@7ZV1^Q0@0@"7D8Q^!+!$&GJU=
M@%H6;1GC071I#Z!?N@PQ])^<&?"I+\"8#X"]<Z,[V+RYC1,`17CXYI>`<P$,
M41*,/P,@S^T(C&M:&,GD9(:X,:_/FL6,H!U0`V8+''CX,Q&D<!D?`AM\DY_M
MEY/AWOV39_UOKH2.!V,$F!W0A;EO&S-+>#;,$T@>_2*Y"BK`3"3K*^L+I+SX
M6$+*4V)=?!!`9C6?,N`'`8JS(,#X'K:LR70/QLA79BF&LN#@/!9VG6-1*`>5
M(`[JN@#-VWD'QWIR9??!)YW8R"RU9@#6N`#RV'"CC%<ESA.`O^L#V,&*YL*U
MH\1R&YR0XZ)PG*CB4$?["^AZ^)0`Q=Y0"6+:=$%@!T/=1@V`HWD10-2;#.13
M8ETA7+[=`AJ`'M`70&HI8,>W&4,)6-K"V&8G,3@%4'#F?DJ0F^8_)<3\(L/Y
M`A!QP4ZT$25*0%^`9E%_VF"HL7&9GX#S70!GD2<0V4L-N8V:?#4?AIF7@RA/
MDDF"878PC,5*EB!@N:><E=Q?5(52H*B_+W^HF$O,*'$>P'H6-N[=K#?+90>6
ML&Q,`.N=_0#8Z,,P9"GQ6*%LR?D^Z\-2Y58!K[A85942Q51"`9_(4HH7IT!M
M$(DCL!MCL`GJ$C.A+X^QQ.4Q5@F6(K'%:$MMK.`/"<N*\\6Y/]VQ8T"$AE,4
M.0+.!2PR_'@`=_V0JU`RB?E#[#`>0HW@";&#HL^1MJM<))-\IIQ(0G>CYJ!C
M:`"(=0;%DF"OD%B,;>?X=10/42^<?7XE`5,E5A#'=*D,DL82P@<$-`:!B9A[
MS"3E)"H8T&Z);P9`NRDC`JDAEZ@MJ3^>$L!Z?4L0X!*7'=3U.I+ZYY80"USJ
MLUB4(/4YWS7W&2S(4WU?`!>`U2Y``93$VG6;!3)>W#&!'<G*Q'X!/9A$_,'0
M:`Y`*!1B82#TDZ2MWUH`#*CQ%0>C$V`FCY&#2ONGBEHV?Q!`B>V8^B.@P4$C
M.$B;EMB+T+]XC,5$J-9<['/<0WFAG4^);LX+IFNQOT2HOC:BF'9"-:J&W,8T
MGSI^EP"L]U<;[0&L9&=W#'PJ/[A&(4GY`/B;[&P`.5F`+WE,4`/:B>E1ZP-`
MU_M;HCZL79/A!6#P.58QKY-Q&;I.4HY+<+0:/B,+?NLN;)#O"`U`78;FTG<\
M`QQ(2YQ,:!_)R6+MNG.5\NK6D[55K%U>%SL'6Z[`8WNPKK&(^@RZQ["91E#/
MT<;@=D`#$%V/>3M*C&4\@$Y&TV='S<%IM*/]B?DN0O41)4:]PR=2C(_1`VH`
M!TIH>:H0T-R/$4PGH5<`(D6RI6+0D?-T;'*5AZ4X<L8J#(P=+VR.("?J:P+Y
M*R>AFD#C2V+K*_,++`7&6G!-71=C+#&_"R!.)7PS/)709HS-&H#I$LT[801A
M90DBR"B<S2P5*"2/L>79'D"]C;(Z`:XR>^#4/$8`@SX&UE<6<XE$LC?Q.0,P
MQT.7<[$^DT^'V]@!?0$BU,.X\P',$[3XBPP?LRX91#X-?WV!>I.!N"%@/0`6
M,\96B>%+8-5HR5=F.D97U&@-:#&X^6",`&]\=!/.B2=/Y&J#`',AMSB-5OA0
M5$92_%P`!S?<Z`X<Z`PD@,:BP6UF/E4(&,\&O'/XDI,9;8[%_BHAZ?,"Q);&
MV"[!BL8I43@?C"E49+DXW2VA;N,BR"5&(,7X8`FR@*F_1S!)=\=F0@U8`36`
MU1G(T@@B;H38!Z<LL?W9$\4LP#.D*K'T8HP+2I0HT="NEX,X?.\>Q!XC8:X'
M(,X3*4\+)C&/<6_@?-'N(0`YSTQ''F,5B\4L39;2.8K.XP4U@,@BU`#AAJ/U
M5U;@T2BDS'S^!9!/EWN:.%WGHE#0!T!6]`X$[#$ZFL-9&IWUDD&`S6(7041L
MX)2`9PTB3LECEL;)=,28A#S&=6282[OVUV\A>:I$#<X36[J*&.V.ECAPW&6*
MZEML)$#WD-UU`SB6E@`/?]^Q,)ZG)?K=3'%''W0_1K(#8^2Y1,G9H&)[W(Z)
MM5TEIX=%_+,#ZGC47U+_!8@%SAT+<;`-&,':CM_+?7.W[+KH(L!3A=PKQF7D
M2I?8*G$"4+ZL(N($7;9QX.$SLW)K-"<3']@.HP2W1F%)@RLER:=&2\LAW]$2
M&@"5Z`\I3^)`PR\]H.ZZ`.,.7X":Q&:`30_H]E2`,FX5=;<^51A@U(`5)71,
M\._^`':VO&Z5CT@NS^`(6!=0SE/ERX[MY[/?`Y@)6`^@/_C8V8:[?A+Z=$S=
M/0^`Q32S*=%3Z/4A@"=QG8'&`Z#XZ&,3NL"PT!(4^?M33.GW/ODM\?D>II@N
ME0&G>=Y7UVO>!@J@-GC79Y:JWY^X_=>-$6]L4<4Q%E5:_?!1HV1W;T]]GEL7
MP!<_K71Z@.!7RO-90/T5]53%W"@XJ/(KXF1&M1=@/(!%J`#\O1_`R6+C`AJQ
M)*9K)>L9T**$SLC^W9\2(Z'J&`ZKAAJPLL1X`"SA-G8TJI.%2^P'<!)@G.)W
M9R3Y%T'M`;0L]MTJ@K[X0+U>+P![I2+R&!6=H]T700*L!X7U]I01KPEPQ'NA
MD(UJ^`SA+$S/"R!=]';BT:Z+((:Y%_2ITHD/\7H_B<)]`?W?1E5,)<#:;NC<
MKZB$``SF#FE<(?$*(A$6!K14Y,(`M%N")!D/&02H3Y7.S`L0!0A03\<,:`!6
M-&0RC!V$,B<3H"I"$`1QUU,;)-I8MPV&HR>U3"@&@%;`\N\"2#Y33JS-X.;E
MH0N@N@NN7!@(#4!/3/LK+,TA[PL@*7460Y#1@#X`$LJ+@=I@,>,#J,`Q05$'
M#8"@J'!MA5$J7>P!+/ZI3QN-#1&P>A:KEY20^15C,@!BDJ?*>!@&G5P<BP`0
M<$0<TX5DT,13HVL'M<S:D.Y%"]-EB>]_?[;Q4:/$.A<@NJB-K=*W40(TFX7"
M79-R[0&P8^N2DE@/,NPD@\9"$4C$<:,CR.#]A?*,`&(I$FWW2SF6(%T"L`*Q
M)@-%4\X13P_BEW0QDE5"Q00X44SGETJ)?I\+T(PB]^HK%&\)T`5`98QZUHLV
M6I0X#VU9S"5$;%'\F7.L\A![/=-44>W/)39E9DXKSZ@S`^!C`DX[HJ=)R1(D
MGTE)P9G%H@1'2_*YC1,$]C0%`&$;+VUK%(N)O%VE?<^L/+?11H&/4.W["-=8
M$,^Q*-BC?I/Z"1@):`]@_,U![1.3)`<URJ<J@6"@!F@BN_2=^XWB'%E*)PM6
M$2NN=DMP(J_^`#2]!3@&*%2>`>*\ARW%>>-.9-%3HZ7@26J)E(U2,$FI`TVC
M`"S4SUN"I-237J/02[KL>K$N,LR<E8@D6100UA2`H*L8@Z8+`<8ZY'6B/@$K
M`*Y"&7>KV)VW!)3U$!M![,J^=(&<;&)SRAKU_LJ)F:B#9J,$>YXIQNDQOYQ`
MB$,IQ"HV)?Y)3(MRM076M3@V"HV<<VMG"=-"@X,LTKB;1HD9<U4KK@!<3W=Y
M`(44$F`%^4PYBE^;^*@)$/E,.>P")K!IVTW*H!RE2*VR.P$JYBD&00NA)8MB
M?!8$SC0]_P),%KN$8CV7$$#0.X$X\4Q;"J\,4/C-2UO&+S2Q64)+M]IH*V91
MS+EC0+-(BZG2*.-JOK06[*#8E`9P8=::C$B6P20:BT(R`MH-*`GXL@192H%.
M`]`O2VE])E^M9!A!`U"#K_YBJ4VN41O=*Z07QT:YBJ34D8<E$/*P*"2H`22P
M:<O,TF\)D@2KML+S!>!<4@JP""4`DI?8(0`E6."MPA(F]JC!,.V9^P0,+UOH
MPF`;_0+8D)Y\$?Q/7-,<:E(+Y<-!W+\WN488XS9)P)C),`:XR@ZN:1[^_A/K
MA]N()5B!7$OC2D'`,*`8&H"25>9W60K0OP"L,DMRH4I8Q#\EH,%C)3]5+Z`_
M;<S@,4?*1*C!TKB;N@I_][>-F@`A:*Z`!F`G0`B:6A>9=4L0T)]&N61ZM505
M06\_L(G'C!)@W<]R`V;HT-IOQU3,Z^F(8BZQ2D"KV^`7R1_EKH6$&@`Q6W/$
M,VKEXJC3B4NPI_U.H,ZEK]_9@&VYF6&P"P@PW"@_NPE]`*PBG'+^J<1Y`*3^
MNHUR$KJ$`$\)3<)R/\LYQUFI<X/F'*$1JY43F5OT,QO:,SU80NNPB,W=2/4>
M`!=8788V[D:#Z_`#X!3S`DO908>'DP`)-;H;%YNS#>]B%.8I)Y\70+84KU-*
M$,/7RW3D33,N]QJ6T#&A<1U0L74Y2"SE$CLYSX`3``L3:H,`C87SEL4\%OYF
M0P:PURIQV5),9[D0@@6B*Y;FW8-"#?<7[_MBNG$!^CW^J4*6LOPA]AJ7"]D&
M.<A<>%9PGI=@]HE0W2KH-]=D`[@$DZ7.R2W:B[273TH&;)2?13S+6.CGPS`;
M6>52'U`#.@4^<4V_#`-V,*!3^IQDAW(!^[)#I_PQ.9N;`".@DNCUFTM.`(8;
MZMZ!]@6,!S"RBCAH/P!V4DPW+T!\-?25F57<]65F53#!*#&3<55"#;G$-J![
M(G.1TX+H$B<:LNBT:@+*95RUL9,+$<&Q*.1GZ0Q;+2Y\`?,R'?F#C-9W`A#C
MJ"A`;.F,%GUV<E"7+#*28;JD!'[;7R$W4:@9=Y4:;'FIQ$J`OQ(EO.^3@SJW
M5XFTO7YFM."Q*F[ZDPO*;$'L^CT\5BZ@EH2V!+A>3Y9R&Y>VQ+H"819$/`SH
M25(*H%MKQ(PR5``2RH"6M/5F]S9Z'D`S]`5X.WQ)V4EQE>BQ1&B%07RJTNOX
M>T$AU`#260`3NZZHY],)V:&N"^"FQ6N!4;.*V.BXC6V&40C0TMEKRH+:Q0@0
M&YF#L,*(T<QC[3-?O2PE@*1@\9B8[K:AK5&',X1G--2`LJ.A=@'D4X7:+(B-
M*-[,$BOJ6?CFJJ<27J5*0`T0SY;+N-C0"55@Q]+9Z]8?0(]B;PFTK#AG!M3O
M;^9WL7H!6G9=A9WDX,H%@&N"8=H.@!?Z=G+]&)>ESM-&'2X6)2#-"FH1;A1S
MH0*Y%D0=C6+Z2J_)06J4*S@`W>(H]R@!6K)4I]1G'B/#D,#FL3Z":SQ?Q$']
M`OITE>2/&L6ZQ\)EG`SCCFV34J%#32-1KER`"%4O"H7I.RN-9'6]GRA6QP40
MA3HW"&.:O%HM.:F!E,"'D-R9E0#/LWZ9OSZ3D`CBQ`NL+R,E\"$`BGEF]QT`
M":Q&$.FIL4`H<(D'0,0:IRJQ+PI5HEV,<1CD4YWGQ)8$>"QC)#N[C1F(?7&J
M8N<"R'3#*-S!>1[^..8\,UWGV>Z(T00H1GU@?59SH:)<_@`M4&\R"/"Q\L4Z
M2WC#F23:@R`"6"Q*C""?WCU46L4>`-G9=)DST/9B3(AUB148\_8Z3P#F3D`3
M&_7$F`"Z@4<@2:`3OS3:]05`9T(!Q+TK<>H-0E^A#"/$GHMDDB$`->J9#*K2
M+DY7BV(F`P'D=5UF"%FLXKV2.%WCEL"I40#+="S!>F\5(GGVB^0Q+],1IP3H
M!(R(I\&*&OY:9CJ%SBR=&_#Z+H(XN'&7/L0#]7X[C>218U$)+%#JOQF&`)48
M3XEQQT)VF,^,XAP68-RQ$."EC\*\^,.DW`'8[D<+-C('\2L<_KX<I!+>"<E!
MQ)(1M'M4T0FG4SPGQM9Z,%8NT[$$T188VX&Q=2[3J9X`E,P)]<E"`'[%*%P!
M#<`.Z`L03NL#:)>EMACP(4,)/!J%PMB^*"1_$$O;/3T)T&<IW;.82YQ$H<\>
MIT:)\R*(`'T%\K_KE8LQ0J.-'E`S'4?.TX2/*QHM/F79<I\8D,="09$=.VYT
MQV=/NU_19\4PW.'UE74!HH5+S(02,+CO$[%B7`/JP[C'``6S+.,KP9MF2W5L
M94\'CQJ"-@%:X%$H%(##W^.I0L1V`7KPF#`FP.F)4T12-31*C&"ZXT:G>ZK(
ML!Z<`*ZR/,(<W'*QOTJ0:X*E>M)EJ<1Q"<7&Q#\)>$O49"F$4PV,[<0'BV4;
M)[`4&*M93R4H`BW214@N-?%X44AH`$H+%M"<,^`D%R)N:4'(RJ*(M080L><"
MQ&.Z[D`02V$ZD"S`NBBDN+_9F94`L='N3Y7"K`<?^T%ABT:+&SU&H:+-EE&_
M!)P+(+5,*)XRV(_Z91O$J>)$^BN5_2@7IRSF$K4FIOOEPOH`2K"VVR!^"57$
MUX*`J\:!\<'JZ&YVO;J[T5.5:`\*9[2A$[`RU74AJ/8`N$0I">C/5]B[>JNH
MIQY^`NIX`&02?W;FM]W&2,#;CZ<-(4N,]I3X?QJM3XD9WPX1/T4GB_AD!TK!
MXRXYPI(OW'GGN/2J>P'[WEN.FI>A?DJCFA8O=\1C?%7TX^/3!NMM*R\<?R6N
MT[E@\Z[!-YLK'ZC\.BO`(%2?;=%H?+9F9TYV;#R?U1=Y?;7Z'8O^M*<$3XJ^
M<JT>K8(W"S">*AJ+A,UZ^T$<2%!$8-^"&+-E!`!M-/+8N0"6T'D?T6,+PBVC
MF``CH>5I8SR`F54T.!Q=7&4\@/EO";8AMFSJ)'ZII^`@0<5!"!D;)<X%:(2N
MTF)P>L%#+-[HKML8V=-Y`:KW5EFW8^`$UW.5.Y9U`2P6)3X.`[_V`SC/X$Z,
M,`;78T`Z61C`$N?IV,=B3S_X[?[T`\5T.$,@Q!CA?``<D+H^6!K#UPD8<84-
MB)[N&(OG+7=G%OMK+-\=[9C9?W5]K.B'CJ*('%L01+@,"S5J=#_]Z`&P,"$`
M>_=T3%W7\'$*]0@U.)RT!#`^<-I!U-.B@+,!^&ZC`M3[V9G]T&D-84OCV_T!
MG#O\.0.@DY8`0HK;N(0273C+)QM5U]<7`S)M5PD\&H4<G*`"<$=3UT6HU:/_
MZP5P^/VI\EU\K)9#5D\A_ZN$!1("1K\(8A724P<:5QD709#,-62/=NT`+(_V
M!#YT;D#$7@-TH$'@-V/I11!+[.\B:)=_2LR'^AIM(R+4:`VD&$$"M#L6B/N&
M&@`J0DX>%HQ4@OT0L?<*8L]YAT_`?D:KX8MA<-10_W7>'Y1WV;%=;]<%$#XH
MO+)C.C8)X42]1?Q3@_/FTS$"++">E@/J#P!?L3AZ^)OT]&=G]-]=ISA'@.53
M5B&A=KFD5`D-_^P@CBE'\4OL_#V#.W?X`OQZI_"S95(290G+ZZ?$\,VG`M3$
MV/RB#1-*;9SRX+0&'H7"28F>Y!/E)D46`!04-P`[.7E2HB<>`X73)10=MTS*
M5<22$<3ADP6F/SL#03I(",!BZTO`I*Q]SC.6[T'0#MH>?_8DX\X$&"D7'P0H
M;FF9E+L/H0\^@"7%IHP2]1^,D=%.?3Z+[DI@G91Q"?CV[>DA;;M*U,3C!1!C
MTT<>,AW9:+L?)*L6Q`0(T]N`'E-,Q^I)$9E8#Q2N@!I0IKNKB+T&$&TQEIEH
M<Y5EI`3&6/W;_PQ.T/Y4F<]75C3J8X)&.R\'<7#"TKC#7ZSB1G<6ZSE:X2"&
M?V+(.@(B\K+8.5B[E@#HA(/8OM%=EV@Q6AUY6(7=S9[NK%>?CA'0[F+`*CKR
M(!*PN_NYT1G0`*R<$OL"-""/99L5@T\)8$\E]`J@(;]C83\,.%E%8VE?CF4G
M2PGZ`MAUG8'8,8XP!X</-!+J7"2S'Y)@$?@U>J<2K05`XJ@!Y:G2$X7ECH4]
ME="+^,V&!D`(QR]AK$T#O$A[<..I`GRT?5F*`!;S:/N7C:Y;@I2K\PZ?)?IW
MN;#.2UO(NT)0-0"][AQ+N0"6Z.6BD$@)!,W`1^L7'VT\7=])<0%ZC_Z[ZWU$
MQTPH`MC=MQ_][6F-8BXA4J)*GP\^A,>G'^?A,95^^'0&H+D?*WK:^\4Z.^-^
M\+.M7W;H.P"!H!XL8.KWDX`''P3T9_CJV+RC'?RVJ#]*XD!C&=D/B<6(:AJ=
MJ<]G.\NJ1(_^&V-C)''4CS$#,,:##P(T?/5I/AW;2:WO`;#8N@#U_^DZ>RHI
M&.%UW=WH:8N>>L^>-4K,[^DZ`:HR2U216(S(O]%UC1:BJ:`!Z($4XV..&+)'
M2X`&]`(66Q-@1@F)@0C\%>13U\?)T;8[%F+:2)X[^N^NSQ,=F_UB?;X]74D+
M#7]]"=5GN5\1ZSIZ"<!B4:(%4I;;J(DE?67UZ)T[MA)C\]R>"H^B"V1$%_N>
M-LX_)30@X117R>JZQ2_U=%[`.,$DY@_*B`*H'Y0`";"@*$!]&.8$7\V'+L2Z
MSD`(WFJZF*5V":08'P*\&.LQH+GOX'9]`"VXQ@Q#,5L,XT9[CK;<$H(^@/60
MDN/B"#U:TFB/.[B5@[/TR<&Q_S&6F?4\VIIC64_766Q<0JF>2D`25>\\%M*%
MB+4<M$]VUU5VE'BQSA(^2&@8**:SA[Y(X=LX)4!(5J,G&48G+0%83.?*2:F:
M.-WM=EW0=GO*_KOKE)G97?>4`"+6@O,9`3"2":`D'55F#,ACX3`TH'([INZZ
MT=LQ#VY'R_&5)/;QX$Y\*KYRLMZ\^-"GUE/BRWXL'DP$]?T8+WIX#754HIHG
MEH5OE':]K1(=?UBB9A4"IBX`A!MTS"5(?1<KES_$K/[LQ)_!YA/@-KZGC9)?
M44])K2!43^+LQ(=;_FX5?O:T9RSLV'PFT,X2`G".^`Q$RH&O%%([>EHNUH6]
M.U_<T_U\924*/=H6S.HI=E;BPVV,K.=[.A[3>2?V7@_B$-/=L03X+H?WTYV?
M]=7>CFL&OWKQUI=5?*]][CG;-S4]/NLJ]<2G#-`USKW^428_]511_WWWJ8MS
MOO+L^UD-[KG9K$]/YXZ6-3@$PBZ(<5T4P!S_!*"8^?F[7@!.&0O"M^)&XY\$
MS`<P64^`'2T7?_8D8#_]($"L7;-C.D<)P'Y\+H'?D,#C*[5E[]0Q9;:G1(_.
MN!]J]'L^.^(K];L`?BK:F-%R-0#MX7BAV+(!:/_T@]``],"!AT]VT*?T69SM
M_*EZ`8T-E:<$`?-^MK'K&ES+ST85?A8]U7N#VV"5\_2#`,T&'%W<J'J*$XZ@
M`2@!#<!*Z'<_BU.2PAX7Q#6.?O0''P2H'UA;$=ZZ*`IV69Q_Q)B.LRZ!_G<#
M)G_CS[A5ZD/;O@(@61O1CV/(_LH)@,X-`@A+YP+&]PQN)5*$Y%$2^CV`C_7N
M\(44?04ROQ#4RP5P^*/=*AJ01HMI+X`Q-EIBK#X((C[F`T!/);`B8'8`A+$Q
M`TM_(8@8$TM!-D,P;8SP#H[0`)R$:K3SB^Z:Z01H'.8%<,@>[2Q197X7T!\.
MFC4&Y+',&@.:[0&TBX_9@WRF[=3(\6M<P!3#"["BRNP70.KK3*B),/=3)?EC
MKCM?5$)?65\RC#&V$OKBE)]23]<%E(OD52^`HQ4>VR4ET;8>`%$H*1AAM8VQ
M\0Q_O0#T>CWXX&\6^VNTYQ)[S0#H#*1.JO_^["*-'LJUZ/JL#Z!<ZK,*.[;V
M!;#K>DQ!"'#7DR2]5K:QSE.B7/[8XFIB1B5V?,7R!YF?)733BR#=P4;[5A':
MQN4/EMCUHG"W6V+W0)OY8X\`['[Y8XMK+D`<I([M9)CQM$'4&^L[IZE.28@H
M'@RC$N<+Z'@0)$SO.UKBP,-7"0WHLA0Q'4A.AG$)MK')FQH<QT5\>'`4-@G8
M'EQ-+#V#(T#7^HCYZH;6=P?'(>ODZ=_E`DX/!.WQ=.R[U#\E1NBNGY&=$0IQ
MAD"L\B04`?LA-CNF`<VGQ'BZOA+@$COJ:2P(55L6#P\ZX>BW>.(!L%X,?QNZ
MOPM00Z["$N0:,PQ10180]1%G-^CY`'9)!`D@I)0[%HVPWA)$H4Y)"-P;]2Y`
M"/)!0KVN?P.,QZTJ+3&V+H#T%"DW#R,:H;L^8G#+79_NNL*B"\".*9)WT(7]
M<*,[2WAP)[^]$L!^*.Y[$(WUR!^[Y!33R1/AP0T-0,V.J:>EN3,*ZQTEUK\=
M6\]83E;I3PG6$SXH$:NG)TL8]>[IS'JWZX8^`&'Z0;+8R"56HKYG"0XY1[L#
M!SH"<G"B17&C',:Y^!"@WA)`D.N)##QV</@2X1#-W-0R/@@HXPZ?XZKLAWB,
M\BX1)!4\Q$=WL?)03E!_I4=GW(^:_9"(ST;UV>I&9T`-H+S+STK$1Y#V^$JY
M`'&->[H#CT9A3>I++D00>/?.'6LE\%C=:`(\?)8@5,<W`80EC07ROXL9T(+B
M[CJD64%?@$8[GQ+DB74!;*.U.[CO+3%RR`;,1,I.VGKXHFT=@?7F*BO)\%T$
M<?B2UQ$B/;H[[VA)AOI\5E`#3O2N]=OU_MV.M16<YX[U8FH%H7J-[KJGO4=G
M)'PC6KL!T;&3>-Q/E7,!ZFEA=U5B!-0=8R<)#<",_DL^1<!W%ZO[]K0]2%;7
M\=GN$CL!PFD_,3@)WX@$'X`7'^S_]Y1@9\8M06I)<D34>`/:`QCEMJ'1$B",
MC9:$.@^`/149($6J7O\>`+&T+H+&>/!Q`@<>_IC1]>$V5@+F):4`Z_94`_)8
M=M#3U!_)8^,!L#,FU/RB8]VC'4$^]Q3RKJ"2I!$V,/J_+]8)D/"-0/6FITDY
M>]#B)0.A!LP<2Q\7H!'VV^A\,#9G?-N?'1<P;PE6D;R.>.SNQ^P7H.Z62SEU
MK%Z`NONP-B3I[-@)J(X\>Y5HV?*8`.R_*+?N\/L#6+=CZ\LVZOV*R*">0F96
MO6BC1;VHL@,:/=W9_W,1M/KEL47`N"68J6(/)T-&#W;09\<SVAE\I4.`AS\O
M&52:^-A/E7(;):_SV_XLV]#@SL4'JZQGFI+YQ[X3:&B$:@-5-MLH=_B[_/,5
MEMCEZ>GYAY2[7!Y33]?S62*<_/&@D,4\;Y<R;Q4"MKY]/[N?T:H?\RFQXRO1
M]95CV;<**1ZD3,JY#7:!`%_N4)C0==B]I=T4:24'^3[VN2[E#L^CER]VN;/R
M0.-MGG(W&XUK6]ZDLQ^^(.*M`HIY`J$]U7,5DE4-N41U[^*Z=*HZOYT`]</7
M#%Q+]E."]UR\0O)7='-<LF/\BOLQ[V>YJ^_^#'\\5;IQD)_M'O[V46-W]_0=
M"Z%9HB:FQ;@\$&PB5OTX;._\`SCLNHC-TBKF$C5*6)(^+1O=%T!14B>^S4.%
M&E(_SDR`>DJIB=``S/S4]P"^I]&9_=`JQ3,$1WB>?@C`L1P>H="9H[/I^;[H
MG3KF$K=C!X>L\VG("?!GIP`].[,$8'O[P<<)?.A<Z<_VIV/3GSU?>1HEX'[E
M?.OY[$[H"V`5C04,>'!44K1Y`]"[HW,#`>SIL0"OGFYFJ40U4@)C)?!Q/H]E
M)5+4C]*S,P:,++8%F`D5``>D4_A9H9"GKG-N/VJPY=$)F(##8X+IPHX1&B4(
MJ+<?M2<]U^V8H`*P='EP6D=`M3H@*GT`QATM!^2Q8,H*6NM393V`G3CH#X!5
MUD.H<_'1.%IA*1%D-CH/H3YFJ4H)?.@(Z!+S\EA+0*D70:SG*D0A2[2GA%A`
M)5K+$8YG^`08'^AIZT_75Q!;QY731O3N[7IC&^49BP8DP$IH?PC5;D_;SMZI
M8Q"SW7\!L)0*^@+($UJD#Z1JM:%=[/02`)UP3F]1+$HD/G344"8!.E>Z"HGM
MKXS$F(C-3$)?@#C(56;@T2@4H%R&Z2M1_UV&88GN-G9B>ET$$;'&:3\!U6'D
M0")V_S7:4;*[[0$TEKW](/5U6E-/"="!YHP:T!?`[KJGHV6Q=1F&@-$>#CJ$
MJDK/;S^C)?0%D,>:QY)<J`.-`)PCY64I?G9<0!T/TYU$F\<R`Q`H7`G]+O7%
M>1[M3JC(,$Y"'P"QKB//@8CL8@:4J"+)\<P:^!C]XI0`'7E40HAM%R`\[@<?
MXU81"A='^'QE7P!'CN-*5.'("8@J_`"Y<%^`&,UC895Q68H`EM`)Y\P5B#5.
MYPJ<2C`R@@H;$F`$(!K=4<PEB+UY;AOK"QQX+`1PR#J,"$">,'^L$@#)_&?5
M!)3+#L2'CDTJ01P8'ZME,;$4#@'N[GA&RXX)IVM$U\>^[$!H`'8PS'3'9G*-
MVUA98M^Q:,CM?I9=7^WV5&-Q3W=2_P&PH<#8"5KH#'3V%P`=5\XN^:ES2P@'
MXXY6Q5P"7X3D>_3()8"04NYH"34`,K.@[_`)#4"-KF\W.H-0JSY\VIFE$B/1
M)A2R3[L\'9O1<C2ZHJ%H8R66#-@!W0_&6&(_2.97=GW(P"H>[<EB]<'8>:J@
M"Y"UCPXCAY(7NQL]W0&P^'5J=,;]$("?W?>S0HH`IP5`1PU_\3R?1>8A3C75
M^9O%=%870/3LSV?WT[&9_5?7*5438('UY/!UU/!7V@/8"1VW47;=$CUE536Z
M'L!ZOG*R,V\5?F4_7R'``CRW!4K2%HRT3?Z)77WOF<<W'37VE:2_6T7BHRXB
M3LA2/N#IN++?*O'9/`(>=^:OKU`>LW1!0FD6K8=RYPZ.4Y;\H=,:2M2/`BLE
MV,K0ZIIX7G+8Q@^`K%N":]=*8D>]_C1:V+*J?%$B/EO4L;>$N>;X*QU_&O[4
M!\!/C0?`3TT!5E;I#Z`_)2;^;&8)<+**`.5+@/!12C:TGRJ+62I1`QJ`E@!U
MO8SH>G''^'M>0-E1K*P+4+'Q5&&C'LMM5!VK7Y0(C+6`&E!1NI8[%@UN$ZH2
M+:#U&9P`325Z0`,P$M#O\`50URN053G:[P*$:2&Y[H`&X"0*VP6PY6AT1XFJ
M*NW+A@Q`Z89^-(VE]02T!S`(%6`F0&-IB]6?$CNA+X"-JF.L7MBRD;R2MOT!
M]%N%G*!&]P/8#\.,J-?.`]B78?H74)<@)_1R&48E.`/,4CL`O5Y`QUAZNPPC
MZ`/H_1^&(4MU];2/9+IV`63%H/X,:`#07I__T+:3:]9#VW-+])W0<4MTEA`*
MQY=0`9A)P-!G1XEB+C%J`(8&-]#)@=X-C67,!.BS^KUN"?**`/URH8K-ARW+
M4Z)G,??C)+''I1SIXG5LYE2OWP40ZU-=GR4`76W,&ICVO"5`6%<_IF87H0+T
MP'1@_21=]BTQQ\48`42L<3IGU#/65;H^558`IGNZ$R#JSQ,-N8WU):'J!<SS
M;PFV89QB<`N`I<^ND@1^:0O`,@`=6P_U1:-Y2ZP1Q6*%F4'/EY1:4(33-8.V
M0].4.ROGOJ<IR;HX`]S3$]3O&MPF6=N?G+<[^6.="ZC/1-XE`%MM:`X3H*_L
M&EQCAMG)#K/=57NSWKPE2''SQQY1K(MR>P;%IWALKZ"XB;USJG=W_42)K3;.
ME\7.!73QQ&4857&)DCPA,ASTE&)*5#D!->#T@*[OMD&H`6(-0M7U@R\><LVZ
M#$/`TFC/#JYY&8;U7(4EAHH)<(*-S$&LHAV(50IE*?'5?$HL9)5;@HP6/$:V
MU*HBZI?@/#.=>(Q+YE$;N=#O<@%<[;70%TD7C5D7,*]D(`!7F%DOCVF#F"K1
MDXW:Y2#QV+K\06BPU`J6VFYC!->\#,/EXKACRR7*-R^`7+,]VAW\<=SUDU`!
M**V(8<X%B(V$#PI)Y(]5'T#%+P/(A6*C"T`5A>W^_=-=)98<<).A_9;08F9`
MLA2/LS_`#*@!7S$T2RQ#@Z5*KD'+@!T,L\P?.QBFEUN"7&.&N<M6$8";#Q>B
M94#YXX5(:Y"J\,_\+H^A1)%T4;1`U<LPY+=Z`>25(B%D)L,4[G-[//RQ_F:8
M0K$GJ+]BOL=R\9D=%-7^U]XP.Q3+IX>?)::_9!CR1P#J"C8*P`[H"P`;%0\.
MM"T4G)>WM6"88BF8`"Y$6H-*/<$39R9`:]`1*=N74`.*H0FH`=51@[_)4@EH
ML4J=?5<I`(J6+<08C9;KY4)!7\`@]`'4YRO3+%7*OAQ$@%:Z0A;='-"7`/.5
M`=P*KAQ4R,3<UK;Z(5EJ<GD2H$0QE9`<Q!+]2RYDL6RC!M0K'3?C?9E.:YIV
M/XU62RF9[JTRR*P"#)<HL<!>@!"D7O./`<O<6_I=V%3"`$IO8.?@Y+Z#DZLY
M:`8[]Y/+%KFP2)8J$.<*I*U8QT:6T.FDC!K<JZ.7&(9[VVJ7"T>[)?B;]0+0
MHYADJ3)FL)1D[3)&\EA_`*PW;A5!#>#"QA&>!&A_-$N)B3G%'@!YT[LIMEI!
M7X`6U?4L?5P^A>3Y)6\*A;.83XM7W%D#8#XETZF>V^A9HN;B:("&/T=`#0`3
MLZ%H@P!-B9([LJL(07-Z2L1LF#.*O27XJ>FN;\^1F!X`J`W)4@)P:Y_/%-,L
MTEBX;VYV1EU?G-2<(^HZ=\7^\/I*,?#HL]Q9"0U`R]FPLH28O[O1'O4"T+SR
ME\]5!B?"W=4EL7&!+7<K8$-N@[L`JA1OKY"VO-H+']@5$4X=4`'X^P5PU=,\
M2\E``&^>G"J:>.J8=E86:W=&:9ZY1,D)I'[L7.@MTY$"^RTQO+@KKGDM7'XT
M$Y\9I1+CSI?]E)!D0,II+-R1]R-=[!`FBD4%RF:5S*]^D&BO9#`U=_!+`.[.
MYYE`^EW__#6CBF3![\ZHJ7JJTG*^J!]<!EDL2O1D?L^Y%0#S!WE=<T2#.R.*
MN<29"1@/8-\J7P^`-W'NO2SF*ITKIS:99SMA_]WUG<7\6>"TDYV?*79VEJ@?
MISU+C`O@Q/L,X&\29PE0`UI7<G+5RK22+<6]8MS*M41;2!6@!^/&GMT,J)\[
MEEPHZ:)R1R/W!N-R-DCF>$J0M5UED8ESY:_<\X@Q\;H`9&W+A6!1+>Y>UPDH
MEW$KA37P=Y48*$"C&+@%*,'.XN3*;1*`:A%_?N9U!;%W"3*_Q=%3@^&#UXNA
M"F+_^Z<G?QLP@IW;N0`N_Y+7*W<T-)1MS.#O4VX5KM1>I,F%Y,WCL7!MO6)/
M+3M+K%S7":B!CV7&+=U53C8D`$?>>W)RY18'0/7F"9YEO:Q2W?6J/;OR`^=.
M,02CCS8TN#JB2JUWF@K@*C,;>MK0+!);<L'F!-*-`**X&QJ`XRK54PS+,:'U
MF96:9YYS=<?4E,QO`/>VGAM.Y:J]W&C]$R>2<P$?6]9H6_,TK5_->:NYZAE%
MB0>S4B'9`\#=H]PM"8"J=;V2S3F]UQ7A/+TM%P*=7*2'O[(]5ZL.WI4<28`D
M%`$XD7?->?L)2R/;\/3VS-;F\R?V*`$HV&E+0@#WF._Z++B:T`#H>,_1K@L0
M.XN49',N`'OG5&>Q&IS\\3?^])S[AEX`5X=:W"A[30'SY&+`!<"K@TJ0UR74
M5"RE:CD:;;D8E/L5K1G^"NA,T>E<@+;4>=</00WHVRM"K`[])/3D<B%`/W?N
M8\[5^DSD>7+N:]ZR(;>!J>*&!"![<3UU&P1H<=RW"H4KG3PK>99M>$NJ-0"C
MW(FLAEHN*&IT?+D8J-XH#^#NMYZWY:G2`]"^VP_-U3LK-4V]H(P:4,]*SI?Q
M+X#3-&9ECUGY&1_<XIZMD5.,>W94.3GG^@,`3H?[,7(FNM%I:`)BKZR2@JMV
M17YVWQG%>@%H.1-[`M2&9Q3G''93!0C6;VVO>R6O>YZI!&<#9T`P[C0T`)#>
M*M=U"7D"E'<2HM%W:V2)R5ED6:IFO7&GV+RG$TTQ%BOKF1[M7\!Z6'LG3ZC$
M[,&*9@<"Q);S`MK#EG,$*YHMY\R&W,:**A)'$=;8)>9\`"M+\*2BEMTH6)2`
M8-S%]L@UY0)83%<W8LO%$B,!V@\LY"WQ[+/R+T,#L,CWE!9',IT`WOC&#D:S
MR$*1D&3P7LFQD/I>@LDP*N82(TK$X(*#JBY$*C=!E1@7H'KK:6->P"Q993UM
MD/K]EE@70%%,T"@1@+_9DK0P@G90?[IC)UC`U&>).1Y"G8`:0"JNAY20B!$;
M'43-39P2N(7OJMU9]+P`+3/JNM8!<I`!L095KQ\$B,`/;0GPZK!'$%@O$HA@
M[D7$RP6V6A<[N0'7OY:+&L7^:J.2!038R23MEB!_>&LD.["8`?R]YS\EV(87
M)<KN!*QY^4,ESE-B7AXC@!RT'E*2MKH@0A!6T]83B)(YH0&H`;583-H2\)80
MQ;\+X.0U;<F%G*O>3@28?U+JHP!,8EO\(H`4-[$/^8WKCC\;NT?U.8K$)@OH
M$.`2Q,=W`=I"]J4+Z[G*3KJ8<I0=3GNZ?@)@08``CD4SJGU?`LX%2-B<%W#N
M:-L7RU;5@TSC^9;#U^&],1.`9DF:*QWQ(5'!)82V.UKNPMZ`3R"H?>YI3RSM
M"^#TV&YT!%+^0A#7G?J,Y20^$#W8_8^NKQAA#&Z[NS$6T?8`((Q1>#VLM[.*
M`4_7.;@S$]`H%C>W4:+_ZGJC>,N9O0UH,98]<[2&"E!ZCE#]P*Y.0/-Z2O[0
M6#0X2H!G/X`>@#(30:1^T[[/1@60S(](W\*8`GNK40&T[QN%E:VIQ(EB95]`
M_>YG5>(CE(!:C+&F!19!5`RH):L(ZSXWZ#=+M$2RH`:HT9X<1(2KY6@4R*(8
M^Y!!U-+95+\)U3*.J/#FJ\!8C]'&6&9``S""6J4_`):8#PK9QK@`%HL2(3O$
M%"L[D;SN9X7DMQ_?9=RZS-_!VD+%>@`MB>,J/:'U`H2@]G#RNAC[\BO5;9P$
MN*<[`?IL^Y+1U@/8S^"J&\HV6A33KMY:36AYQK)93"5:EJC9=4%?@$JTRS`J
MIL&UX1'&X"`2JA_1]1(E)!<B\J^&G*-=`?`2W%:T'(W6;'D\@,&R3Z/$A[J.
M'<W0%[#^_4J_I"1`@WNJU)KSI4CZ+'E%4'1TX4[NHWEQL3+>+9JKE(^1>;GC
MUR8]8CSO<P3P[C.>*'A3.N[SPN+(W\<#BMD$&&,4HUC/!RM2D=WU'<J7+3]B
M(,6-8_[@@EUO%0V#^'A*L-YZ`#H:U/RL7C+6[9C[X4,`I1R6N,=J/;'X69"R
M&='6GALTW07[4+2S_^L".)9=\K-LU"6$()Z!?%NL]Y?)K(N/<R4E/]D\)5H,
M+L:RBP?G$@V"9P-/-$DY#2<$`]I3HA$JP$A`?0`L)L;%N=(-:2Q@'@/:4V4]
M@,,N/%^9V>CWE&#'-+/'EPWILZ/DM]<#X&<U6O(8&QKN^I<`]6/T_+8^"PD0
M$<=1[);0M^<MH=ZY8^@"Y$(%"/[]<Z*G.B,CD/SOC_I_2Q!J``Y6`FB:(K*\
MH0:,&I_5&=G#&!<P1XSPK\%]S%*)&6,9KK)R0`^`*/18YLGN"J=S!\"#6U^@
M7H<B`>;ZIPT.R&-9)3&F1C%W!-6Q6B,75(#5`P<>+0&3T'&'3XJ;V!IM?X:_
M8_BZ=VA<MN8S.':=<\ZS4B5("W=]1=<MGV*:"JK5P;_+`S@QEEDO0!17B?TE
M]`'PLUXN2.=-I&CXE.XU9#6Z>Q0;'MP,VGHLW"LUH/WT]+N4XW+!SVKI:Q#@
M/<+V`%A"^*!@(>BY7=_[`@X!Y^EZ#:@!IP1MHT3/>L_@6,_$QJ+O(6NT.&0)
M^@(X_#4O;0D-P$Z*:_B4J@FU1,_!D2XZ5C?*1!JR`2A-D=8GBW-BM`'XLM@+
MF"QVJY"=`U`"<![`OJS=OR^HK^.;`23VP^L`=&U)G0<"$EBT[3P0:$#[`DBY
M[2K=@^N?O])RM*XR$FK`C.ZZZR(EA_]=+D3OLF,K*'?\E1U\ZG,E:.1B+G&2
M<OL!\"ODH`X!N%.TU@3J%*-(X(>V@@:@)`Z^!Q]J2&18B123<AK0]0#1<600
MP!CCH>)<=C""#K.2MIW'A-T28T2L<4K<"+`]N!44-_4I1.]Q<5IVX%$H[#PR
MJ*%UV6&QRDZ,&0<E9T.O1/U)%!(02*XE4:A&:S7T!6B^G,MTG0)\`/B5%X73
M:.MU7!XK+TZG\6@4"GO$H\ZWO<Y$H>8+CE"$!D!?61>%$/>%6)V`B3'6RRK;
M6.\Z\HC'@,>N<P-">/_^/!CCL6.]@$!AEXB/0*X!+;=$>0$]H#KR&-#^*4%:
M^&1QAI%L0,>QHS="1;G&@?+;0B&D3Q6+$B-*!.!DE76K5#%\EM"4*"_S\]OG
M3@_6<Y7^)6W'!9#B.D@@_JU1;ZSW:M;N.@%WB*8"2#[MO0?YS.L$?-KL!!A!
M.3._`&RC91513H=5E:@GIP>)[1)N=`;6OWH!9'BM'\H4M>I%<N=GW=.34`-V
M`-I\2JQ+N?$9TX%D`D@MB5]]E`"8<J,&&<I#!D(-X'PAU&2`7*7I4?=#E\6L
M2Q<2JONS/8ACNI02*!SC(JBP_ZXRD]?5C[$#!^/%Q[R`^46Q<9XJ[+][N@*J
MRW*-?):+T\FNDWSC`K0BN$1+?/BS/;"DI[3.K998FN,"B"4C:*X`3#>ZHZ%H
M8P?C2AKOD"([>4S2)Z)M&Z?#"`+A5[LH%$Y9KUVF6_WBE+^%:0-&0'5CA)CO
MKJ<CCP!K/"5$$OQ:#^`AU#I!*+UY"L`JQCH!:]TJD!Q%+1-*`.+C*4'FU^%,
M`/&W2Q#A@N8:)(`%`4B1IK[X8W.1XW(W;@DRB:4M[LCB"9=@HZ3%=_F#T`#T
M@`;#C.`/B1M])\-X1NW+'^L!\"ON^@Z`M]=]$K`OX'R7/PC03*R7Q[A7ZAS5
MN<U#+.[>YPA@%4EL8CHR6A]W+207KGH!0RNDVAC9<KUM"*`VN"UP8?8"2^%*
MFX4!'`N[.Q_`9-G[%<T`?F5P=U8Q<^$7)?Q9`CA?M`:QRN!6,%Y>9[%G1@DP
M'P"'_SU5..?<:#-KCZ\^@/TGY@NBP@LZM!,2P!)#4HX`G%&2<0T@/0W@[.((
MSP5P2F@"C6^Y'WVYQ$[H!6@F>IIR-G#2Q'SI,3VV.W9B-NQ^`5PM=;X=7-+)
M_.8Q\GKEM\]3@NQ0[O1`L:%U;$`$4C&7.-/0OP&-T,M28FTA",,8D"[<J$IP
M!GB!%9OWR\GSF*^&5O[!+0XL-2Q:LP39(5BJNUB4(("L&"S%]HCI=\4MA`J%
MJ`*Y<)1S`9`=1OT>0$N6$GM!Z@L>PX(]*($'CRU#`T!A;9/AYP5P^=21QR4X
M&\KE#ZZ6VU\9P23BCU'YE?F4V,$U9AANDUQ4ATN<@#X`K:<ZKB`\NZ$/0`NL
M;D@&I00RC):+0>&;`/-8(P<)^K!#RP4%\>L%#8!X93!+)7I``]"2T?8M(:@!
MP]`7X'7L/(!#KDF6&H5C<3\P5;C/B6'X6ZSX`O@IM8'825%LWT95;-\2XL+R
ME+B`44YPH41)_287!J#P]V6Z_N5BUN\:-%A"E,..1KX*IM-^):@:G<%HYJ#>
MHD2_`'->22XTHSV+$IA.<=[Q3P#JSA*$*CB666J2!;[D(!<;=PWJ\RE1HYA+
M]%B4AHX\!HBO+DMUTD5=UV]RC7NZ`_H"Q%?^RDFHNSZ#8?JY[,!B/A6(MK>$
M`"HAAAE)2MWCCE&#!4SL\44)'33':%'"\W9H`_N3RQ8!X@F-971S3:Q!9(=O
M7O[0*L65KB7E1.#^`,@"_:XP+M'O<C'($^>2@?5,N3ZR(4^Q$O0,4HXDW[@E
M"#6`&"-2M*XCWEJ@L%S`>.8+]F\A)3!V`D$Z%1!!7LOK@R!V1EV?7^*Q7@`Q
MIO,M8KX;CSK.CDET<K3J&+;:05Z/$OR`BMU)R&)18@:T^BLKH>:@;&..AU"5
M6<_><"Z`54@MTX4`;/-!2N)W[@?)!!Q"'R3/?P'EJ5(#NKZ[;"V1CX!5`RHY
M>:QD7,M2W,0)6.W218!^L4Y:_$6&34RKC9'%VJ4+46^LS\2ZSMG*G`\*1P+F
M0P8B-DJP3VS(79^!P@`(%43*PY;U(HCX(((\U2F)$FH$<:"$!J#G")_!+1)J
M/@Q3+P`RP."Z;G$#<H0`I@M_L_\!J`'PRL_1<EWWRL\2'*W$<XV6`&\G!(QU
M&09RA'#@X5-LX/!]D-@K>,+L($"_[+!W#,Y3C``RB?D#1R\CR#QV`FH`J[.>
MI7%AKS\8:S':\V+LN_@@X'P/3C&6\^"4&"/`\OJ>R37/NDY\6-HZ-9%2+SL0
M:@`.C(+ZJ'%Z($AG4Y4@U^ADH1(:[8L/MOQ@C,*WSU$K`7H903CRWY]YQ\+?
M&KX!.P"6Z8@L`41]2EYBQ>\"R"1BF,DS(0&2V";.AT;APV-D(W'0I)`DP$H4
MJIZJ3,KNQ+20/+EO`C!UXC.`JZ4!PX#IW90X%1GV+4'>'.<"SB7#Y%8K6I@,
M(Z`/0*O4@W4W])*A$ZI&-_X00?[*,>JGUT(0RB4\_)7$$8"+/NDIRDWLMX(^
M`#-_23((:D"I[FDB:`2@U.P8OSTEH,W2`N!]3OS!K@N%I0<]1<K)`\%FRVJ4
MDA<!D@P($(%-6XC9L_`KY0+$1C6)S2JS&!\G:*M'K@GAVR/L%^O8]Q61'O_D
M@,0.S.0.9+I02B`MM-].'A(U`RY`#&]>A]A`,LQ2'D!YQM(]`^;WW1(BSKJ#
M(U("02!#)<;V!91]\5%GXJ`]C/N0DOCXY@-@HT2*/@O!8F)KG)+Y$2;^]Z?\
M`U`5C18G-]=SB1+0OZH06IXJY9*!%%")>DL04`WHP8KFPAK+>#!=&R;#K"V9
MCEPX=24O!`F%Y\$'6M:ID24XU><W;PG6,P#'!`_(G]V)I74!'%",Y437=3J9
M$($\PJ>$V.CDS%8QEX!(.'MYN+`'U(`V8\@>;>?,6)=A6$)\)98B*E1L7P1!
M!)VZI545H4U?@3`O_F@&S`#H$&#`>5AJ!:#/2TJA;5V`,+8O/@C5K?7L.Q"D
M4X%0001Y^/T$/FJ_`$V\=?E#*Y.JC"^*18D9)=JX*&0QEQ@EBKG$J%',&"/V
M"#6`VQ/K23P7@&WHR&.$S\N%+-$?MAPLC?Z/_@#XJ76Q+H`_N[.*V^A1["64
M2@BGW"9)K;\(M6X)`EA,(LN<)7@BV&%%,9<@F[-8E/@2T"YM21S/6]&6B#T7
MR:)6>\B`*KHN%3XF/^L2*P`>_AP!#13N&(LQQF',!\F0O%Q";#G9Z'R&OZ/8
MG!=`'$2)DR,\M^N06J?%GO4E&_4+$!N)/Q9+LYX[U@,@27JNGM#VE'CPP7&Q
MH6AC)(+6,[COG]&N\<_@.'Q).1X<Z^T+:(*J8S.9Q*-=@0\=K%2"/&%YC$LZ
M2RR7V%%"QP25(/7[4X4X]:S<_"(II\_N&H@UP^R<V;I54*:@+C$"R9:E<)8Q
MP%^9@61C?5^ZJ(W9HH0EV+V26=O#A9-9ERYBQ7*Q+C*LBT)BVEA?R6.6MC8Q
M)AS<X1-+^P%,02_&SO=4*8&@W1X$E0O0\-N##W3LE,M!_$TV"I;B5_AM5>'O
M]0!8FANP!\??Z^$QG'`T%AUY)J5J`LPPE'C$->7B@U`#.%!AZ=S!"5HN]4E/
MR]J4`#EDCY8`$MBTI0`L%JAW<(0*L"B<:(3G`C3:)4")$6IP"^+MH@RCYTD"
M/*!/@![0!Z"QK,O\@AJ`/BV*^.?I^IG)Z^N;,;BS+F"OR[BD[3E/U]GH2L8E
M0!37K<*B"+1$8`(@Y0CZ`(B/I2UZ469>)UE;`%)<Q"9`:`N,E61X([D&]1\4
M"FV2@E=)!&T#NA&T+&P"-P;H*Y3,"94L)<"^.%VE)9+W4V4E!RW([HL"6I38
M28OZ`.K%*65^HGZO!X7?PU*_$@N"LX+8XQ]C?4FV),"(51N0JQ;//284!2TN
MS&LG@LQ&)7$J/`8*1^)#"*K=.(C!410[&G*RE`;DL=1AP/J,PA4XB+60XYI/
M&RA1'Z:CG'F(@YT`\Y6&WX+IEB1'`1I;+A=`%!ICD.X%:.4RG0#U`7RWC5IC
M!@3SERC67J8C0,P/J<FH5]>QQ1'Z`K2PZ58!<>,--8"-$JIS-G^3^1.P@K^+
M/[L#T-:EG(J])?YA?JT(7AU(J$:LJT3_`F!"$<!BNJ5=/=>/8XPAL]=;HBX3
M.VF[@[:]7.JKRGHH]U"?BQ)+?,]\88GV4!_2UNH>;4FH`'U$0SJ+(<J=H09`
MQA63F#_ZBF)1HD8Q3R#..1;[JPVRMK^R@PSUP3K)H%/2ZB>@!D"*7!`PE\2>
MA?U;`$F?^BT"GSOG-!/G)=3X;@D1BMSK-IKILO26M$8W<8(N1*=HL2^`)4:_
M.!5=W'6T-\:#]1;U),`KD\1Y"26H`&-ERZZR$_H`1#ZQPSA!"QW-!1!=VIV$
MA+H$:32)(,TY+DH"S`O0U%0;$+1$SY@>I*T(?$N0+I+Y%_9>TU.DG#V(W1_*
M$3"?.:=ZKI+K:75/8\5=TX!E`@=M(6P*^@)4Q8,[07W=L"(8O:$&D!W8AB0V
M_2;4_`$16?6BC1)\%2PU@_H6G4A6%NLOH!%ZJRQB;#PEV(:_(EZY)<@:2[-9
M)5:46./.2D*]!JV=;"3*03@1U(#]!0?IT"S`.K<$>44L-2Y@?T^5$@0V;;GW
MDIY!RA,4]VJI$O/2E@C?_//291)ZV4%0$6HSDVC[+H"$,I+W"B1W=ZP%]`5H
MW@I`&JFA<B<RV[`\MD]`#3A?`LX%D'RF'(E&VIIR)`FA.LXN2$VJXOV%5!2@
MWA)<V$Q;`CAY+1B=G-E1H@2AYG?G+076ON]>R>EMD583DOSMS_8`2)(68&KI
M%F`$]7>YM"7`V_R^I*P7P&(NP39$')&!LMDFENH%B`P>+<A``4V[^H98:<`1
MH"2F=S*_H`]`"!+6]Y<(TL%;`*&MWUT,:-O?BP_B]%.5'M``:&;\B;50);3^
M&3`3!Q>G@GHVD,TYBY8;7<')+B&,+6:IQ#&6MC:M36%"@),`H^T!0.K;/M"H
MT9.\OBFQ$:!SP^:Y00M;%Z!'&Q)8$;\^H-]38K*8`"L!_7Z%LVB[8SL_]930
M]/BRA)=/=^S$#-#BZ!*<<QI+_5QB:_?8M42QL7,"J=ARB>"/'?+I#H`$(T2%
M__UIR3!F*4&3^BR6)43X/[%\(M1\4+\D@--CZZCA$I?ZFUL<J!74)SHAPVP)
MFYM2I!:V=@&@W);@C.CT@B:@)/F$9,B%*A8EJNFR=26_6XLJDBUWZPEPE6'*
M;4F.!)">BGO_^V<EDXR'/SJSGBKGTO8K)E]0CE-=T[0DL0EX24GB[.9)V&)F
MFY3M1`E3K@:A]C=R5NYW(O<OIK<!=9I06SNAR<"&--I>@E#%`*"P\[,&U*!M
M`'K4BRHCJ*5MS8!VR0`I4M"W2N\/`%WHZ]*%`,W$6T+]Z/4VJGDKNK!ZFT\;
M)XN])<8E-DN0P./+>2OH"V`5;3A[U&22<0'B,0U_?-%H,,P.J`&0(Q`Q/1F7
M<Y^-CGJK$%#+;53\\72,4`/8*)<J5U'I<KEP##-:\!@!]>'"03JS1+\`LJ*Y
M<*RHIZ.&2A`0;?"SG:QX`6KY67*(Y,^-GF!6\ZF$//;N)$"K@XZB>Y;@L>XJ
M-:`!:`%]`>(\=1V[HJ'S:91371V#%*EBWCSU>UX`66/.RQ\$D-&F$<2)4"^Q
MV:@XSQ@K`35@KF2T?M<Q-C1>0+_$9I7V+X#4-TN1\**<N'!NTR+(,$_2<S^`
M=8FM-C@X]13RKAMJE]C<9"Q_K!+0`'S14*Q2(]JP=*']15!5J0%U"0+$-2-7
M*:U=XUR6(J"^*TR])4CX)2:Y=!%`8UD]."^8;B1?B0PKB2V1UL1FE7H!;,AM
MK!F$FB;4C);-02M92F<@H5"T,#Y6`%:Y*__:%\`=2,31:/<7`.]`W-`A!6]O
M\Q*+^6WU%-NU,+W'Q:D`PBE$Y$VISX*`VF/+ZV)LL]XSHSA"-ZK?\P+XF]0R
MH2"*L7?1,0I&^JSPP=^<ZA+Q]45V9CX`EG`_1+E]QT(:\5/O5V:Y8]%7RFU4
MA!*U+K%9SX(BB<TJ%O$)8(G1+D!<HRJG!L5U3-B4[PC06<R`]0^QQ0[K2@;K
MF7.4`-6R,5:BC=,>AEF7'4Z-8E&B!@?M[W(0BUF4%.&?GI(";#D:'0FHMU'R
M9E#_1+']S$H.:#^34%7.PX4BW\,?^P%\26#W8QI!RY\E@H@QBQN:+^J,2JRH
MMWNV(4P'H$<)GPF%H/X`OAS<V_5VVU"5E8`N(X'R)TW,9",!@.U.J.4E2S2;
MVI\H8<LV&H#3@,4&0M1FEB6Y'<;\2MA?CET@U#_A1J9>`#W/S*<*2]AC"JO+
M-TVY5>1Z9=\J+.&%34+C(SGJY$:IU4=`'BG?8_4Q8/NIY.RH$D>-'8V^)3X*
M9?-^5L?/IU%6L<"J+ZZGT67`.OM^Y>R_2PC@`R_;8\OV54$[25D^OI88H);M
M3:F.)X,-F^Q.0[L]4=!&DVWLIU%:76X;H<T_80]IZ[CB1L-2F&W,E8TZ<]X2
M^FS[DZ:A[`*5Q]53&X.L/VGOH7%]V8\#]CK$NBAG0"54`,Z,@U]-@)&`+L!T
MO6QC9HDAP,:?Q98?`+]"4B(4,#Z`/^=I=-\2_%W8NZ4J-1HM;J/CS],&Q'U!
M`S#C*SJL&M#OX,H.0%D/8-S1EI.]&P^`GQ).ZY==GT\_^%FU`6%>4(F!I[;\
MK*NL`-1VO\+.N&.U1S\DCAY(YJ>.BR#PNJ`!N"C<%U#/12$![+J6'+4A)(MR
M*ET?K+<<BTI`KA(]=0%@P+Q8Y_`A]!Y-Y--JE)#X)0"1\N*#@.9^#%;'G_9@
MG3@0DENR0W2L9V?:!;`ST8\O/N6OM)&`[R$#`:)^F]&/:L".8CI&GG8"VA[*
MJ<2^`)4XMU&.4&+Q@>1HZ+QDZ/SLNH#Z$(ICX0C[,Q9"`["R'^]8^L5';PEP
M/WIV5SWM(U!OK`O`S[Z`AZ74ZWF[WF?V?]^.L;ON:5\Y%E$.:[(Z$_TXV=UY
M`1Q0_YXJX^G8"<3V\N"T,8N`\06@GMM30@-0HHV_Z')NHZ-$_]UU5A?4@)HX
MV!=0U5T!V"?R:;^`]O"8`.MB;"3ENDOT;,B`$?W0'<H9,Q&TGQ+$@0:'(Z6@
M`=C1C]'N5SC:46Z)_K"V^L'/>G`G2DC^.//+8N/I&$N<VP\5&Q=CA$;'9B)6
M)2`"N<JZ'2,^)#H=W!D<G!KC*P2P=]&Q$25TKCQS1AO#@)70!\"Q2!Y#J'DW
MJM.KJWSLXM-UEO!G3Z*^/FUPR/,I49\J/4;HP:TO1ZLJJT1/)3NH40WNP9@P
M;7S4:$/'^[-J(J4_@'W;6"UZYXZM'@U%&R-Z%QT;4<PEYJWBK\PLX:^LK%=N
M&QQ<`&HT%&VLQ,%Z>KI9]I80<<H#*!<?K+(>!*V=_5@/8#X]K=GU^91HSV=W
M%GM+L+L6OYA)F<,"&K>D1ZC97(^XS5LRP&]NT2%<M130?'A7>VQ92S#7C\+6
MU(\3W[8PP<_NIX1VY';;8#^T-9;;!J$Z:!Z=0L^M(D'\W!+Z+#?_<1LEU/L^
MCI0'![*CHZ@!@U`!)C/_!;#*>JILUA/@9#&70"9.K$>'U7-J5A%+\0."&K#R
M*VKTM&Q4HST]`!+QSQD)4!OG=GT^`)883\<6>Z<2*Z'U]H,XY0FG?13Q?YWY
M_?H>0'_ZT>-3_,JO1$U`?P"=E05HB:`E0$]\U`L0EJ8`0PW=-F9VUSU=`C3%
MB@_`";K\`#L1>P3X<G!NX^2G]!6*IN<+C/T`)5&8/0UHC='&@-2/4K/1$\./
MEK/10,IZ1DN,J5%.V</^GSN6S>ZN&$OT/[O^^].#"W^_1WY*=/D)T=$[-5I6
M%(L2*_LQ[E@$'4_'\-DB%/Z.'8VQC>.S]1,MDBX"S$NYTE7O5BD:(<H^5?8=
MK4I\EW*UQI!Y./,P*C$M?-0>0X[1EJCG*A69E5A:%R"DB`QU:<@Y6DI>AT-N
M3PD">G3=):JKG"S6;\=$N>^.A<6B1$TL?4_7&[-4HB6!UZ6M^E^CI^YZ58GV
M!1Z-Y)8XK>4"6**Y1(T2[<&I`,]7.+AZGK&T9_@UB[G$"`*[1&O9NW%+"/`]
M5=I#J)&-MMN&H&*ZUA,Z[^#8:--76GZEN8V9>!09V@I`<QL[6HY&5V+]*4%`
M,]9/CE"-]B_P:!2J8^A,+[<?+-$U_)XEW%,!V.AY.G:>K]0@GRG76WS*7U$)
M`MQHCRJ]7D!_B,V.$=`?!`G:[U?4.W6LCVRH/H#Z?'9$0]'&R`&MITK[IU&-
M5AS$`Q)W=6_`VN&?%:9HQ;KK:<_M9(\HX86MSUOB<%%]JIQG?^DLC9[V!S"(
M('5L8*"C_`-@E?$])5!E"!^C1Y4AC(V1T!=0GRHSH6\;BPT)L+.$!C=.`O8#
MV+?$_+(-T666;'D\`+0QGX[-]@!.`-XJ:MF-=I9FL:=*OX")P4VV_#V`CZT]
M@'(_*P`;]5=64DN$FB+:I<N\E!.QUQ?%`H4EZQEC*XJYQ,K!38UVU80^`(U%
M2%[XO3#:I=&N%@#WE+_5?P-F`)8&MU;4F_NVP<'-9W`<_E0;H\5HU[ZC74^5
M=9*OU+']Y6C74^)<AEE)N2$4[A+U3+F="%KE4E](F1=!+.82'*T0-!X`T&;)
M<;?$HWLZ`D'[09"*N<0,I!@?E"*)E!<?>[.R2IP$?!>@8@)PI5"Q%\`_&LLI
M.;BGZ[O>P9T:(_3@]+L_/1T!6/,9"T?H-EI`#=#(66+?T;+$:1>P-J$/;5'/
M$CV%>0+V@X\S;J-G)CU%_;.2MFYCQ_`M!;-C'+)'R]670SX/@$/6:`M%#P*T
MC`N@(8_;4PY(@T/\>@\HQC(-*!:<-W]7#DA56H[P$Z#'@#260GG]7%(*P-%*
MHB_?C"%KM`04BL62@EVBL+(`VV-1:-8`]&<L.P9T>O947=_G]I1D.,;8B@'%
M6%;R9KD`T<4=.TD7?99B-@#%DC0G@JCO$B6Q-!,?I;"*`*5E9PRH"36@!\5%
M_0+QUD-6URF*G9F4XV<%*&YC)5)$!DCF@I;VE'@!._I1_-D8?BG?TS$"A&0(
MK\*2AT]I5NP\LHIYTU6*,59TP"L0BPG]"_#QCQMMQNG_3]:UG4FVL[KW'46'
ML'RW$_KS#^$TDKCTG)>9^E1@8Q`8KZHN-QYH`("%C:<U2:PD79^QH*2E4,VR
M%$^%TNZ"$5H!6USK7PG#AU7%6KADK;8?T;+Q<(9`$>@G+05)V/.W_F+)(P%$
MKIT$&#FJ6*LNO9FKI9@D6HA18G1?;5\16P*C<`S18FO=QG32-:J,%4ON!4#X
M7CH9<]=IX5.>&T@8`#PWV$VWFJI5%UZ@E#CN,5$;0+])!VN1Z=CJTX%_5DJ0
M`ES<_%Q"IENK3E0`O`?4);HO3E6*``9J"4PLB(2Q=I\`>_YF_;I0`0>^L5<[
M/4:`T9_7`44.P-SI4X02>K-D)<2DPH6V],>*Y?-@10>MNKA@$$\G;?7PD@![
MO?Y=G+7%O!S<WUPI@3<IIC&6VR_3UW9@K0*`'R\)`X#=EET#[JO]DD&C,'E=
M7[)6"V`RP+D6A$_+7R_$6@)8OA9GW1N=P@9>P/M'8D/EI3\H)I7N%%#T"=B2
MMWB:L3T)0&5KENDJ[,:;==5";SH(J``Z",84%S(U6Y%`XLFP$PSB6JS_)RH`
M_@7J$L]YI:P\GXNMFQ)P_9!$<Q?R0$,`+F3CW*RQD-@H$E\!NGOZ")CN6/ET
MCW`RPW"6HW\`Z)$.UHJ1BDY+6_DY1>*Z3T7+O1TX6MQSQ\KK]W.`C6*[+6+!
MY5M'3+0""`.[8+NQ6[5P"##3+TS7H-.=[,#V,)ROQ.4F3^\)M`"(RY$=UZDH
M%@*`DT]Q(5U/KZ.WI&.+Q^!3M;3H`!\,XUK0`:+=6`6`@]2Q64M(/\J%W!OL
M'^W(Z(G@-I[G]/HD\&([40\#`-P4<:UYY4"[`)M5A4`PF2>M_GWN0AX3.GH`
M.K8%0#&7".*NE""_V5IW-`7,@$$`L45F/P)+9.5-SI(X2=R.YAM.?IKE.%G)
M4TD@%IKV>AC>"$!B/<<`OT5MQ,6`KN[SMAA(8SP'&,J.7@2A9$??V20AV!^!
MR`:>DAJZ2&0`R=_1O"+`;+Z[[1-$'5A"!7`,1)S1[^C8D$4U7UX&6T';D4`=
MO1FBSQZWMQOQ;!G;@]AJEA<![@$@MKS]>'0KQXJX@.89Q3,R@-XSYQAL9"6/
MHE*!EV@8&D7+Q-Y'`!33L<FH(7042MU(T]X=X-7?!$2!F[-@H&_G+!]H>3/Z
M1&]&_V%:J1S1H;<OZ0"@GP00/@=FD(0^M:06NB*V'<TAJX/=3DE..#\`4&]%
M]($VG@GU>A>@N1@/9W;)IC@A.E@O8M=+6L030`%HDEB*N`<;K?6!2N8^]5P%
M/+T9?6,"40%C.R=$!RN.BI8BMQ4YWC<O`!+**)R!$!<F<A]7T:J!(C`TRU.`
M/;-'!INFST^H2Z"O0HG@X:RC%7O(54D,#R5K,@$$BKUVM[:RS_D/,)BK$1=N
MAW<E@-*MJFU-`2+'"T]_@:,`>VP!?%^&DD!#@#.4'R@@2V]$?"2`>'8-^CQ:
MO4<B$YB9MWW!ZYQV-8_6*'$!H))CK2GUV(\10"Q4@VSCL)O@(W)XC7A6H&$J
MSK(PP4#((E"48$O;U_'(L><'P**JG%N1E5-V/`?8%_;]!4#3=],8G8T``!3I
MSOZ4@<?(&G1.)XGH@.:$V4S3]_"(*]A[.L"6I>\5%!"P/<"*+0!4:AZL""#`
MBNV(O&7'QC<W!J7']G4*U.@#V)KE1?2I<IK'5CO0B:JM[03!/KVH#">)\V,Y
MH))SIL>6'6P_P0_U#@@V`.U`Z#00/D6.`!:D:8\'BAU]Q\8!,9=X$:T5*LI5
M`BCZ**KG1"B1WI[9*!V(IT)I/0#%%.S+UXAG1M]ZA\Z>GZ^Q<3LP74\JE-X9
M?4B`'UN6+F=-)<PE)U("G!`=[G$**/H`4,N]W9@NH4;Q7A>3!`"(>2NY`BB5
M'Z@:`3!HO^2'-7P=>[88]+JSIA84B+G$=!JIIR-A`&C0Y:P180"@(J@ZO&"0
MNHL'?Z"@G"3,N_](G%,H]5Q,E$+@R:N5_`"#V$H.5/"'%.L)0.\*:!XY]85X
MO2N`8)\2VQ=.OAD7Y"U;R8%M`;&X!4`M5QD_C("]-2BQ%)?!CIX`,OMI+=L#
M]7H"",,9"3R$<F7D#!AJT!"74R)GQ6"@,]`Q`5Y'Y%C&QY=QN02>>WTKML]1
M.1E=`A.O90)1[`N`L5`+QYPS2]D(V(WNTF/.C38<+0"3\`I`FB)I-H'E&<#R
M.;BU-`2$P%$L/`P&2*^HO![I,:QT#.0</0;O`0U@NZ?IY(%#`#U=70B?OBA]
M=!L]-GH"7SJYPW12RDH'@*[N$]Z#GCIZNA/`%RK,ACO38T;X\;4"K.#ZZ-/Y
M+6KWY1EP)7'<;6P4!2R@!*Y<.)HDGOCM7.\WW,:XC$_`Z/+8=->ST`^K\8H%
M9[&T)UH!4)M]\K!R/+B_"#`3!D;FXM"*O20_8D0Q16Y$47HG`>Q<)P&$P6N0
M[;W#6B?%9?0A0/T'XX*4:+4HP=P;8Q!H&2AF@,C/N%R$+$O.!6LH82TAZ.SD
MGY]'2Y&;+8(S$X#KY?79P],RO;F7G):F@GY,Y<*V?-*2I4_`2%K::NFEF8EL
M5\.'/_AZ_N4IBL'@9UIV.SU]4)=/8.[D&):O/ODMYQ@[1R[.MODQ-.U0]&,M
M5_P8?"3/Z`/P?!F^POD*\')Q6"C1E8M#-GOTNR^(^[[=^CT&RI86!Z!C%DE,
M)S][?@((GR*W1DAPVH5E6%R6HG]<0LM?RP$V1O97D$(=>.Y'N1`2&&CV`H`P
MJZ38@C*`_<G)@QV]_7DF/>U.WEV>=B>CL"$X/"51`EX7QVS_MJN_?_\1DU^@
MLZ@@+@*.J[!!$S"!9J`(G`0X\BP2IXP!C\')LO0Y%<=+`&%0I5O;`57<`W\8
MH"T)`"C@T3^NQX[-[IY7Q#W8-]`5D5/TN19L3V-G7,[RN&Q-NSU:'JCM@6*#
M-L[QN*BP`8!>5:'K2RA1,]QC-B,*BL9@%$>1V.%UK185"SGR9:4#<%X)`]U&
ME>X>DY.1+_"8JO9M[ECY]':74+>%/9LJA>L0<XGFGI:34<%/\>D-KVM+`OD!
M:(N&!-W6"H`QF!YW.<=XC!S8T.$4^>-NE[AE*X"$.J5[@HK58UB+IKWN)7<0
M5HM99CJ(*"70S6+Y:FH`P"GJE."*Q3TV)4!%L1`>`^EX*N";$%.K\`#`L87)
M:#=4M?GF3@FH@)OB&`!P3"HDX,HP8%"@'I?C?I0+4=/@PGL2`-'$L;?#0;T`
MX)4L/8X*@(.`ND2/Y<NGUQ?WREJ`.M!CR1KC.2=$!P(GUV+1MUO<76)BB\:"
MM#BLRP#>]#TFT@VL$6&>AV&JM89-S(!-E1&6SF('!OTH\84Q,P%8RJ9WHCFA
MQ`H[)GI+SX8C<V6I%MI^/+/MTO/??Q@<`MNIK1[70F(WGX^IWI+`*2H/(0FN
M3_3=B!R/Q+,U2<POJ4VQ/Q(]8@M`7J*EZ'@NW49@.%J!#V@+`$[V,-PC/[I/
MK9>"QW@ENP,]5PMG0:_)R==YRBX8RQ`J8/OB>(JV6]`9+0]46PZT$X"LF^%3
MBK7B9#/&[:"#7I&X;@R/&G;7^K#;PLT1Q6,M5?HG<\/2+C2`%V*]C/$*<-R%
M_,+0[,U1`;3CX*T"K%R^=8!RO8#A8E+I/<AZ"W#+:E^HC%P<!]HY*-?RRBP3
MHQ6)5M8RPCI]GHUGP7Q0#X!?_<"G[016?$%FZCNL]O4Y?/_4OV]I`+Z/N_7D
M^_GG<SIZ`=A$,2B?8N$9,NW`,T<^A];GA-T_T52A;V@$<G_A\S:<6;Q5\!;?
M&U8\PCWU3#@E]O?4"#U^O?+R.\(__JU?=N;8;_WL`0#=@)XJX)D2G@+H(37Z
M0O1/7P)(B:YF\]-`.HES^?BTW3]HQQ/%\>]G?"/\P8\\^.1;G[U>1PN`CS@[
M:<E'A8_G0`+P'AZ(C%)Q=R'N#'.Y?)2PKSP16-/%)(%BB[[6'W1W5U'9PED&
M_4=_H<(QULP="&/HH=OY7$(`GU*\G!8`9NDOQ\#(W\ZUX`&1>NW^P@Y)X&G)
M]\_'8/CHRS]_&0[XARE-P-3'<6>&8Z5B[NPXJ]>/2GKDW.1'0`CEEP!V4ZF@
MZ!/=1>4%`#M@OYN.\?B,[<MI%SR=*I30J1&/!_F1@AXQXC$EC>&T4(<QXL=Q
M@*=&^[D@%Z.$/6&8`PYZ.08!#CJ&#Z0Q*&'UE%DYQPZ)D0#TAF:!"1-Z:0?&
MT+0T#&/LHH)96ID6_[!\(JRC&#82D!W/IR4="'`@FCZ[FTO2:="=IEMMG0B?
MK_8ZZF/,6!!-MR(MB9L`]21QPO5<_KQA/Q=G-6W:T<L-(_#E:E?S!6EQ5BFX
MH*E!7P!2F;X6%905BYL"5OA#=FQ''5BQY+):#L0Q)E0.WBH.NAE*`.NF@[`,
M+(B/.^9Z[B`!=%#'6^D/>$Q9N0/@@=>NB?=!6P(;8[2RN.*QW<)!,R7@PJ7E
MGU@M%V=G&3J%64F`*Y3$=*=HM3O\P:,&C=PK5XO71'LQ?2>`Y=.ZE[&%8>OD
M+`R###MN&,]B$\T\/.W3/N?F7BE!@+.<SV.Q"K"KU[?;+TM/"^LX"TX(1(NE
M0`70R)D.LN<I\B/C<J:;OB6QW7ZU^`1N,?VXA!9GC1'M7U4"IM-CYP5*X'[N
M>I$.$EPR*86>&1+W*QP#((GNJ`"X`D<4D0X2Y)6F#0>Q=V`H(<'S[;P8;Z6#
M`-"/]"G>/*-(''?AF>D/`%<J=*>]N@78Q<DKO'[20:`#NPO[R2_WDI8_G,Y:
M[8OEGY;\`"H`1ULL6:O%,MY(?T`"2]9J[4C,%6IQ.$`CV.>FI0#8!4\<-.%Z
MQ043P)@[$[@SI\6,F%MG,3M63W0#.LT#@.O9C0OXU5L\>-O/[&E!KG(=);#0
M]8'PXCH69\#B,7+A%(K@,%`$$"CV8PNGOX-I1P`<>=^40+[PF<'Z&/@(]D+C
M"9*('Q96BC'Z>EV!':Z_&6QPXLJ.XUY_FO9&]!EL.ZDHP`4PE:4NV.)"O:*R
M</!VKU^YOGI]X3C+!XAVY[O;_XI/$8M5)$8!FM/H">@2\S$H0;$$7N8^EV_`
M:JTL'X,2P`F8"Z)/<8(D-T=(<+5/$DO`:B,`\4IV;"U_?9KE!"H@6,C><N'`
M^RKIMJ<8GRDIV!.R`/JGZ"^V^%K^PEN4:.[3)L!=N'C>7WTXT`L`O3\J]@\_
MLEE]A=@L*E5BR_7N=6L\5X=C->@5ZL!WA8;$#M?3Z]964D_/#$!+H-_-N$"%
M+=RRIA$2_*5%`M3CV6.-KH@O/LI:8WB@VLE`(7R*W)@13TX[E@-C!K61^^N;
M)0P]JT/_%,_%)H\2\"/;XC5..);D'S?$5@E#*RHOW%:]OC(N\W,ON8.Z>TG^
MF,TEV-("(+7YH&K-'F[;.0:X+@"=.538%P*`'YWKMF_2;?+87,H`)S\`>*RW
M2(\U=G+=NJ9E79]+P*?P@98/"3KHIC_H1ZW%6;BZ#'O.H+Z+!/XA/ZS3$/I2
M991BL)H[A1W]6CU8<Q,`K^9(`%Z2Q]9PE=43H-MFNG#1CPS#=B^Q<5YK.5H!
M>HF+6]N!M1(@C4H2`EC%'W0A2;>.+W^^S#EXR3UVG'DBW;H.K%.`EJ1;SP<:
M/7U*E,#^')T%`#?9!ZW='14PM_-*A($_`,SB#Z!LX)=UQ-*CI7LYKT0I`/#'
M%+!#K`!P&Q^8+6NTB*Y2I8"NXB!RHJP%J]T:XSHGUBTJ(PFSGY-$_0=4R!HM
M;H0/=JX6J(`9!471YUI@_\JU'#AY%SN`M@1.2SM.KH66HM$"JOW6&AS&0F$X
MVPUC7VB7T0M0+W56``P46J=S,W(`:'I9+0"V3NLV7[*:"0!D+YF,G@A+YCF;
M$J<ED^^(M<P,`UQ_9Z[VPEP-.AUU8+L=6AR`6U(,#L>"M!88QB5_!4!<9-AQ
M2]48H?-BKKZ4V#<C=Y'V^*<"6')/T[FXLOSW%8D12^;R7XMXSEP<`/5CKWMP
M%!=LU["NFHX^:!0`EJH;AZ4(@YH)]$0P3&TQQQO%L!4`U_+"ZS(,KV^U]+BY
M;NEU3MPZ+9Q"P]`B<T&M3(N!1IH.2]7T8@*X31XCD'9L=*($.H'FUM&PC8W4
M[.=M\E+AXC:!X7JN,GTMVK-)*?`CLP%ZL?QI`!;4`Z#>R-C"&-D!C]$Z-WW$
MR(O`]@`SM@0XLBR-,+`]I^F<J@*WS'*UVLU^3,`#6H"1=J!%Y@IW`+O!03,!
MLVZSM=[H(RP,,>AQ@*T")&2'%K?"#BZN-?>IS])B;@$S`$V[8N27P%>G;3&+
M%K<=8.NTK3G1R*<`K4S[8F3.TK^8^Z4$!]U%Y4"V`+M,^V*66X`;=B!?Q`G-
MTH,3:HO1:/4X2/#AR"M''O:J,PYX?#B",Z&W"J@?YG7?3K(FGY3`'J7#._M_
M=`-,Y,D6.8'-+2Z+(S<^$)YAL"/41L.J)Q.V>Q"8,P:%6'0Y+0`."A.L+]SL
M<OBFH7\`=O$Z%(V04-5>,LP!&+G[7PD:IDT+G>C,:5'IQ*!>BB-RI,?FJ=1\
M)3W`FE*3.5!/KI/)*P"IG.0ZJ5@`D$[$[9"`I<P&Z^YW!RUW`2#&,2@-0%Q_
M`9"GU@`+)<#QS(4L?7MT1P587R6`BQO#40=L@E$L98P@QK4,J$-E%I53@!L2
M7,MXL4*NUAIQB9T"8(Q5@)738J%`W8X7/I`_FEO*#G:#N/"!EC^'`U.KG9`N
MJTT)`J`7[9?IMJZ))>]<+5`!\P3Z)4#3&<IY?4'C2P!KX4='7`O,E:7SA?U<
MBYUV:+I[?83*2PFL4(:MY@OJ!6#TN5IKYK<=`C9/!8PB40+(<DH4E4&G$%@A
M-@J`@68!1E$Y[M.Y$X"8).A"6'H3H%Y5P2P:]+I8+_Y8+_FQPX5L1S<*&UTO
MB1Z.?>DQ`"Q]>Z?'M+@=*`%K*P70TIW^.`E`S"6VDVYJC!,#K0)<H`58.2@H
MM6XN'W6=1"L`9F%'OZUWIU.J/^`@'@$)0((]_S[A,>X-!$!6\?1T!T[Q*0&Z
M$-X[A6-G.D^7QE@NQL/9/N%D+?\<=YM[[#G`S5,J<.%-?I!!)X%]TH54,53]
M*7:2@Y%/`E211',]J7!=KRS.`#2;<C(<=(H+Z0];,L\-VXX\!'SYQQW$$]_&
MUGAG2MB1@2C/<WP-CSEPW$MRT+T.7`'/!W*5ZPSB!KS?YX#:8C3`T-,QP<X0
M!#0&NEEXFF>/C>;JM2*QW(578^QPK*8]3M;*4Z`\-Q"`A-IS;-?@E?+VC@A.
M+ZN%'V''L>,*O40'G2_6PH[^H%4W'QQV%S#]6'<A"2VN%W\<T>&P"S[HW7$B
M<4NO<X)T.&@]`+RDU,%9X?;,*),X;$@..G-;[6&?+.`$80[Z71"&71\DN&2M
MMG4!AX_DM7PXZ`6@@59*/.AIEB$OR4$'O102B(=5M2QL,2BQ1)+S"=A"_P`8
M5"<+\`.>)F$..B^,T;0X<[AU](>G`KU>"3`,)^."=LYB<;Z=80"@@\2-,+"C
M/^BDC6B'[2@!D([-YD%S0N:MD#C?R[CT2/6;`/6D@K@P6AITN9ZK>#$X37;L
M"&5/%8O<^:H$(UXBU_%6JB#BBBTBA_K'TG?0WY'P.P!E@U;[(IXCZ""]K`YG
ME$$9J).AY!@O(S>ZPG>XX=B-]`YPM6,ZH-B.%A(S5?I7@KV4IDHQ`A=3:;7-
M@STTZ(ZL'!%LH`Y\SR,N?HP3>?8R#`#8%I_Q/!9L>PC0!QQT?IY6S*ACVS70
M"B!0AR>+,[N/,5[D"[W.\_Z9PYW,[I,JC7,3F!&<ERI$7WCL6$_G3I[;HZ5`
M$6C_2HR,W#Q*/.6<W1LOQW:IO'`L![4F3V)%`IZ6DP'`TW(R5)AG"N5UK\^B
M`J`7:D-/V<`Q5@*@-H(S6P$:E*G2?"!)`*#$*1)F.O>HLT9D@\:(,,R9`,4D
ML3PN/-`<:SP9%V7##(#=I\(`%4JLXW%AKVTWW`M8)P$DT!@9.0!*Y(W7B!95
M-@*/:5\"G2B!'M%J&1<`W,3/'N%ZS>(%Y;!S/-81$W5@.YU%_O&YI]W)R^G,
MME@J6+ZF]7PY[61<@`K8UU$>`@3,#-1^'I>U$CA?2ISFT5*@`%B%.6R<!2"4
M7#XZ@U.J%(J2^H6,"V+A8>CN=;4;:!N@IQT9R71F`G@]F0$9!J`"#M(>B5?B
M`C$%ROH[.E9A0*`0AO&ED\])`"H(CL?E.7!V.OG0]0!0]<XK/GTN)N!^'@8>
M:*3R87@""`.,:9D-B$L%D#1*(.P3"(,Z`[0*<'W-!@#:&[!=@]^B]ET.:%<'
M0,?>=/(I+KS;_2B/$8#K5P(@KIJ\>X)Y.QT$%_*41(E;_7$=N"<=!"J*EM8B
MRP>C2'2@"4!"K214#C=,`.BJX24YZ"$,"-^7P"9*H#MQU4N]H"4/120@_*%]
M[H4+U5RA`WP`RFKA%.VFZ`#I@Y.Q1?U3+:1A'Q:1A0WH*Y9BR5HMHH],9!)>
M-&L0XUJN=5Y$"\#%/3EH&MICM7P-'S@P?+7LQP@@P(H^%W?P%B6FLT:$,=\0
M)7!1?N`/GDXN^JJ7D;O8O[%:'HJP#*(Z1W'YZ2"M]D(V0BF@939<+)DJ[8LE
MSP#@E+-GKM8B?MD64V)SA02Z?.#+-X`KU.+0`Y"]+P$4`)T]K@.WS5B^]*0R
MW4MR$!IQ9#//403(30'+S75+MQ84:]EA[@@51.Y^\L?QR*D]?T>H`!@FTS7&
MD^F\Q-Z!F1*VPU."VXG=/2_4@>X!U@/W'8>B):X_#R6?\U_T=XQX3W]8Q&_/
MV$+,)?IR@(=5`A#CN>%:PR=4P%%L;^OIY`^+.RE!!R5`MWV*R_7E=TU[PTOT
M6'\.])L.@IY4K`&VR^,'KQ#^?=T=K0#V_2>O3_>'R#\\U2^WZ#N&TX&G)*T%
M(TMB!J].VF'1NEV#+@?8KQ.@N?38V`K?9<=&"0`>RAD2M,,:<2Y(EB)H#)\D
MKD=+@1HOS#T)@,[LDZ^UV;*N&`:`3^#M6F9W2ID%R^?9X\[NZ!]@8CX"(]"7
MLV!N-A-<'(VA'=98"#C)0HAI^7.)WT'M[0";[SMWZ)$.\[BEL^?B8)T;-MQ+
M[J`6?M2T-^R?"2!:"M1<#LR;IL^7:X%AZ\O(K>;VRW0`LZ778?JL:QF!<BWV
M[)/&N&'/YV9O>=?P,>;),8@2L#9;P$B`4Y')UC1J*LZ"JK?J+-<7-W<9P];"
M=N/NY@.Q(;E6V(@Z,`+H"7"J(H%9V!=>VXV$WEPM4-F!U[#.#7LNQJ/&M:[Z
M;JQP)4!+N?Q]/,"*+8!52&<MX;4^^:IWL(Y8<Q<`_M#VBM=`Y2"^'L5C-ZR3
M'2L`VG'2IZL`/==RN@-LO@F`,*N765J:SM5>R*8+H;=?`ES+*6$X1>5$]%MQ
MT,CE`X"YNUA*X)75W@#P')2/;O3T"Q\D\..%^FG"S2??_#`"SPMO[*9Z-*EG
MXT^`GZ+Q>I4'5?RP"B?X+P`^SM/I!%VPS7+]Y/FB+=;9XP90VD#VR7KN,%SL
ME#,RSG-R\HJ"HFQ@^02P,Z.0+PHE7_>28E_D;1T4=>QDJ@/P03]'5_E$XO%)
M-3W&)_H_^4'("4`?<^#Q&AYOZM/9JS'\<R`">*0V0D4?&(RRWZ(.E]Z!Z"N]
M`S8^M<5H3=%_J"U&CXO@L/M\"!JV$&TG[*M*:[U#15[_8M#2H0`818*=39$`
M6KL<M`J:UKK9>Y!G*A=(I@V4P`UT%8F9@)TQKYT)+\DO8.6@MSG`PYF`6\;H
M#K`]OW?$5#<EB`J8,96FQ8RO3+O",%(*;38'TBPGQ'8"7#YI>6^H2.(%2L!B
M*[V3I@.M`,>@Z7;&I/W5=*`./#=79['7P_YB.EI)'4:H,LHLRV?120LG3P(<
M`RTR`:UE![#24IRT-`8B!Z_?"D"%JZ5T2\/`=5C'M3R<*VGZ(=#"]%<`J-`?
MD,;('-2N)':G-`)#8KP?F;,\.R8\G;3>YW/[M"O"5R5F&:.Y&"6>926M>[+T
MN&-?\?K#&)KENI=>`K3?37_A-LZ"\Y`M[GV]2(Q8BR2J3[<`W@;]^U^74QY/
MGJ\U!WC0M+NCN=K[O@0H)HD9/M@$EH_L@RY7:3+LR"E/K:2MZ[6=_FC/Q5B4
M\!INDP19"(#U%"H".`8.KAB9!RN[ZEK!\>5/!_A,^O6N4+ZO`C"=J^TC/$:?
M6E>MU:X$^K\2=BAZO2P?J^WRV'54``YX2#SF'/GQ(*'%.3_>=R/8!'@V?5;&
MX8-8_A-)G!]8!B2X1SW;!>@4]X=9/5JJC.Y.D3]&=Q7N+U3AR%(9X:65`#DA
M"7/%P%2S``<H@1NHPI`2Q85$=ZJT6R3PYH,>)8ZK5!9"HF6E$Q7IT_DI%AZ&
MV1S@V90`@R,56ZT=-!^/D03@-GEL3O>I2X37^1'6LP,2T0J04O2'G;J$SG0R
M4`%V,'G6CST>$YZ=$-Z$Z:\`+YV,UZLG8%T?`:D@:-"K$G;.?FS@%3D`(U48
MN1<2\K0,F^Y"'O`(@-^B]EH.K)D`TEN9#0!T%I,7?//!L9RV.2!J,RX8E$Y>
MQ^,R9P8*D9LEE$`%X"C'#6)E_5@W@?5\[KE"!475"RQ#N1!/`/MSE.=].IG!
MH<J.4*Z63@;Z!^A`"3P':HKU4G+V$/!XO(<*<Z1_*8&44#8@4,@`9<.>'@L%
M"@#<)B?;@?%M2.QT$**E0`&`F"3L8"7@)0`Q^72G"T\ZF76'+K2C%QTKG]K9
M[MDA]_$\]PZ<]=)C^[F3*P`5#P-#\I,I-AS@^9:S$)!*CZDD,3P6RI<S'3@C
MO4Y@)D#7?\GULS)0)P"Y\!P/`P^\E%B,14H<).'(0)TJ`7_,E"`PH`?@@AK(
M@),22"MEU&TNP9[_W>Z!XM&+@0+`3YO>'>Y'!<K:2L6B)P"?J@VTCMBNA#9W
M$UCA=0''8Z&B=*^[7EX'`$_+Z\ARH&I'$0%(L+6F!%`'8#520F.8-%HXGBST
M>A5@>BP4*`*PCCY%QP/@E4$9J%TD7L8%Q1;!45S06`"M``)U7@8*6<1GP4HQ
M&,;(H3#<GI$#`!5UL&@\$3Y%#L!OY.:'3OKWO^:Q12<]<=4\8WNGY\LOBMAN
M2G2/.$]:"O;TZ/]*@$UD30*':$9_P(Y)B>614TW^W2?LS>0'0ODK8;()(#@U
M4+_HKT3$]O<U?"K#K@?G:=JH='BH,C]L<7"]TF-_(2:)%J[GXM")[NOY\@L,
M1QV8'@:<3@#(]?+Z;V\&P-YR`'$QE,!VH'$MO\VK.U82UX.SNP-*,1VLSJ#*
MY/WJ\\-F?`KPF6'8U:5RGP='<3G+X]+%H!U>IV$H+DBK%W7,4:X6K3K2XTG%
M!D7#NLFQ;HM#H_CH=;ZNP/&D.<]#B8%R#$Q;LN$V!MC>HL3U>"J4Z->143@U
MSF]\CCK0?K2+[>O!AHJ)4:(SSR+%QHC(<5KT9A<4Z*ZBQ+O3)320`)Q4,,:@
M"\=R,1]C,?H6=@+;*7"/!]OB;&^=#/:XB#A5(M@JL`CV_$J:'@*14;-YBKWN
M@!*O"S!ZH1M7SLT>F2A@^D"N,ITP'LI)-('A%%#T0:D'<[O/(N"[&6QRXGBP
M/<`EV',E,'?D_N>`*L*@Q^;Q?/?H-Q8#*P"4X&N(%0!.H1WSN<3DM.A6P*#1
M'5`14?T@L'ZB7!#861U6^U&)$&%6#UZM`JPDS")Y0!T"@S0*!E%EXRT"DV+)
ML48T`)!GK6007H-T#FR2SNA'X`3I3@)D'KV^;H@)>"S_JOP@G8#ULL*05S-I
MV4<29C<GB8*]OV#-*1*O\.-X^&94!P_E\]Q7<%23L9L"\-@V%W,)EF-;"YV\
MIP-;P`I@)C!`Q9<`RJY2?1\/SJ"EH"A0!Y['0F$XG\=E;2_T`@X=A'H$/\K)
M\"^"H[B<[A+:H[#7,`RK.!G6<7%GNI@DSO3P?3)LN>MW24+$1<!1WEK"$K@N
M=DX!(%$`A$^1.\C*@PAE34;X1@D4=U..<3\76Y3`AH,L6@P4]@D&9Q8);KH)
M(%#J#+!/W%$DEJ,5@(HZE'L\^NK8D$S48["QJP-PE>=TV(4.'(,2[W-^[)?`
M^9(?ZSE)Q`\T!4C3=3-O)P-,">P3X$0!2!BZ\`W7JRK([$H8B+G$#%Z-Y!BV
M`O$#U*#*3$J=DW1X^T?E7X7^'4<=N(X*`#7`FE4`T$%5&_Q@7<>T=L6[TIN9
MW=`!HLJN`D"O4$IB(PEC_."M]K.!D8@<3HV&.X.NIIV!SE2Y4-F%=-S\DU(F
MT524`"#ZNY2+ET!CI8"E%8"7&H$M@)=A__YW/,`E^G9'>S#HP71P\\O(H3`_
MC?$BV)"P&]UG0]?'[A,`H\^"0@!Z.`+^`MU1`@PV2@3K1VO#`_Q>`H@^RS@!
MU(]3)':6B]:F@-9&H0,`Q@4[O$6_Z1#`^F$^:+(4*0LQ37N#-2T`L:9']!%@
M7G1N_WG$&6R[H%NH`TUH!;2U<RV($?/]9B@96UGZA1A7VWM$BZM%'4#RLI5L
MUO4)30#\:-\I@8*Y7"WV"7!"=+"&3Q*D%++<)'AGO4OT?X-]0@(`1N8%L+__
M/?L'Q6P'@.I0)5@_GB2B?NC\PD%/``V;CU6'-K[@!UC3N.&T$?7C4F(,L<8)
MPSX".2*)Z0#;0``-C>(6Q[;3J#+(F"?2X4U5%7IL+`%-3!Y;!:5],P%24:8?
M!]A;2J6P<%R1KO4O`0XDB:>ZTT;:08!%J1DCJ:<Q`(#.O94:A.V0IL_F='XM
M-BT"3FVT0*@.&K1+3RKDZ7>2Z[;%V<_/&_,(>!USP%B-#!#Y4;'LKOC)7ZQG
M9C0RB,!<SF\'CE.[:]K@Z2P2./*HL,TGM`)LE\1D:TV)SB2N!F5FHV&%I3T!
MZ,48W5&7&(X*0`+!7.USF(7VOY2`GE1&CVQH64^9+RVS`4GC^=*=\"(_N#ZJ
MQ'&N\PQ$KE.,$FLZ"\<MP$DFVX&&I%-QI`06QS"L'51L"4!/*D9M$DVT7$=$
M<XXM+[#MNP%`+"1>4)&&[<^9-YF5N[F$=F24X,TZ3(GN*%LGJ2`,&F,XP%ZJ
MH;B`\**VM1YM%Q;N[>R=A:<`]DF>[C(&)#90KM;:44U%E?.%&"6LTR"_UY<`
M].;+,3"5`(P!L=62IQCTE#&0$I(X7Q"^%Z`GDU&DL6<?20P'>#2WJ]5%-'$,
M`(JJU]/G`/M3<@6L.1HC`%&*.QI\T`J#`&@65%S\LY)!*$IS)&%6`;`)@E>[
M`."$&`0Z[$(82E1^?,X/;3C6)-FU[@E<%Q.`;@5BVN>L[2'JA%G.,0%X#3$!
MZ(C)O)W41MFJ7(>8)!BTEW;8&9G3RHX=M%1S=3^GI5I:D@ZK+1SC0%\"G$IC
M3+'&"7-14##M+!+M)SH#2J"Z:8SM`)_`-VZ3")_&N,XK4>H^!W@F)/!AY)=;
M(Y@GTD'B%`:]SRFE[00%:C&>"2"V:N'`)JB\+\<`840I]'=0.30,AP"@`A!6
MG`34D&#S)"`[M@?XSRR],/GYR'46DJXEZ8`*>"<XIFFOS^W37K>.AW=&#D<>
M9_*,ZC!R!\(N5H&#K:R4"\9V9VRQR7!_Z>@`;X:R?]ZA\/)X`=QP6@D4!KKA
ML?XQFZDR8_D"(L78L`*@F#I'+(-+'I383E8RN:-)NM#;!=A!W(YZ=&',20`^
MT/*YY4-/$D\2_;L!0*]S.[&[@J9=&O+[3XMLH)@VG'MCC$>5!6G[AZ9;4R!@
M%6#$H`)6JC`NU0Z\MEE8Z`7LORJ],9Z4>!%Q3MN_T-/R6^3JB=@2)="Q+2`#
MF*8=.SPHP*R41&:E7?$^.[;YIVF7T`"VT`HH$QD&]'2W4`J`)6%GO][[#9+,
M`,@@'JO!#TATMH'="J5=PO2''Q3K\EAWB5&B#Z#U5"%`.T9W/=93`2U5+"2B
M5%69&?TQ'."N+N!D;,<,PNP<%,"H$J!#UF2*N<02'3H/1=U:4^G=D`!K>-/W
MM.N`?O\IA"&##E``\_.!ZK08=.RH'Z2B6&BM:4>%X6:AU[<`PZ=BR:$$@%%G
ML6G9GW;;U2G&EJ6C;<"&HVR86\:TEX6-7!>`_N[40:_T)$&:4T*MY/;ZQUX*
MZ0$]'Q3DM]Z2E]A/N\)[VH7KQNF@-@!5?DETH`Q#<WZ+VF`RB<LPK"&Q/Q+(
M$=$2_2FK[$F)47AJVP+%),%!*[6'HVLF`(DETY</Q',V7I-T#JP8:"9`2I4Q
M0$71`6^N`H!!Y.9*%J*P\7ER7]<#K#H&`-3^>@*C9,-Z,>U)@%.MK+BDI2S=
MC@J`';.0?QVW@TU-W\VGY>9)8)6<`_G)9$Z[/Q^#S6;?W5$'1NA)9;HQ\H=1
MF\">!:`859:/[(."YHCG2PEDT93I)U`"!Q/86O8-.Y@>RA>\AG7L8.V&>_4.
M?-AEEZ=YOJS,!N1(50&@K0"AA*?5.S!R,*QG&.`Q;2?8KJ%7`<9":UD.L.DE
M@)%Y.J&#`)SB=7!"=$"EH&/ECQ=H`3"0QCC'0\EF4Z$<>*L$&X.6Z'.,FV/`
M2PHV?`HQ2?!U3R<#0*E:+<<`6@'$0F'`NNBVGJL]JWALA\0JRX>$OLV`1]KX
M4%B/Y*\_1-7?O?*/4K;_`8B%V'FJ0#&VW:./;WKX=W&^!#I1S(+'\_CNJ+Z9
M`0"?WG/?YT>W`)H^)<:G`C"L?@R&!^3Z-/*ZF#XHXR=G1%."*N4K-+=\6?`^
M`O:62^"K%?I6A;YFL<M':0`HQH?#(S[!4[5D`H&LR@84AI[=%O8:]F!JOW;H
ME>/*!1V^$LH;+$3WUGDR8O1YOET!X'7'D5B'`$C8T:M?[<C>.?I>R0DPU9=,
MAATZ6>`UZTZ>Q=2D]MR14:I4I6Z0W[/A1IJ>'.-R(`)'IO<^BJ5(336;R\4D
M05>L!-#-OF(ZINU<4%D<NI)93+]A&"6^,BT?;,"Q7QJFXR?'&(Y^*XOT+<4`
M$EB</FU"2,Q^CPO.5#AZJ=?&AGXQ%0?%286`8OL"X"SO"U2`36M'\ZY.B4Q8
M!>B.OF('?*II7Q@FTE%E%V"'N5(YL2!)7)?0#F1-$E$'<K6OK!8JMTC\Z@U^
M=B+U+U8[['`VK-GL)/_`A@Z)5R4&Q`C,`+X"?&''8+!A[A>#$M59S`YJ`X=M
MTF'8>4B`9CF*Q1`_<`2D3XN3Z=A15'8!L/*+MPA<23B`<P@=NPL`B5L`Z'%Q
MK867Y*`6_IB4Z(%6`%[J!$:@`J:KM`)`@H<SN[;640'NL:'G#@\2)UU(B1,N
M'.TZP-/:L/I,,3:;`FY*4`7_O`*\=&%OD0$G)=J7+N2@')E`=SVI0*+#*20,
M<O_=!.`;U!U7&8J%AZ'/<!!7:VV#T`ILH$$Z4K%IT!,N7)'90`4,VX"U('GL
M:2V#-9F&08)[]A@MQ'JN9125T5W/54;08:;II`!C:R=9H0*6HQ4`65GHN7*,
MK$'A+#B('[:-L<-!*V<9%3ARFWML($8O"3.>`VQ([-)BN?`6B7[3A90P2WFL
M!B#7"^AXLP##QQ@:8SKJ0'>OSY6!(EK'P-R%IW-G&/":*%UHIY,Q0:.7L07J
M0(<ZE#,,C"V#/:^'@6<Q`9B6<5E0APOIY-7<]=Q>*3%.AF%UC\LH``O`+H':
M>"NYCH$T!L*PX!2-,=T'6CY7BUB<XH^>3K8^DRI+:]GN%/G##B;#3CACG0(<
M#)\`IM*&LS]'!<![^RM`4%M,WN&QU=(?`+8&Q1@=/B`PW1];@7H!S%2AVT8"
MZTN/6<=#%TX-NIV;HN4^SKR]BP149DK0]9P%OMDW'837\+H#SUTOKQ.8&"WC
M@EAX&+:C^Q4G(RX$SN<HGW_8->!"*P"OLX,=!S9AM:2#'8HD-E.%A)^I`C$'
M9DRE65:@O4B,`FP/Y1X92@`\SU$"<=FKJ(P,Y3FNYRHL+C]1Q\YS@/WIN$A3
M_-,2``44?<ZR\!8E6.00/@)1V*[&&`'T,@N`D=&_LXRQ'%5&W>,44,6UOE#`
M20`44/2MX1N7J9D`Z,`'1`2P5]["C_>E!#V&D6G80W9AM2^=C+121J&_`W!.
M9@.=_%("?I0+,08`-7F0@)?DH$??P$L)W.KUX0"[<0$]PX!>"GK[EC$J`._!
MTSO#\%9*X,U;G;P#X&K?<;U5`.2[A^%X&.1U1(!Z`FZ@7XG+3>#!G<BHF1E%
M%,!$B\\\ZP1:2"P"R*[VX_5THM\U8*J#73V`$=&GGJM,)TGE!Z+/4$YTLZ#`
M*1XS8*J#9;"'`3L#A?`]K>5(3!(3S2O%M);GJ`"TIO=$O@BXD2]048`)H*\R
MB:G^].%U#PE%`,:T[`R0<SQZS38<=6"Z'I\J3#1\A[%(%ZZ>3CY//IT\:DSL
M\"\]1N`2)>"TG$V`.VA^LN.%3^6Q[5YO+UW8;E'I[B5WT`@'M0#@MLE'2!,-
MGRU_\D`S<2J@'[F6[@Z:[-@$H-$E3]&\@O"GA<>$2F6Y']V%,&'CK0(4B7Y%
MW,E=7<`(K@N8$89I30&YSH<[\#KI?#3H<\*+Z]8C"A70(BZ<%BO_3N'Z<$#+
M-Q61E:$<0\!D9S!M,U:@:,?P*C5Y%IMC>\1?28^!61@&O,88#MP`3@PJ@(-:
MS\Q@,SWF>,$:FCX_1RO`!+I!!Z`.V"9(L=X3@)@(,[NC#@RAGE&S>YZ=+_L/
MV,]3$E1`J=EG1`X!]MC2ZR<3R/H[Q--#B1,"HJ5`H0,$P#Y9L=V947-'Y$;$
MA8%B+S7G<3VIC!N!>ADHAD^#7@^.XC)?!.=+`*FIK%R?`]RSYVKA^AY).%?)
M6TK`]0)&H`5`+.13:TV).N!Y.WE69]ZNE8!53HD).(XZ<!VM``;J.U.=*($%
M?P`X"2"S>2:<:(`/T:0#]CFI6)\I3G#0/1S8/6.+U&1_*@F*!6$8VSTSV`VA
MW#D&H_65V-X,]EX>["G3MP-[%14;8WXEHVX"^S@%%/U]/>(*-@#P8WT9?4:<
MIEN?R0#7V`+MV6Y,5FT:=IJ+\6-!`I::<Y5@4TP2(\)W(E",',\OE$!AYHEO
MVKF!J`!$KF6[0:]O9',O.4<_<HQP\I8=X62M9:_P:4L'$94=UYW,IG>>\/H^
MQ86M^/2J5'F5(B._[-@0%W8#O8P!PPC<SU$'FJ,5P"S:/"\B@-VC`&@$V)\B
MBNP6??F?.UF])0`$BN>YB28:]N\OPD"`_?J\\"]2C''!K@A`'1LV3XBY!"*'
MV&KY%D449E5<]")$Z>2+1,`_#.7['+B%#HQMD4".U.*(/%.*`3B%'Z]YQ!7L
MG=&G"]$G<Z"7@0(J`!L'/4V/V6&$8CRN3.P33(^3`.,I"93/DY$#`#%7.1YL
MGJ,(4.^F':BAVDV14>C8%,KW/.+<LQ=3??YXSA%@*'<$FZCW,)\!&>R%5@RQ
M93>^T(J!`G-F*$UB?1E]BE4)U%"58.0M.%'I@-CRV+102P"0#@20J_LDP``+
M6![LI]5N#^75H"?\6(`/2[X!+#N=+'5LB`!"J0:-D9L1_86V`=%BY`@@3?D0
M8:$58UQ>A@&18YI2XLX,)3,*IDNB1W!&``P4'Y<N;`MP[%GA(#KEM>0ZTF/)
M].DIP6Q8;;G;;G(=J+O0"K:\Q+6@%8,_>,(1`"^=\(?0DW4,IK-CL[OGI]U9
M__N/['A.9S'9'$2)_J7''E1H1V_RZ5)L>W?VZAAYK].2VSS>)(W$L3[DL?7-
MXE,#N'FNOMR%;$<7NB9*K"`=Q5PB/-;20:O3;92XCC:9_@+]BH,,\&#?\`=#
M.9JC/5.=J$MTYY4HU1U8HR?'6!&D,H)HHSAH1JHOG'"0R"S22P4;O@N`8BZQ
MW<E=$D=YNWAH7N,Z-T7+<5V"1QY*#$2?:YF?NYX-*SD+]O:3U.YP,H'9'/T#
M(#@WP\!L[NGD\25/9U?>+IZSE[79\G3NIG8A;M`2$N"FO#Z74[$+V.[Z/U[O
MD*7$<=2![=2^-^("U(%Y16=G\C@>!O:XE.@SF0R?=E8$`L]1.1D>`RH`G+7M
M=;';6M::+CNN+#V&>D..=9^B5P7*3S0!,%]X3""`+%HE#&ME-JSM.2+`XL*:
ML33H<4#U`UY'&&:IIVA9M/&MZ^@825QZ_:3'UDNNXS4(+V!_[FEW\A>>YBR[
M!9TYZ.XA]HH+36QKT!FQD)._0`F@WX5/V<$"H!_I0O2JV.=\)]S'J;UW.GG#
MZ[)TNX2`%<`N3D88U@ZN,SUX>EV;]1F>3@#IT8H$O,ZVQ^Z^%N'%]?.YIWG2
M6J<Y<+[BTP/_IPJ\/HO$06PU1H=_$X`[&8N7$@<^'0D@.(K+F1X+U0\`2`GV
MR0P#=X]1PL!84&6'IQE*ZWB(5@#!J04%A!?7Z3%,I4&?TUE,!H`*P^;;[N.6
MD]GT$@#AQ?4+GT[PNP`VBQ)YAXI:A=M=8FG0X:Y77$`-A,\CUQV=5>)+@%Q'
MM&82%QY3WM[M5!0+L<4!8(]+%X*%_*Q@H3.`V^0Q:T<)J'R^SUW(P^JR7FJ]
MEAX#0)67#F(MGPG`]>[UX6Y3PXJ4A9A\>IK[42ZT(\/"MJ9-W!HM`NQ/USON
M-I[%J`)`_1B:).I)Y05P<PPXF8\9",#U:EAIQRG`==2!YZ@`[*9`!;!K>I$-
M&R%!BO%(O#\L?_UX4=K8!`W8ZE`0?0*]1!]9=*@R(OH%F$0)@&_8IT<":#=8
M<O:W!&SUA2`,@97\L-CN3Y8>YP?;P&U]Q/X@<0DT2?#.^E]@V#]882/0G3`.
M?,Z:/X3I]M:,,<@@^;0M9]!I"9!7LTB`'P*VHPZ`#E#1H#=(MU."-;05"5#J
M$8CHLQ9N[!/@A(XK.%E@G].^CV>I6#X;Y]V;**#H`P`%%'T2!L7@9*H3%7"W
MJW2-T46'S6X+@#@A8&@@E8N-)@D;U1*PQ(E*!XJYQ'94_.@P#"KRQPV22.6)
M`KN-D$#T-T\%>S@==K\1RMUFU(\]FDCB_#``$IL=VQ[=);B_`""-Q"#L$YB%
MS17YP8%6`7H98PIU!HWA)+FY>0+@-?=4`:4V6^N-C>/!!R\`\4K`CIK1B\0_
M'.-``D;2X22#;NX-K`ZW\,-Z,U)`T1]/_-CLUQ%]E`C>XNX2*\H%F("!@D';
M^<'''7N2&C^^O]@5[^('SR\$0!+QP[JF#>*RN1*P@!+87I1:D<`8*FRVY4/L
MC\3XDE+69TJL`A<13X"LH0O7YQ$7858+DLP$H%=4R`FGPPH:<=K5'6#_P5E6
MV2S6$"<<0/3MF+"7IIT^<I=A2V*J00"P+^U/$MO%*O!AA4D852829AWGA.BP
MK@+LL5TOHM5#@H&:.QU$O0(@4.S'[#IUC;&+DQDHSK*[AY*]-@&JM/0I]!07
M:X#I);;XV[I@KE"+0U>-HLK#.U>[X<>53`:_5>GV=E2U<']NQWII.L1<XO@*
MM3B83EX)N,$)6?J<`FQ9MFUQ=M^\A2P!A$^1.\F/G:ME^>?BR,BRVC-\R8KM
MF;Y\-1,@#_*][Y1`Q/F0>ELS+S%)'/?8_!*`F$M<1UW"*;5WD:`+6W'AETZ&
M!#SM+)SN1[G0>GYZ20ZZI#D<2Z`%258"<"$;>(W!@1*XK4AP_X9C"\<:WDJO
M<\,YJ8(PJ/^`"JJL2O`-@*<"!@J`NASTB!TH.88:CU#>&B@`FO9Z*%4=`'`_
MF`D@E$<>>Q'@DP#%-,N+`-,.-`6(EF=#=S&%$A)H%'<!F!XGTP/`:QG;!U2S
MV&ML\PZ$A(HC$P@C]RP&$).$=?=$U8X"L"9O\P2\W_%H*5#P.N*I!+K;G7RD
M<EU,<7GAY%L"!3WN^^<CJQ$R`LV=S*.7PH!9I-(#?>E"&X,W3/W^-\/K/8&5
M+K1;G86^HH($<F"YD]7SPWOTXPZ/V37W?P"F!P_-=C>87,C3&@$0_LJP*X#W
M1<^#0P7RA1O?01?)+%KA4Z(.//?I&>E39,`]Z=.788`+Y>GBTP,7,@QVH)&8
MXC*<N.\K#L+BI-(#%3"<BF(A'+2(I@2I*&`&G7<!-CQ=G,Q^(3WVLJ``H*?E
M=732*")WIHKY]#3-L@/XPF-T,D_1IQUGKXC;K@#>22ZO$[C1&0`5<-KSD;^>
M3B9*H#=Y^K"I.;T'T`)`&)SK5@85K9D2NT?].*AZ!IS>4^4#Z1:!%:B`[3G2
M>@)VS`F)J_"=/F,61;R'!'.DR=(77+\)H-KOF8$RX+#%M[NT%<\2*,3EL(<Y
MHSDJP.)"LK($G_ZY"VL8H.=C=$>;@.$+DL?&=`>Q,3ICA=M.`A231'B,^[X&
MO>DQ;()P4%=6;M<;%8"G4T4E9T7]`-=Y2;G])\>ZDV=S%[+=$("!BI/GEP!>
M`Y779_<RHPHS1_BQ,!FH@#F=O2+N7"[&W8/.FJL`RSTV-.T.Q^Y</EPX9,<)
ML9W`R')!?V"UL^5:#NQ?`3"]E=GS.HV4V0!Z2>3YG'2CI3_F^P<@-SGH^L)M
ME+#N3>A*!P%PB1Y^%##<ISP$$("$]KF%,2:\2R"<[$#PE(WBL29:J(#CGI:3
M5X2!YQ<"\#K/+W8]NZ,"GH^QBL0\)2['40'@+**E0.W/R2KB[N;<%"UWY+Y*
MSAX*Y9D"I@-[E-@"H#^LW3^[;`6((E"?93O*D_C9)]"1@4+I5G<!"02;YQ<&
MFP'6M%@MXYD`8JMMS?IN^E$N)%#B`A6@`DZ+>-[T.CU-%F*+8[0$#'<R#V<$
M>@F#4N4G:C)5X+%5`O4A()28'@N%@<#,,)SP.L]1`L"QEUX_%;CN9&V-9[O8
MEH-.H`*N!T=Q@02"H[B@XT'.K5:`EH$B@!1;Z62B*^."6*CK8Q+"?@YZ6P3G
MI@OA%#GH=G>0NF``(*MX2@<A4%(9@9*GW#<1"\YBC3C%J@3]^*4$/;W304`%
MH,+`A4>#QFK%T[N#5PP46B"@%5@D:_K#6GQW$-1O<=!][B6GY7*BB6.0`'!6
M<@PJ:FGM5*"!B@0`=;!HHUX9`UZ'F$MTEU`O!>#V?\8X]#2!$1(]`83R%@"Q
M4*`P!@+%COZ\&:B`Y9%3!XN.&(`:@7<"V`D@`T1^G!L86Z;'>SZ59D&PH:+&
M&32'GO(%KT])(-#!]'AE+H&+IE=G#^/]_9@T$?V+DX4.(Q9]`94.&VC.`AJ1
M01?M'(/3TJ</`XV4@).?@/"I3B?PJ4F$R@JQXN0'=%/BN&/=R<]]RF/"13_&
M\+T`[O=B4(X!3]/)]`T=^PKPRJ`]1GX!0.*R@[WMTRR\9-B!&RYD2!@H3FNM
MF,1Z#HJ\O46":`((@X)-=8I]:?II$5N97H$9X9/I7<#E^>7B4`&O\^P!"85A
MA,3]=I`?KXFV&:%$&.[W2N3VWU!*;Q:/K53AXC#&*A*GS'("_=(P+F@62\L8
MF`"#MGS,H&."OI+(KWW]Q'?A\"D:/@?2]RWQY3C\U8"^P<S7ANK#)7S0A,?Z
M>L",)_K\#$J?)EP'_,'_=3W]]37^!(=_)C\*T'[\-P!X)L3I1,TW`@6@%Z"A
MV;P!X'BO`PV_FO#*MPCP&J@^BN<G+?@RAX#G@#X&P^-Y/H;7!X?XN!:/)O5Y
M91/Z!VCY8;TDX"`^V<1'>C@KL`_B1S;X0,8_3`&`CVS$C^4J_BE/%ZHO'EQ\
MBG;SFPB8$<#59R<`\.T#_^+!U1@NT7V6&'1)SR5H]4C3^?$D)/1\/3S6\^/:
MR6_KU.\8\4LQ"?#C_%4D`.2?,W`@/9;CIWDK)/BA,)BLKZR"VIB%A+D-1F+)
MIP"69VQ9[&YTEV":6L]\^Y<J!$91F0'T`O2B,GT6'O"N4?N:IR]33`#&8&;;
M*933]I,`S-6TXW-+NRR-Q?$\9Y?1FSJFHL0*0&-T'\C'6#'M2`D,.J0R8D&W
MC#$*,&-N3CM6C+P+L'.U=J*FGJL<1^L8HZQE/(_6N`G00048)93C1H!?<3*F
MHL<LYZX=-1R`34`=&&$_34<24D+`B(%Z`3A0KA9ZKK+"!Z<`,(RKG3O&&&6,
MG8`5V&LGX#MG`:"RB\>`EN4/+AG`^CR>HH,E$%$!6-?J166X!'..`+W4"]`A
M1F!&/&7Z"8\5?V!QK/QW!:!:N$`-4J``L(XNM/)SUTU+N7)8>HM$S[@`H`1-
MWY_[0,O?S0%N)S1]ES'V"*=4`"H"IJ,"Z`_J%959@!U3<?E[A=NXEGV"-9*X
M(2:)%YPH/B6Z4\).FW<7%0RD,=!K`^79]**UILI+":`"UO&X#$D@&TJ:(D9`
M!>S/8\N/6J_5>/L5/_-T"51+`*Z`F``[ILO3=/(Y@;;TZ:$?"P!CM+CG86!C
M1("1FP68&#D!S').QH7LU:"?QT5.QH$&;I-/<7Z!&#^AN7;8$RI@..H`&`2G
M%*\#X'GNVAF".:+TP/$'Q.43`?H4P-5:ICM([3E<N`OY[XW@W`3N21>^S_78
M;@AXQ4';_:$Q'K@"<V<"N]1"',/(WI/`&^E"CO?!;>EDJ.BTAMZ=CAWI4]*Y
MJ!`E@!,"'"N?@KAPFSSVCB__%0!^E`OA(!P3!#QXK/@#IRYXB1Y[W^>T9.X3
MH.LO@6[_@!_IY(<CS]$8TYU"?SP[%1`M`#G&APAPY\/YA4^=X#&)=:J<\.,@
M<(.;7P%@S"LLA![7@L,-B@%;N(?#G@&\UET`^$UJO]:=O20N`3B9!UX.:A*/
M!SP"B!8#10`EQ[>"'?S6M,.!M1-`M(YFF1XYGJ(?FFC&]F8H+]8R(W*OP;!5
M@!4JSWI$!GB7&H0,6%KM]=B^+P`2YBG80YSPZ%M/))*,H`.F<DI18F"T*%NX
M`OGR(9->CP(T'^C36C;BG-%'`TS6T&-].&M$&/2[%ZB8_$*,`)I&2[S72QTC
MP&FM>T,\'WO+9]L\`8^^&=9?>GU\"H['!1*,!2U%,KW,J&=-DCR=`,=@6_R&
M)^'[BH,83\YB.SS]R++UK+<$&L#R6#`,?/-1C\!V@*T3`*;I&YG(\#H/(V\<
M=RR?3-A%\@S.G[@`%0#IP5A0Q5[/[Q^`8E3!9GQK7*;R]O'3)@*HH2R?#%3?
M?U-=H=2@9ACZ9,_LKJ+ZIIS\)!85=P>@,:;R]O$QPT.3!&#.R%L,I#$>^DQ*
MK.3'1$HP^O,ZT'8"S&Q.:QWQ0QUCZR3@%@E;G'6?CXTB[A8G@]@X/VUQH"*!
M[6)C)6$`\$"C-WL"I&4!UA&3WVAI&'C:!=R@XDT5H`X\$2TX=AVM`'C%YOM9
MVX";BYTPUFF01G^``[$$0#IVCDSU/0JEKCCQEPX0F\D@H`+@]0VW]>`'(N[!
MMG[WH?[Q4PU<>_VLF>`E]K^ON\^BV!XD$/RH:5^(26(ZRC/0LZWE6:.HBZP?
M=WAX>F7T'PH*5WN>4`>XLS:$/0&(50EP0KO8!;UFEAR$%;QR2H%!`)@OUB2I
MVE,"!9L2,^D`,9>(,53H`6"#&+M(H#+MY`<`50?4$M!(#,*&#C&7.$ZIW0H`
M"<T294O;Z[T.[!Y%Z:%=4MFR.H9=YVE[102P^<N%J+[6<3JE'@D(MJ4$`-\K
M;P"2F%`'C<H8HPRZG)LJ6Z`7`+5.H-<K8T`"5%1A0RTD"TE<U#0P3\41&QA+
MIJB]?M;W2ZG%R^/M/_NG%_)/U_-!3]!Y466(SL[D7T8*79*8SM.K69"0-@:*
MTL(UOB`K>;KL^FVB!5"^H`M>=J.[1O9!;V3`)O`<3<"+ZBUV0.(4KF-0&H;M
M"253U?*7]T)[?;B#0VY/XOX2?NEWX$E+\'O24I0P,/F>!$#G2TN-@&2OB+L_
M1P$L^P7\95>R+U[)[L`!2L"6WR[0(O$2Z%\`G!9IS_28"?38U7^![OO^%,#Z
M;(8-`I3&6PYHH#H&.O!+2[L9AB3LL@/;TRG`(+!X-[J`330&?6R<I6+K0B8J
MQ?9TX`V?5@T)'T28^OI8URDQ`M"._"9'CD%/=^#-,FB9A>JK#&IC_'9ZBQ=[
M__Z'TH>"2'Z@E")-T7U"VA+25;`](5>5II[#O21R8WK;KL/E/Q_H-)]6&3`*
MUY'OOFE!!9DX2@(A\1BY:78,B%T'1/[Q4J)%&5]VV_;O/V:I&(0B=[?GBV?#
MQEN46)%%UR46[@1E[^`2X#HMG8=H`,OLF&;IU!@3KX$FL%J1.`YX1JT`:L[-
M'&-U1QT8#BP&>\T`9-@*8):L!,!IUV8"62HY@#1=O))]X=)S`B(_8H3,[E_.
M`M0!<'8@)0"@'@%8-'TSATO.V7B[_U$1X3.CA.X*8(Q5,GLG@%T1B=>[YYR`
MS=5N"\/&0%*Y>`VT`)"@Z4B/@7^:`TC"]2G%D`T'L]P"=*"^6J7WH6%GQ+14
M.=.!P]5B/(I)8@7:"]`Q,@%;W-D8K0"S#'I\4!EV;J#-!_7V8)>"PB4G@.4?
M+A^9S6D9V_O%R"V!"]/+6BC6L@9=,^QR+6CR=O2XZT,.8RH5>DY["G#QNMBQ
M`[AE#(@=+XYNQTH`/M#RD0@7TW(,L.F>'/2U&)2K?=U7>[\<E&BMR>#$3!6@
M#J"DHT,A"[%9H#ET`!477<GRBKN^5\>P-Y\9AHYM-?1C;\88N'Y;'=8D@,IO
M4^$9B@,8:!4`55MC1`^C1WN_Q0"H@&6W;7MQUZ#S1XV_`RALJ)9?2J"!5VQ9
MZ)N])3NN_7/LG^V5GV/P0NW5\-J<TF0I"CVK/5?[VP()+0`&:JK)<TN%-["O
MQB9IQ&9!`!M$T[2;:$H<HA50#X;/3I;='+X:FJM%":O:`'A]N/::190JU\6\
M:G>)20*`Q!H'Q?)A:4IP"_'=8[H>NZV&;HM='UW84?E1<:=O%@1XW[QIVC^Y
M`]E5\\NNR%[-56Z,_`IPB\2,,33HD\3'7IO`P/()6',%U"5&%UH!;EJ^$[Y`
M.0O:*-O;>">Y`Z^HX-S.OC:7CVZ1_8=LXMX6AGTPO0(;3GYI&)8_6DX+?JPB
ML=B"<G]Q"5X.+A4$9RMRZH)#@@#,U6KQYH3-L2,+K<!73,>NB*Y5`"1@^BF`
M!5NG$]MO@<;V>D+EA0HWS%UZ[?U"0ANP!7BVE,!NRBVZH0,<L27Y=F).GB.W
M$]MU=)\XG\D<#*K*CXH[HZ7EH!^V^16%ODUN0Y0PWB/W_]1DS,)=[$$")3B!
M#P=V%NF&I$9ZJ^VQ0@]40$./")3=.`#6\E*U*28`F6U.5N/,,FCMH]="T!P5
M4FF*-PFL5"$@.[871R^PTP$VBKB3EV?3J[*U`GVEP.ZLITC(R1I*X*F>\@IA
M`A([66"!2@+)9`UFVZ5\$N`LEB\`O,#BS?;^`5AV5>D"\#&F!@J5^>,G`=73
MYBB!AG:.];1%<22P5]9D'@).ED_3X[7,JR%?6+HUZ`TQ2O2C(JWRV?8+X`2`
M@7R,@RJUHHPW)$)'&1\Y"]&1A0T#:5!6.EBG0;NK;`'F,32;/HM-@-9/]0--
M(WW`0<_U&G0TRPR@S`)+E:8\-,,.59CF@-IB.`M=L-N!(K>+'<_G5N<(.E"%
M68GHFPJO0E<)HYY,9]7[R5JX'*@2@_6OE.#W$]62%9=U&!+616*J3T^N8,?$
MDX06$CK54&5FS[\+4,N6F8Y'3RQ*=FGQLLOUK!`E@&9"7+<FFJV?VD!TTBAF
M31(8]$"Y``\H`.ND.;(&)7!3!0!+W\Q*]PJ`$HQRQ[Z0``MBRVF18C?[4YHK
M2ZW7EL0-`-6R\5C=V'Q?O!4`FU1%#@`&TI,:'C7*5L"3RL&VD2KHE%0^GSD+
M&X1\^M#23F]Z\5'#PI6Y_+QAV0W;++NJN`)0NF<`*K"#0(LZ?*.>=NX8":AK
M/07`,P_-@HJ%?SX"0P`OLR5@E_QEM<P2+#O0T]6:/`U=16+_>%%M!,Q!\$'I
M8"'V5P)Z*\N6`;QA>W4<$]`'G2\`M&UJ6.TF=14VMCV]-0W411@K84`=&-/U
M_`$`R@4<=!/@&"UJ(=`*<"H>S5%+[$+MU5LO`(KJI6%3<_\!SBTJMM"+&L3(
MM0!XOK4+NH46`%6EMWB&0A4!'>>7PTXO2@[1(3NN%R4]94'E9V72&$]]G%HX
M%*6.AU/L@^P2R-418`8;@%U6NKJ>Y3SV51B-8W0-&H`MKJ-V,?IH>DVO*]C8
M./!$0#G'W@SHSFEYZ.?BL).P,K4H.40=^%`'HJ!T-/.&=NV5>//U(O$")>F&
MC\&;X$GS/MA1%(D1):<AHW#.YC&A@Y;6QO(6=_O/_EEXBX"YTW:@+GY@KT%1
M8K,)@%5%%<8V,`"\^WIU',)?'LVMOP/J`(H+Q#ZVUE19)P#5H`_#!X"RU=GC
MVK777D1HV!RJ'[R;E+Y1_2`PO<+P]F,"+!&B%,H@LE+5@3/>K`XFT='Y,I&I
MP@*@+=H&17_J*M<E=)#H,P"E!UZ_2%/D+3*[:[]%WMH6S=MM5\>.9F@`70.U
M\[)L(>*J_*LIFSVS[11MEZ4;2F!$JN^40$50/:7TC41&AC*1E:9K*9N5R';=
MM,2F'KH]3R#M#>"'J?2U0D4%@.5B=/](H:@P;YG9'*-GWG8\,V`F[@"4JRV2
M$`#O:5;NO^P=.O8YIFG-R@]O`<`6AZJ],TT[3A/*EZTDM'0D,#RM7&)Y%BF!
ML#U-L+<EP!TY)9@C3`^[@7AU$)=MH%TG+$`>X^L1`'*'>KY%]QB(8Z!R?L@1
M6LK>'5E)E=,]BY11V+1`;3YTXVMFXLXM&F(NL7T,T?)L967G0S<"X/J183?0
M`D#E:-`7P$T`R>N9C0EVV?=-`CNAEO_YH:CQ(8+&N#^>R'I]XMS0D0B@(I^.
M]ML=X*/?CB8:O38/-'9KK^?^2``502Q$SXS5:@>B!/6R7`"]MP!P"B4NL@O;
M_`Y`@YZL'W>E'2@7IL*[?+FA0\PK#!+!BD'G`P!D.?=]K99O+B\&]F4D%]/N
M@0QEB:`+;0,CRM9:@!GV)+$#G;%%=VZO5.FHBTAOS7("H$_12?.8HS/0U$,A
M/0_B-H]'U_Y5#3R4M8'T);U]'!5Q,0NJB@H*,A2`OA'!;Q3@T2^/HCQ'S9AV
M8,]CS<AR,;!AZDF-F0ZQD,#^_2#&,;K$^A0P[9\1`*L-]&@')%AR'-CV#R1N
MY#[0SFS0ZUL`I!MJ1I:+SD<+'R6N)'ACL`#,?8K$Y%D!@&VUFON5,5!WZ#'T
MW2@S1RI=`.^_70/)=&#=(H`9T0UT`BNJ"@W#GF<`_UIPC>;EHJMS1*7H/<K%
M:%X,M*L#D-[),;A"'9M"0OD")G/:78#W$W7L=I497IF[!I+I(I%5/ZZL4^X/
M/L7"+#UJ$`"-`745@Q'%8*!38@T:J-I(WOL*@`:"3D9[SB:$J[4NAZ@#RVL&
MRP4D6%7X*;%=..P-Q(UF0NB)8C"P9S]->[Q^:%>WZB`)?K6)7SI"9M=RL:-^
M(`GM4N#%ZW_70"<-IW!K''@D?TN:LG%&9_`2X-;^11(BH\8GE2%4`/)OH$%3
MSE$"_Y#)8P4Z8]\GZA*>A+S86SL\@+$C7YB:;L?QC&+#.E`Z#.7]IO:?$H^W
MEPJ`A%2P+NBQ81TS&H$C8"@3/0GM3>JYRI(*[^(4<(B6O%UXJZ3Z1`9392NS
M^5>^:S!?#%#.(2$)[)!0ODOB"1@U;VWC&R(N7J^6@&6472*[>'^E`PUH5!BV
M.GP:B(*B64@8)E,.RM>K9#;(SY%G&>.6"K/#_ALJ2.\_8[!$T+"U!0SVVH.%
M@6@`DJ#'%DQ`5=$L46$<P!@<*%14B&:6"S0A;#?L.F%5&+G0FFB@`7B%&3TE
M5)E&D4#=F0&PS"@,V#Q19K0X'FY0``0LB54)EASYU%Z/G35HH`>`EY2WV`3I
MV")!.P0\B84$J@VJ5#8"*#-#Q_OG8PSM+]A9]7'1?_^+;@4?Q7_9;I@>K[Q<
M`]MD1^M'.F!71'5384-V\6&,3A938B%A/AT]*]W9`H92'1L'/*VG"G`G'.L-
MR1=]BU2.4`>,37;SU^*5R@(&C-&T[\>KY<IJB5HH%>R;HS0U'/3^!51#21CD
MW`=+=P*#O4\46+4II-3M`KS`HBY>E*I6BB/JZ8NR-1!@[1X3B6SVJ[#=Y6(J
M;!>#FIBR`5F.VJ7"=J-*J:`00!'Y"F#F*AL(H&RU4K8ZIF+>3I]6VSQJ(>;V
M0;>+>84!L'ZB2EEUT((*P!,)QT`/@!4J/1X[#2-_"PG5C%(N7B\2P]$MP&QB
M`:#'[,@@L98`RHS^S`0KQ[<ZY0\4%,[-N)SXF(/EDY^!P'1].@O?G!D?QN).
M\H<O^PA`0X*Y^_1RX7^?(<-02Z*@T#![K+]X4^\:[WIFEV*`(J+Z,5@,('9#
M9:`#YW=[D/8\]RC8J`XH[B(N9D1Z*[/?\\P^.U),YX:1.8?^E%DYD=1,[TX`
M*88B,@*8-?>1R#;0U...`XG^3U;:>6/ZH#/$-.@2&H#G+6]/7W9;+M-T\-.W
MR<8(T^X`<+(8/+S;!:I*9!Z;[%+:99?9+EZ]*0GD.UN6B:X)J=ZDPBS_B2['
M:$ZQ/Q([BH'=4;SL9MHU1'[+.0"\5]0S]`"ER@DQKH5Y6]H>IAM2707VA0K]
M@6+`,E,JC`&\9G9--`5(4YYO[4=;U"^P5;`K>`GPGF:IH`"LEQ)(,>5^`%-Y
MR]X!R2M:FM?[B-SGZ]>R&%!EQG%EXNSQLG?`W:\/--(1T++2[@1=O`!V31[3
MD592>4(%,)$QLKY"`W?R$Y478[#%8'<QN:';5".["[LZS]"4P);4=RD&4.%J
M\>P359LG<0+\(R-R??!-5`0"4]6!=QL3D-C+65`B]+#+7E-/)W'6CQ[587*K
M1;1N`JP9]!CV2IS$^7!XXJB!^O%>-`*39Y89C<`<?*)!E1=EAHN;GU`',`9R
M[IP$4%7&BS%8=]@9V)7$+"C:HB=.)[=E0;$V2F(S5%1A9N;^1&IJC*VJP@NU
M56%&!9!`/0Y%JA_,(HYQH@#TR'UF-EM\%8-=4OVI7/#7DDPP5%Y(J`#LHH*I
M..B""U\4`[T^":"QL`+@N<_&`D4I`16`7238'D3N3Y8<KG9YWDYOX*?GF:N\
M0-7C@H4S\M:N$U8"Y0<0?*PXU!<R,UJDZ41SPH_19?H6&L!12N@69GRN/E>J
ML(]@1Z'57E=A'9O82`G0A6Q9*%8`2+Q(#V01KT0E@(SB)</,#*:5TF/ZQPM3
MNQAR!UFD/0KDG]QC.6T7X:<X!G4`JG1X_?6_$DR/69I>`+L`,(Q/KB:"Q@UX
M%0"+$[`=5:!N5X[X!HSLHI@\=AW0U@B`22A+CV>B2QS/2I$?99"9?0.8W!HY
MAK5.2$WG*=(>B:<DM*I'PFM[/5-YRZN,'7B9E4@Q`&P4[5Y.YJJG*<<[95#?
M7B=[?F;4Q:`G-D_D'"]-77:Y)5.,E[:O"28`=>!JCZW;*\5<XBDU/2O)9,S"
MM=BQ"6*\]UXJW(5[S,)-5_OMC7Z=CWZ9Y8BX",-4QW;"K8`M,@_L105V:#M!
M03%/7QGFQ<"!T0*@"MT9F8W-$YEM.8YI(8USI;:UC3%6[G,X,F!_U%K0?J$&
M*?K7=S%/0I;CLB6AE.Z28@@K`%5<M$`$J(((0$^])5_W!"`QF7@$NJ,"D&ZO
M;&MOB/Q3K<(+)O.X0HE&L90X(ZE]`GB%VDB:FB_<M)A1;WE**!L`H+=<7TF/
MA[<*I;`@G3V\A?M4+E!*.XR1"Z^SQAGD^TMP#%:_I"7H9;3D#8;V*<.//J]D
M;-='>B4+386H;UK;!WWU,`(GK^2IC>&SH)7DR;,G3\%>$=>V)_2GVG`6&APP
MF55JH6#C.0S[0KMSE6@%T!=.';ULT\(8O%27FQ907C)L__UPH](>M;`6](7C
MR_0PB5#90O\`V-NXK2TT1B#,V`%@6YOCI@H[O4/@AM@-@"EV4T*)]XH$BOM'
M`"F6^YP`4.K+)$1:\:AA%^RJ;;ME;X`+?<-YDN!UR&OA.(B4(,<6FSRF!($1
M*;$2,`E>-+H6SG9(B3,3L$&7FDVDQX.*)%#YS>L^Z/9\T=[P'%BMY`O22I3"
MYH/*?[0EX37.<SK0(.?PU\'Z*\Y'-/HQ*_0<2-\=O?Y`1-_JM(N@E8E/P(NT
MZIFWV!OZBYRCF/8H9A2Z$F9E_Y16RJB%71&MD\Y12-DO'\LA3=7'<?EP%A*/
M.6?WZ2K/E&(&0(+7(:_%@@*WK006N\7,2C28HT=&85!>,:T48\ZUV$Z09THQ
MN^=8FXS7($M9LY\W]5("&<6+BI4OD/A.;B<7+J0$K`;AQ?4>S97*!8$+UL=6
ML%!/16WLE:>PD``R0"Q<XOKRS6)[%JV>$NA]>"A:J'H4XW?A^!UA/&C3MW^.
M/U+3,UA^I)=_G4^.&>&7O$[@!-?UAW$7HW':X<3E4TF['7;9K;*+OUQ+"38R
M^PL`SQSG>ZG27C!YH::!R>P="'0,6@!N5#.S89S@NOU`[%JH=#J=@!JDL]IB
M;BW_`@BE6FL\;"Y/G+$#H53YV?2YA#:<>$@]_3.^X1*J4I9BL,Z7;P6;B>?/
M4(Y0`4H/T%*/",P5;(Q&)"%S1.DQ$]#IY'-TCM@L%ON@+P&HL+FR2YR9(TMV
MS!7I<1-`TFC0.7P+F5\DT.*"=NX>0-D8+33S:*YX%"7`$XZF?<HB=5L`E%%:
M_O,MQ'LI,Y*=$A?'&H_ZP3%6=X"%7D!N%O:SMDQ-3U,`D/`D[,I$I2EV#P)+
M*K`#$EPMB]SX!SC<0DA<3'!`YQRC`2@2X+I2#&60*.O'>DHKSR@`%%N10$!K
MSB'?/??']>053]&<8%HE,@#;0F0I3Y`(@XZ1"#8!AM+":C_;O)::";X&NHK$
M#H#;$V91'P0F([WYW%+2T*/']HT$.I%`"SV'`Q82U%,^Q;?K<X7R5+!0?9D!
MA?Q`*P#">[Z<H+8DMLCOFP7;??"4*G@F@TK')P*2P-Q,,;0L&_S^`F!**!O`
M=:2$=H^%G,L=B!+($1Z:V5QAR=PL[.)C98"R@2=@1%QCO.!Z+RHCLV%TWSW8
M*0%@2B@;>`(^8'T`VKG$==(KR0\6(@.<_-V9K-::``BO'P&,'Q.;^FTH_-P.
M?D!GA@2!4W?"C>V0>^5CQV9=&BUM3D6Q$*]Q&%$"$3!C;JJH.YI)2[0IJK@(
M*UJ%RM,+'[P$/M3R40!,J_+9!/A6@!J/_8!'XH7VY8`3*P%F0"M,-I7W93:`
M_"=[?I`U>(I"^46+3XZ!F^(Z2`S2\5.OA3X(=5CD?]T!U61P#/SX0[J>/'TS
MQA@)D(J:=GGYUT-(?$V+\9PA`=(MM2P@W<,_.RLNN"F>@M76;GCI`P">+AGV
M?*`QLR8#%0">4@QQV6C/26T!S0FOLQAZ9J,4+\->&X%'Z1.#P#&KPUNG1J,7
MQ5SB./-V'D75.ZC2?::RLA9.DB?I@)K&<M$3(*]:D4#96E$+4?]X9ZP(8S3:
MZK6MTFTV(3L`J*A:[L];Z\4OE*&P;?;H61S!0OZDO_WG@*KE:Q)S";#)T,UM
MWB[&=J`G``;)#F[YJ%V;P'+V5L!4>+,"`0P4@R[/@"<`=1%3,?K<X<&)D0`R
M0-GPEHP).[:3GVW/;EZ3MTKP0II"3\N/,LZ#YL;.^J"R,J,`],)U0RO`N76@
ML=S!W)I6;^*?DAZLU%*Y/A`'W6B+D80EHX@20+YL%#8=$I%_-M!6TXN&9'\!
M(*.89YYB(_),A)F>0#I(L'("6#1L>Q:58Y/^\EMI>J7G*DBQDE$;#?!ATE#B
M*!O4!=L5WLH&;DF;E1,I(7Y\HO;BTPTF`IMES@+R@,G.]>8`&01*;90^1I^4
MLKCP-GDGK@&CL)"4HAW69W(@!U:,/)-C1EQ>'D^.<63M42`,]$9A$$?6H%W6
MJ4C;I<5"'3@^LBP%8`WK5K`9RB\(`PD1AF-,J+^_/(7]O)99:V'53N)JJAMC
MT'ZVHQR4=%:*C="32I-UO()<`/C]:8P>J(#AJ(">Q.7R;;NFV#=2A1DP8F]0
M$W(*M7<!EI.?V\F>OEDL?AZU4=)!Y_NB\@-U:MN;S("CQ=G*N1]PENG-A+8"
M2&#'T&:!;.`&P<Y@8\N'"A]T`]@U&Q9\@_!)8GB.N$I7CGAZL'G]DOQK*FD\
M7Y977%Z0XQ+(%X9A#`?(#[!)V4"/C1;`*Z1K_P"MY`O&P%,1TA+D!Y-Y._:R
M2\^-34E^:SW$FD('HB-BBW*G2D<)MI+T.BJG==);'0H!F\6/7LU9(X[M[BIL
MC#;.<Q<IMA)@OZ!!IXKC%J7V%&%X8PY52*DG!H$:A4'VU(:HBB/*Y[S)(+0-
M(,Q\&7UT!FP4&4K08?4,-BL=';2CH"BV^RH6'@8`G;G*0%T/#KLMN_B8!<!S
M']T67"@5ZZN89]4?I^2<]55$Y2``R#.V3@20FGO$\N&Q_<=C,/>FQ,Q^;&.O
M@<>TG:!C`Z`M:7T!T!_HJ^!8^91`^XDTM69^HS%24P/_`OCDC^MBD@``L:7E
MOT`)(!&`"D!(@"I-\7JM!!`!Q()/X#>Z:N2+N@MDPRU`GZ[G*D.1VRIL//V!
M#O38G9XO/)O:+>B,N`?[>CWE=5%KW^V$[S78F%:#'@^?(G>]GNZ]$F`\:?I]
M#BCG4$H)T#!$H+\,`Y\.W`10UZ'G*M,!926"#;0"J*?B!UH/H)*PGEE`2V`1
M)<!T^XFL1..)8&O?!\!@TT'H89"K-4TAYA*HEO#!R:QD#1VIPKAHVN,44/11
M/@&H)F-#QQE9@4+O`)*('P"0[[<$VP8ZW/?M:O5UL$7S8,7HFQCO`M>;K`@]
MZ<"(+TH,CSB#?;[IX=,O<^"O)_&1K_\.2?_QW]=K)0E![5/"T!&A="&<_#3M
M<B=O3;M=[*UT,KS.8_5!/4)WP>)(X)UPLEUD[:DYP\E$"1SL\(@%PP#@\&BP
M,DW?C;C8==.4X+7N[G4`+0!Y_0NO4XS'MX.CW`3A6Q1IH@(L+HH%_8&VX<*Z
M$0"#HXQ">EB@>&G[.FB1&0LZJ&W/AJ<QCF>#3GP@_X(Q.^)"L3<S+HB%AV&[
MZ[5'O2.`-UO+R2\!_B(7?^9+?^>Y?_BWHEUT:%W^X'7J\@V\Y,!S]K*.'?3N
MJ$$\SMJ]ONY"QK;W<!N7CW+\6GJ,0(^"(F`$<4_W^L%[O.53D^"-X^L@(?M,
M";BPKP3Z=L*+Z]A[63/$C^LN_+06O@DZ![6)"NC/J?U$F,]IR?[4+E^78U4,
MT#1B3^'N<7!RF[!T%)]BFW_A4W*S)8!8\+[H9=>`2T]A&$MAX(WC"@,`M;1&
M4>BYRC<]4%V6;M&9U]R[?U=2VUP(Q[I/QXDBLC*SZ=@=F0VWN<?0;3'?7P(/
MBRLN9"+G!GS07TMENL=X'?(Z['$OWDKB$J`_+*S0<Q4LE/Z@87/XDOL*TH&;
M1W6,$O#TBN4CFSV1$5;DZCA!*3)/I*/$2]+-[8#X,8][C!_X:_FW.,CH@'W_
M2N5Y(JOT@1]8LE9K.[S=6AZ4`@!>B5*46/\P"``;1;M,6B/SJ1,EX"!E-A@$
M,9?8[K;B,3K6?;K=*?+8&NXV-C4$F(DR?8;'=@*M)"$!),V7E0Z\8O=I-WU[
MKHH?-@&Z"_?I=4\O&>:`)S*:1IK>,PR#1942STFGZ.]/W'1:`I@MB;LCU7<!
MUE<BUR(N(O_T,"B1T6<B\<;-U<(?[+:P4&5B\<<NFZ=ULP16V2P`\+ARL$_0
M;2<!.[V>H<6MX&9/"?B4QQ6[P=R=3$NM6Y&GI7(=K0`&52^UKWN=IT:[XUPC
M^Z#/!]VG>!UTH,KYG-JKU$*@`D!BH+T4@X-8<"VG.[]%[3.<WT._N(2]MY<_
MV,;KY7^P[1(`..V9'AQ%[BP/'T_1YVQ''3CN>GD=0/LW<J>.80["!B&?6JM.
MKZO0XTVB!=A5I?G(BJVU'D(+@+BHE01%B0J8KJ+]%J6/`XT"S")A1J(-5"CO
M]0`[`$HAYXK*9#'+Z`,=I8ZA#>2I@'$&H&"C`T1UX_'^H,%!Q&OEI]@I*L@7
MKN6A?,*PDP#*O_(6'0\R44D(X,T,)38?1%^[.MXD!:H$O#Z3#J<D$!P.,4G`
MOP#4XC/P4#D)('SZD5G49\9%ENY`!1RA#B!H\+HZ`_0`"!0/`1=]%4K?;EGZ
M#."UW>NBYV?X7@2*J`/=@^-Q>2;12QCH7Y,M*3:X'V!Q;)S7C_]0RT5?Q:0Y
M!<!:)($P7(B%A%`!*YPLE>TH`7J,.?)ESA']PNO0^ZNR(E\N?P0<>CN]_J!W
M*?&$_@%>"4/[/"YLOP@@SY:`ID&/#@'8M#;%4@+!/ADYNW#=WBI`2XG&'>W'
M^P]*,^("IJ<F'Y=>]'2(.$OP90N')7\IP5SM!%`=L)6)=-US=6E01!%U6(,^
MSUL6:;O5630B@R[Z*@-X&[0"C^#HEUH9;.9(D8"EIT3NI$3'>#T#!8"Q50)9
M6&T+N3HE$5A`J;(<=:]_'BT%RGI5NT`Z)"PD!-@64Z(Q?`;@>;)ZXYT^12W4
M`0^;H`&\MGM=EL&9@'G]TJ=?Y!Q.K_JE$H8!*OVFUP_&N!$7AJ_GR8+1\MW4
M7(&NCP7VHO4XS$0"74EX]9M=%@&@^BE]2>P">&9?'G@O?H42>GQ*:W>N$@W@
M*,]X"[/]IU#RHG,'7@8;]>@!*$D(P-?RG!\>[!ZL(3`];R_;8JG,C.W\G!-.
MAQUB*[-RM2S!:%XQ%9M>NW[;2=(30/]1\A:H`Y.'K!_O8.UR;>6JGBGM[OD^
M\T.,0Y[N3'7+6]XHO>S.9I+$^4&@95:.S_DA%X*GS%L9=AQ0=2"`7!W)H`?"
MR(57:``(VLB]`<WK@P].JH!T['$OMCCR:B2`+80][D4$@#K0@Z?\-I15&Z$S
M)$3G&;2DF$N838MT)K`<K0"X/F38=GZ+V@"^$QL.QD-ABS&V`RJPZWA**!O6
M<_*S@;=[JY42GAXW)+A\*V%DKZB]FYC,2\K)4P*[)=!&,!D_JXF_?]'O;9&6
MH+8^"8`=I/,,GH*XO!U[W3VTO]RVLA8"8#]FEUJ+'U.+6XX*,([9[<WKKF0A
M(ZZ?Q'PA(0;MI>CS?G4!I**`XX3Q'V:-0?53Z1STA`2I@8%6H24HP.CK$A5$
M;@5`.K!UNK@P"*@#3VA$?SHJ@&\6?IR(/H_$(LS&6UE/%SE!E>:L$6&L*2!:
M`<1V2&4X)YP?D`#IY.3NP?8?K'L__+6U>[)*D23B!S:</9(.!Q4+A?XF@,I4
M=[&##4*6^BYV^0&WW5RL.L8'$781M+:U(Z"YA)K-^\7NUU)B8G$M:7E[2)`.
M8)Y*GW6B%-N:909:@,VJ0CI<H0+(H`M^K)`@/WBN)+U(![H0K2D#K#$P*``M
M[CHG1`<`T),*I%$S7.4YP(;U8N/@/L?5(F6YG10`=)@]8]N09W6/@D\Y2T?D
M;&XUBMQ:7HGM<50`MX4%8A!8#FCW0+#!"=$!$N"$Z(#:>FOT>Y"$P49L@>X9
M=%#$=XQ!X(H.`:BNLSJ0`I18'F`>$@G@1T0K'9#>6X9EL&7Z]0"/DP"BK\,(
M8HN*H&+P,I2%#DA"=1>0:%@^?UK/2L?[<K,`0`F><!X.(R@7.B9PVH:WBD2W
M5YT`MY88]*&E/:7"&)N(#LV"W,'^,A(X2:G[NC-H2V(ZT<0QU`\0[?60(,>>
M5);SBI1Z.'L8P%ME'4B.$0"E7J&4`;Q5=KTO&*2?V,'7BK$C'XUQQ1H11L`"
M2N"),/J-_X<(L%Q<`N9?.VH\]^ESUO#9Y^.]7DDIJ7Q_.08T@-@L7M(!).G.
MC^NL*91"Q#W8:!LV`-DQ/;8O`>E)93G`O<$NM9:8JVR1A+=2:Y;#J0@<`;KA
MD@`VK2/`8H3]Q<=`%%'M>W)L<K/#:FV?TU;6BD0V-0]-M-&2U]ROAV_/&`MY
M-2M)]_"QE:L,YZ9HB5,&RAT?8]M5P*(1&82["H%60*5*TQY'"\`=B,\_[#I0
M1P4\L<8YUGU+<DK9O@G"Z-)4`ACHCP18R+6@>^/>MA,`KT1<`F`0'_VRA#V\
M%4`O94LJ6)S&Z.)F9RU\_*'YC;<H,8)2*SA&*NHW5,<228(P*X@F?I@ZSJ8"
MQG2R.K#$,=ZO[OQH>"M)!\-:?@>-S/.]<MH?U'T___SPYHV_L--OV@_[L3D.
MBL_6^"VUG@!))P!ISY))X`G0U7DLGP3HY/F)IX^'$0(HF3K/G>MD%4^970@4
MZ8"^\.U_:R%J%PVS[$*Y\]*'=(.*DG!.<=-IB=]!?DB)6U@(PA.P'D!4[`F@
ML-T5Q1&H`W.+:"(=`/'J!(/$O%L(8RA/%F]>%].-%Z;^Q"M6_JX`ZV<#R`32
MZ";0\@N'"#PYX3^(^CF@$HR?7\9O$;C'G@J1UR!\?PQ?=E1QM)V$G!`=<+AY
M/:./TS"`U0)@J5*56EZV'I^@`>`.JLUS30'Z!:J'AA4M')\%V[77+C%3XB"4
MLTA0+"A%8.T@G4HF76CM+:DH%MH&!K0"8.'[9,<3-WD#NQ=8T($J2%-0:JZL
MEOM?`$3CP>IASR.-6@+@!#O'IUWQ)ZH44A:4TEZYAP/*[$V^_425`M\X<DL6
MHG:Q8<45TP2&`&Y//U&4['A,,9<(6@Y9>EQEKP1`-'%L!^EX.@'`G;!_03H"
M^EX.OTZ(@L@P'+@"P(TZAAW4-\_57.)\690H1@DTGL@1]71H/-&?%@`LU$WP
M#UT"Q"JP5K+0THUH!8QTNJ^1I#L%P$+!/'$,J6*5[JF#16$#X/D"%V):`L<W
M\3\L/(66*,%@D#(;`&CT%8E=&`0`#%*?C%X5@!((/]2(LJ7"=K_@V,C"AI_D
M%H,@`2KRP0Q^@>7QRIB>`)@W"H,`:"NX(YBW$V#MXN+0B^#[,`)`P'V38^A@
M!_)=`"I%3\*`8ZL4MLL2!C3+%H!;ZABJFRH=.':1`?IP:7GTESQV'14`)J"I
M<8DG,0>P$Z*ZJ<>U3I1Z*M(HQ^PMJ0(2@T9B$$XJ$',)<.R`7%G8@`K`1@I*
M;4V[G1/Z+7G4`0!O!T!^'(UQG!^WCG&3EN^ZQ%.3-\0)Y\=[`8P<%+P"I?9'
MFD^0)`&4.U2ZC?OF1:E&H#O1P+%?8(A&SB"0YU=BZ\H8`N35H<J47JB(=*$"
MTF%+16';N+D3U8V%;>-/;TE+M1M'&_#6KQ09FZA'2NGU.`4X3M8CX#H+3TL`
MW#Q:[0N4P&_O#E3`PO7L)-W:+N$E<Q0`%9(_LX']%K_<@AUYZ[[E\1<@^2\C
MAX,F^%VIS6R0!"9`US<2^%4QY>3ZK\3F_<@;-]R3ZX_1QQ:';'@C`6[+,[,!
M&7`8%YPKD0'[2Z`_*">`LMM?,AG\WO0ZRR"FO2$A8!>)\:/KLS;NU#1@Z[;.
MQQ,U@%MF,4XT4@H[*U)"V=!%_M]7LN.Y2N=:L&_^9H/E!8'F*I\D!@>*,0"T
M5\9`Q>T8+0>]')D`O&?^N,,!S]7MTP+8O#%8*I>92&![KBI-$2-..XL*,S&S
MDE/I#R\N4:7IQLV=EJM*4P$W^H^-NY+YYPRRXUN..K"I8LI48>OA>;MQG3"!
M08^A1P30GTLH>96WV#POEGP<@,3F79S[`Q.0O+HL;+;(1/Z%OV4Y]5IS@(GW
M="2^3V("/CH<).%G%OS:_`B`5V`@MOI)7=YG`:#'#D3@K$A"B%%BV\7'GIK(
MN;X_9E%DU%@4B[P=FVAD)5XC5QTX3%,;R%6T:;WE&<4\8Q+NC\46ACT'M$%H
M;T`7^6Y)L4Z)S<LYMUTU[]E`TB$,)-TL0$MJHV*!FS-(!VIO7@UON/-4I0\J
M_$L=`8MH!<3O+F"3FT'+\3DP=P*H8^+I/([.(*X#P4*U.E<JILYRH8/5=+(N
M,GDU%_M>JGPW`4B`R8,N7-U1`:QZ'TA.KG>B`K1[8*/BB0^6TFVZ`W.NX/H+
MKC><Q008WW@]G![</5-?PVDIH!$E<<U(+%D/B'@36DL6XDX)\IO1IX-.D5@.
MK.F`F*S.`#Q]2/4@+C>(/TP&3[5%XT@,8+SDZ=H)C.O`XBPD3T]JK^,2ZBXP
MQGB9#>NYBEB(A1)X!4`=)M?A&]1R56T`('\7I:8#*M*[>Q9Y1@U'!>P1.;(*
ML#(;-DP`Z58"[#^X?&R"Z!P=V)X!(O^\T8-IT..`]ELT?%#1MD8`/M5:'O5"
M97TNL6^FQWY_)/2(0_S`QH'T6#W':*5!6YD>E#B4_@,@BRQ'/($TD"ZRADT4
M&__E'2$H_U0YD&!*_/<_SPP,I%9R1;[HWEFK6!]_\)?^.-H*K-HS@:"^D$64
M6$R:`)A1_4?W)+K$R@1"!SAV5OZS/:/6*M2^A>O/47&=P,WT`).!2N(<3XE:
M^4_IMO`:Z.Z%R6"O7(@$PD`S:0DQ)VYW.M>Z#I7S"G$/E)V60(/)EQ7\)^HZ
MJ`W@<BVWA=XK`%9;`'!SM8P^"*-KB+\@S.!J$6?\9*J"K<`CX@1LM9?Q=$`4
M6'00^JH3_(#TQ@78H;*#,#U5T&*,E1+@AQH22N"?70`,M%.%<Q?@[&00TAZ<
M$!WN<SKH0`/@%DJ]SUDCPN#UO64,O`D*U.:;O"KE$VYC;%^03LL'`#VI/#86
M/U%/03H`KZC`ZSH4O2BPE5)$"2"9WBPJ*R1.$N:M!'#LH!A]^K8#ZK:P7P%U
M`+40B]M9^KC/%15,56D)%?5T`&R@I@,-RR?):D!#.P?4@1XH/URR"+2O%V`X
MUW7A*6^4#A75Q8.!^.66?G%5(^YG0CW=#O"JN&W?8=UV)-Y-VQH3Z/[H(J=M
M7SS>]I4SEQ`PH9<997,WG1L`K"C!2B8<FYK&>`Z<&=E`]`]PRRPC[+@%0"Q2
M`G.''<,SBIUCPV,&YLA-\AO0<*#Y_:^%&!UD6PN`UEJH"%#N7Z55TY8$\E.L
M<XPIU%5>][1B1K6V/%>9I@20JT^&;4^Q1\*TXV*N,CW/7D\5Y!D/-%#!&*W)
M'T\JK95"3X#1[Y]0`<J_%DG8P%,:PT%[=T!;THTQ>ED+!UJ1ID)7&10`'62'
MFV8UJ&FU?+T+<`,X!1A`";P`;@%6&:-%S2B;%NQG9C<[F$B,OX5$%E:)KH+2
MN`.UT:+NW,A]HCQX2^(6(!.9P!>`'G3CZCEXVHN!UP\!N*8:]\WKGG><,7EY
M-9\[()F4MR,`503]<%YGS?";)==6=;#D]40&Z@#S=B`)7TEDHES<4IYYBF%7
MM"Q2`BD)9TF@%WJ2N`&\!*#'#5CJ+:C=QE:^M*:<&Y&W*P!*C!V#*AMFDHX#
MG30,>F,72\'"F=D`/:F,XV*2&#?T3J%V3R:/YV(N<4*B%9637,<L1%<DLF:Y
M"7#05_(E\[;-+P9Z9="5P&QN'9L)J92US!X2+0'._:(Z$."IP*X$]-2DI6A>
ML2VS<Y2E-C>/7HW%!;/0I]9GTAC]PN'U,6*6Y6.,+P'.K6FOC^R#OD`K,-,.
M/+9@[I.XZ_.1-0L`%!'V#FTU!_AY0UO35994.@%[BVO!F\->35\<?@;34*\?
MJDP"\%-L`,:(*H6ZTS[9,=V8+SL46:>U+!HC.WY?;_<!^].V3@`[@06/D3#K
MA>DK*IT!6U?#HZ"8,4O[;5O+@>]%+93>\TH'^ZW<Y5J^EH`5J&;[+6]RWO8E
M%0=Z`K".#2N!+V;Y!68,I#%6#-0+`(F=`(OJ*`!4=+[%'=P7BR"PB5;`J[;^
MWO3Y1=P\O#?=Z>V`_[0OC)'$"\,8.6L\A1*P?4X27.UIL:"=`-;"Y^M-)OSH
M%X5I!S:(M4<!AMN!GPK6M+[/";"W$F`[N@NPTPZJ['\MW:E"2P$<GY9[%!DD
M.SY4J9E%"<7,ZQBZ!"1OSX+""J-9H`()5CILI`#X($)`]T'MMT0-G7B+$M,E
M]$/YR-`Y?%H'J%>*TDD[`-"8XX-B*OT^+@']/NXH8R!I;I8^EIF7J4Z)[B5'
M]NO7D5&#,)#&6*QIR+ZL8T1%.LP"E5.*`>Q?#GAUNY[("^4B*@R`E37(CL<J
M,\JYYB-KT'.BJHP$6'*F`RHSJC`'1F+D58`%V3+MQENDU'$[]*.[`/;G=@B@
M#T[Z`Q([2C!2??()*PJ#6S<=F/@H+>PX!*P`</G7S97$UAA50M7A["(1:\%K
M2-@/?!?3]S\`L_GS5.?(_9448YF9)?>1B<=9Z"E1:(FDT?6=O&C4RKAB:V?N
MAGZ!CZ$:]CSDB+@.\A#M107H5R1Z`1K&LU>:Y<2@Y`=:4Z(5P"SDAYV'FAW?
M>)/B[VM,\(`2&"ZAXQN!7B0PQL1;!%:(:=KME@J@!'U`8#M:`:Z%7@=YB`JX
MX916%H>1;ZIP^0*>F^NK7;&6D6N!N;2T?U\`K<1EXZV4H#&-0!,@"1I&0!(]
MIET$1OCQ!:"1JPK,W01FH+NLMLZR(I0]`?C@O@)T#$1@:^28I45P3@`0"XD5
M]FO0$V@=%`LZ10+3SB+Q0:P`K3AYA]XL8V!0NK!!_=D_-X&&,6@87A.E879B
MZG;<ZCR<=3NW$]`8]I!&$BLE@/J@&*-CY`)\Q8[CAK$OM%O0A3KP0J_:,3`W
M@/[%+-4.Z)V4Z"T7Q]?_`KT7E19VW`+<-,R.87AZUWE8M6O1A<K2OL/T(D'3
MR0\[EPD5<&-!*R6X9!GV`CU%!?;3R5A&+\L?GUO*LZE]>]?M7PE0;.:T%%NY
M%DSEAMD$`U-IEA%VT&-CAKG%R40)V(F:TXZ5`"SEP8H`*-"K3S$W/083[,#+
M+TX[0/L+T/ZU%'._`L"/''1^L<*9$C2]%=,M<CP!]]D<D!VSQRP:=(2E/6>A
M"U\"%).#7HC-!&`'3WR<!<:X'2.6?XMA!V^56=H_`*?JZ62.+,,`8+6TPW9U
M`:<`$V@!,*W&>`[P!-Q7"[&7@#6L?=YB:<_%6;/6K07M:Z1A!#CM"L`MW6[8
M$C!]6O8??9VP5&-\82D7MVZHT$'6B1(58/TI/IOO4X..,(P`WUPI`6"5:>TL
MP[DU[1Z^(/EC3Y?8/0$X5CZE1"L^?>Y3/IF@I?3C2(!^+"[<10)&PMPMTT^(
MC9QVWS++C;D)G"_&>+E\NHW`:3$HEV_''Z(.#)];TQ(8Z:`S(E`"PC`>1?M9
M$;F7`/2D`FF*R=(7;AMI*1TD?VQ?$$_`'`_VN^D[4#KYG)AJYBQ@S9'IUX&]
MB@M-[+R4@!W\I*C?H)0'JCMPBV'6I?'R9TG02[3C)M#34@"W`@OV$WAA6#$=
MYLI2SEBFO</GEF$`,+>FO3/T1DI@[ELDZ%.N]N)-\S0;^(Z&CZB`%];18^_S
M\"ERKSGP!/0`BI,)]#)H@[E4&;$@C3%=3!)<QH!L6<M.?A!`;$^NQ7K<SA:_
MOQTKI(KUN$(+8;!:M;0`8`</`5P^4/6G-/W+Q0$P'PPUFV;Z^%*%K[&@NA8N
MN96UG']4X&DZ64!/)T/]%=,!T-);)%Y&[@;`T\FP!GA\,+T1F.'"2V"YQ]C`
M0T(J(\:`RE!K;=(<R,?8H:)I3P"[`!<H@1<`I[6.6-;M,`RH`]8TVI]S_?[#
MM5C?/:R#Y=]I_?YG=K15@!5B`DZ@&O2&_;/8<=)T`ACY)D"]JH)!&=O^A3%T
MH;5S=M?S[S^M`"TE*-W_4>'B9@%&+K_/6-PJ`.R@3_ORM?#L0:#O]#I><T$R
M_;IA_:37"7#YUA+27/;:^`H*%S>^M-1:6MXY_?NZ!\#%C>%H!;C"F6L9%=AN
MO]9B?>:P-M!]RM>G`"M,EQT[@C,2X`IOD7AE<2<&TA@WEO]R^1#[(W&28^/%
M@FX"7#(79YVH_96A+8+`YVOY`]R,RQP.L&$E0/MO\7K+N%C7QZE\T.EN8_LU
MK`7B5&PV"7`6C=$#X.)FA&&L`N`?67H"%7#=R6,G,&[Z=+XPG8M;7[#F%>`5
MGX[0DTIS?[#%URP;;V5LK2\<;.#YFA&GA+4>FNKFM)QE%)_:XMA:CY4`_6%]
M)H$ZRZK`=G-EZ3INKBP%``EV6P3@L7F+Q$A+8207U-)26+=N,7UGL*U7)8U$
M*0!K_V,8`#X=';N%ETY.N['"7B0^B!$8,>TL0$]*[;1T%<,Z9(O$RED@L;]T
M$*<]Q=(>3BD`#.-#ZK%7>.D6PR;>XBS7#=LR?;N>JVS7DPH`Z+E*#S$!)X">
M_*!8E6AE+2<D9/H7T^X"8-!3'#1B#'0)ZCGT7`I/2^H3$ASD<2YN!>!1NFPX
M)TBGY[%?>4@]XA'TEP`>[*HM?FQ-T;72]*L.UON/#4NQZZAUPMYK_JC-!+>R
M*H$EJ_G>T<.H03O1!^6T:I?476#:%6.H4SH%@`0J_RYK@==O`!S959I;)P"+
MX]R<UDY,PSKIP9[.;NRVU_8/_6$MLM!5)$8!('TP&H$3*"G%"4:9Y0;0"K#*
MM##LI<3-668!8`Q]>EOHD3!4O_^.80`)0^#"#F;4G:$GB16H@!UZ/:>%V!^)
MEG8`@.FDI=V7ZH8Q+O>$7IT6(^\BL1+@,D99_N?1NG+ABEEV&10#S1P4JZT`
MK:-A#PN%!!UD9PBA`D:@--W2C1(\60PD`L;0V8,2JP!X;7.K^4:YP!GHW0*,
MF&5^7P"O#`H[1@`3&<!/->8'8-@_LO0&,"FQ-.CDT4O`C$&GG3*F)>%4OTZK
M%Z:BQ!4:P(NYH3+1`-.Z%8`LG06X,<;`&8B#WAA4]DNEQ52:I0>ZB\=>^)02
M=M28[$]GFUJR+Q_=/8.C07=8)]./3\MC`@`9]@A<MX.'(JE\Q8X5YLJ.YW:P
M&Y_61,L8VF%M-E`'X"PTWQ6`I4TJW>>6I3T<Q%.!7<\N";;6!#Z,<8JE-]="
ME9D>Z\N!+M.WZ_4O%P<_RH5<RRX2VU$%N\.F@;G3IP1:F?85C^VP5+/<F$4J
M80=W,0'V#QOX.9JO4/X@L')QUO/3.AF&"8`ZL#!>SF*-,P%^S&$WP0L8(RT=
MF(61&^&/5@!Z28,>CZ=".:X#[!T(T/Z>/J6>5%Z@6NV*%>X"O"*QP]);++WI
M9"RN5Y_><`HEYA<`Q[`3DPP["="PERKPHUPX>_B1:[&N6FA9'.W?J4+#&,HY
MPTN:UM8R5QET^[0\G,UY8LDOQZ!U92T<^:1A'$.FWUCR2X#FRM+G4_DLSTWG
MN6%:5RTQ`<WM8,\O8*?IUO02X)%'P`):@/]G*5985!8DZ*`UP_Z=#@(J@)8.
MZ!6@ES%6#$2/V:&"TRZ-L<,..MG:?=JQM/SG=JQ9)+Z<=G]N'3^SH`1<R./*
MM/Z?QL@.`%#97QI&Q\X"F'4\6<P]PEQ:NGM(C+048KZ6Y\OG64QVO`3H=:`R
M;`9ZRJ`]9]G+)7C"$7#38WL[L%=Q$`;:*4$'W3+M*:M=CCIP8LDOQZ"8)&Y8
M>E*%]K<B<?X%OF+8C9'KH"T"->Z-7DK-A`.3IP(U-=B29MGG1FF=\"8*O?J@
MX=N\3A;L[U9(`)C[E8ZM_WBWI=4^'_0K*BTE:#7LOR]4**8QK-V?=KR8/%E,
M.U0(X+36$4]KA2?/#=,.)M.Z\9`XH2?@QAA<K;7(TFL%:#GH_0*X!9BI<EOH
M2:6[Q)7I*\0D,<+^"D"E+.Y";Q8`TS)R-R1X".`80!TX(<;5FL.%$GB?.TAA
M@,>LU_X#("ZGJMP"=`?8\VNA$.,8L)IK:05H_ZP%[3D_;IEHHKD@^@,$I,0N
M$K>L9<5J3UD^#*,+WPXQ2J#OAEB5("")Z\MGBA&`#]Q!]OK!0:>X,%46^DRP
M1OD"CY%&EQ)-P&*SN;X>@#RV[/4(%RX[=@A81:4'Z1;:;`,6#T4+J?Z28^L[
M[@,N7P!&W@2>_8,E"[@1"P)HQ.G8$V,(/2&!@4)EV#]FF'I<<]:R?GVQ^<:;
M9"&/@`M]]ZL2,V+1(@P+U8TJ>K,'+9>UE9#@!<'T'E6.)(ZCK)8+;?8E\\*G
M]&.A)<4DT3])++;%\-A"C_M6.@@2_4LG=P2*=.@CW';28]9*+K;GJV\'Z$*]
M'@4XX>21*JWXE!(S?"IG7:"AHN#0=&N`2>?7@[@`%OMD.IF.I>G]A=NH,L)!
MGP9MX4("ULP3E3]&=[?)8W#6*!+P&"2&9AGN6'[*LZR;7=8G+[;%`J"B::]+
MR,D$9I&`"?\"#,[,,$#/@9!@G[S&BU`R&^;G8>"I``!BX6$`9ZDGE:98>!AF
M#WYK#"P?;FM%XB2U(<'@E#&^F05E+H_<G`DP?"M46)G:S<A-<+-E&!C/$A=R
MG2R<QU$%"J&<)P'KS1@MMI)V+;H#&N-&/$ODB,[T.N.RTNL(CN*"QA->GU\X
MF<!JQ:<MN3ZGNY`M_EK#O;1ZU`\RF6>/90TP'<1#XEK+T0K`8T.#;G>*J&VM
M*5$'GGMIW?28M9(.P&.4H,=V<T`^!;"_]*DUKQ*3Q'#"\\A#"3I9$M,EV)[3
MR008!FN1J><JD2]#TT(:3-Y9<D#X?5,"7.>9<.WGL5`8K%E;V`_8?!.`GE2L
MMR3JP'"T`DP:3FN]&5$!B")0EV!([-7*4)Y3HK]<C\<WJJQ2ML![!)MGPF5]
MU;+SRV+/O\[S>'HHAP.G`,@&GO@42OB#'-NQ$\K)]W-/R\D`6")N<?+`6Y1H
MOGPM[L*%-JBZBQO%X"@,QWT@:E\0AOF>P#S_+K]0&P!*CI9O#1\!]5(`3O&8
MM7-$=_$'4)>X3E;Q]#X'[DV/T8^,[4,$L,(O`:J\HL+2G<`HNRE5VD]4&')V
M)W%WD%\]#%H@!$>!0H&"'@\C"]T;PJ"&!!T*`2[N!7'52CX&+8F+0$'LC\3(
MV+[C@/9L`.@=KJ:UU^!W!<!UGDX6&@M$7,&F!%/"@&W%=J.[X);$UZ"#`[`Z
M"]M&ZP$ZW!U>WVB6>8K>V-'@Y%-\"D_3R=OZB(T.Y4EENY,=N!X&M?BG24\2
MJ"4$%!<K'1L-R>E14#::O#,B+@(0J(V.^)S(%P+(ESLS7\R/6UT?7`C'RJ?F
M++AML\G;Z$6`.C#E:?>I%0:@%8!/-QMG>IUCC"Q**/];ENY(,7EL.KI[II@E
MWFXGXJ)`;8YQPX4:XPEUP)PEGQ874HRAM(?>9*^3_PC8;,_ITY=5:J.!IQ\%
M6.2L9=EL:@C`IVQJ=I\!C"0N5'B>LUOAS>$%V"'1,@Q`!5AS@FAYH/KUX"@,
M`$AX>@R]R$'$4T45\J0$`L7-@@#J'TL?`S5`&(7A>*EB8=NVQ>T!PJ\$D%;,
MJ`V*OBQ;>WB5VE^-+59[,K8#)+D!,)Y#LT1L'3AX'>3':V61@.L2;/+V>*XG
M"08;4]T,):+U)U"M!/MX*-E*[OFY&/OU;06;J`/=0\D6GQ*(>%LI\?7(*$DL
MQ#`"18E98WLR4`S)S+A,#\-6_8!_&:V=`,(@KQ.`EW:Z<,[T.C9TRR)>#_W[
M'R1..MG:2@+L'"G!:)%!ZPM/CTP/`&Q9]H+#X3$&REKK;4]Z]ZI`^T>"@=H9
M%Z($K,VF8^73M3R+Y$)L/BA*_:5$`PMEF&>#EZUU'="FA;IHKG>O6Q-MO^!O
M;Z4$@"F)'L'9R740=\[PNMW!_2LK?IS@-Z?=,QP[$H`+V;)L[(1]I`NM(R;J
M/NV.NL3SX+#=V,AA`J\X&7$91>+\1'J<YDY>*PL*G,P]:F.OA*?E9`"H03RL
M;FR>W%(+P%+5L@8!%8#ME4"/0*DR:98E0+_5R;@`."O'8+G3M-OU3@&@)Q4$
MFT!),>I)Y3@P"@`]J5#B`B7P'-`>=2,][I=;$M`:[%OI<)T?;.'V[0ZH\D,"
ML542(K:D0\_8WE+'[G0Q?G*VT240;9ES0%T"3.YE#'`%2=,3@(2V-0`+['U)
M*8RL1`:;B*X$0"FU"@@:*.!A>.[I40!$2RW+?8[^`3`&[4#:`]#6B&*+,"@N
M<#(R49TC)>#8G0"BQ9Y_O^%>Z@5`1K&3WF_Z\ME;;O0S\-(M&86=4!(`X*![
MB\2"6`(8@QW]?N%U]0X`.)#LN(&.*)\$M)NB-868J[P0*Q*-4QEP/I;2'R^P
M!"#!YY8$H.?37JD<[=F6MQ2CQ$$_9F*2`"")F1+(=Q:#@ZUVP[$M@0L]#3HE
M<;Z,[?E&45D>?67E<SJ<+WN'\V7T#\X>R#,56*3;@9@DKO/CR:=;P/EN`N3$
M+G;`4JWVR1C900!D)4\)H"*P7!STVALN?`6@6)INP%'S_2+W^;A#U!YA*=?R
MDLD`CK7D^\V4`'')T].Z7"^OGS84'(]+FUJRKY;`2Z_OXX%Z+4S'@@[[L=.V
MQX7'>P"L=#QZ85T'M+R:Y?AJ97IK$:V1EC8XZ!;@EK5T7XLDOE2IBYN0!=`_
M7XL89"T0S95A.&70ZR<M?1BCA030OT!+TZTW.WVD87VYN0YL![I<>-WT+CN.
M`YY`IH+.P$W'0E<PB`"#PT''YP"W@C.:`^P=(($=Z*A^0`5]H?P!%:`NT7S)
M7P'@#_;\QYJ",["XX@^@#BQ?LH"1$C-C"R^-E1(8J&DMVP.LV(X9+CR1E91@
MHWC&$07"A5>H`V`U]/C(]8P7GDYJ'Q4B`-8B$V@%@!A[;?GT)8#7$!,PPV-3
M:^F.RD%SNMO^``-BZ=,!B5T<U(L+GZ]0BYO+>34+@P:M2Q4L3L#<;I@L)0!S
M3S']%(D3Z$W3.89"N0(EL.!3"PZ;J[,^'X/'!`*0&#W'Z!RHJ,"Q`GK0Z&0Q
M`%J!SG*7#((?UTB/@36*_L*;AB[-<@(5<`,5\`*XZ4("7/[^')!/X4("XMAU
M,9<`T(`2>.%DJNST*4.YAB]._(`KZ#9:NKM30(39PY?/XRPEX!0QB`#&T%J6
M.VAKT!D>DV$[/'82P.+8T4OBY.+V";>]LEKHW4(I0]D9'#0%7/)*CBU2@!+-
M(ZY@`QAE$\?R640XB_5W1.4/`%!1+[43Z"D!CVT!X8^]"F$6WBH`Q:BR@D:R
MPVPZQ1_[N,39":`A<3J`,'";''3=;;L`<)M[;#AP"AT.^,'(W2]0+6XX*L"Z
MIH.^4(O#5@L?J`W$:@G0A=B>@`K@\@%HC.7H+2E&8*6#@`H@"T$8^@,M(5`!
M\`V]I,6="&4KBX-C9=CSY?,00`FH5(`27R[_PK";#K*CTN$I21Y[Z2"JM)1`
M)TV5G@#T1"F\AD\%0&*7K$1["R^Y@YZS1@QZ,!U>HAWHB9`CRA?KI,];20<`
MD'@K`7A,+@2`C#JOJ+ST&-=URVJ/HVI'";1<"T()U!>'H&%D#?I\+3P5W"^J
M`ZE]<>1!R62U),":T7/YIG)U2K)E7+2C_-X%7$'`_;&D=[6_`*"#9/K5XJZZ
M\8=!H?=E-EQ,NVG8]@RX)91W%8GCL>5QY>+<<##R28!>$O`$W.\F`!?R*$H7
MWDP@2NPL.5)AF0&`UH,THD^M.;DM?0I`._*70(<_9/IP/0=Z>)JAM([X6M=W
MFX`-=P(M$G#A"@FX7EZ_Z&:99UQ^NQ$&.LCZ3+F>L\!(M+3O9.2LD[ZB@SD+
M@(^!)IIDI8.LO;W6TUUVT@+Z7PFZ7L0UGPH=P5-Z6D[NF':EDW%*`@N[[#A!
MRR]4$(;;6GH=`U6@82I9>L/KJ[@0Z$X7PO7R.II-,+F=`.#8/SX=="P`'#5>
M3VJC)00PM%JS:8SP.B28`2(_@9ODIS1*I@:=+C&DLD*L1^0`A,H6X3U?$$7H
MZ5!TKDL,J9R0&`DP^F1A7U%W>@0*I8IWU@M`7$3^\3P,[%#N_!P8+\,PVS\`
MP[<2P$`^1E<\/90,U,%;E!B>$CQH$OA`&`'30ZFX`&"`:;KU1!(;Z?6Y"C##
MTS)LA]MF"4-V*'<>%Y/$/,J7VV3'5;Y<?I)XK6DDRJ,Y7R.M!%C32#&%83$D
M/W\2Z*ZJTES%!WT>/A^CN9ZR$A)$!32/IT=N>VS%#^Q&$%.^(`R(UBP2#+#2
MP\9;&&-D7-9,B15QF5K+#K0`#-3*%$,LQDQJ0TP2Z[ACYRNKA3%<+<L/II4=
M05Q9NEYPD[3<GXOY6H9+K$)+*R)>/W:+Y<NP&3X@L'N8?A(8Y%52"JB`/7X\
M30N`Q8D?>[H/UI=IBL5M3;L"T!C'(^[!OG@38F7YF(I>WS=0`<]1`=;,$ZT`
M?*#=XS0/]MJY?**E]"'B;/'MQN[??^!Z>@ROZ:!3EF]3\7,@NRM9`#MIC@''
M*DT/4Q:L(;!#["9AX$>Y$`T.',13$ET(UH@PUF=>%.:M0<-C`N[GK!&#K.^F
MGDMTEV!'3P`<XX,9JC`6KZ1'@VPZF52DZ=@5B?9TX1T)W.E^=!>""8CM20F@
M%0#I]BP.6LDQ-(WTDF:QU^A;MA:W@WD"K@/:"3$H`3GHN=?W22=C9!_C<XFG
M8'?WDASTNJ.O%>(B%@0>?(/TWH4?\.,L_EC),70\MQB&+A+6\3!RT<*]_0^`
MZ-^6``/\TC"@`EYSTVNPT5KS^Q\/E>)AT)&K15HIH]YP@#T,54B20:#%:C>!
M8?]@VAF`6#,RV$@:YLM#BPPZZ!``!X$.5Q++/?9FTL%"^51/X4+$5ANP`>^C
M&($(]GW%ZQA48]SPM!QTW"F,_D-O1A<*>.[8.P*@F"2L=%!,$M:\`KULK?D:
M/G7`7&A'C==:`290`DN&\1)J#HI0\DYR5VD!($9$76)Y@#VVP>0G2W<$>`=`
M?GMLNZ-WED2&ZV?&%JGI67D5OHC<\5@H#*ACEII/[?EK0@4H#-"[-,Q6;MW%
MXTGK]4]B[WM%`H-2I;=`1P$*M=%K/[B-++3N[:%/%BWQFMDL8`GE)?8$(,%[
MS27QK6#R0^=U;_@#`-UV96DZB,M'S_Q:^@.-UD,VW)`0>UL$&\#KMSB(3@$P
MOG#02Z!__TH\N(I`D]O<8\.+P?M:\N.#I:4Z=*"%=(]H.!DT"@:M<"R!T3VS
M^7"'0$]*`6`!8`?[QG`)'JRD<M*GD*!>^A1H2$SWHUPXECMH?`G0;:U(-'@F
M*,4QAM;B*>;^&,?=U@M`,0$WG,(Q)E/%WGH9?0#L8-]L;G^-?G])&(32&M8W
M5DX+<]GD<0P`,GT.\?3Q8Q^[%]R=/%("`/OU-U<`&N.X_;.,P6B]5.'(`FZH
MG`3Z+:M]82X7MV*U/`+:+_'[:EL"\(&(B^5CC/DR4*M*;!=CR_+6\.!X[D]W
M$/LQ7.Y+U('AP"H^I9<X[5KAQ[I\3$N/K>-+]M6>\$=9_KIET!=ZE-B?`^LE
M<>FVXK%-MZ4*`#ZFU!@/:#J(J)S<?9;])3!I3`)0&3L!QH*&[>YND\<(F`O9
M7;P]'7`G+T<K`#JL6_P!<U<"\+2<S(6^E-C;':1\P9X'M[F#EHM5"9!.#MHG
M3-=:;@`G@5U7^T)O%>"FBO4BN!M==^KH=4^`TCT]QI5WR!*X/K)F.=T'4E,#
M%0)<+8K^+C[%:BG6TV,0X\E3KV\!NHO)R5@+S/59>MC_"F#3LM=^9P8P$J!U
MNZQE!L`O0EU^:0KM!K[NP4?A/.'P$2X>8.A!]^>`]BB$A,S3WUG@6VKXTE0K
M_0>V$#57*-+8#V8!L%>JR6N!YA]L\V^)%:AQW<FJA01&$)<GG`>>*K-A!_HQ
M5<OM>C/[9*$O!P7PK8P^9N&9$&]23QZ#@^Y+E?GYW#/_J@1?Z]:7C1^^^<>O
M(^O;@_:-DR^_7OGP94QL!4?\./KSCNU_7OH[*/_$S/_R<0EXI_Q]%'I+_;$3
M=D+\782^?\H_13`5.4C2/_FG"&8Z1E9G@+B@5&D6M&+XFE;75S3-8_B*F+[4
MRB]?7XAQC/[CW\"F/_#MS`.)\E>+-HO^8HA6XYOQZMCPUU18OG_K=[K;]-7(
MR>]-_OSSO?$3/D5(:(S^',IZ,_Y=TM(?D:P?_OW<TQ^R\8_)(+;3,/AQZD^I
MM\>B6HHTO:U$'R5BQ_+I,7V3&F40@%H%?N/NID_IK!FQY;>[=_)#8>CY-R.0
MP%\)J4\^SRW5]Z2ACF_]BF/\<UM;T$A^P$M_US+AW9@67T*-Q?58[0I*D6/J
ME#C&"WZ`;^2$_FASNXI/>UL`^H.I&89]R=-'&N5J%P,<&<59]%<#^"XM]X8=
M`"E5O0[3Y2!0%.8R&W#%^\.)3Z<DC($CSQ\`*Z2#X"SJ2>(&2@#''P(WQP`J
M`,=C2"BV<`4ER$*<$)#J.@$3Z$5EQ53,N0<[S+`G2W<`K]BQ"[!#SU3.]WT.
MW#(&?5`DZ+%#H`4J8%#E\`942,ACB,LO,!UU8+@/L'Q(N(,TQJ*$R1(XU/O]
M9Q=@%8D;Z"Y.QLBK##K=A>=KMI;?@^;O6[2CF:7-9FFT@Z^!TO2V7`6[Z>]_
M!]+V#PUK-X!15,:_8]PB\:!>IGTQQ@70OU!9!7A%HL48+X%>#.LCQ"0Q7:*W
M(C$+8(OK-FA?3CI[#93`"72GQ/>Y"M2-@)`E<`F$"GD*0&LAFY(?PXP<9OKX
M"O#](=TO`'X$QS!&JLP8@RICN9A+`-A)J;%]EM$*L(K*CD$G@1,2]/JX(38+
M<(K$BPR@8?-S.H]5J+T3F"UFX;[_)@?*,;KK35HZ1^@Q#'.&'3<!B+F$S3B9
M-`YHJF^E!).P#(I9)ETX#\<PV5P+]4X!3DK,`#X:MFR\94Z9I,,:@7*U:^(U
M4":022\8)A5D1BO`<=1S'XF,5->@UU46#5O/T752`F-4@.E-._;G(_=>9MD)
M0(793)_N[GI;8S0'I$()LW2/`IA3ML:8@98QF.H,Y6:EP-QI!U`!J`,<J*4*
MJ\,H``H;7;B/JVB6@V78+)NA/+!C%:"'6`$VRTQ1.07H/H92O;/\0(P2P\5<
MXOD>I0J#2G%*N3A@-49^":#,J,(<S`@&S<Q;HC/S%EDYZ;&#!,)`-_,6J:FL
M/)D>)\G/E%`BOU!I)3T`O"*!D>7U&ZB`%^C,!+I?3@N`27AS%N3<&CD+D_"6
M,1H&RFF1E7_2%&/0]-M=XG",.QP]+R4PD`,M!NI%94*6LYC*79"EQ';`58Z+
MK9D`Q/Y(S&+I#53`#+2G!-;B`,HXO+2RF7C?/\!B`Y$UZ&&%I08][-FT%"T0
MRPPE4'V)"L!"'P9*`&)5`K.HZR-@R]>.C+T7&_>F87@-8P@T;.C4*RJL4IT2
M31)-&;57B$EB2*Q]`F:@`K;]@S$F@:N!>.NP_1?`([!B#*I8Y1>Z";1`!72-
M[(.VX0`KOUUS;Q/\>($5<'):`!SH!*`2/`N`?TY62U3(/M/T1ONILMW2EA57
M`VF6$Q*[J,!T2;Q0H43_0N\2:('>]!@D6/GY)L7H#ZOQ0@5,UW.5Y>@?`!)<
M7,<$7&$"'(/^0!FWS:*QT&L\;!8O`&XGYXO]12//W"SV+2I/8M_IL3<(Y5K0
MWV$K&+14/:*A-(S-)O>#`G3($H`Z.K:9E=\`7@U/`&*\'?OW/W1O+YJK-I8W
M5W.E!/:&P]B.V$[.#J"AA?-"C]>H;G0RWCRY%;1Q!;1Q$D!19<5MV-8N+%61
MME!B;[NU.*+*JAA8&+`#J=+=ITK7N&DUMJ,8646I>W%DI6MH/%_V4@10(=6@
ML6*U(C&C6@I84:H2^'T=I4_EY\N2@TX4]51A(("1&0;;">UR\*@P`%B[>F8V
MBO0KC9$-ROO$?5!81W\P[5OF/B?89987E>ZFRMPYQOHDUGB,M(O")<%6TFX?
M]ZD$3-=;(VLA`!]CA5@%QD\41P#04^2L`18ZLP:M722Z6R?#K!-EA5$-@@0+
MHJK##OMK03$[%'US.%$'7A0`,GE_/A#[0J2]T`*@MSS1*+*?Y/7AJ@X\5]94
MGZ@"G*4SD2UA"0RA`I"51(L$<U5I:OL$4::87F?.-4YP(V_5D&!0K3;35+-L
MH0$<H150Z[0CL]N^`3248V0V']TP*S^@/9*PH<#RY*G7":"98*XJ31$CM!CO
M1:L@E&OA(0`+>LEU0QU`P<8*E6('6Q(RJ@)@80N5AGY=6R/B@D%53U&D`;!1
MU.LO`9#XE,P^V'OQ3P'`;Z?V\I%]T.M,UFZZC@-LBQOJ,Z9:/;9&<9T2H,:!
MQ$N`3.9JT3CS9%2X;OUU4T^'U]P)F>I@$SOP$>1OW!L(;!^TB99@(8Y*_07`
M'?1H2UJ>19Y`\\=WPEZ`LIO>4#GD*?::PPT3@R(;K#UOSM,NX/-LN,%O2G#3
MPC\,PWW!=?H4NQAVK@(P)1QHRH:F"H/=Z#)'<I\#P&Z\Q3[76&$`($>:=N3G
M&U^;HVQ:&V]1`GL-5%8!4#*_!+@OT:=LU2_2*G..>2:)[>FA+N>=2`EZC.I0
MD1W/Q;C-=]B$APC,*`#,2D6.8Z!JM]PL,)"/T30&KU,_'>M"<6==IP2WDQ=`
M1\_/!S/8)SIVY".)Y0`3"`"WD[X3P-[@V?!%TIRD-G>,1I7M.3*^X"G1(=-/
M='HS))@!5]->2?"^>0)L[(XDV)L!C:V@HT_>/20Z*AVW`KU^!>@">%GZZ3CA
M<#^0Q`ST1+X`=8#9\$^^=#03.[/![F@_O#V=K[%C:+,@\#)?.@JEY8C2H[?G
MZ<'-PBY?)UH!)@WSA0!;OTN@10:04JB^R(8G%4\/7F/NP`&:`$+)!R*]+P%=
MIY/G>Y02B!*'>F4K`+_I#]`+&?4T*$P`\%+B5>`$^B*!F&='BWN10#L`C.QC
MH&HC\9AS=F^:)\V7$MS*7N8<QN#^8M>B:RK-@H(-^U5AT&WQM":5*;U0F<K;
MSAZ7$I:W_2N&$16PW#H9-N!D5`>&DD>>AOPD<`3PGG<F8:,QITAP7R)PE9J>
ME=Q.,/<M$LCW3%.E)E4FTN-D5DYF*'*5U/Y^O!>DI;-%BMT`E'B,+3/CBYRS
MV^0]SW8`W3C6E0UXS<=&G):[![.HY!Q:EAX22+'>I0+>FS^XX0!@6BFCD"J6
M8KVWR`9DHB?A/)YXGG-@T,@48T+F#D3`.JRNGNYM953OFO;]>(-V"L`<`6"]
MF9*&LQBK"2P6:317EII=6X&=99027/Z:GF):BQ$0J`-HX4!^GN8)K$+^A1DW
M,H#`=;0"2"ON#1P#NPY;N([Q+N9>F1[4HPJ.+I2@RL8R4).SIP,J0"K(%P%=
M8NV.0NU3\@7I!O+3#NQ`V'6^FAX'K(\-!]M0U_,Q+.YE,]%QPN&61']LL!!T
MG@68R(O(AH_]Y,OTP!C*J+TCK58"V*.N''2$!G"%5H"]8$D@I)5G%,]`L/0F
MP.,]78AVSH"N?6YN!]CUV?WDS(;>>VPX!-B@=30GV$*T>R`S.C(QR4]`"40)
M,*]E&2<513JHOV3A&>)ZYV&D(]V`.K!<3^T7:C+$)`$`2:.V!PEYB@H`VG&3
MR4Q"`M\4<;N:*ZI<B!%XKJ*J#2:#VCQ[="3"+DR^W`5R;\#^S<9.$MT)+ZZ3
MVA=OD;AH:>%'/2%!G"WB(K]U@*"BLQ`M(2JN"BPDP"LQZ(+5T)L!L*Z+02C2
M`&3Z=19VE6#;C<`\9R'RC]V1)-!=H)Z>!,@\&?:\=*LFL_,"23@&3$`-75]R
M#(`ZMM=%-.<855"'7TH,.+9(@(7J#)`9D%"3MU8`(UG(D7<2=Y&]'".(R_-+
MQ[J(%@#$'5K<]I%5E$X`?M28KN<J)_1V`M0[68+9I6G:("Y[F/$Y<3MK,@%0
M0.1G?9YXBQ+-R4J>#CC<`-[5*@#L)7$'^RKL0"]K,JHV/\086-Q&XR^5;?^`
M#BT`U%/>T7[LNE@7JP"+:A38P5D28)7UG,,$F!82=N>[]PLM:`DZB\D#!QIX
M70F$XF@`+Z`_`XL#/T[&ENC1&+'-,Y$)@$%'`+B"XJA!5P3X),#J=@GL0&\$
M&Z@#5H\&SCV*2[M"^RVQ'=AO=P%0JO*@23VIM*=@\];A8Q?)*^(,-@!NW.Q@
M!=@8W*+M,GJA#G0GB?B!W<@`WB9_[%KC8_?>']X5[Z];`8XH-;X"L/X1,&J`
M->+'0!O%@B@5UK2?+'U;`*]D/P/]&&FT$IAL00F@E"(,`K`U0N\DZ3K%$D"%
M5+5$!>\8E(;9D6&@*+'2#6Q\V(6U`;\N;O)*]C,01:/E4)=C]8C,$^D0^+>B
M7.!-4E'[G-42BDG"H@C2#240XLPR0P?A$,ZMD9;.3V7&2\[\5&:\PJ!K(EEO
M`(/;6B$N<W\D8<!"GBSLOG91D8EL%Y8[*F`%:W:I'PM5)8')0D25$V*:Y8I2
M@WT0@7VBPMA-ZF<@+I52J*=LSR'!&G23040=Z,XK48I5:H-<L9L"'>RV!IXZ
MH8\[`K##@U(O""/T!:5(&-6QY1P;;/''\HUOJ#H`."QWN7D:\WC?_+&KYLD\
MD6[P[(&!1DBP0O+<0!764(YAS15YRN,;@0TF<PR4L(5-G![;3MR0:($*F)BQ
MS#)E1^<#D8&>'YOGSB8/LPQGX0J]D^0_*+NR=/M`NT4V`'4`7$&EUM8(WF_$
M\X0$RSB?H=C=Z)3P;)A=J`/G\Z11`GUXC7(GB01:;-'4D\KI2BO/J#X<4+DX
MT]-*&<7J:T[1/G>FHP*^&65<8VR\";T"S#)&%'H5V'XTT-!.>*YG\RQY2[0T
M`DQ>K@4QLJP<;"7M3G*5?Z7I]:P<2@\4*),8VO@(O$QDM$``N%<.%`84@/&%
M!+80[1[HF;E!:&_`YH/N^2H;$"@;0\7`4E9B+S,;;4IIG)'[0WL#-JU7M@*8
M@,Q>F=G<0H[2-%3X&,HN7'<Q`5?Y'JD>P)4_L#AD-@/U/N7^X$E+>;OP%B60
MIOA'0-=&U=5^P29DHHH!)6"89HG<5^^`?8Y[VPV`6]G6H,O%'-C*=T]U##I*
M9C\D,BJ,5*ZC%4")8-LSM>?96R\`[GY<[42:<H^5"E:+&JK==+N8>BE[<R)Y
MM0%;,9A(CZU9E@,\`@)@S?#6NOD&/+,-A&&\DOU,[GG-7IT$4$18/R9ZJ0.)
MFT`CF@7%@*DD_&*+GB,E#LL,Q@#OD80\-A%@=>!JK0&VN]%S`S9G(?=U)&;N
MHQB<S-O[96:?YVFJ/1N`)2]O3S\3?1#2FYD]4<*0WB.?PS"SU>78GCW!0DI,
M,@&=C0K*\LP>&G3[3KX*@#,R,PH`M_8C"7#,O,[-8F)_P<.N]Z4$NL4FE??C
MF_\*8"(,/%<R;^_)5,>>!]03N4>N<A;4>.0(<XX`]EON<W8)_)G8/7BL!L"!
MF+>S^XX\U)Y;0E+,)58DT(ZL9(XP/29.!<AF)K)=1RZT`-B`>16Z`U`AUSO\
M<0,8Z&9M6EYC3@EN[?(Z`&[M''1\(:9LF#[R**G.;*;'1A,J@)D]6I%`/;J9
MV02043,*RD1;S$2V&\S/!!65R*-'(N]2#+!%2V6ZRABA8K<?9ZJ?D."T8-/I
MD=EV*_R9J/QS!,#F>TKE!BH`&RF:D!&9C6U^JO2AA(%&"C8*%"L"U\)E8%H&
M"D7NE-RW.C!IA_*E>77HI3I89S!EF'H`E(52#%I*6):S(I14Y];.8F#WM7LQ
M2(#G0!X!)\J6501>ZWXF;")PLA$@4(L![*!A+&'((GH=;X)CJG2K.Z`*@UKR
M<&[H.09:#!8#CH%3@21PGC.560!(Q*"?*LST$_!4(9IZW,&3Q0Q@`EC_`JBG
MZE#N\=JELH6VX6(MZF%V`)(`<`,8K*TI@1)F=Z-;O<HJ98W,U`Z$>K00"_4.
MGP!>ENZ5#O5/8T1Q5*6S-R?K!U58%\UC6Q)=@/H@2M,.^@.=!E4*@&.3CV'K
M0AU[(P!6R+(X=CEO1;446@!:.K)\$MBEGEZ@:2D`7QS:C5[L,(!M2O%'KV7+
M`K\Q*"VU<\A$8?L#P(\D/SH-H@2@CH%X5J<$T0*@W*G2H6*=]B_P`26`:H,:
M-$*"IR2OR5@M9CD%P.)DZ70]J5B!XLA'AAV?Y8P$*+%+Q86$9MD:.>S@LY"L
MN.>ZGE0`<.1=+`4@2Y^/K/WV?F'N*F-LO!4`*[_*!>HB!SI9U[F6/%=*;Z0*
M=PS:<3'>S;T!G==$$?E2PBK_U#Z'5HQ^)`NM#%+,)>8/=PS?+%`IT(,YL"06
MP`DT5;"_3#;.V'`DIG;4'(22<T\!SE\5'E;E#VQ):.$4.=N>N'-IC[+."_O+
MY-ECHOJBG]3^8FW4Y(,9S;*U6?P!T$RH2N$))9J\JT&'QI@J6P!,+U1.`",*
M/;<R'V.ZF"2XWP+0;OIBT[H!4$P2;SDJ0%L<WJ+$\:G8!E*%P$D)Z+G*#4`2
MS^WO7]G%($'#4'TYU<XQ.+(D<$)`^$X!3HRQ/DY@Z"/08N2=Y9/6W=CGJ.<J
MW4?V0;NKJ`1KW\1;E)CV#]J4$_L<YEZJA6;"^G+3TBSKQW?3J6WR[Z`\%5P9
MAC<A=@+`;NH[(?9-4*KWG&6SEA,XFBIF.2'6<@/F)KY#8K#_D!W8G<&KESOA
MPD"[S/)BC*FM%F^E2F]E+=A\QH]OT0)Z49F26&IZ;;_B5#*=P`N5U3[MV9,G
M'!YYN).G!(XY.N$L%`8#>'TXGPY0SU7\$4%LKT>H@(6&%83G^66A$\5`[.CM
M\F2B%>!A9`C86A!_4^4LT!S1_[[<*PU8R@9NGD3+3H@]I>>@!&;L0$(G)0!@
MUT%!64@F&YG75&NOP<A#LRR78&:O'EL2#^]V7[OO;2OV*.YM-[<32"RU@9"`
MRAVQ62QTBRQ]JT_?@:XLQ<8!0)4.T]ZH_"ST%N#%YFKAG&ICK#X#X!&%F_A"
M^\4'(B\`/*^HCRH@L;I..)C6_*@#+SI8[J`CMH*%%NZ^`+3KS"CT"QT;#U9K
M?+Z=M!4[$("E,Y#M'A`+B2&QD,!.@JI-CW%[ROV%99#$316(+?$43]!8,D<6
MI8&Y>ZE2,$RS=)4MU<*%OFKO+!=(PCTCL]=8*C-3<1E;J`#TN`L]#+^A:I?`
M>\UXH:*\91DW2@%U8'Y>+D8!VI=V@"L`V-387=H<*,;P!XB+D;,[WYG-0X9-
M+Q>K91+"7+>4LXPL%W,HWQ<)@]<H*!7@T\SWLGZ,5J8=/K*;/GV%OMKI;FL[
M<Q]Z4F$Q.$`#4#$X104.TO*7C^R#WA`K$BPY--T:'%FW$H">JVP5(M4@5!@,
M%&.<&"C;XF5=SNI9@SC&W%F4SLJR-=^/]\8W`02*7=]"5E(L`3:]7I3&CW>P
MIP"H,"MJ$,L,'P[S-?9;`:MYW1%A^!"A1T%9;'LZW@I@\>%#CY*#,98>$;"#
MQ=PG!F4-DM>MVBQT-G(A*(6!>'A?[%!8(@@<+S-ME8("8S3+54%9W+182U`N
M5%`6W@0P"X`D'%$N6$144/878C,E4&%4@S8JULS6"8\+4)-U2.09V534;K"6
MK`38BQR\53*[XZV0X+ZOG$,):_AGY38/O3TSU9F:&F-Y2HBG9#+LX!@PDH2_
M">RB`B/!]:ELN)$!6OX-O9,J`.J@F%O3(E^842?)SZDTZ`NQ$SLR=G)MXDH/
M;(TCN&[W>'LV$.#&33OPS("D$S]F\)N#GNXYPB=7!$Y+%1QX,<81,'P@/C(1
M0)2S!-?5*:%%[CRS4&5Z!HC\*!W(``4;?1`BSN,LN8ZV^$CB>#8LK?:YV-$>
M-0)XF0T\/'PE&T9*W,@&GDZ6U:.%Z(O)`/@H:R>`@=0ZW>[9P`?,4A]E#*28
MV<'G#@289S<2"+-X>J!C@YBK8`+\\Q*`V)!A)\1>YASMF"F!G9S'>P+8EEN1
M0!*ZRO4,4"B9#2<!%`:FQRW`A3(`4`,2*B@`F"\[LP$`GR@N'`$QD(_17$]C
M].EZ4@&`C%)G<&GU3R;0B)$UZ/!!7\\Q""@]/M=3SJ$E)+K+&/T?@*DY<W]!
MTKR9FX6UDDO'A+=<3!(`F*LC4FSA68[R!;WE*?F2S>:I$B`=@_V.$U?D1^<%
M\E^%<KB$3FO&Y(WM1'EK7">@TPGS9:0*,A2DH\1&-PNN<YO?7W?4@2%@\PAH
M=XL[,`K7D7,K>(J!-(;(#XD=L\`.C2'I$]26!&A4@LWHMP*T9!#BS$KW<8SE
MH51Q?`YL]NL;.ZNA`1R%4IW!1F%@M!C*X\!6=4`)0PWEP6I_4=CX$&%;FRU4
M`'CZ[%4+8#?XXRM``YHJ(,G)0<D/]NO;"@-1-?`6;-!ABY;@1^LQ"_EA@V[U
M8U29&5L"(\*PT>*#_'P<1H`90'Z@JS9@MYT^)4`'60/,X*R=@6*7MB,N0'>[
M.0L#18GV-)"K],]'YL.NW9L/I#$`0()ML8`=@R+P,'=SF[?+XT6!HUFF*,#+
MXRE!X-,LR^FP9'KS8'>-L05H:Z3*PA@R_8@PNXD.9D>_$4H"X$<7'99+C*("
M5)3"H*`BMY,]6J`S@PW`B]+S,30HTAYZHQ0#`%\+@'JC!1WH9/:X>PQWLNC0
MNP,N,15@C^U8KM=J&#"H)+8#BMSPIF;Q\8_X`<-F4(H4$!W&"O2+611@S7)\
M9`T*%8RL0=$J'.BM$FP01A(W(K<S4!-CO`0&8B%^/)=0,<`8O=0/>S@"&CF#
M"-P<='PQ*`V;+<1.2GPO@>G\T/X"0+&E@ZR'8?@4N=D]4%/`<&"L]*E%ZZ\$
M@%[&**&T`[3$9/IVU\\"0,PE/%![G`*L#)0=)*1754YQT(I9.,;ZW/53_G@1
MBQV)3"=+9:X8^95!&4\"7QC#::W_YU2:Q8ZS%%.J0P+3KB_Y0:"ED^$Q/F;8
M:P0Z@Y9$*P")-8K72]G":WKL%@!BNUAZ<W&P%`!/.`)>CL'5]EB<>N;2./.4
MU./PKM^K6C_^HU7XLS?^K8;^H(Y_I&-?(=3GR-U;?'^LCS[HG)+(32V7%S8[
ME>_%5H>6^JG@#X`CBCZ`0!N%$[P.[^RK(/&E"AH[]72<$=O03`#3CO+G@_Q3
M%?U,S_?#WU&)GU!!T$Q,C_7Q]P'X]%Y-#=\<0$,"?_4@`&]"K.T=*ORE%7UQ
MB=]PQ_=A=AJ&[41_Q;E=0G;PQUYHKKYM.Z6B;\GC;XD%S``@IJ\!RXX98VQL
MDW;RW-H;$)(-.Y@>\`=Z2Q[PMIV'MI%D:PP[F&P[`VTU-=9*"A7078+G;+YY
M,-5-%0*<UMK]C<I_-(9-BRW)54X,2L.P+5!,P`N4P/T"K4!/PW`((-IR#'1Z
MZBZL_Z>$>GY82HEBNK7G^_:R%@Q$XMX58XP$J">)&7HCIZ7$*@#%"-C*[?"P
M==0@4%P(X%"/P`U4P/-!W;#G8I)X7Z`CQWAP&XNTG1LT\BO`@S*!$2KT*<X0
M$',)O%Y%8@4Z,_HX-ZB9($`TB4LJTE(4`P):;7<5'37`%8;R%)4&/0+/24)^
M'&OA#DX%/";H]0N`KS%&!4@CC=%]6D:.8T!"K8*%56(*0XM@'ZJ,",X@,,.Q
M'X$5KE\9!H9OA9//AZD654ZX?A9@VBNNUCJO8R6'][P[T($&@+P]/!2=QEH2
MD:-ZFS$&PDK`Q_@TAF*+"32H))9'?&N6+>"PQ2>`>);HGT;64.(JGAY*:V\9
M8!YY[#9E!UX!B`:`R)WOR[@`8!=\>D3N2:4[*N`;$;XO0GF^FV'H0_$\/&D=
MJ_%"=P0*H51L"4!,$@B4;?ZG2P*O=P((%)U,PQ`22'BPIUQX^BD2`#1+I*D[
M^4C,0VF-!<58+4%SH`[`R8B%PF"M-5$V)`2^XN31PFW,AM'E:7?RZ)Y%;Q1@
M)/FMS::>`/AW5(GP.O?;8XV6G'P28"S$(//>*$XF<(`2,)5QB]>'1VO<X#K1
M\0KY06>N!1&PS9^WIVL"QI;`;,J&PR/@F5T9X.3'N0$2;`,IP5AH+<^!V8/:
M!WTRGTLQ+HP%#9O3XS(TZ!*U#YL\`G2;[,!:X*697`<ZBM>M+8XPF/2"8720
MM<AV`7TX&?ZP+OBLKP!?2D":L9#*=8"G`KN_7F/(R6M&7&3ZYV(>AN<2:T88
M4)F\2JWEX>-IGND!5(`=PAF+67</H)7KL)]Q6<>]SM,)`;I>=MSPH^RX[N1>
M)%9Q\O[<8ZLZ^<-;Z4*@[.C/[J%"PW9SQ\JG.WS*8]-!!8?;Y#%*#'B7P'*)
M+8GM8BZQ/18B/U0:]5("7F?S30D&1\`)U\O2Z\'YM);G<6$G?<[G8E6B4ZS4
M,9A..TYSU(%/`?;8GNX2)^L8<NZPQ9<$!\J<`W!$!YO1FKS#OE#``EH`&U1;
M-(/]$H#T8L0)'(^G<@X`H_\5%2R.=AR,=_%6`59*W"]84P"(N40P2!P#@$Q4
M$H)!`&[AV"TL1",`"GCTKZ,58&K>I`/XP3/0P0Z/\"ER=SJ@?NPNCZ="B92E
MQ"Q`S]A"97(;(G`<=>"ZBBKN?1YQ!1O`P[2<Y35G#1\RG0<&(3A,#U`#39ZV
M1C`!6Z.:";PF/S3H#K%5@)T<LS:;@/9]$L8,TX:#R(%!1W9<#_8MB?P0?0QZ
MT7DA%@P#`:0I/[Z^:-8,N.K'D(0$BI,18+;X%WW$A40GT#TX'J@K,4DP#%21
M8=-'5GN.,#!0EQ);L>`5;;__H<*@[-Z("]$"L`ZS2-N=WK\2S_Z1Q,1KH!ST
M1>1F`5:)[?)@>RB71XN!NF@]**'8W@@EG6S=.,6J!&)[-,9PM*BHY-R4`">>
M@.F<.%(Q_[:JLITDSH_A*(';2(T?WQLN6GPR2(8]1]EL\C6(Y@`(B!+!::WC
M(>I`$UH!%9$5'+O6?5X6:=(2-8/EXJ*+O"-H*0`^&(6%$V]1HOO(VL2M.G`6
M`A>=$I@GTO4E,=4/2J`Z\*Q.1O95)+:3==W@*5`!))UMGF(AF'"Q-8IT_3G:
M>L;6@GW9L(H.%P'FH,]#J53'GD?TEMQ?B#(ENAQ[V5M>:]45G!X^E02!,7VU
MKP6@K"0_L*ZQ<G$$-E"J',^Y"C`UJ6+;$_3"'U>H`]:^$&7/?^<727/"8P`N
MFYIKG<:=Q:?8)RZ`F1),31HV/:,N=R`".[?&.Y=[G<\=X'6@#J`1-Y4[9P#*
M,P%'673;*P!6^&6^`!4PFL?E^S)RE)!A-^*9-9GQ5"CGB\*<>R7UI&*MAU*"
M<;$^\ZX2;'0)*+OL/B_Z3`!L>JEBV7!YOF5]ILI,?EBK<(<&W<$:37M49;U(
M+Z?#[9)X48(9N?V)$TZ'$1G%$_#=313PZ._FK''"4#H)LWN09"702(&D`]&=
MP3;67&4EXHQ`L=F\H,8']IX2VP]O4<)KT.V:UL:P3?RJ)@]Z#V\E0#&M]C@@
M)^_(2G9L]\`$^X='+P*#V9QQ0:!X*D!<N)ORF=*UWHQB'KGKJ`!LZ`CE.@$H
M?!DYA/+RE&1WBWL!$#`]+CQ97.QB""5;VFO;)`.U>\;EK`+,4&%<SG:QD3LA
MPZ?=%-67%5?`<S%MKP`03TF@=%Q0\62:LJ!(PHQ$'58)QGZ%;8W-)@&F]TV5
MCWH$EB<R#Q(7?17:GGM"`MGLB8Q=@`V:)(XD>*N]`,O]R^/*Q030ZT5B(3CD
MJ>V;%%L]`10`Y?[['*T`-\R3`#9,50=K+"[*A3:<_0*M`*S3H,-5U-*"ZP2*
MQ#Y)?G`6J`!LT>L4:@^GLTH.2(PR(YX"P#:TOU)A/KQ5-JT'"B>EP#&Q$(7A
M[60AR`-@%A:"\"IL[SKJ0+#PO&0A,DI-'E5N4/NAVH"]9+*`"UD"31*/&\XC
M`=N/5RD"F)8;W[-VGP/Y&`!FC$&:PSKGN@_*>^^/77DOKM\"3#3P/5EH_'Z^
M)0VGD1ADKQ\H=678<9X*:)#`XA3;+L`Y1N`"#97[VC_`3I6'O8:4V@F`:$<2
M_<=+9A;'AY9E:=#II..9D&^R?$IB.:](J8>>'Q52Q7%V1Z>F/0'0I]B2=I;/
MQ]('ZQ:!)XFG5A+5DE56^;(=%7$-H)X.-.\X\!+0H"\!#$2>/IP;0&<R^:$/
M,H!7U/_^UX/:K0`WL@$JY*9HV8>`UXL**S6=C*IG8SSV05`!-YV6U@!+8@:U
M!=!C5M-(>`=@-224<QNO0>$"O)08GZBMNDY@@J=E4#17JMH@OZ7$XW;R1A<:
MP`B@)\!\&0&\@30]!>A`$T`6\>.6-Y;2X[Y>^@^SCNV&W2?^^P]41A98),WY
M0@+Y\IHLQ>X!E1GYPH%:)A#3ZA05=A0G$HAYQA1[*,?(,S83#TT>BOO(C"+J
M$BAL8-Y*P)*0U[I[`C6\Q?2P:2?6LD(">D^'@+,]SY1B<P6P$YBP_Q2)&V,@
MF03D&!I9IN,#?PRTH^*"WTYMV_(?*,7NXJWN@+[*8Q7K69__U.*#7M8&5HX]
M5&U5.I#NWL*@+L(X@UAQP8D5FSA1]86HN"LE'GI5]J0K-G%(B'2@EX`1*F^]
MX!A)=S#+2\(8^KAG,[;@QTR`99>/!Q_BC,*LFKR=04\%%FTE*,!#P-L]Z+"S
M!,]_):PF>VP1M`W#-`M>[P(,!^0@O(8+'5@N)F`=EV!C1/]"K$KP($$'H:^"
M@^0Q)C62D/Z`.]$'*4T!F&/=ITA"!KA'$E)"N6^;H+ST%8\5@"%IF5%P.#?,
ME2H82'$YS#^X/@&$8?<R"W*UIPOIZ94\)4J/V9[W3I&`"X$*L%;L(0EYCN+*
M@58`9.6AZ)TKM[D+X2#X41O?_0)]Z3$`MSB(-:BE!/3DC]MB+?+8<4";)[8X
M)HU6NWV%,AWU8Y6Z#L!($ORX6I"OQ<XO7.&^R0\`5Q(K^%&`"TNU_.-Z4CDO
M`!EV@V@M`0SD@]H8]Q47VFK1'+K*<]09]`(M`&@DKZ-*H0V43U&4D%%J`UE<
M`-0P`-!:I@_D#-I.*6U:V&L0%W7!`.!ZA0'=%ERO'@8`)+1I(0R0>%+YW$N^
M?',0NC3MZI"`/VX)`_4(H./!DGVUUY>LU:)9`]'`L6OW^E[<6LZ,`@")R^M_
M]28*D7(.M%R0^"@QPDN2X.LD#(V$EZX#]\/9XRI0QYWBJSU!DNEKN787^.4=
MW'CM*]1:3J"]2#0'W!6O++^[/]2.<AG($<UR8X5RT/,57DG,0`FT6-S[''`?
MS&+I@HF4Z+3N\O[LB^NW9>XE,!B+R^O$KMVV?7&S[CL<M&V70!\$"5_+]D!=
MW&[K0+OA]0!DKEOZ#."2<W$0PTG+5_NPY+(6D^A<?F^QVN,2OL*;0.^>A/[Z
M%6#0;1';/CU\[[F$\E;^H$1+)O<5?FP)0*+/(K'3A7V''[<[&1D0Y,?)XD#L
M>*IKC!Z`5%H)0_^KXD5$EEXR+TC7KV?4+9%[,0MBY-&B3W$88=*0EN.+N#P'
M+FY@]S#T3K>%3]MTQ\JGH\7B5@+]Y.)&]\5](P$L^>,L8SB#JNE8X2TLI)@L
M75S0Y36S;CH`)>'"F[DXD`Z`+W\'T;X$^H?1"!R7&%K+#?:>E("76B\`INW)
M4^@YUV$8XC(SMECRH(.F33"_7-S_L?=O.]OUS)H8U(?R2&S3#*_MW6QD`X&0
MR`%$"9E$H*0;=3I(G#V^%E6^OQ\$$F('B5]3[_?,&AZ^/>Q:NQ;Z>_P`:GRR
MOY9KZN5G1(O%>.F]YQ[L1PT<T?VS(Y;KA?&@N-SJ.>:?^5_].3E"?P$\_3Y_
MOH4`[6G?`:VBN7YBZ[WKXPM`/P^@#YIOI3J+]LB4'_3[+436YCE*[OIX`)V%
M#FK46'HK#]!_*(HGP+/HZV?I``S][&@!Z/5][>#"RCN&OM_GCY%?Z)5J"?A+
M7SOP*V/_K'3%ZKS2^<5IF:((X$'Y&/@*H;\`?MRH/Q_'8>6=G):^WL<1\Z9>
MF35147LZ6VQ*[,<(P!1@]CBM_@/@V8[OAW]@Q/1!S8`:,&>BP'D`GNWPGNX\
M\?JVD)\_U@-PQZ9^=O('\)[5GGD"X,_7P_(`*ZG2.T;`_-F/56*BT=^DW&0#
M5HV-C3UM`5@_&+3*SRLMH+V_+20&#?]LSV']`8AYIOVEO[F/FF/DKON5$9L\
MA3"4:-QI;S)?$6[.M^OK9X0>KC=BK=PES[%B4]9^@+5_1IP<MM^.<9.73FZ=
MG$.O["_VT5NX2VQAUQR4O?L7T`)9?_&4@"W`'O')UH.$4@2,-T*?OQ]`J'C>
MYV_^\[,?&Z]L?]R.$1;SQ#="#:">K/?.VR"]LA_@%$+U2HU7K'T*\/U,VO,]
M?>T9L=/>Y(,-.IQCODWFB#-^?G:].58"IE9*38.`==ZY$/H+6+]'V>(HM]=Q
M8I@5(QZE:*0]Q!7"<V&%ZAS.LUA!VST!Y1VVH"-Q'5UE`_GU]_JAAMUCYO4`
M.OWMGQWXA\.,03L!\P?`G](Q[.D1@0X"-$(UZ<[WE@`GT6'G"$$]AS!A_J!#
M\:3&PD)]?9]$!P$PJ1I]^6<%.`\+\8IZDN]")0EHI!;3NU"K/N7G]'M``U`3
MT3S'X.OX1R0&;;:4-ZFQ</[\2@GL%=)Q-$>H[_TN5$V)K,93X)N'K8>60L6C
M5U;@U0]*%:J@JR=*H5/O5I/AP(^9**5#@RJI?O,;+=[C]'\!\^=L5P"D&:`/
M]D;_[,`@[IZ@OX!/._T`.(LB^Z60I>.TXJ"HB!,@?5T;#K6G6(/5057.]O-*
M3?Z!3MD;32#?N=38Z3/>47*8#ZI]"=`("'1!?P%"@?X#X$'MI/U"F2T`#ZI0
MXQ0ST,E1\/F@RD[HS\E]_%D==NMYMB./LE"J&\!S;N,==IM!WO7[.<K!1QJQ
M$@7J`P@=6IZ+:74]0/D>S;6=1^D1>2X2XDB<W&@"F8?-TQ=`O\*_A35&AYV'
M77[((QELI$7N2&72AO,L8M>YX>+#1OXO>:A^MI<XG++?%G+7>WV[KF'^EA9T
M)M6)`.VZ#PKJB[:PK7<,!$C+0=]64Y$)J*^@%RF]`O3]-DA_UQ_`R8W=CP@)
M\!P\%P)B3W/79>&@G;#/<QA0XST?I49P_>.-X+G4_<Z%9"73JXR6QW<>0._I
M%:CJ'G8>@#37O@<@S<EN0&_2@-:?$>4'L&*YP^LX1ACU1Q9`*.#3A\I2)DE,
M7\N_6_L!)'YT'Q0^8]:?PVY&DB!"`HA&TI/13M@H$*?/I7,+ZP_"<&:-@+(F
M)#%^S!PA-1!]P7'.Q(,W0E@S?P"38W\`Q(GUL%#D[</^`F"%A#A&=)CK!^GF
M#P8MHT"<_N27;Y[0`^C$-2G4.4/'P['U>W*DKOKD'/WD7)WTY$+Z6]Q''275
M*+'=]HY29.H1,Z#2UPNU!!ZE25TCRCMLT3Z.;WG7*_\F]/%3GNWTKYR`_@+F
MSU$2P*V7"H?>P$8!G_XNL=/>=1WVX2.-(*Y0IFAA1//]PW&I]?&]>*4'"A@=
M^`K/=M1W##Q/'R5UNDW":P\@:O9*5Y!8F0DH-"1,8O3Y\^2L]:WN`XZSI6ZV
MVCM;DBGF*!;BI#GR9%DGY23=FO/S2,B#Y%/2W^3:OP`>L,\6"IJA^P$XD>F6
MV@6)UW1[1IYG>X`NJ``SCE)&@.8@0,:(7N&DQY.N.$K+*,Y!G)@_/\LM-%4>
M'=H[%P&(`AI!^M-IO8,2F0Z3^@ZH-YFT0](4559O>(X0@$0C>JD6D_\\E_KI
M<!Z)<6-C3VL<W_K9C_,VJ'XU\%36JP#<E&E`,T"M:@,P?N;`ZV0H5O+$7+Y_
M!0CZME#"HB:@4E,2)M<OJ6'[5U;0R_A%_L5'/Z]PZ?MM\A#O>GQ,6^^/TX;C
M+[Y2J6AIV]H/@,CJ7QF`EL0@K[KFTH5C`%3I4MH@[%C]/"E'<\<T*;392GU,
M_,-_]P?@N6P-RSWES#GI\#"/0&OD``C'RDJ`MW#$^J7":9,Y<_D!P-%65LE=
M)[1*(M<O4%M=(3<ZB`H:@&][D\M>N>L>H8^CJ-6Y_%"#SD6_`EV*T`3T.,\?
MY-<(:6P:,?F*?V4$O9SRCN&L=U"E^US4_M<;5/A!6AAT,QZ.6K('8+Q=_UIN
MLKX6NIFVOOJP=QZ?5_H9JJ(S!FB3]\^(\W"]?K'K/@;(;_3RW>HX[K_K#Z!R
M!!!&(AI-RN.5^DY.@/%&\+1\4)"].BT?%(4QCD$=87>EHL6SL.*\M\_"QR#`
MQ]6-/!=QJ5-_`-Q"?\N)8Y"\->"'Q-I.JAP),'[/.`:&1+US.7%:OP`>@\\%
M&C'KRBB`BG\;ZOWH7VR;<9W'T/E/^3D73J2/@X*C8Y`ZJCTE-``K$5YGVWMN
MO3990G!QK``S=WKD"/$NLZV^A(4N?F.`/MDA14W0-\([AJ(Y`IS80JG%_OS#
M]QZ@KW_9L?H]U&8D$/13=T_7W]`=W!K>@!J(:T#[.891<J>UR:,&8)0?U";`
MD];<^AE[:J@!HP6N&_GYLP3X9WDN`O3@,-*VU*USHX>DM][G,D:\YSVEO.KS
M'13.2%`#H"IXZSW'T=;GKI.G\6>E".AOCC"`([BGDK=^I;P=FR4`TR/P^5,L
MXNVI1GA/N[80V_9>:?T'T&/KO>M]Y]9[TAD;ZY#5OO,LOC=".]:#77B3C?QS
MQ!:.GTWF/O;Q-ED;*P`4-'1@W.JP'0#,X1),6AAQ3+^R/AT##N0!QN\Q[-BQ
MV>(8@CRL:U,W6T_,SY)GX3#/\Q>!F_Z5DKND25>-+S0&0:.OB[1J0`O:-X`;
MQ&$Q8N3G^U=F`,S&"=`7[G>VZ_>5'>N74U:CA4;GC>!A&V&(#@0LSW$"/ZQ;
MKA*`=7X^GWAES;'E+GT/,!@MIU<HKOF>C``!N(5263RB_FRAS)^_L)*TOQQA
MG8X81!7.BB(!'.81W%_NM+%0F[RY;0_`79+R7:F]0>G-E;;\60.^!+AV&-?!
MDB>>8^8<_0?`5]J;5$O_6:E&^/,YZ<_IPR:LQ"`K:)2]-"]LC'`$]3&KQ:<G
M?IB0EZ#)##AB_K`+*L!$$F/0&8$DQ@]:&03(;A"`6.-4%1W\^IETQ>D;@[2%
M7+J_9>L]H,[/,7PYPB8Q=ZSECA$:`'Z+=FS]?,O';7LKU6)>`#=_MEJU/B=&
MR&QJU%4%G6\$5Z>%M4^KYF)RZ7IO_Z`4WE//^ON?FDOO"3`*.#I]YMGV'P!C
M:?VS+3](M;*(YC39M!_LW$GH#T`_J\;>_EG@IA?&7VPT5US43,'M*S>(K_"W
MU>`S`!^AN3!OFTL-'LT<4?*<=#+*M<^?;QF)N(V5P;!TMQ%%_;_[-[6<HQ'>
MH`#4K=<QUJ\4`1YYC/RI_)7-NI*J&Z@-\K`'T"NN<3>GEYZE!E>N="4SP*0Q
MAQE#`EPU09EY_0&4A/M3((5)\([69V4MAMZ[5A:SGE7^R16&6@QS.2E5QF'1
MF94`C:BNR92ON.X&)U6)'6]03Z[2?SA,>Q2U=[+/$0<56_^]'9MY4`3$IHCS
MBV-QITTO*ZGYY.ES6(XXB:??#R_DB/X6IM,?/RL=R3[].E=JQ8@LC*+1;KG/
M!F_:8E3$:=[[E>KW6G@FJ#1*B_\!4.=/0S/J6[I":IH\=<<(OU>,A5Q"?[]"
M)6_6!YBA*C3;8B0/KM2VV">/2WY+H^9%R65E0L897['GBB9E_==7N$O6DU-C
ML_"L^;7AS.A>?VZ0/N//.EV8YOU?`-Q3?XMV;_X3T%295#0W5JQNO%_A)S<;
M9[R_H`=PGCQ;0]\(;_)YN\Y]=.WC&=7G7-&/Z6'*6U/.*C)_[CIP+JZ:P%Q^
MUG1P]B3UY,81KID!UL%T%U$4^G%S#F0FZQ5^.?\1.A2*:[XG3&8$,.-6G3K<
MN4$<(7&BW=NQTOA[_2R=KS#?3:J"LDF9W><<O)Z`+R9URIUKS$`'8(]VI0]R
M/@&48!@/2XQPOJFV\/SL*0/ROWC%"XNE,VFSQH[Q[X"6-X(YA,JQ\F9!+CDG
MD7R]G+<P[3KWHP?`N>&1%M[S7/2U9/H:-M]A\V>=A86_C1,ZJ%KB^*)&Q,X#
M'N]G-;-SK'A7,&/I>MWYY3LFC?2P$4?)3<;>Q><SK<SKB%\L/_CAK'A\X9N4
MJ6G-/SMC=7T'TL4<3NML_FWE$@<VE<"/0+J9Z_`KY1]HJ6/89M),_6/60*1U
M#B-)X@?VM_)LO?2:`.TI?U'#/&+G")_+R1%22.`*\GM^922T_HPX/Z^4A.Z?
M$>,'@%\D[<O+8D`G5(`1D_KC.$*`\;ZV<6':4\@:?8N<&:WM_$(#WL?I9_L7
M(R0;T-$]?J6^$?R@6'J)U<7"`(#[)Q;66XSHGJ/G"&%0'_FU[6=$^WEEYJ:,
MMQ\:H4V&)NJ)/,>.5V+$CF$QHB74(TX"-`)N"P.T0:/D)O>WZV0SYC#M[?K\
MV=/U<PPG7O$<VM.?<^&NZW#\LRTW]GL[IF'U9PNYIYIT]-A';S(YG=[3KY!U
M<,3H;X,H,&/$SEWJ/P"^,G\`YV?'3LZQWQ:.\P/8N;$_>SKYCSZ.Z@LWV7O*
MS>*(`+38-KENT/S4^R$7DCZ?.S;:^UHM1NN`8M3(3VTW\"&A!D`I:#0O=+'<
MJ'H(X#E6`-;W1HS?;RE\^`"KY(FO-X)?V,X#\/3EZVLSOU8.$?2^-C0`^%H8
MFFW^`#A1_P%P@^2ZT6@-,V#D'`;,@/X"M-/C`8A2PX"5B*:/6SNWOK\1),+A
MSQ_YW@^`&.1CH.[`.>1F,.![6,B#@I>HR0^COWDX%C@"['>4/))=__5L?PB9
M,D\G]T/91,OI27L,\XB=NVZSF@8C3VO](*Y.SG/,/`MM(87Q^!G!3=:PWQ$D
MPO:SR5R,O@4&C=[SN=`H$O1GQ!@/0+RGE62#EU87-]EZT*DQ3)X\C2`T`%@"
M#*O<]1J`,]XQ"&K`Q[_QSWP`#O,(>%PTLR<].T_\>R,XJ8E0(WB>^QTEAZT?
M#L,1]EW0!4/2-%7JY+@.?GZG'X-'J0NJ3D41`'4N-H"'$R>W#>AVJG!_B>NQ
MR35W?6J.%AN[_+,]-TB'?:8!7>8L>B7??]X(`KSK/<^E?UR'?V7GMOF51'[O
M!W%]\N/.>X7[*+]E+U\@O'!=`&*R?%MH.*Q-\08)Z83),W>LTTLDQ.TTD$C>
M(G7M!P"]O"WLU->77^FQA<<CFO=#'=EB"]L#4&$]#X.\'QRVWGY@1"_^EI5[
M\#Z?4`.(04(2XX<^_WL85/D*OT4?!T7<^S@3H`V2`J\YH+6J<_']3\M]/#\[
MAI5*F4"3;V_0^7(+.Q56W9IWZ"+>-NY8ASK:H>1UZ73HN!O0_48(ZE<JMY./
M]"LCAL6NCYC4(_@*SB)&M!:`F+3'*]]X`$YDQ&W#%!#(#W;L8?,!1!+KO2(V
M8Z0+AM*__7/8)VG?Y\)=\M)7(*MNJW6*/$_I_'K8'JFCP6Z<YTX`3ZY+/4<O
M\!C6WJ00T5U*'CI]ZX#C;'FLY.5&_MX,58]E':N@!O0>*!`$5(P"<?I0K=&J
M^Y^G#R.@=__*2L!XKQ`@_50C>,!2-G6V!'@.`J!@QLGUDQ.=/"BA@Q1%C1`&
MZ15((Q)AE]'<1QY4+6_7"36@$(#?UGU#'\2Q]@A(<I-4V=X([JE46F\RH)*F
M?7!2_*STCP[UUM`?`/>T_XZ8;POU]_K9TQ50Z4$=:J4GTAQ0+`0-0`WH+T#G
M>1ZGVR1>_<IL22,^VV(*Z+,GP,Q,<T"-0A?5^\]XK]"4-F,C)G/7937VR?F(
M,-IU_DU,-F!]L=/>9(WNB:<:P:WWKE/4+F&OR'0F)I>WR5!INT62`)Q#"].A
MX:>6)\UC\*Z3E2X"S@-P(BGPG=*(F"PSLGM_'^+N$@#+%P+*_)=CD$3V*S6A
M!K0X%TL@CB#R#T_:`VK`[/&*I3I'#`DJ`;"$S87U'T#_&;$"^DMBA!I`:51^
M%",>=O_A4I,2B">N$3NILOT`MK#F`8A&YH44\[_<DH#*H]2OD(^=[P%HB?.T
MYGD8Q&$Q8@76K/H(F9J!>2&L'4,%."T1QNOH,2Q>`8#ZV.\((EK@V(IA1BD*
M,.'I^@%PV'XX)I;I$2M0T5A(Y43T?AZ@_W!+2D62^O3"3N"8-&EC0DUT0']R
MHY$P:%"L\1BD3(R/>$J.,`08^*?CGY;GHO?BE6&<4&NT/2B=>2[2QL6?YSNY
M0<J88MWO%9RGVC+O4?0W_CF/&8!_#(EHS4&&,OU*\@^?/E[11.474-\(L(Y!
M42#5>I1WV/T!A`)3`#[D%_8?A'E\72/(<JP%BZ$L/GJ'348ONW*0=9#EV"K@
MP6M8288R*`F;%[;C/(,9S#SLD>R"(X;4T2'=C(O1R?%ODNG>/P#.7)YLT/%9
M`I%U[,0/"0NI2]S348,JAS0V-($7]!\`G+@/V^=2>%I:1XG3_P'H]#]O,O:C
M\A__;.??A`HP$J`=(V,[.O$<(<#/'`8(^8ET`OBP.>G*.00@!JWV\TI]*%5W
MXI4__Q@G?M&!PSQ"!R^>L?,5(<GZ80;"C_HPB()*,FI05=\\_?E>:22@]806
M1[0O44IR*4322I02H`?_,$H)0!28/3%H4,&4^N6#)[LH[_0;S^7WL+$'K?W@
MQWZD#B:'OI%[&/G;BM.7O!W\+HZ(T^\Y0@@#S5$`GSX!K;]7"!!>Z15^'(YR
M6*R1U`DP`?42]"YF,'K2K>QL\F31K9DT]G3TQZ3U-UEW`+HW]A]T2T#WKU"*
MO4VV1#Z/!7/$UED(,.-POI*<?Y`I2;<<?<>YQ*ZW@`8`FS6X#ITMEB!`G$OG
M0QZ91M0\N?E.C@#IZVB^[HD\!YD!C\\GQQ$Z8.W'Z`G]`>B`?=@G#JIZ'2.&
M><28/KDA_^D8RV0ZZB_-\;WY1HA,/0=&#/ZL]H,LG=3<_7';I!DC@`F#&OW9
M;T1[9#IF#821^D7\&+,E@'0K6O4KL/XDHG_P8U#,2_W2WZ3F`&!-E-G2/P0@
M.A@_Y@HD,9E^3Q3XE1W07\#DZ;>'0:1LBV@".,)<"N)ZK!^4(O(0(!&-=N1F
M`(%T"8@1)=Z3GCPHU8E&QJ#5`V`F#?PPH#_\H/HHK^20!L@]_1)`>@]2)SHL
MHE'/TR<T\&-R8?4=-C5`'I\Y+A4^`I97>A*P$V#&K',12]]\]`#]\>3!UXD"
MO[2_B5=^A5M8?@#M+U0X:WTU`%84B0Y$$N,'CX&'8]T2RJ9/SBN="?T!K/(O
M!T6.8&;`$60HQM,Q4L;Z5U:>A>:@MD)J-B&3Z_%PI$GK(6G51`BC0J=E,B7-
M\;0D&@=9!TG30DM2@`O3)E/!D99VW@C9+`8T0P/`US6LY0@)B.E-;CFL)<((
MX!%K!_07P/=Z2U*W?%D/P&$>0932>_UA$*'SAW\0&H">B#9^<*P_`,^(]&(\
M)4"X_@,@TEG.'6(3D<[[L0)@30DJBY`UM,]EW!S>4Z#7I(XK4\-_UW\!;.Y!
M%:`$6DJIF9Q/F%=2X`@JP"2#I0!NYV$A`%-+G^2^X^&I`!0G,@+\"BE[/,0E
MP`=%Q"5#&0\PN1_+*YV!SM;7)8$F'VG$"OSN]0&Z\%N`':@M8Q5=X3WL=\04
M?B>N&_H`G&/:6CNR#_]"`DV9;Z0``TJ>N':LU#A;,T<>)79L6D$3@&>AHZ1N
MAJ-,P`B`7QDU`2//UB>N#2HSS];K((EQZ[W2;<`4,^`K5E/Z0P>-V!IQXL3C
MH(:A_S@YG/BLWSN7<=[)4>DE"LPW0E#9V?J;;,N`[^0<Z^<H_^5L>91Q4%@Z
M#V?*Y$%7^/M/2ZKDWY.V4P!&4O-[A2<WBP$K3J[.'P!_2CL&K8FG%0=%B;SX
M4^=GDT5%24"&"D`V2*(1O1BP'A'6&#$E7M%\W00D/9E;.*GC&H"_IYC2R3D$
MK>7G&+Y_`>`\XRBQ09.&IG0'?3GWH+5D.=R@L?TMW<@:>-IB/RP)9SV!FT;+
M-HR;@990@;@'\?F-7\[5C9]OX3_S[0>'>80^GQ.5GU<(T#K(Y(CK/MO&C^.(
M\P`<(0'L$>L''79LBO>C!U7.S[_2XN-DS\T>IS^__DB,4`-Z[D=O#R#\WF^#
M".CC9X,`[?,'4-X&]9+?LM[G]_6^MN^`&K7Y-_?#@-8#UV5(Z!62QU?R;(7\
MK;^O[3QQKV/&IDA3,F"\KQTE-L5'R1'C>P#^/<K/8;\Y?GZ%K*JM!R`&-2\=
M?U,<&BV)L]REWPWB"`-`PT(!HP,!1('?T^>F>#_XY>34_GSA.G_;WS)CF.4+
M]#LCR?GY6HR0@B:`MO"\'>-[_WAE\Q$!4.<8OS[-@OFU@AK0`N#]X%:,GQ&S
MQ2?[\Z%^>8,\8B1>::5SQ@99OLP5:&0,@F'E]PPXL8\FH)E;V/UQN876@[@W
MW`^3V"JYL3][JOTX/X#R]I0?!PGD\'T!^L^.\5OX^=)/]?G\6OD+-8)?Z(];
M-;ZP_P!$9_4'@']DOLWUQ<=9>JR>F_+S^?SD]H-!:_R,6+$'__C\0Z@FQ1(6
MAPDMUTF`]Z,DX#S\6/S"^@!0G'..%1CT#T!YK^P2ASU_]D/0G],G__`&41AS
M4[P?FP\Y;#S`ZN_SJ5Q14[)4Y]^<PP!NH0#:(.Z>]K$\#-)[ORA%(OP%C#<'
MI3-EMO4Q_GWX*^<'4`A]QZ!7O!\S1E@1T$'-'\",79?Y-D]2M@_JM`#HEL<`
M07\`\U\P^8B:-6($)LLZ06=YCYC]YQ5^D$>0#7*$5@KK3R/\"@%\3_2ROB^A
M/P#BARRM!4$JZ`]`"".39Y$Q4*.0P%F4BNM1%/IQ!]2`8>@O0$@W'P:M;_[@
MV`@DV?X5G?,[2IWS_#GLF6=[?@Y[X^6M.8ZA!N@H18F_`([@'(OJ+8]/9[M@
M:J!G/7#BY^2X,!]E#X09#\#W_,JB^J*C/'E0W/4E*;8HX7FV,F@(T-;'KG,^
MG46R+6VL]E3;*5H=N86+RH3H95$GPK:I%_C]STZ`40KH0,W@?#\C]L\<VLY'
M47P%JM\J)W>=(Y9T*31PUPA3E#>YOEVG:GW*SXZ5@`8`HZO.0J\TG\4JW\^D
M(\]%)\##.;\DQDW1B-H-_07XM+RPX:U?4M`6E;7%I?N5Y7-9=20_U2L"H+5Z
MT,C(5WQ:]><5`L8[6PU[KX@%[]^?;7Q/@./#7K+GT%I=)QZ'+<#@6&W0RM.?
M"=`KS7MZ@A*-#MAU[O22SK]H!/`8=!$B`!G;\<\V`Y:M`FYX$XV\$>1NTTL?
M22,E`3ZMDV)-4(_0)G,_=%!06+6%]6?7-<P+6[%ML6,[=LD;U+_8`RGP&L%=
M\@81[]MYR-]+4("1GYM%0"^/&CKQ0W-`KQ+4J`W55-#`]1I0`[A[H@9M(33S
MU1ZN"Y.IKQO0><X_'*:O&"8M!_VXO85U/P`0/G"=>PK-($><W.GQL^M\;ST,
MXC[*&%GC^PO.I!V#CJBS\#$0P!%^1>="@#Y_\,MU%F_7"1C>#XP8[6TRU$H!
M>GVO-+[W,T+G4MZY$&H`1[?Z<'V,`+2?<^DZG)\1+9&?QT!<5^ZLCZ$+OQ_G
MYVGIZ@@)OB8)2V0R)0[[&2&2J//GY,8;00`GBA$G1O3]"(A0`WA0.KG]CH&'
M$T>99VORF*07+E>O3*$Y_BH/0'KQN4!K6I.3:C]FBA,#>`(<%B-ZG(4I:HX\
MOM]SP0@I5XOLA^<I?=T`3M0?>?"@I'VBZ7ELVWP`;J$W:#[4-B;O`%@B0X-=
MZV?$^N*]`-3<V.^],GY8#@'<L5E_D']QNS6BQ<;&)O?`;U/#>ENHKX6B)6@`
M9NZT/G^MV"5O$)4DH>5X+&?]C(`*M!8W93S4)M2`S361B6A/=[)Q>:VUR83^
M`]`(U2LMS\)S]-C3];UC(,"J)#=Y_&`R\92[;HJB.JI];`_`'5O]9Y/+SX@9
M.^U-AB:J/;7ZM1(MUWSG,HEH/XA+M+3@H_)*J`'<=:*S,5DC^%-^Y<2Y2*75
M":SU=AV*LX]!KU!C.S\`;OC163R`=KV\DR/`NZX]W6^3#S>+*%`>@(?C<Z%:
MS*WWKE-M(.!XCAD[O<<;082?/^1!7#\_Q\`15C=X##I/DWH>5(3O-X<#=?-"
MLF/NM#>96\B=]B:?W&29&INZ.S?%BB)'$&#4YG;V];.G)=^KFJ/$!OE;N*<`
M;"LUW#%`$S#C\VU8$8"O5=M=_"<^7^;LQM<::D`WU`#B*:$&Z/[ER#']`^CI
MI$;Q![\BU/;?(P$:W=^5'EK-^RS.RCG$=\QRSO8(Y;SO31V`U"!38\.H$/0'
MX(,Z#Z#C^Q+Y/>S3B!/'H)/;5-!($J(&`7ARI[[#YGDZR4@IP/LO,H5WJ4;X
M+06-`!VPS_9T`[9,C5T>)NMKH7>C9_U6W_N]R>/YGJT34H,`[VR)`G'Z5(&(
MZWL^`$V>Z4GQ.L3K+N<!^+/U>P>%5[8TV$W5].QW+K7&\>GD".!!J5OX!;0<
M]@/`R>W/D_:$&C""",\/@#]K,B6G6P3X9U=,%'/LG-D_>Y(TSWN%Z""#QJ^L
M!VB?7]DR`@@@U@3"M"#D_3T,$J"5'Y3BYWO20(<M?1U]XPUH/KD'$'ZT'DAB
M_&@C\,HX)@!?Z0_0YL^OK'BES0?@8F+$CL7(B^\1[2V,([BZ6-@Q;@8F4SDY
MXZ%E_W(B_2QU$8YHY[$+(6Y[3*GU][6]Y@?U'P`/NS\>1*@!X#:[DPC'V]/^
M\[.BKLFQ>@4?!U+?W3][3`&_R"^`?)^;>H304L=``XD`J7`HYR!H`.I(0/D!
M_*`E!!@!@=H$$/.,A:,961-/B]G6EOWB7=_O*/7E_,+O`724^KC1?3BQ003P
M@(?7,7.3?P"#.R;\&!S-SU\/`*FNULX;#9BU;;EC-2;ZQ@]@$?K8A6;^X1\<
M8<.JR<KX"UM]SQJ_(BW8@/*.8;:82):6]G3^`&:/P_%!:=<)W6^$3DM+)]>C
M7>ESD0`[/+X<(6WKE,<_J,(9,'?L>O<FCP#(::^3XP'/\T;PY*3`HWER`#0'
M-"4!UO>V4.>B.58+_)8^)@!/RP<%;58`J1LB,>[I]"LS`&L\@';)'[=R#\K;
M(/%0KV/%%_KCR.,)D/HEP-QO@_@W/SF^]O`S^-T_@)_/%Z#_?"T7)F1]OR*H
M`-"9_=O?VP_NDN<@\G!8O%)BQV2*&E!_T#*/H7I/6VRL-27^S5<,6",VV6QK
MUYAH^%=:H*7%/`$\!BMH5"MY%I91`G#7UP,(-_W*R)T6%NX9`*GG`O`8C*?<
M"KX7KZS<-@O@+P!61^N7.-8?D^[M[1@!0DMO\HX]B,\GI^`KXP$XS".H!I*?
MREH3@#NV/0)_GY_/Y]_:I?E>$?9^#\#W8D2+3?$&"8#U'PN<F:CX_6P0:=]S
MC-C3_0/0>_[9&=OF+>16"`NM6\[`&B,,U;DEZ2=`;J$U:6H\'&'U7`!-]`#$
MJT"IDQ-QCD,5B%`=@P#$L=US3SW,@!X;)/6<!9:T;=HQ`_J_C.`FG_;VE)OB
M6#B&K,[Y@@4%&!D*N,N)+;2ZP=>E"I\?@*!O"P$XTK4/#2M`_PDX_[*%1!+C
MF-0-+G>\7R%`ML>A'L1AQULXXFQM-7;]XCO*DI\?<\Q\SPM;AB:@>8[S[9^E
M<S_.0_[#$=[UXX6IJI>7(,#Y`9"7>]*=OW+>,3!,//!C!19*YT=;]WCO_*P4
M`"N]9^<P?2W56R"=5^I5MY^E-P_['<&O=7TI]"?WI,6`DH#^`%J')@53.M2E
M8NG-KR1@Y,P_OZ+%E%PZAVVI@?I;%'7>"+W2?U;*F:4'31D$:6@J%9G5HYSA
MST1'!DY'&-].@).<1[ZW'H`![0Z^9KPEDT=_`8K3_$FGY'L6P-3YZ9TQKA=*
MDA]U@[8I";G[E9/#-(+*23\/('V&2N\/PH@JC0[+R']LK.XOH27YJ0'],5BL
MXY3U@X6',_],.O\)T,S?2/(@\?YSQ,R?]</U1GPKEV[;@RNENF&5-E5K:Q=C
M>\0QEY+._"^`0^YF]5Q6P<P1^H'Q\ROZ67ZM1$$+PRHF;2,FC3P<G#XC2IW<
M`[%PE*PE#J-P4P:0RJ<$%?\PSC'B+8<!=C+I;Z5SO1$$G'!#X3X8VOBI/S'?
M^.W(/%`\_,ZLDL/@5`Z+J/"3"Q,&<=5DXYZ4#PEM#O"?.4P$-%<`IB>=N=*?
M^&2R*@&.`F,9<O83.JL/<L[9Y]\^#A7E*QHQ<H0W=KUC8([5?)D8_I;O?2U9
ML`'\N//.1:D9Y^0([]A.@.I6,(7211)4J63_O7H7.W([1WL`*%<Q@G,P%=P%
M,)0*=/CH`3C,O\+Z.TQQ"93B,1!KQ`LK/Y3H(")LW"!^R_X9<=XKK234K]0<
ML7X`_'S1"Y$??H<C_\<A,0G@.59"?P%\3^N`*6>H`*0YS3%_`)S#B-L3^@/0
M'%I8+PDUH,8NB9_ZH29Z&T1`;&'/B;R.EG-XUT<"]/F]!]0`[7I_.Z:'G%G[
MP>WL_#BMHZ\<-AY`AV-`ON*C["=.3O8+>P;XM-8;0:@!L)@TD><@@(L196LT
MH0'`JH&*+D!N`'YEC!]TX`CM&+FO`,8@OK(>PO!<A`+[`;CK/CD8-V=R,0+`
M]6&`E[X":@!W7;_2WRL">)-GS.Q)^0JA!LP:`&ML,"D--:#'N5BWG",`,C0%
MX-;'N?#ASZ3<9(ZPU@?^?,A#Y2(0@._)4W,@X0\TBB/&=F#9"R#MPH!&Z#LH
MO==_`/5?7H&&<N3,,*"_LX7YHQ&_I[^X8WYEY3"-`(,20*Z*`U-.PV+$20QJ
M/P`N71A$/6+,AS`$$-&,8[L$P#90VPG0QT&)]GN>HR7F[9^%[;=2OD(<DRTF
M@#!Y/P#Q6_J'L`DF<0!@O1YJ.3)X#VQN0_O/*_L!J'=37Y>U=F@3$B"%]5"!
MU[#]`RAO!"<E-$;P:\ER]/DP&#UI>=2@.>H/H/_K"&Y*^9E4S$P`CN"N"RTI
M:@D-P,Z?[0_`81ZA7]D_(T[.O'X`G'D_,CUBB!=PK9@OA_V0Z>6A]U'1B"JH
M`62#]V^2=].('H`@]2GH`ZP_$W*0*;Y<M/IICI'#M@#\%:Y#B+OX*YS9Y/$)
M8,KVWZ3;(/62T*X1YR]HO_T`B*?C`439`E"!%]UJ#NIF:_*1`&0,?"7)(Z#[
MYQ7^E':])$5MK:/T?$7?<NTR_S91._[N/P`)TC^+UPM8>N^-6$E`XP<PB'D"
M[(`^@-'R>*4GH?,'D]>?Y>TURK\`G!:O!!;J6VI)Z(E7@$U_%@474#7LC:A"
M2R!H(.Z%MG\!"'M3X-P1G<-^`!)#FG0(G1.UZ]0KB<E43OC>UWZ0G[BITZ]+
MN`[\CA$72L;F_3B!ZU,?1UDY_Q]&<"(!&N9H)5#;R$^H`0W?U=H/8.2(_0`B
MFE]Z67SO9P2I08C;9DS:>@#\7KPBO/\'`7&B-\<*W#1Y4#G9_*#]`R#VUA\`
M.;7FD&I*=J=SH3Y#J>,YI.!LCGT$M!L?:=*=/ZL-ZJ9*D)4`+4FSQ-))42;D
M$'S]S2$2J_P]S3$T\_VG/[K5B/H#$#1^EM"D[#X36H([<`M!O!JQ\J?T*YQ/
M,WL=.UF$O_8D5(#Q)4?0%HZ2]'Y^`(>$]ZA2-%+>"!)OU;>,&K3Z?0\P_G7$
M]P417D#+]WX`5;3Z*(J4:)H;710%VA*`:R*9BBF-*6@"&GYQ_$@/4L;`QPU_
M/N:;'^E,(TH.L\!9`9WZN%D"^@MH(BL!:LS1=')4>KG^IH51FA)@#C-[8%[0
MRPJHN0.I8?.G3@!(-'>$)QU"^,13\A*."'H9@?S&PKD#Z2SW"9CGH12EHM!2
M(R@\.<)[NFJBI7YVM436_@`:]COB!W$YGZ#M(2[QU(H`V0^A`9CQLY;(^BX"
MZGM%".^5KH#^`HC\0Z>_]I\EEX46&0.'_6/$X+`W@K@^ZL-D00787^)W?P")
MI/D#H-31!O&<!36@!M0*"0F!O-#X009%%=_H0,`>A`;`.E@UJ4O6//+8>OB7
M$HBDLOE3ZP?`_=`KI)WQ,T+40!'BKST!F-K"0\0E\6H=IR2NMQ_`(%2`&H!3
M'H"X[L\_+0!'NWY&(/_I#\#/-P$=8M#WEP342P"LY9"`.//YI2C^BE?:XU<L
MU;N^ZRF*Q#?A=WD4)77)<^Q$7/YL(:.DEB/Q*@`GHF%U`27>BU=*D(1^ME#_
MH"UV'H/U1.L'3TD21Z^T0&WIIP)(D?&DW8`BGER^$7@J$5VHB`\-2\0MX);%
M*"7`R%>L!Q'@2?>?>?GVSYZ`[H?KA,:(\@4ZTS-Q`270^1L/P)\=VL)2`Y/W
M#R8#4"35[W\28$S>00&M/@`9O53)0ME+A!>N$X`^WH#J:Z='J`/[_<\R]!\`
M*IO-@&U`*>L!1"->Z3&@B+$5"&-TM;__:#\@60W02LE^2$6B*`,XA]"!_.AP
M(FTA%8'RE*LB!;[]_,I,>O&OK*`186$AVR(EBBH-Z!R;9%KJ$VOZF[0:`/XL
M+2U;%C,_[A>`A;4OJ;)(DSY!A*21((_2:A*-OH6C295'>TJ-F#+*=B4(4E`!
M"G4`RCF;D:!AOZ>O;<-T6Z1+$:"?BE^9HELL1H`5E&BJ;#N)L#^:(Z!YQ#'-
M?;LF0")DC"0Q07\`4J@D+$K_DL3T*V2.E"F6'J`N005`9WG3F4F,:@.'2:4M
M/`8HK*7W!^@$S*1*CK`X$8`C1(2D2L^AI5/3F$]!$Q$"4+KGF$&)71O43T`-
M@)9`P@LB%(`C]''050O%O'2Z0GY:?Y!_]`",EJ](SAV/&*;5)-,OYWA4J1$^
M!@+&?$2HOW\!*P!^9?#U3=I*`B*=E?$#H,P^?H42J#P`21V`?"4D8:D_O\))
M1;?^F[0ZWGZT+ZG2:/[]"Q%RA#5INFZXZV;CT*0+C[*5)(\B7->.D2]R6(QH
M28GM9PX.ZS]D^A1%`BQ!QZ/;CPO3M\RD2O-D*`(%*DLQ"R8A"]K>I(0&J?<8
M80R:P[_R&6$^KH/KUYY";2A4R3V">@0%MVSDPBTD-`#<+/*/GB,HHBV`)8S7
M#V"EB)9B5,CDR)C'XS""&L!7Q&8D/'GZE,(6XOR[_0"(352NS%#(/@NA.@8>
MB;A*^^$._&WM.K05`<P_!.!$GH/K:'_!'2BB-2Q&',OZ$//B'Q\?$<#-(HOX
MY0X$>)-W">@O0._IE=V"",V"Q2[XBGZ6'PKUO'@_N%*J&UM?2RV!,\>D)X>5
M!X!Y7X+#[(`:P%\45#]+":\YSGM%4`$H\DF\@73\VD=BI&%2<Y&%4W:R+4M3
M<BD"K*#M9'WQM2O686%!`)E9\+$<80U%6L)\KYP2ZQ\6P%\LW?K'3`YC@#6-
MO^1C!(B9_4[*;^FI&8A56;Y`%RE44ZSD$<!=LAIX2$Q2#WX`5(S.H_VS'H!*
M`2<U"R8/TLSU![#_982X&U=:Q;'TVX]+:9A'%/^V&0H!,@UD`E8K%G_)@_#E
ME4S)6@XY##F"U0WQ$G*5JCEZ0,U@\4K]R.ZF1N#OU1(@%5^,:"?_H$81RL0B
M,Y!:KSG$*?Y"NQ"`#,7:%ID!F4CP#[Y"AF(-A>R",QL+*R9:22^5"P,U5R^,
M]LMYI,X1M3S*UM_<TZ"Y:D`MWV,HXAGST8N8P?SA#L3-[X<\YL^(&L@O4J_\
M\OEP'8U&[S_\66/02*A'I'B5S*[<"LK8YA'3`#5-O?_9^&=Q(@&.H44:K$?T
M'T!/U+9^ND*:2J.OY%)"[?,#(.*N1&U!#:"Z/W>B)5'4T/,0MQ+S="ZU)F[J
MXVHS]!=@++1*^P7T\\+"":F^U1<P_D+S_9Y8`Z!*0:OD6/S:'REFZ$P)5,F4
M^@^.`3=K_4%+C*B?]X-_/[Y>H7E5*7DE`518@TE+K>0QM!^NO1Z.`1/\GO;#
MNAF1ZP%H*LWO!V$J'_T@'?&C/72`L%#7X?MW-=8$?N!8"0U`:\FJ#.B&!H#'
M*H7*(T:<OLPW\3&Q*N$IL5J,Z'$IOI>OC!C19AZV%)FZ$Z`3UV%7&F?4;*0Y
MHE&QH3\`\Z[V`)U?J%]I)]%A)8!(8L]$[=)6B$8"%&.-518CS^(CC4B$^05\
M*U&J:@G[H90`?$4[!KW*`),''1'/KUW[,+NK01[;)H^QL)P6.&:Y+QMH/2P4
M`A+JCYO!S,S'^%WM!PL)P(@JJY%\K)*73X_8`0TLY&><?P&`#U<9>$)1`NQE
MF8_UZ5=(3)3DL@J(HH(:,*I950C@LPPU0*\0OPT8+:$&],!>">`ZANFEFB<3
M0"J2Y5DA%D1%GP$KH`%H046U/'H9[0'&#JCI91`MJ4F+._1BJ`&5C$&F04\`
M^5^P/C&429P6H!J__X':BR:QSH6&&@`U?J4%PAO787414*=?&8'?QG5::WNG
M6XYH*:@!<P7B]O'8YR3'W3F"@MLR6TA'W2'0<ON]0+IY`D^E3`A0>%J:@R*)
M``LM`7[$*Q&0/,AH"27)4/TLQ),`TL8K-YS07X`X[DY,KN/I=&@U'W+:OS*-
MR?7S'"OQNSV4HA2V;%@[D$[Z>N6A$8V,0020R\J[43>E*1&W/1P35(!-A.E/
MO%))XAY\XR$=N:S9IT3C)+8)T`*P:P**ECL3/XB*@87"(/RVN%3=B5*F;`&(
M>9YT!F"/'P"1M3_F2`9KSB\`-\4_BX=[/:3KB736<K8X%O[:#R#NIDFAB0K1
MC'1$GOTS@@#.892"A2.HY'X5FD_BHP`M`,;UD\S1YT*^/G^8(\^(6&AF0!PC
M*IJO$\=@;E5K*`00QRSXJ)\2&@"B)47[]Y#NS`?0*^L'3W=`?P'B?SHH\N2/
M5#D?6I[]@Z=AKM3C=22>RM!L)(1&N;0%*(&64HP:.+AP4VC9J)\"T*Q_3#W\
M"^;82"IBB#L!0EPK>=CPQH4%'R,"BB'JE1G(*L0U8/[@Z0H*J/Z5%8@KR\*`
M\8.X.Y"UGH=T9(C"TT:L!M*U[P=/!3@):.*X^EG*;R+N^6&.D\/T+86;M1/Y
M"1!J+X]HB7G]`83?[6<$.:3V`_JIH2/E+3&YA85S/"Q?2<25OM[(P7G`PS^[
M_%X=XT<`4Z75!I'9TJ-AE`*S;3*;/.+$3\6OG"0:K4,2ON9*&[5@XH=8,-K+
M&VJ>C%\D-`$X$MH],6D/&@E5L@8U&`!J0*_XE.IBT@3H\\ELI1E8NUB&&J#7
MR;KK^"$@XH='K"2/]@B(Y"%<]PA1T:,7J0>B.8GYQD<_``T3X!C0C/P$D(#D
M(6F0WZ(`4P,%*9&__]#+%(UH1#5)M&^]$6+,/MLO*$#^(+2:%]&87AI50HX0
MO:"]O(?)5O<K^P<P8]@O@#1B\B"#(J,_#\!A.8+<DJ]\21XDH";IT6@!@]LW
M<RDR*/*/XQ$E",C'0)M0`/U*KS%S.0DPG9G!]J01OT*UARQX)@$9D[6G0&+1
MB#&Y]T!MW5FT'F3:)"P:M#>21ZLUD9_O_>,5;I"9-(4%-[;_(#^@:C`N-&_D
MD)8-_)L2(P`G*&"71R\\B^]+\I`(">G13`'J;(W_)$EHZ>0?I`#)!C1P%SH'
M:@_.055'&T3+@B>GNS6TWQ:RMN9?F8'PP:0_0_\!`+(V'P/9.)&_U<1DH;8,
MFB;F\OTE7R</HNIGI)M?(OQ\>"KH?'C*.;RG8`S";Z/V+(FX^EF(5PTS@'8V
M-9M3$T#L#<0E+Q$JZF?)*<A0?@&%='9^`-QU'0-526YL?P`)",F&1LJ8OR-6
M0`.P`_H+($F8&F;J0585"%BD$>_'29+0YU-<"W&U#FXGAWD$.(6@OP`*"(D"
M`J36G_UP7?K3#ZXOLG&M8[5`9V,RU!="`Y-7Z#"MG@?@/NZ>`*)S8#)U2^Z8
M!?":@=]&[24T)^M^`.YC\\)6(+P,O,;=$\*O-X(`;S*^O%&DFHVO$PAO7-]?
M0G\`9-W2/ANE:=L/DRGS"-@/D]'H_*@;]&G<&XVH"2#7;M8^H?#I%2N;PO7*
ML8\%<V;O.@%\;_XPZ5D?O>P9-.(Y]DK`?``2D&4#`86HK4FI`9*O'\]Q@L0L
MD2GS]L\(\A+2W/SYV4K^,1Y%2::L1U%:_T@VKE>,#B(FCG@$U,@N+**Y6=2?
MRG[B1*I">R,D0NH#4#3*#=7T73]$2``%3HP8`?T%<%)+TS/SM[6GARM=_P(@
MW9I]'OV-?\H#<)A&H`F\B5=TVREKB(J28IVR!L3;1;<<04`(+9!ZEQ'C2;NA
M36:U2)U&HG"LD]0KE;PNP(QALN8%D$$S!>!AD\YJDGJ7%/L9L1Z[Z-2).)$L
MOD[ALR3*4JP)*@!234__H6S_O7X`9&%D$4_)(T#MH36'>(;8!3IVFSN(6Q*@
M83&B_YD[>`L!T'OQ"H4%*:H^6:GE:L<H?,15QIL4`'7;.VA'+O':QGZO4+Q:
MN]@MH/-[KQ`=AM>Q#>A!8OQ%#FO)<CH%GP#\VZL30/1'-E-^`)Q4"R-E8$27
M@F8`/ZBF1.ZDRGV2.PA@_D&B)B'+ONW4"\5$>@(Z-;WC7\$I0@=3B_K3B:*;
M@/4#X-=J3Z$3]<;?U@:UFA.-'P`VI;4W!QF1>9#8S^)RDP=URH93WM*G=-)D
M!H(&H,<K$FMH\AUS]`2(*4G+,8`CA,EX:*B73I;S-`/3_N*CQY3(<FRLBBG-
M!""M6FS&'(9*09>"MI/#=$JQ;KIM,<+4T/G*>2,`$%-J.U\Q(^J/PTCSW0D0
MBQ#_Z!1/8!?J-V\`=>/5'_\`H$MH=1[4(*W.'$$?2I//L=M;PD<)H.EHJY'<
M1A/9FJ=*2`R23H?JH,&(?@$DS9[,P-2\'XEI6/^AN?YHO\<KP2X$V$G()$(!
M?-A]FO"""(D)U`R,EMQPCNC^E1/0`&S3;9?@(T9J(N,ZZ7:(>#EB!*EW6Q94
M%:`-Q`C^"L]E_+Y"#J//QY[VRF$&3!.>"9F3=O)DLYRQ@YI-R`1HCO$S!Y'_
M1\QSQ\P<,5\G@_6D\TN^,]^DDSQ#^T$^!N5*[;(/>A3[I_0KZ&5I@-D6`?P6
MN6ZZU!Y!!9BQTQ8%6).A(Y<NJ$>`_7"YL=+)5[C<]K-2`NH;`>VBF^5`CS#@
M/`#YG]6-51-0DL/H@_QQ`I`JZP\/X@BM=+5<74NFI/?\"HE:_'3GQYDI":6D
M&.&]SPO#YT,SZ,NL;R=T_XP8/X`34/,@OD)F9K9%`4:QYDD)@';4+?C(Z02P
MYXKL!U#+RMWMVVJ60*0_:EARB/2=KY@'03SU_6R@3EPG4]HK1Y"/==U9=%(7
MW_L'8+]73MC[;:WD8]*?+#Q/:$J]&!"ZE`IQ!(#LXH=+G1\`T9*JCI&?`+$J
M;2%E%`&68I1&4C=^V1;YJ5_A:'[M?"R'$G18[G<#0A$@A^$KEH1B;/Q:KW3%
M;S<#R"[JFY22<`L*`%H2'W2U/]TF,1X.(HS4P/&%0M)E69"/\95AY5L`_O.S
M#I*ZM&!TIS<T`)R41/,)L'*B\@,@0QEO#K(+,38N4M`?@/A'+'U[#K6Y-X"<
M3C)J4/!-[L$O@`O3.H@K`*BNTQG$%0*,4F0,XA_:T\*_.4=[+$><J6E$"^@_
M`(\'"<`/$@\2@#^U:K(+<I5@*.`4Z+!]U#15Z_#,+9F!5W=R4@'$+C2:RM#G
M;YG!(JQ=Z.^1`+U"-A.6%B<E"JS'4#87,Y-_T$%N[_F@`L\+W6W`,4!=F`40
MFPD.0]5)?(<C2%U4J$1S@SH`T=*J`E%*@,>E;.69%^KOY%*#M",NI74`9PU]
M`#,E[6D5"\/,/X`M#4N`$5!1MOXFY@5`'`M_S0<@BR@>,3VB2V5!)W5#?P#F
M;N<!I)2MQ[;`S-3)^:`ULH?%B/$7C*W]`&;RL4'EA&Q&'&:0$`!0H^*#5O,'
MG<J#PZ!=O:`)F)YYM/$`8G<&<#[N@0BY-?.NWTG1_#EXD%ZAG\`'!55]R"_U
M`.*%(J!!C1YG,8R6Q&JPK2$IYDDG9]8KQ:PJV=8.0'_\@UPE.`Q1@SJ8?#GH
M+BW`Z$]5\+#U`V@_(_@#G?2N.?CW#Z"4^&U+,3)L&GC>L3Y-IF87FK3\4+8F
M)=V69`;^E?6X@_A.SU>LE9P?P.%$>B5,+W,'3TKHTRZH<XSN#5H&]/W8!?6/
MOG]H?Y/U^6?QB]3SES=H_X56(@"U>\H#'Q2X#4E]6#2.:E(?$GQH6BQHD#K5
M?5#VJ#W)E.0=A`Q]QO2^?@#K4;8L+:H8]6<$UR&$T35'Y5C]RDG`3$"7A[6F
M`!XRWTS(F&^LI$JA.<7K\3I.O')^7B%YF[(I)HFXO\P`3&18B%/VZK=7,@//
M+`"-"OYV]Z0MJ%DJBWZ%/&/^CB!`!T52$5<9/[0_WBLB=:Y#HE'\J/ZL@U3.
MGVH/(&KVKXP`6`"+_DC-[0&^'QT&=@C*QYT16LX#[!^:ZV^$7ODA(`(XHC^*
M\D3[ARJY#@.&%]-73X`U@Y,T)^CGE1Z355`4#"1"?P&DE]'WDZ:=(E5;"&UE
MZ!)F)$`.4'D5AO3_36)+$N.P'-&#K$Q`?+WK/0&F`2-^A7(.[ZV5(^BOL*MB
MZ-YC\)$`*UZIXY$8)XHYZ)F@(V7\O#(XE@#H1"9-+8SZ#.VHTQX!<<=T/8G&
MZ2*@8764EK@HT7.,($)_/MD/-1L#9C4T1ZP8)H.72QCD019KI!=!?P#S9Z54
M;X^&$7"^)`\#]#IGUJ^0@#A1>^1!Z/FAE]E_*&K$*UX'?Y$SRTK2"`'\RLQA
M]0$T3"..6`<17H`1`-E`@_M+Z/FA6T$?>0C@.4B5^NWZ`%2,K.7P%5&14(I,
MCE0D)X(("$)FR!LXSC:]6-D<5$YTX<A))R7R.?\BDOB*%1)0U]1MR/@A(%'1
MCTCBKU1-6@(P?H06I9C\4B(Q4J5M#Q"AWVN:HYJL1JRT!0')S8!N\@*H67J\
MPOV8[Q62F`@(C;'U7KXR8EB,F(8&S9&HBV;.$2)"F1J3BM8@=#RJA#@,T4AS
MA2A5/0?Y!]'99-H":@`(<E)C"[J]?T]R7#-'T0MII/\08<4P'O8L0;=#K@H"
M)LTML[[-27'`YORBX?(SQ_@+X5GS9P458!;]P%\P@TD4!4"MOP7P8M9[A5S%
M`IAHKL7T!Q`#T(Y!V])[9[XY1',_Y''XA>>-$!'.G,,T)Y22QD9JMAJX#9CU
M>R0FLM*D-:AAR$:>TLV(4L(@&F=+N)DCC'3^V9Z8IX6!QQLZ?U!J/*2K(S#/
M2$?=;!!9UT.I+=M)(U:@0WU8J%>J?Q8;3BP4CDWA["+F$0!53,-^`4++)ST(
M34"/.;R.DFA95Z*4,'EXTA+HO)\$FA0%LJ*G./@D]FJ.'H@KC0WMY87:JN2K
M286GTH(]@OBA=4`W0W/?^\_\`8PW`G:J1_B5GCC6?U";"]L/3SG1SQQZ)5:Z
M`A6-A2T4HT!<&GA=S#T!1%;CZ:1NR9G]LP+LA[@<K?5KCA[*U3CK_0H`L__@
M.FV6XU<"UZ>D!_JU&_H+J.510P]];,A#0I8NJ`%2H\AQ=2Y4)==(43!)R`"H
MB_O]S_1$8_4?1L\1(T=(A%3/P>_"?GC'!%@_KRQ/%``(/H^PX#LYXBEH&N&E
MDV1'>90]0@+%B%&#FDW(HQDP)0E)R`;TI%M!#1@CR5L?)QKF87O2%41H>N&(
M']E`P!!C,\)4OY>O<-7DLCJH^9E,9WE$:*H4O<P24%-EFS&'K"0!2*;C,0-!
M@QI*_M1X9,J9?R?53XT'X#!3Y:RF`",_>KZ;:+H!/2C`R"]UCE+87SN#`HS\
MM)@`4"=X`3A1SD%Q0B3Y?N8X?/0(:.Z?$>2<7(=&K"^&R:DRJ6T)^@,@G<DF
M1+]V49'ZS@8!"9H`CVAO#E'B_*&&'Q(C[9#.3$`F)N+W`Q#7+=:(VB0:*VBC
M)R:W%$F47"&TB,F+"+^?!*),L02"LC87*<"`$T@B70H=W0/A]?F[!-)9G/!U
MJ4OE`8AYGE1*TD?,>[C.7S&9[D1M8S(!\P>3:615ON=7>B"=K)-)T:@1^P$X
MPE0Y1\QARA:`FK061IG'F6/2&>@\_2W+F!=(MZI//Q@L;60>E,4),;(+T33'
M#J0S&Z<J)J@`U/H(_06L'Y2"LB9H`&HBFK[VM`#(PM$K1+KU,X)\_1@P`M&,
M8P(0+3W'#,PSTA&]I"[M-Z+^,%A2.15NN;$)(&X&@SW$)K[WPV#/#\?EI$36
M7Y3B1)Z42"?</&\$$<TX1DY!=#8F$T#&W-H/H'$B`!:%,=E=X`<Y'5E.U8@2
M2">^KE<`6.8?P#&^MSZ_TA*OU@^@$_K8%C]?-\U$.@V+5WJBXGZ`N1/'%O5=
MXMC>B6."&B"$P7MB6XNV&''B>*4KL$8(L\!A!`W`3`QJ*:(Y+$<<CUC2M04@
M7@G'%AG#X8CS`$2ZXQ'%@!48-!.@@Z*>6<7N!&B!FV,\`!FBQ,FB2BO=8286
M"CH\QTC<?-QR4?N4"TD(B#E6>;@NS`O&]L5$PS\[`T_7>ABT^?GM!QUX4#W1
M@6BD/N\'+=YCV`,82;3KU$3)F<2#%I@<D40=Q_&?`$B76C";-.P?([B.\R3A
MXC"MM+9`(V,0%30R)3F(T%H]H.4'QW[FP-GRQ./TJ8KQE3I^`/Q\H269"\YV
M%?_L]M;',9#*=9XCQ<FB]).ZL2@$->P'``:@3HJ@UJ#W(/7/IZ6^U0<M[_%W
MDOJB=<*#,JFWYH-:LANTOSJ^_K:0>UK.SS'@IZ2QK=8-\#%H.RD;9&FA<[B@
MRSL&"N76QZZW&3L=F[R#),X/6A*_I>2AJ60,ZP]`\I`N18#(8QMAL'N-_WP_
M.U9_MK#%ML6.'>-WH';_<IC.MA?O4FX0/I0*FO>C5^]2`EH,:S_[H5T:;S\^
M,D21.MG@F8^AB"_R"]^(15M2[C`T?A<J!A;VZ3U==3\`AP6>GD#%XDE7[*.W
MD-8.>4;[?D80X(_;@7228MHQ[:G7<0+0OX>%1#HIWV@";T0SCHTO$*W7MX7<
MV-K?%A+J/1W$)DIDSU$#Q]I,GKQ^-%@S:>+I?*]P8[WK8NGUL?$1N[ZZ?V4$
M8/P`@+W_0%QNO8^A+&/A^KZWA<1-$_*8.>Q[6ZB=UGX,4A11\8>R"3!?'SN0
MU7@*U6.-\_:4`.ZI[(8U$[5U&RG`QZ5[1`W`](@6QR`WE``\'*E?W$(QQ^H1
M/3;6`&(DH3$BMS!D)7^1<_A;`D_5'-P/A9OG`=H/^YRYR7V_32;`*LO,3>X_
MKQ!@H;4H/'^XPRJQ]=YU<DX"I"<+())H/P#^E,Z61[(XQP]@?.^@^)#DX1$\
M!O$,H>7J@;W&=5*#$-X_.P(WC:<$S/$VF7O*+9SS;1#WP,BOSR>N&[!REWYV
M3/OH'=NQ8U8#^0H_?_GC3GR<938!PN^?$>L'M7<>@UG?R%\QVR)J:T^U#C(Y
M4H/,-P&FH(_#0%-:\WM[RDVVL)#.O+F[`O3`7ID\PDA!Y\-"8:\V>;T]];>,
MV%CO*11Q`:S`"[#?%E*OXD0QQ\Y=TA92M>9.QR;OV"5OT/D"X"V$5JT=\^>?
M%I-:^1:`P\[#9`*.?[;&1#%'S\74!^#"+!JYI^(97@>W4^C\`&2[_0=Q";`V
M3D6+LE*7Y`),'<X#\*"V1Q!/N?7C!_!S4*0&'F7SPHB6W/7Y3HX`:6R;O(3G
MLG_/I7%3WJ[S+&18+2J>W.2]?S:HOCW5%JX\[$V%;S],WI0D'*97-&)JF``=
M_PB_$Z#3ZK^O$/G]"C^.J^L"D!WS9_W*BFW3%FY2!@#[6PG85&K$4#2"FRR-
M;5/-YB;+C-P4UW/]O/+%UJ\?`+?>NTXFQYW6)J.3>@Q;">`K6](4#64-L!Y$
M$A.@/P#)0RJM=H^H[2TL(TCB&##CH.2[V&24F,B3:I,QZ2[KC1@/'39UHL/3
M\J3'T`!`[Q9`4IT`O6*-?K8X8)\M>2O.5NW#\9\`?.6-(+N;]9T^`&KK[M,G
MK9KUG<"/;6MM<G1+_.`((8GQ@XH6R50JO@$KJ9*CT><=F*(1PQB4@)E(,G,$
M44I=RS5"@.J?78%H/SBV:4@$(-C6EJJPJ=YN;G)]9$J`M&#TX\;HAW14;S=_
M:B;`F+?R%?V*U.(-+<%H]%#*U.P1W5@3"-.*47%__>''QY_2U]*H(#K4[Z$E
M`6V\26MYI]]F(,STSZY$-._'CE>DGAOP@U)0M/1*6V\$T"@PJ)<`2.TAP$CB
M@VK!M<_\X3!\Q7,T8]"6`B\,VD1^3]KS@.<#U!]TD++)+Q1*]6ETV-+YT2M9
MPV)$J3YL=5#V,?3]$*9T'_:6>K['%R@@/4@`#HL1)0#2Z3:)20>LCQN!'[NU
M'Y3"<D=_/\OS#(9RXA4SZ<:_^T/+,6(BS\$1.CFO=)J)+#E#T;O64`-XV.,7
MI4[\MD42`40CVQ[\ED%D];G4/%OM.C0VH8!/'X=-:`!F":A/GRR,T%]`_5=T
M$!-9>?KD"$'[Y)8\_3X?H/_@!QD;`4$>7^"$T6$.LXC@#J,&?K22I*X1TBXV
M&50_#QT(X+EX8408CC"G@](HG`ATF/%31AABM<Y6OP(M$MV*$T"J),*(C0L+
MA4&:@^H<]T#JZ%XUS_;W],?#H,4=PT^9D`D@J4MUVI)YA[.E.-D4.$8IRAKJ
M_`$8\9Y?6=PQHH`V>:U<S'X`O3(2I81YU9/N0#2+QG4":@"QB5`#>@TT"@P"
M8',.?3Y4,6&>D4X8-#E,([X`F,,00"[E.81>1+3QPPR^?^*8`%*+)3T(-6#7
M?&\^#")>+:^CQ8F;Y9!S$B>"LG>,,&#70+15'F"5?\$/;K+,%:^#N+D>_Z!R
M9=6)KQ#@$522Q)G$@RA(-?/Z.?V/R/5&<&;KIWJ%!S4?!NFG?GZ%""-=&]WI
M_=[O*P1LKV/'*U:^]PGL'><!9+"W!`CIYO<8FV;6*S`"-//Z02FB]OI9A][[
M06U]T'YS"+H?X@KZ\RM$;0.(HH3.'RSD;UN'H:9$=#8FBV.UA\D"]+_DA:<%
M*AH+3PLL]&&3;7&$E1H".,PCA);?#YZ.&.81E!,<9M6:^@P!?D4C^D-<\B`"
MS@]3$J[WMX[](RLY*5FFN24U#;[G.8A!'!8,]HW0R9T5PXQCM(<X[!\CN`=>
M>HEC\.GKH-;/B!/G(O^8CH&B;/8'J-);`#@P?[0IVC$#N$'S?1Q&'!M%7"F@
M1WKAH5JI3UX_(QZ>:@17*KM!`*S_2,<]U%7Y039%3[+/XU_IL?3C.4JNXTN`
MUA]+WPGUUXY8F.S*\TTOQNO@%A+J=7A$^P'T6%TL;,4K,C0)T%GH&/B*H`$H
MWK'S[5R85VK`SA'Z6A@FA![9+P:,]TKY_''QM10<!)3O?4NI/Y.V'%$2X"\T
MH.;/^I4>@.)C.`GH;P3?*V\=&A8C2J[?WS+RI^;/B/XS1TOH+V#\O-+RM"P*
MJ++,-%>4^J(T&2?F('Z"^80.$U<"!6[]78]>C4?:7W1GT%'JIWP)RDNSGM?7
M:G&@Q@>._IEYXPU`=(=E]S"^\JE50?_+/F?J\M3_HC6:P]49=N?X]1D`-U%A
M:S$UE%)HI%)>^\LY8Q:3<E9].ZMHD;\7_-0"*@)2DV$VQG/_*`+8R<BQ^)!Y
MSE=Q9"C#UGAM_,)>%>I:?T*K.:S^J+342>4]MSHZ'X`/*?<=F'(8A73>[;W^
M)E0Q`@K2XS68`Y=&0-VXF3UY]T_S9S6UGM'+-UI%9[_H:/:)_8BNH0"PN:C[
MBJHGZ.2C!U`G2.TI6SP2ZO:NZOG($4KY9YH&3ZZY'LI&A@S^Z=\;08`S09D+
M2*A?X4,"7'Y-E3X8ON_R?,/0%D6)^I]*1_X#H'(#YV=$>7,0I0BM/\4KF)K6
M]P^@$LI7E!W"?Y2XQ=&L\^?J'H.4C1$N]L+D'N:<&:#B#X2ZX$,-P/P!J`2,
M=@P/#]/VJEG.XGS\*8ZH)W[6*?],C&/.7!2=&;'<J)F!>#KF\$;2]S#4DRK-
MO#V:,V#^13:8/Z[]904(?0;YJ39(G]$>0#LVN&T_2U___%E^RVC.!)WY<2W/
M18FK!NB,VE_4W'$'C?W'GAC_[O__O_\O_^^_JG__Q7_\#__V]U_]VW__/_[;
M?_C/_]/_ZI__W__FW_Z/__F__(__Z=_^F__T/_[[__C?_I__/_N-[_YOK<7_
MWO_]X[_E*ZO.]>]*N<@[V_I:_W=?O0R^_KN_[_^[G_K__'__\__TG_^;__3W
M]^_^TW_\C__Y_]6X_W?/_W_T?_^+O__R__0__-O?_^4__<?_[G_^/_S;?_?W
MW_[?_OYW_\7_^G_[W_R'__Y_^+?_]/>__Y__PW]=[QG]+_%__;\N^]^W[]]?
M%O)__;O_6??)%4W?OZ_MJB57!'W_'@W4D=KFYP7!HWA^1<IESWA>T3,C7D=-
M8CRN#:H^'H\.S4+/2T<_KON\7I/V*BMXWAI*H_C]L?C6?<Y:1GB^"BX>]/QR
M$"VOSH[./'B^*]K.>_Z-@!4\'P6:-'^_0/?Q\WH6UU<1"X.GO:""L&=?4$#P
M]*+P95+\]0'NZ><-9N5]7J#Y:/;YH2>`GH^**LQXO@>X*)]71+OK^7V[-<V_
MT4J$JU_PI?'YOGO/7ZUW&T\;?HZ*6/'UK6MWKXFY=#@=EI$W;\',P>-92M7R
M.OT[?CYAY.#Y&.C6Q\U'65X];C2)^?J`6<+5#_37CM>7SJZU@59^>%[6>:OC
MW9S._AQ_W8"ZZ]T9N$3C\XY\$SZ?<.IX=VKU\ZO>QNZPL$Z\#Z\'?_]#U-!]
M?FWGE9^W&EI=$'?V:-J=S:[*?KZ[<0M8K--%I]!8'W)=EW`+',SOH]>/3V>B
MZ#U.]^KCW(F-**3$_;7Y49<:ON_H\'I'`6M_WG>$NI=:CI%K;'0/T?07(;:0
M9[;ISU]@GGY^MX7T5LL]$_]\!QG%]C3<0MSG_<.W:'YV2O#R)LJG"WF0$*3/
M1T$#OS_A=-3SJQGH>"<T6CV_7*!T8<]&F0\=W^,,EQ"JWI_K;!$7A$0\7FBL
MAL<="I<.]R1RK*]V'>XJ2`K`X:(8_(BOGUU?=W<!8?1$SGWW+PZ'-RPD_+7-
M.'Z^;K<"$P3/>^TUOAYWC3Z=UDQZ8T\A[S438$9X?;6+[]WMW=R<2[@S:6=C
MJ*<_^KQ]F>&(P[L([^<7.9=P"VT78GE7:.KS[^FVII]?-$E\.$L4`<Y33?FE
M(=+5G]>_JL_[]A)RW=]'SPL_!^L1<E5HD4*NDL@)C^L1<G;C5AEH#J37+SE]
M+7!;A_?-$Y2Y>Z#&9>YCF.M^,QC3Y4K:4GS<.)K^,J/@VI>RRA;F=DUT$:<A
M'<&+@Z6`QY=M6N3L@K:R07=HFL+G=9CKMOZX^FI&K?X%T[XOE/:V7G1U?P4U
M7WDTXZXOF7;3].W*KFFVP*:+1NP3F`D!8=2HJ)WIGQ]?E43]2M/[]S!P1^FC
M&7-9),[JS9OT(0;=XM*;;.D(2>[\'ZK.^/EJ4YB[RM'ZKU';DRTOL($_B\RF
MYXU=G`)UFT7F').[O_?E1F/D_GPZO/L!@=KW&!,U]PF1W9A(P=\_2;D+A=\U
M?V]^_6Y#\H7#QCI\O-$7#L\+%IV$/215+NK.H>>7%854VG6CD!$IJQ53YA4_
MP96Q%5-L%]E=W92'2U.C]D*1&C[_JM^_)G<PIOM<OWI1WQP,4@U7(IY_%'T>
M<+L+/>9`@PD])XOT\SZ"[9^0.B`$OW_9VC9ZLIY:;*^D"C;/0F7OQ_;V/L;]
ML4VX:,J3?&E-R;0K*>;2[)>_Y-=]9133QOJFV2[[J5@H%;3I`/*B=(_YTEBA
MSVTH1U8YOI3Y!;DDL;ZSMXGKF#CZ#_%L?_RE5ZE.H`V4O`S:.Y8Y]6BAI)V2
M7'L+]2^%]B&-H);Z7F?,*X7&0AE4_OJ'/I3Q.HJ[`G>@B.CKKWBIN;HJ'1.8
M;XUE@7_FSY_@NG.C[2F>+_"Z%"IE+Y.^A1:84<_Y6SUF'9=T3SQO;W=0GH"?
M7\0VKY1>R=CNZUK^?7UI=RY//S_+_[X6G$<:Q94)\S$6,Z9+0DTB]QY23UW[
M*L/5C.EJNUS]Y<D(%(GIMU=_D4B,8Q[6@[+,ZM7J6%E4W"[=8L??]%]8&J*;
M.:X*FDS_*ELZFUF;Z!92:J2V.*O94E]+OPX%^*DCK'=!@0ZAR_DO@]RISHRI
MLZU0UXZ>]Y+JV+4$BME6W3[:74*@7Q4.!5WY>'S:VZL>HLZ]E>&QEZ=OBUKY
MQ>6+>RGP1[&I<95ZD?U=TMV^(+PQO#QP%4F-;\RTTTXHXV`,GU%GO,V_BFT\
M+[-J_>!@L3W'OUY9&4T?/\N/*FXSJ4&LZ7#8<BY4_>JS[6SL@Z\#!:0A->?G
MS2];ASO6I:P?4T!,MZXC3?NJ#27/IN.>D6_/H6^[NW%.LNQO5DN<=L34H("E
M.E'WV+%W*\BN((DR--VY0Q=$+0*>31MIA(YNIG79TM'CJ[*.1-R:`G%T\3SP
MWB\Q;S:KFI=EZ^>OM$Q=[.(H&L9(%^S%A-%F8NY5A_KRYG=31MFIR%\B,U>I
MWQ1AW(\_(1+0I$R(6RZM-8F$71,S+\N:\7C9P"\,VK4NUX<E1M_#%OJ51BLX
M>IU:_&49U5H^JGZG%6/3\;X.Q-;K,S_N<M1/++M3XO!Y?0;\73(R]RFP)J[U
MI`N.5`=&:=4"Z;.%?/^79D)IP^)H=&']!5WZ].-+(DT"H6$C^/KZSA.GGVCM
M'CSL%5$]FYEX>MSNVT+6QU]220.2ICH?7YYBEM3.4W,1K*CGY=-70`FO88-<
M!M".Q='7;"!?NZ@F2YQE6=Q9EL]+EOGS\UM%>''.#I;3GB(+_F)IU*OQMD#I
M39;V2=.Y1&N6=CGT3A/M*G>6%Q>HS>G(6HG-V5#1C/=H"LS-GSVDX8%KR'2Q
MQ[`-M-*_@!+`.AP8,4TG7WL(:_C?M?D5!H55G8&Z5=X]6`]\?D_IA*JQ0]S=
ML^O2I"!+11>7,<[44R=.0C^_FN;O:!&9VR?M$53_20_L<-BD#0.UQS_OKY\@
M@F38UB"X_*[#&3WMRXLI4J3@)S7'O$PR7$-W=5.XA=73#8&/V^'80F]QV;\%
MEV'AW!A!]1LFD1ZS5QOUO#Z#I2YTF!%/NJ@IS![8F_?QIWKUM4M:CBLV2^H2
M/=Z_6RH]LE]\2SVP?,M?!]&AZ;_64EJ9H5\%?LN$N:I'2<_3ADVNU>\MUT:_
M)FUXCM"Q37ZQ:T!\1Y@U]@AQ`S=&MVL%>@&?M_.<`U<+%L,OQ_[+R_%[NEX6
MX@AE0]"?)<H!;J8PK_&\6,?O:&X6E`$?H5PSO>UDR2.U[!F'=YGBF&**&Y9#
M/+<_"^];F4#UN^3)5_<>MI!YWR6F^4S,:_C:P+XT(BT</<GS^:6LS^^OMLUT
MQPH]=\.7JO=+&22R^WRE.+^;$DR_G;#0KR;UQ?KO[&;J'Y@4WR_7`HW?'U7:
M-ZT0>3<N,TR_*?Q0Q7[/OL@B\7UM).G7W?U^FT5Z_$699-OCXHW6]WUSVP2_
M*E"<?X$CB?//$)E7A5EYON4+SR><9%(H"H-%+-2^L'*NB2UU:<$V2M==+;+2
M[OR?)3JLS.2,=S?TO'S#5M3J/=0I",UMU]K<(I]K&?3G?"HE'+.C2F'9N#]/
M(\Y.[W;)3&;.96LC:1_NSC_)C2:A>3E]>7)E%5M)<YOS+!2JR,=MV7,VMM2=
MITFB'87YUAS&K"O!:W[YZ"$3NIVF<"X$9L-#9UT'SA<][Q">@1E]V$IH1RKM
M59/;3#7ZZH]^OX5;<%V=[/EL/RVY4F/0XN_JPT+##;2</U=7DY<)/N_YG$?A
MTZ[@@)*)'^,D]/YHI=B[T/NRS_AN0/Y^G_9NP&[ET5T";<_&FG/N>"[G5:<`
MB/7!*VW.V7VC,;\YDC.N5H)S=4DE-)UYW\_H#O)]^(3T^["X8G]'L:Y[<42<
MZ=K?^SSGSFK6)IGJI\/_'FZ-\&[`N:7];9=)/I][LW<$3CX]OT(B5?V[J\WK
MW]W[.T$%H2Z.TNU4WU('P;>_)_6&&//554LQXYKY^?".RXZYI[RMD:$#24A5
MD(08,VXT_?Z8J5/<HSQF?",N;`KV-]`/RJ/>[UO'<P=\7VI\1TX7>#[MG+I&
M_9=&*/W_9EQ'C.=NWDK&(C4*SIDM$W??!=>W>4.'WY#B(K:&V[@42ZM)++5]
M[)2^2F3Z7>_S,/#WWGK]HOF74G5(S:(99*D+HSMQ#^OB\\J.RY1JZW'EW!Q(
M<GM/2LT+!XC0Y@N)3Z@Y>]XF[5*7CO82;I%&,Q`A%1H+6N^(Z77VXJ5"549Z
MQN!VU.P0&E*XH('&X]Y\S]GA^^%C6(ZISO5MGEKZI[V_M(@2POKXU;4H\+W:
M+5)G"\+!I::=*Y<'5HE$X.MYF&?_`MW./%M<,L3\]S69<=<NW=H=R*1PS"&5
MT6[5=GQX!YFUP5AQL6</P%4=I1*<KX=_`6V4NXV!*7,4KJD4N1>)E_T3XQ-E
M7.2`,R`9LTV!:2MQ3GBR@^YB]T`8.AQXT)+KEV+G28,_3*_#(Y+/OQ6;LSX)
MM+N)8:%#!YGF^E^?OL3>Z5M".4[?%`*'Q=6OR/N1Q]N62/O,E6$J/'WOLSZ)
MY]*&&\16?OS%9YL2K>LV![ZV%(I?W.-B@''WJJO/:UK#P?%!8^;\!V(MWI_+
MR`.+5USY;D\:V9!0E@JXJ29R7A)*KOJ-$<8&>Y-@_FL+/)_Z)^L65Y55E-W+
M3G6PX;9,CR_7DM"Z#/()[3GEV8//.F,(KC![QVNN=_6I\;8_YD?+:_D8>M7I
M@AQB<7=Z.46OIF;'WKG<-=C&94OVF%^-X`PKPV!,\?X<9NF?[&%<-);D2EOV
M"51);\V&=A\O;[V+&>U/+F@):&5G!$>[QAR)\G[KFNL1[;!#]O*QX^=CAPF+
MX@R^HKULF&0!/?MQ^]W-<^"($%I>)E]3S:U-RVO+YAX<0RNN$A"S$&KFUIW6
M_?GYT.(>EY_COE%DA2"/1(O6[#VYNM*P7VZ.#%^H\-#Z>17:77[;\Y+S$MM,
M-5L!!@.>EC3#]K%'>,QB31*(D^^7.2UP3K,#X]+WCXFML`2PS"FRNT;HZHGV
M6[Y,',\VWHZ1V@#(^G,`0G7XQM4;=EZR7C[7[1WZNK6-:U$^,W+LB)W91H\.
MKI3*&HQXDMVVTW0_M+W'Z,B6S814,O3T!R,>TBSE\B$KR@LNC7B]';,LW,[H
M)@7.F7@.`HK[[2UAN^$%&@]UA7KU6J/6)2ZW#^<.8G?M7;DRQ(KLY2FQ-PCK
ME8E6KY"RW^\:?258UI5<.INZP_^!$.CD&5?K.?8(0[_C[U^K,47"-2Z\_BN-
MCEUOI:57\XI3L\QQQ2#?OTSP"T4:*<Z.#VBE^0H:/N>42+CG]??9N04#-S5!
M"&F]W^_VRX1C$ST?/50P/3ZREBZ77'G;L'W]<U=W;(##%"SY.J(O_B00I''>
MS=_?HZPYK`W`=T;*:%?T)&.Y/Q^^K<MZY;X9)S$/KJEF@0)O)]_OB'=*`S48
M_A9BDD)3W'R6UN4*2QL)!<ZO5-3L/9D8RL>P+((K7;W`*GJU?7@5OGM@P7";
M;THN*>WN;X>%&=(&+F?_NKD&%,HPC@\W_X\,?6['S8S+U79B]F>.?GF*EG?0
MN>7I(O:Z7A%7;`-TAMT:LXJ"?>[S88?W-25R^G*D84@F1%342%WBXFU$']0S
MK8C-GA9:;[*;H(3;-P%B">,=&QXFPJ?XJLW[]22L_MD(N**@VS=2\AX+,L=W
MH.<SX=#3FNMO4M_P_A)AP^U;4ES:P,7G20^^VE4-`P^]1>V3OH:)/P\1#<E7
MCF\![[@V?(%]V4I*:SMT[O+*:HX^6+6E*M:_&?Y^:XJ7KE?HF:C?[NB+RQ?E
M^[A28)3W?.FF"W+&%M@LYTL+;]I"A*9IIGR-KA3)';<]?S)RFEU'J"D8N`^1
M9R/FD[:QX25Y!OJHOA/H,N7NZ67H"CBQ)=;"Z?#M`1LI[<L5FU?D]\,50"H$
MX+1:W-4';<,P%=5O5QO_;6[3-2ZB2JHZJSGB:UQ6:K?F'HDZVY>`N"SI$9:S
M\M/A)[$Z4"Q2KH2+NWDDSFU+PS[BMF.,\BR0[IN<J^U:21]L#NSG:_OCKHWL
MVY`.A20(JSCDZBHETZ$/]Q#CFNP@#BT<[@[7^]J++4"+%+.58AWZTLU*EKI*
M*+GSR`>T4+LC70L(<=3/WQ,63[R</>VSM3]SW-6G/0,#-]!IGYDK7GDX'0T(
MB9%LPWZ-5FRY,\PV>&I%`*>P"MO#7[_",J7Q^1P60K4AK+\,B6*(B+6)9;<7
M/`"IR%Y6*@.J78GBF"#$0*0[OV_C;760,!R_:?S.6D+<P2P1YNR6]L]]WB*N
M(J)\<8V?>G2BSG=\`XOHS"1:F**.U.RS!DMO^^G1=MK=77'$UL6QFGM_S0KK
M&A&+=T\Q!=)58RV,\4V6Y>7Y-2YB^R9HPNX08K_;A&,ENN*J00SK,KZ9%YR[
MOX/GW`AUCH-I7C#09BS'5.P7)WAEF/6$4\3MKBBL+\RPV9%^.=SX_'R-EH;I
MB!A4>+=E6%[3-,,$KVHGC@`!MRUKQ[O(N`JA9?G%:3FZVW<5D<3ZYNCOS2[)
M1*N6.`UU-MA9=WPR[L63HGNW_KS"38]N>2%*<+<<'I_J?4=89;HD5@WSY]BJ
M1LQKW@+1@2**/>'LV\]+CYPFAT?W):\R+AY^%(V0Y'#P-8?3L$^.-Q=1"OI]
M1!'I[)YY@9137RXCT,/QU7`LI(K?;5Z-T"0079TJ\E6GNV^?VY)78"%D_3DK
MAT7-0(07G]\C2Q5^;TNJ;NZ!2X;RKF=/6$<(7W-$2YL_6!_&4X_+:_32&+DZ
M.Y0N:9[JW<G`_8,K#$</+QT]PHOR9ISY=/IMA<M=008ZCQ^?RY;I_3);%[C.
MCA\_8?TTN/2G,>ODM]U/MO6!YFAB*%`'T_JXAK`#K7K?#G6Z_#_]L/?C-3^\
M[^'F#T?J09,S4>U5G(,C@(,'V1RK[U?4.;CXXLA3W^G]U?O%7OH[+J^>(9(=
M:%7D*[S:^\F+^SU;"`ONI)G*EPQM?M-VYV'.(9Z7\B/(;1I=86$G](^G#R9\
MC4`I638(N7P^CQ637SW6=U.(]8FM'0Z&YZVZ77VP`_+;:T0MC*X`=`9*[>2F
MT[]^=[[Z8OHJW<FQ6CVQ]9^('M<7^6VXZ)J:ODZY\NI5N5-4-5Q\_(FC+ODQ
M!P/&<OFU1:R1>`+B/7N>3(^@!'`?S8Z(J)2CRU'EI2I4\6[VW9SQ#C:O-Q1V
M<]D=*X(EO[42@JA+K@[*6EXO0/SQ\56=Q:ZA$;SKA[DEJ4HH4T"ZO)W!M6IQ
M7/;TO2D1)V]_/E\_P(FAKZ^(PT@%L^SE>_7I`,7[^1F_"$-(#ITRVB<]X7[>
M3(YUO_I+!53KO_)EIJ"^U&B'4(_;G[E_R!9F<^A@Q0ZA?M))CR:`P;/&M!NZ
M_MHFRUH2O'U"W;:37UY:]ZUN[Z%<LS:,'^?U1Y]?1&R,O%2^F]O-4_H<#AB9
MNR7F%40]F:?L%E=C\X<P'"%X54#=XR#LI:=A,FQX(1S6F'E><"BT;P?174XH
MEGF%YMDI;)TDPEM=NPQF?1Z+N4ZPS*M#%N'.V6D[6"]$!%^3-,$I)<?M)T)K
M<4$BNOI8WCNF+W9A]V/*@"K9TVK?CA-#W+5\G>/KJ2M@GQQ1<NG7E)=TA1YQ
M=L=\83CUB?BA9"J^UT.ZFYC.1>L,B[YTZWL]Y+/Y=N?:&^FON60A>5!"S\?J
MS^,ZHT>P4.G29`JZ@?[8'M[<#[>-.GL0<;SO2'I<NU9Y(I'Z\'.M7,TWD*$K
M_?\;Z]W\!>XAR$]<L<!'G[B['=!0Z.0BX5\I$GHDO7G.96IV"K2&N\HX_3[L
M+QIH<\_OA[*M]W&)-XG1!0HGB0A)!B6?PR//QXBCQ8?,CORSZ<>([NE\?JF>
M_)61PZF&(H;`,?5+NCK0\<N;0[H`Q)>:?NEN_WJ:U-4)[7)"&)'?7QDUS\`H
M/[^,3\>[VI-YU_JQ^>-$K''E^XMCPRVI^8;B7H"Z[_)KC(Q*1T8+GV?\);HK
[truncated: 5,996,599 more chars]
